# Supplementary material for: Support vector machines-based identification of alternative splicing in Arabidopsis thaliana from whole-genome tiling arrays
Source: BMC Bioinformatics. 2011 Feb 16;12:55. doi: 10.1186/1471-2105-12-55 (PMC3051901; doi:10.1186/1471-2105-12-55)
Supplement: Additional file 1 — Exon SCS set. This file lists all constitutively and alternatively spliced exons inferred from EST and cDNA sequences, forming the test set which was used for the validation of our predictions. Along with gene/transcript identifiers, the exon boundary coordinates and the number of sequences confirming adjacent splice sites are stated for each exon. [file 1471-2105-12-55-S1.TXT]

Additional File 1: Exon SCS set

#**************************************************************************************************
#  TAIR_id:       gene identifier from TAIR (www.arabidopsis.org) 
#  Chr:           chromosome number
#  Start:         genomic location of the exon/intron start 
#  Stop:          genomic location of the exon/intron end 
#  Num_probes:    number of complementary tiling probes 
#  Seq_conf:      number of ESTs/cDNAs confirming the splice sites of the exon/intron
#  Label          indicates whether the exon/intron is positively or negatively labeled
#                 'A': exon/intron is labeled negatively (alternatively spliced)
#		  'C': exon/intron is labeled negatively (constitutively spliced)
#**************************************************************************************************


TAIR_id	Chr	Start	Stop	Num_probes	Seq_conf	Label
AT1G05785	1	1730958	1731008	1	3	A
AT1G06500	1	1989667	1989705	1	4	A
AT1G07890	1	2437675	2437739	1	5	A
AT1G07890	1	2437675	2437831	4	8	A
AT1G07890	1	2437678	2437739	1	5	A
AT1G07890	1	2437678	2437831	4	21	A
AT1G10600	1	3504360	3504394	1	2	A
AT1G10600	1	3504427	3504490	1	2	A
AT1G19800	1	6846531	6846620	2	3	A
AT1G44750	1	16896005	16896272	7	2	A
AT1G54210	1	20245317	20245386	1	2	A
AT1G54210	1	20245473	20245536	1	2	A
AT1G58602	1	21762174	21762324	2	3	A
AT1G61150	1	22546528	22546647	3	7	A
AT1G69510	1	26130435	26130520	2	13	A
AT1G69510	1	26130440	26130520	2	21	A
AT1G72050	1	27119304	27119479	4	2	A
AT1G77080	1	28963228	28963286	1	2	A
AT1G77080	1	28963350	28963396	1	2	A
AT1G79230	1	29805915	29806084	4	2	A
AT1G01910	1	314890	315015	3	13	A
AT1G07350	1	2258747	2258843	2	7	A
AT1G07940	1	2464909	2465073	3	7	A
AT1G08640	1	2750172	2750228	1	14	A
AT1G14820	1	5106157	5106416	6	4	A
AT1G14820	1	5106157	5106526	9	2	A
AT1G21350	1	7478429	7478510	1	2	A
AT1G22180	1	7829659	7829740	1	3	A
AT1G24350	1	8639273	8639407	3	2	A
AT1G28330	1	9934437	9934553	3	39	A
AT1G28570	1	10043033	10043249	5	2	A
AT1G33270	1	12068808	12068905	2	5	A
AT1G43190	1	16279767	16279891	3	15	A
AT1G43620	1	16432082	16432194	2	3	A
AT1G52220	1	19457855	19457942	1	29	A
AT1G62305	1	23032050	23032122	1	11	A
AT1G66680	1	24870996	24871093	2	10	A
AT1G69485	1	26122751	26122852	2	2	A
AT1G73020	1	27474506	27474620	3	31	A
AT1G73020	1	27474695	27474828	3	30	A
AT1G75560	1	28376223	28376409	5	16	A
AT1G78790	1	29629017	29629071	1	6	A
AT1G80830	1	30379805	30379884	1	2	A
AT2G14530	2	6195111	6195289	4	2	A
AT2G20585	2	8873429	8873485	1	4	A
AT2G21385	2	9156965	9157057	1	14	A
AT2G23420	2	9979372	9979492	3	2	A
AT2G27340	2	11704015	11704242	5	3	A
AT2G31810	2	13534875	13534941	1	26	A
AT2G35840	2	15061012	15061091	2	8	A
AT2G40316	2	16844564	16844621	1	19	A
AT2G41100	2	17145752	17146022	7	25	A
AT2G41440	2	17279194	17279246	1	3	A
AT2G43680	2	18115707	18115797	2	3	A
AT2G44750	2	18458797	18458894	2	3	A
AT2G45250	2	18669545	18669640	1	2	A
AT2G46800	2	19245038	19245102	1	6	A
AT2G47720	2	19563916	19564038	2	7	A
AT2G02570	2	699948	700033	2	2	A
AT2G16460	2	7140995	7141062	1	6	A
AT2G26770	2	11414900	11414962	2	2	A
AT2G33380	2	14152345	14152471	3	39	A
AT2G33770	2	14287154	14288569	39	2	A
AT2G33770	2	14288667	14289397	20	2	A
AT2G35360	2	14897364	14897441	2	7	A
AT2G39800	2	16609346	16609450	2	27	A
AT2G42500	2	17707330	17707414	1	12	A
AT2G42500	2	17707545	17707602	1	12	A
AT2G43970	2	18213508	18213556	1	19	A
AT3G01150	3	52652	52754	2	2	A
AT3G02600	3	551712	551855	3	4	A
AT3G02600	3	552444	552537	2	5	A
AT3G12250	3	3906084	3906158	2	6	A
AT3G12570	3	3989187	3989274	2	3	A
AT3G14100	3	4673531	4673593	1	22	A
AT3G49120	3	18219788	18219980	2	68	A
AT3G52340	3	19418183	19418253	1	3	A
AT3G60130	3	22221812	22221871	1	2	A
AT3G60150	3	22233636	22233685	1	2	A
AT3G01130	3	44909	44956	1	9	A
AT3G02730	3	588895	588995	2	31	A
AT3G06670	3	2111479	2111559	1	28	A
AT3G07580	3	2421887	2422034	3	2	A
AT3G15950	3	5401085	5401151	1	5	A
AT3G16470	3	5596975	5597437	12	24	A
AT3G17330	3	5919394	5919523	2	4	A
AT3G26510	3	9712636	9712696	1	2	A
AT3G48960	3	18178275	18178434	3	338	A
AT3G48960	3	18178281	18178434	3	33	A
AT3G54085	3	20038617	20038716	2	4	A
AT3G55850	3	20735627	20735700	1	2	A
AT4G01430	4	586158	586221	1	3	A
AT4G01430	4	586393	586510	2	3	A
AT4G05420	4	2747910	2747973	1	12	A
AT4G06676	4	3899702	3899844	4	17	A
AT4G06676	4	3899707	3899844	4	2	A
AT4G06676	4	3900647	3900733	2	23	A
AT4G06676	4	3900835	3900918	2	35	A
AT4G12760	4	7505085	7505178	2	16	A
AT4G14400	4	8294657	8294740	2	16	A
AT4G15540	4	8873818	8873932	3	4	A
AT4G15940	4	9041294	9041407	3	28	A
AT4G16695	4	9395083	9395165	1	2	A
AT4G16990	4	9561116	9561937	23	6	A
AT4G16990	4	9562034	9562143	2	6	A
AT4G16990	4	9562264	9562368	3	6	A
AT4G25500	4	13025610	13025867	6	2	A
AT4G26650	4	13445455	13445570	2	13	A
AT4G27690	4	13823993	13824028	1	2	A
AT4G27690	4	13824117	13824192	1	3	A
AT4G29060	4	14320136	14320543	10	4	A
AT4G29060	4	14320638	14320963	8	4	A
AT4G31350	4	15213982	15214054	1	2	A
AT4G34265	4	16402962	16403027	1	24	A
AT4G34310	4	16418327	16418404	2	4	A
AT4G00560	4	241246	241370	2	4	A
AT4G00560	4	243542	243597	1	5	A
AT4G01210	4	508467	508617	4	3	A
AT4G02760	4	1225638	1225701	1	2	A
AT4G06701	4	3940462	3940507	1	3	A
AT4G10955	4	6716482	6716565	2	4	A
AT4G12790	4	7517776	7517907	3	4	A
AT4G15530	4	8870284	8870380	2	2	A
AT4G17910	4	9951748	9951792	1	2	A
AT4G22300	4	11788262	11788386	2	22	A
AT4G24720	4	12755941	12756056	3	2	A
AT4G24720	4	12756754	12756944	5	4	A
AT4G25290	4	12941912	12942023	2	2	A
AT4G25290	4	12942105	12942153	1	2	A
AT4G27000	4	13556565	13556643	2	4	A
AT4G27040	4	13574954	13575087	4	21	A
AT4G27050	4	13577748	13577795	1	2	A
AT4G27610	4	13787864	13787943	2	2	A
AT4G28910	4	14266028	14266111	2	10	A
AT4G30200	4	14790057	14790151	2	6	A
AT4G32420	4	15651501	15651550	1	2	A
AT4G38350	4	17959887	17959953	1	2	A
AT4G38510	4	18014896	18014969	1	6	A
AT4G39680	4	18417119	18417178	1	8	A
AT5G06950	5	2152062	2152124	1	3	A
AT5G07370	5	2330958	2331045	1	2	A
AT5G09230	5	2871610	2871693	1	8	A
AT5G14260	5	4603956	4604046	2	21	A
AT5G14260	5	4603956	4604131	4	3	A
AT5G21170	5	7207227	7207338	2	3	A
AT5G42420	5	16986568	16986769	5	2	A
AT5G45370	5	18406114	18406177	1	3	A
AT5G45370	5	18406263	18406380	3	3	A
AT5G47455	5	19268885	19268932	1	9	A
AT5G47455	5	19269162	19269207	1	6	A
AT5G51120	5	20797613	20797681	1	15	A
AT5G53860	5	21884009	21884069	1	15	A
AT5G65050	5	26001907	26001965	1	9	A
AT5G65050	5	26002880	26002922	1	4	A
AT5G05550	5	1639454	1639552	2	3	A
AT5G09880	5	3083739	3083815	2	2	A
AT5G13800	5	4454312	4454363	1	11	A
AT5G17010	5	5589095	5589318	6	2	A
AT5G18400	5	6094685	6094776	2	2	A
AT5G19330	5	6509823	6509883	1	2	A
AT5G20165	5	6805964	6806025	1	3	A
AT5G26110	5	9119292	9119373	2	7	A
AT5G37260	5	14769880	14769980	2	6	A
AT5G37380	5	14836264	14836335	2	2	A
AT5G38410	5	15395140	15395275	2	254	A
AT5G38410	5	15398812	15398947	1	341	A
AT5G38410	5	15401990	15402125	2	201	A
AT5G44290	5	17860659	17860720	2	2	A
AT5G48150	5	19541534	19541614	2	7	A
AT5G52570	5	21352980	21353115	3	2	A
AT5G52570	5	21353208	21353280	2	2	A
AT5G53850	5	21880878	21880926	1	3	A
AT5G67110	5	26802987	26803053	1	12	A
AT3G23175	3	8274393	8274456	1	23	C
AT2G47590	2	19530560	19530626	2	35	C
AT3G55240	3	20485417	20485523	2	5	C
AT1G79750	1	30012761	30012981	5	8	C
AT5G20120	5	6796690	6796742	1	8	C
AT5G12390	5	4011263	4011385	2	12	C
AT3G16170	3	5479148	5479335	5	5	C
AT1G01050	1	31932	31998	1	38	C
AT4G30950	4	15058483	15058635	3	17	C
AT3G02780	3	603807	603863	1	20	C
AT4G35220	4	16753314	16753387	1	8	C
AT5G10300	5	3240161	3240293	3	19	C
AT5G14760	5	4770390	4770471	2	5	C
AT1G03150	1	758199	758260	1	8	C
AT4G28510	4	14085256	14085469	5	8	C
AT1G66530	1	24825551	24825627	1	7	C
AT3G19760	3	6865205	6865325	2	9	C
AT2G38550	2	16139745	16140136	9	8	C
AT5G17520	5	5773153	5773216	2	11	C
AT4G13930	4	8048538	8048929	10	15	C
AT1G65230	1	24233885	24234233	9	6	C
AT3G22290	3	7883058	7883126	1	14	C
AT1G36990	1	14031010	14031100	2	5	C
AT1G10470	1	3443252	3443330	2	7	C
AT4G13980	4	8077501	8078668	32	8	C
AT2G37690	2	15813181	15813419	6	6	C
AT5G16810	5	5529198	5529297	2	5	C
AT2G15430	2	6741446	6741684	4	5	C
AT5G13560	5	4362790	4362921	3	5	C
AT5G45360	5	18403157	18403231	1	40	C
AT2G17380	2	7561037	7561124	2	17	C
AT1G79750	1	30013054	30013129	1	7	C
AT2G18960	2	8231651	8231774	1	11	C
AT4G31450	4	15256327	15256498	4	9	C
AT1G60620	1	22336718	22336838	3	6	C
AT2G02500	2	671985	672068	2	22	C
AT3G19710	3	6848338	6848470	3	21	C
AT3G28460	3	10675031	10675130	2	7	C
AT5G64370	5	25756782	25756890	2	13	C
AT5G17610	5	5804578	5804684	3	29	C
AT3G13235	3	4273585	4273706	3	10	C
AT1G79730	1	30006269	30006338	2	7	C
AT1G08510	1	2691959	2692131	4	8	C
AT4G27640	4	13800011	13800100	1	5	C
AT1G07110	1	2178913	2178982	2	10	C
AT2G39400	2	16460194	16460341	3	8	C
AT2G19540	2	8469858	8469957	2	8	C
AT2G34480	2	14541001	14541117	3	41	C
AT2G17720	2	7706183	7706292	2	10	C
AT3G42050	3	14241884	14241969	1	13	C
AT3G13930	3	4598165	4598405	6	8	C
AT1G48100	1	17771198	17771366	3	6	C
AT2G21410	2	9170431	9170539	1	12	C
AT5G11450	5	3655815	3655875	1	11	C
AT3G20050	3	7000903	7000999	3	5	C
AT5G56680	5	22955727	22955786	1	15	C
AT3G23530	3	8440349	8440452	1	8	C
AT5G11810	5	3810168	3810259	2	8	C
AT2G02500	2	671178	671269	1	6	C
AT5G12440	5	4035865	4036181	8	5	C
AT5G22120	5	7335025	7335115	2	11	C
AT4G17420	4	9723698	9723877	4	13	C
AT1G45000	1	17012035	17012155	2	37	C
AT1G72730	1	27383001	27383111	3	13	C
AT3G02950	3	665846	666478	17	5	C
AT5G19050	5	6371302	6371367	1	9	C
AT1G72680	1	27364264	27364378	3	10	C
AT1G51580	1	19131239	19131322	2	5	C
AT1G15250	1	5249163	5249299	3	16	C
AT5G56940	5	23048325	23048371	1	18	C
AT5G16570	5	5423837	5423941	3	5	C
AT5G14100	5	4550832	4550966	3	5	C
AT1G53280	1	19870045	19870228	4	10	C
AT1G01820	1	296950	297025	2	16	C
AT4G27830	4	13863936	13863995	1	5	C
AT4G33110	4	15972786	15972845	1	15	C
AT4G29080	4	14324439	14324693	7	6	C
AT2G36305	2	15222943	15223015	1	5	C
AT1G04190	1	1107818	1107869	1	28	C
AT5G20080	5	6783257	6783333	1	44	C
AT5G54110	5	21976047	21976118	1	12	C
AT4G17510	4	9768321	9768453	3	12	C
AT5G27120	5	9541278	9541368	2	7	C
AT2G18390	2	7996068	7996149	2	7	C
AT2G18710	2	8120195	8120881	18	11	C
AT5G51830	5	21087251	21087457	5	9	C
AT5G14220	5	4586541	4586592	1	6	C
AT1G19715	1	6819100	6819304	5	7	C
AT2G24200	2	10295655	10295850	5	22	C
AT3G49420	3	18341103	18341195	1	6	C
AT5G64440	5	25787011	25787073	1	26	C
AT1G27900	1	9716943	9717094	4	5	C
AT5G21920	5	7241882	7242085	5	13	C
AT5G35460	5	13690729	13690823	2	10	C
AT2G36305	2	15222943	15223015	1	5	C
AT3G52155	3	19354989	19355089	2	10	C
AT3G51140	3	19009738	19010183	12	21	C
AT2G01470	2	213223	213320	2	12	C
AT1G06560	1	2011538	2011600	1	7	C
AT5G20890	5	7088711	7088827	3	6	C
AT1G65900	1	24521119	24521332	5	5	C
AT4G37280	4	17547611	17547713	2	5	C
AT1G50490	1	18709435	18709463	1	9	C
AT2G35500	2	14921532	14921723	5	22	C
AT2G01970	2	453250	453407	3	5	C
AT5G24490	5	8366827	8366936	2	19	C
AT5G61240	5	24648064	24648208	3	7	C
AT4G01900	4	822772	822840	1	6	C
AT4G27940	4	13906756	13906815	1	5	C
AT5G23660	5	7972743	7972863	2	13	C
AT4G12590	4	7451635	7451697	1	16	C
AT5G63180	5	25358677	25358816	3	5	C
AT2G40840	2	17055825	17055900	1	5	C
AT5G11520	5	3687154	3687226	2	17	C
AT1G09150	1	2947212	2947294	1	10	C
AT1G11130	1	3723603	3723733	3	5	C
AT1G77120	1	28981757	28981919	3	21	C
AT4G17270	4	9677146	9677221	2	9	C
AT4G29510	4	14493241	14493392	4	5	C
AT5G26360	5	9257614	9257686	2	8	C
AT5G22120	5	7335729	7335975	6	14	C
AT3G60910	3	22513795	22513877	2	8	C
AT2G35795	2	15049926	15050105	5	31	C
AT1G42440	1	15900353	15900437	2	5	C
AT1G63900	1	23722118	23722229	2	10	C
AT5G14100	5	4551373	4551434	1	6	C
AT1G63460	1	23539374	23539436	1	8	C
AT4G20850	4	11164281	11164382	2	5	C
AT3G53230	3	19734520	19734686	4	6	C
AT4G02480	4	1082487	1082547	1	11	C
AT1G73820	1	27760103	27760249	3	5	C
AT3G57290	3	21209032	21209154	3	5	C
AT1G64185	1	23828529	23828665	3	5	C
AT4G35100	4	16709055	16709351	7	142	C
AT5G58030	5	23505297	23505386	2	6	C
AT4G38550	4	18026398	18026503	3	8	C
AT3G04920	3	1361501	1361672	4	132	C
AT2G30410	2	12966883	12967042	4	17	C
AT2G22540	2	9589469	9589511	1	7	C
AT2G27190	2	11629527	11629757	6	5	C
AT4G07950	4	4798884	4799103	3	7	C
AT4G26240	4	13288474	13288558	2	9	C
AT1G79440	1	29890233	29890344	3	7	C
AT2G01470	2	213052	213128	2	12	C
AT3G20000	3	6969030	6969096	1	17	C
AT4G32150	4	15526704	15526868	4	40	C
AT4G32830	4	15842842	15842962	3	22	C
AT3G18940	3	6528534	6528700	4	6	C
AT1G02335	1	464761	464924	4	5	C
AT1G27000	1	9375284	9375359	1	7	C
AT1G27910	1	9723464	9723650	4	5	C
AT2G42780	2	17809349	17809469	3	7	C
AT4G37445	4	17604657	17604772	2	6	C
AT5G59180	5	23901817	23901883	1	8	C
AT2G22230	2	9457401	9457462	1	10	C
AT1G07070	1	2169340	2169569	6	18	C
AT4G39800	4	18470668	18470895	5	9	C
AT5G19440	5	6556877	6557047	4	53	C
AT1G55080	1	20556931	20556990	1	5	C
AT4G17040	4	9587637	9587764	3	26	C
AT5G18140	5	5998891	5998960	1	7	C
AT3G01330	3	126050	126104	1	6	C
AT5G52920	5	21481331	21481619	7	11	C
AT1G13730	1	4711975	4712036	1	5	C
AT3G01800	3	286644	286760	2	6	C
AT1G67080	1	25049446	25049575	3	12	C
AT3G54190	3	20073942	20074068	3	6	C
AT2G46470	2	19080822	19080881	2	5	C
AT1G69680	1	26209548	26209635	2	5	C
AT5G21990	5	7273606	7273837	6	7	C
AT4G01100	4	478156	478320	4	13	C
AT2G18230	2	7940500	7940654	3	18	C
AT5G47890	5	19406215	19406322	2	69	C
AT4G28770	4	14212936	14213036	2	12	C
AT5G19760	5	6679747	6679962	6	19	C
AT5G61450	5	24729114	24729229	3	8	C
AT3G55270	3	20507556	20510049	69	6	C
AT5G22480	5	7451954	7452060	2	5	C
AT3G59050	3	21837539	21837653	3	10	C
AT5G54760	5	22262183	22262389	5	42	C
AT3G45030	3	16482907	16483021	1	62	C
AT1G01820	1	296625	296700	2	9	C
AT5G12950	5	4094749	4094829	1	11	C
AT3G04520	3	1219122	1219591	12	10	C
AT4G22830	4	11990666	11990745	2	6	C
AT3G07340	3	2342625	2343476	22	8	C
AT3G10520	3	3276759	3276876	3	10	C
AT3G22370	3	7907795	7908284	13	15	C
AT4G21790	4	11571932	11572010	2	7	C
AT3G20930	3	7333288	7333357	1	6	C
AT5G16070	5	5250382	5250518	2	8	C
AT2G40660	2	16974085	16974151	1	36	C
AT2G23030	2	9813059	9813161	2	7	C
AT1G49970	1	18506221	18506333	2	8	C
AT2G01720	2	317854	318034	4	7	C
AT4G16650	4	9374574	9374677	2	5	C
AT2G42770	2	17806025	17806158	3	11	C
AT3G50500	3	18753150	18753249	2	6	C
AT4G12830	4	7531673	7531774	2	7	C
AT5G48900	5	19842363	19842546	5	5	C
AT1G29395	1	10288589	10288659	2	30	C
AT4G39660	4	18409017	18409104	2	28	C
AT4G25900	4	13162338	13162493	3	19	C
AT5G10950	5	3461257	3461309	1	5	C
AT2G17360	2	7554533	7554631	2	95	C
AT4G09010	4	5778821	5778909	2	43	C
AT4G22010	4	11664740	11665011	7	7	C
AT1G80410	1	30234809	30235040	6	7	C
AT1G52670	1	19618960	19619006	1	15	C
AT1G51070	1	18932527	18932605	2	22	C
AT5G57350	5	23248596	23248778	4	6	C
AT3G03330	3	785623	785722	2	21	C
AT4G21660	4	11509190	11509442	7	6	C
AT5G52920	5	21481705	21481871	4	11	C
AT1G23740	1	8398588	8398748	4	16	C
AT4G19185	4	10490073	10490359	7	8	C
AT1G64090	1	23793981	23794051	2	13	C
AT1G24360	1	8642846	8642940	2	48	C
AT3G17668	3	6039858	6039955	2	7	C
AT5G57950	5	23478569	23478674	2	11	C
AT1G34190	1	12452045	12452611	14	7	C
AT3G06650	3	2082331	2082434	3	19	C
AT1G79440	1	29890464	29890527	1	7	C
AT5G05580	5	1665103	1665170	1	6	C
AT5G54760	5	22261913	22261995	1	16	C
AT1G32060	1	11533790	11534035	6	33	C
AT2G37540	2	15760012	15760244	6	5	C
AT4G34350	4	16429635	16429710	1	20	C
AT3G01550	3	217365	217443	1	9	C
AT2G42790	2	17810649	17810747	2	7	C
AT2G04160	2	1406962	1407127	4	6	C
AT2G30980	2	13190708	13190765	1	8	C
AT2G18990	2	8246619	8246895	7	5	C
AT1G18640	1	6416724	6416778	1	21	C
AT1G20090	1	6967972	6968036	1	8	C
AT2G27680	2	11812252	11812369	3	9	C
AT5G26340	5	9244932	9245224	7	11	C
AT1G20220	1	7007153	7007276	2	14	C
AT3G23940	3	8651602	8651683	2	5	C
AT1G53120	1	19798034	19798134	2	10	C
AT4G24830	4	12795374	12795456	1	18	C
AT1G25230	1	8840795	8840863	1	21	C
AT3G14220	3	4733361	4733486	2	20	C
AT1G67250	1	25167710	25167808	2	31	C
AT3G01770	3	276309	276425	2	12	C
AT3G55040	3	20410957	20411017	1	7	C
AT2G27285	2	11684606	11684729	3	20	C
AT2G40660	2	16973447	16973546	3	42	C
AT4G11600	4	7010717	7010779	1	62	C
AT1G25490	1	8951661	8952080	11	5	C
AT5G46340	5	18815987	18816125	3	5	C
AT2G13560	2	5660344	5660410	2	6	C
AT3G12800	3	4064060	4064233	3	31	C
AT5G46860	5	19030176	19030239	2	17	C
AT4G15930	4	9036928	9037034	2	32	C
AT5G11480	5	3669692	3669855	3	10	C
AT1G09795	1	3175755	3175857	2	5	C
AT2G03780	2	1153201	1153351	3	5	C
AT4G25370	4	12974339	12974467	3	46	C
AT4G04470	4	2228119	2228205	2	11	C
AT3G63140	3	23338796	23338899	2	36	C
AT1G25490	1	8953652	8953757	2	5	C
AT2G25450	2	10837702	10838024	8	23	C
AT5G23010	5	7705752	7705839	2	10	C
AT4G01026	4	447554	447770	6	13	C
AT2G39130	2	16330577	16330621	1	6	C
AT4G38490	4	18006911	18006993	2	16	C
AT5G57330	5	23236775	23236936	3	8	C
AT5G04920	5	1439740	1439810	1	6	C
AT1G09430	1	3044650	3044767	2	13	C
AT3G55530	3	20608086	20608190	2	10	C
AT4G22780	4	11970100	11970215	2	5	C
AT4G26850	4	13500690	13500750	1	22	C
AT5G10060	5	3147606	3147854	5	6	C
AT4G32980	4	15915438	15915499	1	7	C
AT5G58030	5	23504567	23504634	1	7	C
AT5G04710	5	1359661	1359797	3	9	C
AT3G03630	3	878311	878481	4	5	C
AT2G46910	2	19280664	19280726	1	9	C
AT5G13240	5	4225767	4225830	1	7	C
AT1G59870	1	22041002	22041159	3	7	C
AT3G12110	3	3858843	3859457	13	5	C
AT1G70710	1	26665453	26665546	2	5	C
AT4G01026	4	447554	447770	6	13	C
AT4G25370	4	12973078	12973114	1	29	C
AT4G20850	4	11165080	11165251	4	5	C
AT3G05910	3	1766168	1766242	1	6	C
AT4G27585	4	13768919	13769069	4	12	C
AT3G06650	3	2081973	2082097	2	6	C
AT2G42910	2	17864009	17864325	8	10	C
AT4G14790	4	8498823	8499014	5	6	C
AT3G59500	3	21998346	21998445	2	10	C
AT3G32980	3	13531328	13531520	5	58	C
AT3G59280	3	21920859	21920947	2	10	C
AT2G45140	2	18618598	18618714	2	18	C
AT5G49360	5	20032609	20032891	7	5	C
AT3G16170	3	5476759	5476945	5	12	C
AT4G02480	4	1083522	1083702	4	10	C
AT2G05710	2	2143768	2143848	1	5	C
AT4G27720	4	13832171	13832442	7	5	C
AT3G12150	3	3877646	3877816	4	5	C
AT3G12760	3	4055172	4055234	1	27	C
AT1G55080	1	20556931	20556990	1	5	C
AT5G52820	5	21421196	21421253	1	6	C
AT1G75690	1	28425770	28425955	5	7	C
AT3G16100	3	5459543	5459643	2	9	C
AT2G38730	2	16199867	16199924	1	6	C
AT4G24520	4	12666436	12666513	1	13	C
AT1G52280	1	19472215	19472296	1	11	C
AT4G37800	4	17776704	17776901	5	15	C
AT4G04840	4	2450002	2450159	4	11	C
AT3G23920	3	8642859	8643070	5	7	C
AT4G16444	4	9275090	9275172	1	6	C
AT3G47960	3	17710755	17710973	5	10	C
AT3G55640	3	20652465	20652533	1	7	C
AT3G55380	3	20542662	20542765	3	24	C
AT5G14760	5	4770249	4770306	1	5	C
AT5G23575	5	7948895	7948989	2	6	C
AT4G32940	4	15901050	15901257	5	21	C
AT5G52920	5	21482427	21482516	2	6	C
AT2G20230	2	8733758	8733839	2	25	C
AT3G07680	3	2456332	2456440	3	29	C
AT1G16720	1	5725662	5725719	1	15	C
AT5G27560	5	9732984	9733076	1	7	C
AT1G09795	1	3175755	3175857	2	5	C
AT2G36130	2	15174231	15174327	2	8	C
AT3G28480	3	10679081	10679139	1	30	C
AT5G30510	5	11637737	11638013	7	49	C
AT2G46540	2	19118229	19118312	2	44	C
AT3G04730	3	1289274	1289410	3	20	C
AT1G04410	1	1190463	1190639	4	251	C
AT5G26860	5	9455713	9456364	17	5	C
AT5G23010	5	7706372	7706447	2	41	C
AT1G73180	1	27524536	27524643	2	5	C
AT3G60910	3	22513795	22513877	2	8	C
AT4G19190	4	10493661	10493724	1	10	C
AT1G79470	1	29899826	29900084	7	5	C
AT5G05470	5	1621859	1621958	2	5	C
AT2G39140	2	16338347	16338441	2	6	C
AT4G00720	4	295111	295252	3	8	C
AT3G20050	3	6998905	6999009	2	5	C
AT1G74920	1	28143656	28143734	1	10	C
AT5G63050	5	25310292	25310362	2	14	C
AT5G08565	5	2776925	2776987	1	6	C
AT1G65900	1	24521583	24521686	2	6	C
AT1G75330	1	28270396	28270672	7	7	C
AT4G19640	4	10688747	10688915	4	16	C
AT1G32930	1	11933573	11933620	1	5	C
AT3G20740	3	7250764	7250887	2	6	C
AT5G09650	5	2991973	2992074	2	23	C
AT3G50960	3	18950066	18950164	2	5	C
AT5G11270	5	3595777	3596095	8	5	C
AT3G17810	3	6095936	6096046	2	14	C
AT3G10070	3	3104745	3104824	2	5	C
AT1G63480	1	23544213	23544345	2	5	C
AT1G50250	1	18618375	18618547	4	7	C
AT5G63310	5	25389708	25389758	1	25	C
AT1G26940	1	9344043	9344116	1	6	C
AT1G02475	1	514552	514605	1	11	C
AT1G17210	1	5884121	5884287	4	5	C
AT4G17830	4	9916470	9916715	6	6	C
AT1G76150	1	28581115	28581266	4	6	C
AT1G13730	1	4710510	4710696	4	9	C
AT2G40490	2	16920611	16920736	3	33	C
AT5G16070	5	5247720	5247839	2	17	C
AT1G74920	1	28144607	28144674	2	8	C
AT5G27400	5	9676551	9676618	1	5	C
AT2G42680	2	17782546	17782630	1	37	C
AT3G11830	3	3735000	3735099	2	6	C
AT3G22290	3	7882866	7882942	2	18	C
AT2G18510	2	8039446	8039533	2	7	C
AT4G32980	4	15915438	15915499	1	7	C
AT2G43420	2	18038833	18038900	1	16	C
AT3G15940	3	5393971	5394028	1	7	C
AT4G30530	4	14921506	14921836	9	49	C
AT4G27650	4	13806594	13806651	1	7	C
AT1G14250	1	4870302	4870500	5	5	C
AT4G23650	4	12325542	12325710	4	8	C
AT4G02120	4	943707	943788	2	5	C
AT1G01050	1	32546	32670	2	18	C
AT4G38800	4	18114297	18114404	2	32	C
AT1G53120	1	19797706	19797771	2	6	C
AT1G12800	1	4361943	4362012	1	12	C
AT3G15090	3	5077938	5078098	4	5	C
AT2G16850	2	7309238	7309534	7	8	C
AT5G02530	5	565267	565453	5	18	C
AT5G48030	5	19483997	19484046	1	5	C
AT1G53670	1	20041130	20041196	1	18	C
AT4G39940	4	18520811	18520896	2	7	C
AT5G19780	5	6687410	6687625	2	39	C
AT5G57280	5	23223308	23223438	3	7	C
AT3G03120	3	718187	718303	3	5	C
AT5G23310	5	7850812	7850902	2	19	C
AT3G44100	3	15877342	15877503	4	34	C
AT4G00780	4	335349	335632	8	12	C
AT4G19540	4	10657690	10657799	2	6	C
AT1G04040	1	1042360	1042740	10	5	C
AT1G53670	1	20041130	20041196	1	18	C
AT5G22350	5	7399641	7399883	6	7	C
AT4G17540	4	9776979	9777029	1	5	C
AT1G25682	1	9003531	9003640	3	7	C
AT4G29330	4	14445557	14445693	3	11	C
AT4G25900	4	13163028	13163128	2	15	C
AT2G18770	2	8142612	8142702	2	22	C
AT1G04980	1	1414644	1414821	4	5	C
AT4G14040	4	8101409	8101517	2	18	C
AT4G17530	4	9773924	9774028	2	26	C
AT1G04710	1	1322787	1322886	2	5	C
AT1G18450	1	6349261	6349311	1	6	C
AT5G62190	5	25000294	25000429	3	6	C
AT3G61540	3	22786277	22786403	2	6	C
AT1G14610	1	5008773	5008922	3	5	C
AT4G31670	4	15337136	15337221	1	5	C
AT3G03520	3	837883	838325	12	6	C
AT5G10290	5	3238081	3238200	3	5	C
AT4G27830	4	13863769	13863845	1	5	C
AT4G17530	4	9774124	9774280	3	62	C
AT1G78300	1	29467430	29467553	3	24	C
AT1G52160	1	19427601	19427691	2	6	C
AT2G32980	2	14005605	14005674	1	12	C
AT3G16100	3	5460065	5460146	1	24	C
AT1G19880	1	6903075	6903197	3	5	C
AT5G47200	5	19185120	19185168	1	34	C
AT1G50380	1	18669559	18669683	3	9	C
AT4G36910	4	17392533	17392621	2	10	C
AT1G79730	1	30006112	30006181	1	7	C
AT1G80560	1	30293570	30293646	1	6	C
AT2G41630	2	17363017	17363106	2	9	C
AT4G36945	4	17420348	17420435	1	5	C
AT2G19520	2	8466031	8466131	3	6	C
AT5G55220	5	22415511	22415640	3	6	C
AT1G63090	1	23395646	23395765	3	7	C
AT4G17170	4	9645849	9645989	4	19	C
AT3G15580	3	5274613	5274666	1	35	C
AT4G37200	4	17510753	17510996	5	10	C
AT1G64880	1	24112240	24112300	1	11	C
AT5G13120	5	4164393	4164606	5	16	C
AT4G13170	4	7655586	7655703	2	8	C
AT5G07030	5	2184211	2184692	13	8	C
AT5G61970	5	24906522	24906589	1	6	C
AT5G50100	5	20389615	20389723	2	6	C
AT3G28480	3	10679224	10679311	2	13	C
AT1G28120	1	9814778	9814844	2	8	C
AT5G45590	5	18502302	18502387	1	35	C
AT5G45950	5	18651741	18651869	3	43	C
AT3G02250	3	425919	425987	1	5	C
AT3G44320	3	16004631	16004811	4	7	C
AT3G07340	3	2342625	2343476	22	8	C
AT4G00720	4	296039	296099	1	6	C
AT1G56190	1	21032559	21032637	2	15	C
AT3G12800	3	4064060	4064233	3	31	C
AT3G56340	3	20903704	20903838	3	196	C
AT4G01480	4	626539	626675	3	24	C
AT3G20000	3	6970018	6970114	2	10	C
AT5G65470	5	26190495	26190655	4	6	C
AT5G11260	5	3594290	3594474	5	12	C
AT2G44440	2	18344675	18344897	5	5	C
AT4G27640	4	13798793	13798906	3	9	C
AT1G51070	1	18932687	18932850	5	18	C
AT3G56090	3	20826402	20826486	2	17	C
AT1G08130	1	2544960	2545092	3	6	C
AT3G49110	3	18212492	18212684	2	7	C
AT3G19515	3	6768793	6768891	3	7	C
AT1G51730	1	19190641	19190723	2	14	C
AT1G29250	1	10223666	10223731	1	106	C
AT3G24820	3	9063088	9063186	2	5	C
AT1G11545	1	3879808	3879909	2	15	C
AT3G48410	3	17937943	17938206	6	6	C
AT5G17520	5	5773311	5773430	2	5	C
AT2G02500	2	671791	671869	2	12	C
AT3G16170	3	5476759	5476945	5	12	C
AT1G63900	1	23720874	23720927	1	11	C
AT3G46970	3	17314421	17314640	5	6	C
AT1G32550	1	11772579	11772648	1	8	C
AT5G42890	5	17212503	17212606	2	38	C
AT5G62880	5	25255789	25255855	1	10	C
AT1G59870	1	22041002	22041159	3	7	C
AT3G55960	3	20772445	20772566	2	7	C
AT3G17820	3	6098165	6098214	1	144	C
AT4G13430	4	7806774	7806843	1	13	C
AT3G27350	3	10128475	10128538	1	9	C
AT5G41220	5	16513977	16514051	1	5	C
AT4G07390	4	4197068	4197110	1	19	C
AT4G31750	4	15367133	15367314	4	6	C
AT1G76030	1	28538412	28538472	1	21	C
AT1G10200	1	3347199	3347243	1	43	C
AT1G73760	1	27743671	27743821	3	6	C
AT3G22290	3	7884475	7884622	3	12	C
AT5G38630	5	15483744	15483793	1	10	C
AT1G64040	1	23762402	23762615	6	5	C
AT1G74410	1	27970975	27971134	3	8	C
AT5G46210	5	18753037	18753153	2	6	C
AT5G16570	5	5423837	5423941	3	5	C
AT2G17120	2	7467143	7467264	3	16	C
AT3G42050	3	14240861	14240987	2	7	C
AT5G62900	5	25266602	25266733	3	11	C
AT4G17486	4	9750239	9750320	2	10	C
AT4G35760	4	16942900	16943038	3	11	C
AT1G50840	1	18843461	18844197	20	5	C
AT4G37680	4	17701218	17701476	1	8	C
AT3G25220	3	9184644	9184707	1	106	C
AT1G08200	1	2576090	2576183	1	28	C
AT3G57870	3	21440808	21440892	2	32	C
AT4G11960	4	7176189	7176266	2	8	C
AT5G04590	5	1321760	1321877	2	19	C
AT1G54030	1	20172445	20172698	6	8	C
AT1G01860	1	305546	305702	4	6	C
AT2G40660	2	16975399	16975491	2	13	C
AT1G09210	1	2974616	2974674	1	10	C
AT4G07390	4	4196522	4196582	1	15	C
AT3G20790	3	7270626	7270704	1	11	C
AT4G20850	4	11169186	11169265	2	5	C
AT1G31660	1	11331490	11331563	1	7	C
AT1G48920	1	18102325	18102486	4	72	C
AT1G45130	1	17068584	17068651	1	5	C
AT1G36280	1	13642048	13642201	3	7	C
AT5G67270	5	26858717	26858873	4	9	C
AT1G11750	1	3969208	3969301	2	11	C
AT2G39420	2	16467985	16468132	4	5	C
AT4G02120	4	941227	941314	1	8	C
AT3G17680	3	6044224	6044283	1	5	C
AT1G09795	1	3174999	3175065	1	12	C
AT5G64610	5	25847053	25847113	1	5	C
AT3G48180	3	17801449	17801904	12	6	C
AT3G06130	3	1854492	1854568	1	20	C
AT5G48970	5	19875902	19876014	3	5	C
AT2G42910	2	17864792	17864921	3	15	C
AT4G22360	4	11809550	11809712	4	8	C
AT5G26360	5	9258031	9258101	2	11	C
AT2G44050	2	18232600	18232647	1	13	C
AT3G18035	3	6170386	6171268	23	13	C
AT4G15545	4	8876329	8876398	1	46	C
AT4G27390	4	13703768	13703824	1	9	C
AT3G54290	3	20115938	20116087	3	7	C
AT2G13560	2	5660828	5660915	1	7	C
AT4G15545	4	8876498	8876552	1	40	C
AT4G26850	4	13500690	13500750	1	22	C
AT3G04940	3	1365837	1365947	2	18	C
AT3G56750	3	21030647	21030740	2	7	C
AT3G01330	3	126193	126271	1	6	C
AT5G25900	5	9036373	9036534	4	7	C
AT2G19560	2	8475030	8475124	1	5	C
AT4G34370	4	16435003	16435036	1	9	C
AT4G15790	4	8983291	8983345	1	13	C
AT3G55530	3	20606772	20606818	1	9	C
AT4G36940	4	17417799	17417861	1	5	C
AT5G05200	5	1546778	1546902	3	18	C
AT5G11500	5	3678372	3678460	2	31	C
AT4G31130	4	15138381	15138505	2	9	C
AT3G27240	3	10059547	10059636	1	40	C
AT5G12440	5	4035865	4036181	8	5	C
AT4G08900	4	5704089	5704223	3	7	C
AT4G09010	4	5778639	5778740	2	37	C
AT1G29690	1	10380245	10380429	4	5	C
AT1G21720	1	7626508	7626690	4	28	C
AT1G44800	1	16918960	16919023	1	10	C
AT1G10870	1	3622919	3623020	2	5	C
AT5G03430	5	849525	849583	1	6	C
AT1G19880	1	6903463	6903525	1	7	C
AT1G09330	1	3014226	3014430	5	10	C
AT5G66680	5	26636885	26636939	1	12	C
AT3G54600	3	20222436	20222910	13	7	C
AT3G48000	3	17729913	17730067	4	22	C
AT2G42975	2	17881449	17881518	1	7	C
AT1G70710	1	26665453	26665546	2	5	C
AT5G20070	5	6780983	6781088	2	5	C
AT5G24650	5	8437513	8437629	2	22	C
AT5G25900	5	9036983	9037124	3	7	C
AT5G45330	5	18381216	18381333	3	18	C
AT1G58270	1	21616604	21616887	7	14	C
AT3G24550	3	8962528	8962690	3	10	C
AT2G37040	2	15566888	15567442	14	5	C
AT1G14000	1	4798029	4798104	1	5	C
AT5G03260	5	778983	779135	3	6	C
AT1G29310	1	10253842	10253967	3	5	C
AT5G23575	5	7948895	7948989	2	6	C
AT2G45790	2	18863621	18863698	1	17	C
AT4G24840	4	12796747	12796882	3	6	C
AT3G46740	3	17228394	17228502	3	9	C
AT1G52890	1	19701565	19701834	5	7	C
AT5G27740	5	9824002	9824113	2	8	C
AT1G32470	1	11739669	11739840	4	82	C
AT1G75220	1	28233960	28234070	2	5	C
AT1G30070	1	10547124	10547364	6	6	C
AT1G76150	1	28581528	28581568	1	7	C
AT2G41490	2	17310841	17310962	3	5	C
AT4G38630	4	18058804	18058919	3	45	C
AT1G21380	1	7487732	7487811	1	10	C
AT4G37610	4	17671542	17671673	3	11	C
AT3G02770	3	601707	601904	5	19	C
AT3G53880	3	19965094	19965182	1	7	C
AT4G12230	4	7285887	7286030	3	13	C
AT1G17745	1	6103626	6104114	12	7	C
AT5G23060	5	7737287	7737429	4	23	C
AT3G44750	3	16310335	16310414	2	20	C
AT3G57000	3	21103993	21104086	2	15	C
AT5G18280	5	6051129	6051319	4	6	C
AT3G52190	3	19367339	19367440	2	8	C
AT3G45140	3	16538020	16538106	2	13	C
AT1G77060	1	28957562	28957645	1	10	C
AT3G23920	3	8643193	8643304	3	8	C
AT5G03630	5	924136	924188	1	40	C
AT4G24350	4	12610381	12610537	4	7	C
AT5G47320	5	19221613	19221720	2	12	C
AT1G53280	1	19870568	19870769	6	20	C
AT5G20910	5	7092895	7093108	5	11	C
AT2G37250	2	15649895	15650168	7	25	C
AT5G28640	5	10648304	10648389	2	17	C
AT5G50100	5	20389385	20389528	4	5	C
AT3G20550	3	7175043	7175089	1	5	C
AT1G79440	1	29889786	29889852	1	8	C
AT1G26750	1	9247524	9247627	2	13	C
AT4G34120	4	16341511	16341599	2	44	C
AT1G16720	1	5725530	5725596	2	8	C
AT2G18960	2	8233712	8233895	5	18	C
AT5G42970	5	17257457	17257609	4	6	C
AT1G48240	1	17813073	17813148	1	7	C
AT3G60910	3	22513487	22513540	1	6	C
AT2G39140	2	16338347	16338441	2	6	C
AT4G18060	4	10029286	10029409	3	12	C
AT1G11910	1	4017683	4017840	4	28	C
AT2G40490	2	16921339	16921465	2	6	C
AT3G14770	3	4958003	4958123	3	7	C
AT1G76030	1	28538051	28538107	1	22	C
AT5G61240	5	24647611	24647683	1	24	C
AT5G53800	5	21866273	21866323	1	7	C
AT1G49480	1	18318611	18318811	4	13	C
AT2G27730	2	11827845	11827961	3	13	C
AT2G23350	2	9952098	9952233	3	11	C
AT4G38260	4	17937312	17937504	5	6	C
AT3G10940	3	3422808	3423014	5	10	C
AT3G04560	3	1227365	1227776	10	5	C
AT3G13930	3	4597592	4597648	1	23	C
AT1G11750	1	3969028	3969082	1	12	C
AT4G30190	4	14773545	14774307	20	10	C
AT2G44525	2	18390112	18390213	2	5	C
AT1G20050	1	6949658	6949767	2	16	C
AT3G22370	3	7907366	7907495	3	15	C
AT1G44920	1	16986304	16986432	2	11	C
AT4G03390	4	1491098	1491255	4	6	C
AT2G24360	2	10372259	10373198	26	7	C
AT2G43360	2	18018383	18018523	3	6	C
AT1G21630	1	7583745	7583964	6	6	C
AT2G39900	2	16666158	16666349	5	10	C
AT5G04850	5	1408555	1408710	3	8	C
AT4G17720	4	9863420	9863501	2	34	C
AT1G76540	1	28726204	28726316	2	14	C
AT1G72160	1	27157855	27158006	4	6	C
AT4G28220	4	13995376	13995496	3	7	C
AT5G45680	5	18548553	18548646	2	17	C
AT1G04190	1	1107818	1107869	1	28	C
AT5G10360	5	3259982	3260047	1	30	C
AT4G24750	4	12758603	12758676	1	26	C
AT1G64880	1	24112240	24112300	1	11	C
AT4G35220	4	16753455	16753553	2	5	C
AT1G62660	1	23206788	23206876	2	27	C
AT1G53510	1	19975132	19975308	4	7	C
AT5G04920	5	1439309	1439394	1	8	C
AT2G42780	2	17808395	17808536	4	10	C
AT3G27050	3	9980332	9980390	1	7	C
AT4G14500	4	8335826	8335910	1	5	C
AT5G16650	5	5463741	5463815	1	13	C
AT5G04170	5	1146808	1146984	3	7	C
AT3G22320	3	7891903	7892118	6	13	C
AT2G35780	2	15045230	15045326	2	6	C
AT3G05970	3	1786895	1786982	2	29	C
AT3G57290	3	21209243	21209471	6	11	C
AT5G01220	5	87412	87629	5	6	C
AT5G08300	5	2668835	2668959	2	12	C
AT3G17170	3	5854313	5854370	1	11	C
AT1G27000	1	9374519	9374595	1	29	C
AT4G35470	4	16847308	16848222	25	7	C
AT5G64370	5	25756985	25757174	5	5	C
AT3G54690	3	20258328	20258552	6	7	C
AT5G48970	5	19876459	19876629	4	9	C
AT1G78890	1	29662360	29662449	1	6	C
AT5G24530	5	8379433	8379681	6	9	C
AT5G43750	5	17598011	17598075	1	10	C
AT1G60960	1	22449629	22450378	20	5	C
AT1G21760	1	7650092	7650306	5	5	C
AT5G55160	5	22401154	22401304	2	70	C
AT2G24100	2	10252784	10252891	2	5	C
AT5G50320	5	20500934	20501004	2	5	C
AT4G21790	4	11570939	11571011	1	9	C
AT1G30910	1	11002465	11002576	3	6	C
AT5G11900	5	3835267	3835349	2	12	C
AT4G21660	4	11506917	11506999	2	5	C
AT2G27020	2	11537268	11537352	2	21	C
AT1G74880	1	28133898	28133958	2	17	C
AT4G18810	4	10323812	10323971	3	7	C
AT2G31040	2	13216609	13216702	2	12	C
AT3G15150	3	5103705	5103777	2	5	C
AT4G14030	4	8098847	8098955	3	13	C
AT3G14600	3	4911450	4911514	2	50	C
AT1G21920	1	7704678	7704907	6	5	C
AT5G22320	5	7389286	7389382	2	5	C
AT1G06110	1	1853613	1853832	6	8	C
AT5G62050	5	24941766	24941874	2	6	C
AT1G73750	1	27742305	27742406	2	9	C
AT2G28950	2	12439900	12440219	8	35	C
AT5G62740	5	25219048	25219140	2	15	C
AT3G03610	3	869717	869820	1	8	C
AT2G38330	2	16073944	16074040	2	5	C
AT4G02930	4	1297787	1297880	2	31	C
AT1G03040	1	705533	705656	3	8	C
AT1G66530	1	24823408	24823478	1	5	C
AT1G79200	1	29799542	29799653	2	13	C
AT4G27500	4	13744612	13744807	5	5	C
AT3G05600	3	1623825	1624076	6	8	C
AT5G22320	5	7389455	7389520	1	7	C
AT5G47240	5	19201612	19201678	1	6	C
AT2G03780	2	1152893	1153095	5	5	C
AT5G20910	5	7093667	7093872	5	13	C
AT2G38730	2	16200242	16200335	2	6	C
AT5G50350	5	20517288	20517387	2	5	C
AT4G36940	4	17419394	17419503	2	7	C
AT1G63290	1	23476116	23476209	2	5	C
AT5G05200	5	1546276	1546390	2	16	C
AT3G01770	3	277187	277236	1	10	C
AT1G02780	1	608241	608309	2	187	C
AT3G54110	3	20051390	20051495	2	10	C
AT5G45950	5	18651975	18652209	6	12	C
AT5G02280	5	469679	469848	4	22	C
AT2G38550	2	16139745	16140136	9	8	C
AT1G19150	1	6613160	6613675	14	10	C
AT3G01330	3	126193	126271	1	6	C
AT5G11500	5	3678157	3678261	2	72	C
AT4G34350	4	16428837	16428924	2	57	C
AT5G01220	5	87722	87779	1	5	C
AT2G27020	2	11537268	11537352	2	21	C
AT5G54810	5	22282302	22282397	2	44	C
AT5G16810	5	5529198	5529297	2	5	C
AT1G80760	1	30356343	30356568	6	7	C
AT4G27720	4	13832584	13832850	6	5	C
AT4G37800	4	17776982	17777083	2	14	C
AT2G30700	2	13089829	13090075	6	5	C
AT1G60420	1	22266667	22267147	12	8	C
AT5G08260	5	2659963	2660052	2	9	C
AT1G13750	1	4717745	4717837	2	5	C
AT4G17270	4	9677538	9677598	1	11	C
AT3G51830	3	19231500	19231575	2	7	C
AT2G39970	2	16692267	16692322	1	8	C
AT5G51020	5	20763704	20763740	1	14	C
AT5G16070	5	5250382	5250518	2	8	C
AT5G19760	5	6679747	6679962	6	19	C
AT3G19930	3	6935674	6936304	17	6	C
AT5G19770	5	6683169	6683678	5	27	C
AT1G63460	1	23539374	23539436	1	8	C
AT2G27020	2	11535942	11536008	1	18	C
AT1G07110	1	2178913	2178982	2	10	C
AT3G28480	3	10677982	10678043	1	6	C
AT5G33320	5	12607281	12607434	3	11	C
AT4G17270	4	9677696	9677765	1	11	C
AT3G05910	3	1764959	1765065	2	11	C
AT1G61770	1	22814525	22814585	1	17	C
AT1G25380	1	8904186	8904293	2	9	C
AT1G64720	1	24051702	24051859	3	33	C
AT5G59420	5	23980305	23980427	3	5	C
AT4G35360	4	16812805	16812883	2	5	C
AT3G63140	3	23338590	23338729	3	27	C
AT5G20280	5	6845332	6845460	3	6	C
AT2G27860	2	11872391	11872493	2	13	C
AT3G15090	3	5078192	5078312	2	5	C
AT3G02530	3	532167	532231	2	16	C
AT1G59610	1	21903552	21903666	2	7	C
AT4G21990	4	11658629	11658764	3	22	C
AT1G79750	1	30014261	30014345	2	5	C
AT5G62740	5	25218832	25218953	3	24	C
AT3G28710	3	10775234	10775320	2	16	C
AT5G26340	5	9246864	9247069	5	5	C
AT3G03720	3	926444	926557	2	6	C
AT3G53110	3	19699659	19699887	6	8	C
AT2G35240	2	14852768	14852866	2	7	C
AT4G30190	4	14771471	14771645	4	16	C
AT2G26990	2	11529253	11529346	2	9	C
AT5G21990	5	7275950	7276094	4	9	C
AT5G20080	5	6783838	6783889	1	37	C
AT3G11130	3	3483312	3483498	4	6	C
AT2G26190	2	11156466	11156581	2	7	C
AT3G18940	3	6528534	6528700	4	6	C
AT1G17370	1	5952467	5952553	2	9	C
AT5G08565	5	2776579	2776635	1	6	C
AT4G11420	4	6948445	6948647	5	6	C
AT1G70820	1	26711184	26711297	3	5	C
AT3G13750	3	4511937	4512004	1	24	C
AT5G12420	5	4024812	4024950	3	8	C
AT3G17590	3	6018581	6018629	1	6	C
AT4G31460	4	15260656	15260929	7	7	C
AT4G00090	4	34545	34651	2	6	C
AT1G16080	1	5514903	5515121	5	23	C
AT2G26080	2	11116792	11116891	2	15	C
AT3G08850	3	2692513	2692668	4	5	C
AT5G59960	5	24161366	24161449	2	6	C
AT5G11450	5	3655328	3655396	1	9	C
AT1G23190	1	8223868	8223985	2	39	C
AT1G27510	1	9557175	9557282	3	7	C
AT5G62810	5	25239260	25239350	1	5	C
AT1G75400	1	28301162	28301607	12	8	C
AT1G71440	1	26925326	26925403	1	7	C
AT5G11960	5	3860898	3860997	2	9	C
AT1G63460	1	23539716	23539884	4	8	C
AT5G16210	5	5295668	5295776	3	5	C
AT4G30930	4	15050412	15050487	1	6	C
AT3G04560	3	1227365	1227776	10	5	C
AT1G50380	1	18666852	18667047	4	7	C
AT3G19390	3	6724159	6724594	11	6	C
AT3G16170	3	5477775	5477898	2	5	C
AT1G05430	1	1594921	1595042	2	12	C
AT5G24210	5	8218323	8218945	16	10	C
AT2G01110	2	84084	84375	7	9	C
AT1G59650	1	21924568	21924949	10	9	C
AT1G52670	1	19618960	19619006	1	15	C
AT1G19715	1	6817785	6818160	9	5	C
AT1G73720	1	27732987	27733039	1	10	C
AT1G04690	1	1315040	1315205	4	9	C
AT3G13410	3	4362738	4362850	3	35	C
AT1G54520	1	20368977	20369142	4	8	C
AT5G10730	5	3391751	3391845	2	6	C
AT4G30190	4	14772649	14772814	3	8	C
AT2G44770	2	18464843	18464977	3	11	C
AT1G50370	1	18663093	18663240	2	8	C
AT1G80050	1	30117277	30117370	2	5	C
AT4G01100	4	478028	478077	1	23	C
AT5G63160	5	25352259	25352399	3	21	C
AT1G59650	1	21924401	21924482	2	9	C
AT5G58740	5	23744455	23744604	4	11	C
AT2G19540	2	8470881	8470997	3	5	C
AT3G03250	3	751449	751595	4	18	C
AT2G02500	2	672596	672668	2	40	C
AT5G03160	5	750741	750907	4	6	C
AT4G17510	4	9767543	9767592	1	8	C
AT3G56490	3	20953181	20953239	1	103	C
AT5G61060	5	24584777	24584904	3	5	C
AT5G15640	5	5088225	5088607	9	8	C
AT4G20330	4	10983789	10984050	7	12	C
AT3G15070	3	5070752	5070908	4	6	C
AT4G32120	4	15517785	15517836	1	7	C
AT3G52870	3	19606209	19606324	3	6	C
AT1G59610	1	21900677	21900797	2	8	C
AT3G57290	3	21207936	21208074	3	8	C
AT2G35680	2	15004731	15004814	2	12	C
AT4G35760	4	16943122	16943270	4	9	C
AT3G25805	3	9428456	9428550	2	5	C
AT3G12180	3	3884294	3884417	3	19	C
AT4G00710	4	292651	292765	2	6	C
AT3G17668	3	6039858	6039955	2	7	C
AT2G03120	2	939729	939807	2	25	C
AT5G06780	5	2096092	2096202	3	7	C
AT4G09010	4	5777694	5777829	3	14	C
AT5G22500	5	7471314	7471418	2	23	C
AT2G18990	2	8246619	8246895	7	5	C
AT3G55530	3	20606488	20606608	2	21	C
AT4G12590	4	7452617	7452711	2	20	C
AT5G19750	5	6678660	6678747	2	6	C
AT1G07110	1	2179291	2179354	1	5	C
AT5G42030	5	16829599	16829699	2	14	C
AT4G19350	4	10562764	10562835	1	15	C
AT3G57000	3	21104620	21104706	1	6	C
AT5G45360	5	18403313	18403517	5	18	C
AT1G58030	1	21468465	21468578	3	5	C
AT5G54510	5	22149266	22150195	26	5	C
AT1G73680	1	27710548	27710809	6	5	C
AT5G62290	5	25037394	25037503	2	5	C
AT5G61240	5	24648064	24648208	3	7	C
AT5G15530	5	5040265	5040331	1	22	C
AT3G12480	3	3959418	3959553	3	7	C
AT2G18230	2	7940500	7940654	3	18	C
AT3G04650	3	1262755	1263028	7	6	C
AT5G64840	5	25935066	25935246	4	5	C
AT3G48530	3	17999671	17999947	6	8	C
AT3G02530	3	529202	529310	3	8	C
AT2G05710	2	2145958	2146201	6	26	C
AT2G39130	2	16330577	16330621	1	6	C
AT5G46020	5	18681089	18681167	2	35	C
AT5G65380	5	26140801	26140920	2	5	C
AT3G17970	3	6151721	6152025	8	5	C
AT5G08590	5	2783890	2783965	2	27	C
AT1G45050	1	17034100	17034203	2	5	C
AT3G27930	3	10372954	10373022	1	6	C
AT5G39520	5	15841623	15841773	3	19	C
AT2G29320	2	12599736	12599956	5	8	C
AT1G17380	1	5956045	5956369	9	13	C
AT4G18060	4	10028834	10028989	3	18	C
AT4G02980	4	1320552	1320753	5	32	C
AT1G26670	1	9216995	9217184	5	13	C
AT1G23190	1	8222048	8222108	1	6	C
AT3G17365	3	5947609	5947688	1	5	C
AT3G48170	3	17799406	17799530	3	7	C
AT4G17510	4	9768321	9768453	3	12	C
AT2G32240	2	13692114	13692267	4	9	C
AT5G10060	5	3147237	3147393	3	5	C
AT1G06110	1	1853403	1853510	3	21	C
AT5G10840	5	3427015	3427180	4	12	C
AT5G17520	5	5773018	5773080	1	14	C
AT3G06810	3	2147110	2147251	3	8	C
AT5G08590	5	2784041	2784143	2	17	C
AT4G29735	4	14564065	14564166	2	14	C
AT2G19560	2	8475030	8475124	1	5	C
AT1G21900	1	7691389	7691466	1	16	C
AT2G03510	2	1067636	1067795	4	16	C
AT3G46740	3	17227415	17227670	7	5	C
AT5G14590	5	4706173	4706217	1	8	C
AT4G16444	4	9275256	9275327	2	5	C
AT1G79530	1	29922852	29922953	2	12	C
AT4G19390	4	10575460	10575542	1	8	C
AT1G14410	1	4930285	4930386	2	8	C
AT5G37480	5	14902373	14902608	6	24	C
AT1G76400	1	28665461	28666096	16	7	C
AT3G21280	3	7480536	7480660	2	6	C
AT5G21090	5	7164614	7164984	10	5	C
AT5G64670	5	25870328	25870412	2	5	C
AT1G74920	1	28143656	28143734	1	10	C
AT4G22930	4	12020778	12020939	3	5	C
AT3G15410	3	5206916	5206991	2	8	C
AT4G17300	4	9683235	9683313	1	5	C
AT2G35410	2	14906129	14906432	8	20	C
AT2G36230	2	15202120	15202328	5	9	C
AT2G26080	2	11117363	11117552	4	9	C
AT3G01330	3	125846	125925	2	6	C
AT2G21520	2	9225179	9225309	3	5	C
AT4G26310	4	13315673	13315704	1	5	C
AT2G45860	2	18882437	18882499	1	5	C
AT1G48960	1	18116536	18116658	3	7	C
AT3G13930	3	4599901	4599997	2	22	C
AT3G19930	3	6935273	6935593	8	7	C
AT1G29690	1	10380004	10380159	4	5	C
AT3G13235	3	4273808	4273939	3	18	C
AT3G23700	3	8533154	8533216	1	5	C
AT5G40160	5	16080702	16080801	2	5	C
AT5G08690	5	2827843	2828155	7	17	C
AT3G55620	3	20646036	20646081	1	22	C
AT3G52880	3	19613688	19613908	6	28	C
AT2G27020	2	11535747	11535838	2	22	C
AT5G47560	5	19305238	19306379	32	5	C
AT5G27740	5	9824002	9824113	2	8	C
AT4G22260	4	11770572	11770644	1	7	C
AT3G07340	3	2341333	2341415	2	10	C
AT3G13410	3	4363525	4363585	1	94	C
AT5G40850	5	16384413	16384967	15	19	C
AT5G35080	5	13373707	13373784	2	9	C
AT1G62430	1	23112513	23112640	2	6	C
AT4G23650	4	12325346	12325474	3	24	C
AT3G23570	3	8458524	8458614	2	9	C
AT3G48120	3	17784828	17784915	2	5	C
AT1G77120	1	28980942	28981427	13	19	C
AT3G22290	3	7884802	7884911	3	12	C
AT3G55440	3	20565503	20565627	3	198	C
AT2G38550	2	16139745	16140136	9	8	C
AT2G18230	2	7939344	7939426	1	33	C
AT2G35680	2	15005112	15005235	3	8	C
AT1G04980	1	1414415	1414561	4	5	C
AT5G49990	5	20357525	20357702	5	9	C
AT1G51110	1	18939751	18939874	3	8	C
AT1G49740	1	18411700	18411961	6	8	C
AT1G76540	1	28726429	28726491	1	21	C
AT3G51090	3	18989529	18989586	1	7	C
AT3G09250	3	2839485	2839633	3	10	C
AT1G77000	1	28946922	28947491	15	6	C
AT4G21150	4	11278654	11278802	3	16	C
AT4G00330	4	143084	143386	7	7	C
AT2G39080	2	16318998	16319111	3	14	C
AT4G29100	4	14343296	14343362	1	5	C
AT1G19715	1	6818572	6819019	12	7	C
AT5G45550	5	18481361	18481495	3	14	C
AT3G48170	3	17797868	17798020	4	9	C
AT5G42270	5	16921857	16922029	4	12	C
AT2G45730	2	18844480	18844583	2	6	C
AT3G28480	3	10678143	10678319	5	6	C
AT4G29040	4	14312942	14313188	4	8	C
AT3G60910	3	22513795	22513877	2	8	C
AT2G47580	2	19524514	19524687	4	10	C
AT3G10380	3	3220650	3220752	2	5	C
AT1G51950	1	19309887	19310183	8	5	C
AT1G79750	1	30013589	30013688	3	11	C
AT4G38630	4	18058021	18058301	7	6	C
AT3G06420	3	1956084	1956140	1	10	C
AT1G73110	1	27499557	27499620	1	7	C
AT3G15090	3	5077394	5077622	6	6	C
AT4G27650	4	13805154	13805187	1	6	C
AT2G38550	2	16139745	16140136	9	8	C
AT4G04800	4	2440515	2440672	4	17	C
AT1G49740	1	18412041	18412140	2	7	C
AT5G14100	5	4551210	4551290	1	6	C
AT2G40460	2	16904422	16904640	6	6	C
AT4G01120	4	483758	483806	1	12	C
AT3G14220	3	4733884	4734146	7	6	C
AT1G27400	1	9515471	9515512	1	64	C
AT2G34460	2	14536920	14537103	4	24	C
AT3G30300	3	11925944	11926033	2	5	C
AT2G29310	2	12597310	12597518	5	7	C
AT5G09860	5	3067249	3067352	3	7	C
AT4G26850	4	13500832	13500951	3	18	C
AT4G26240	4	13288643	13288705	1	8	C
AT5G66760	5	26673665	26673836	4	14	C
AT1G12120	1	4116353	4116511	4	5	C
AT4G01480	4	627192	627258	1	22	C
AT3G08860	3	2697096	2697210	3	7	C
AT4G34500	4	16488119	16488329	5	6	C
AT3G52850	3	19601811	19601878	1	8	C
AT1G28120	1	9814615	9814699	2	6	C
AT2G19540	2	8469858	8469957	2	8	C
AT3G10220	3	3162516	3162635	3	18	C
AT1G20580	1	7129915	7129982	1	53	C
AT4G25900	4	13161777	13161852	1	45	C
AT3G48170	3	17797514	17797621	2	51	C
AT4G24830	4	12794192	12794378	4	7	C
AT5G45130	5	18262995	18263089	2	30	C
AT2G30100	2	12858666	12858786	2	8	C
AT4G08280	4	5231119	5231242	3	12	C
AT2G35780	2	15045037	15045143	2	11	C
AT4G35250	4	16772333	16772528	5	10	C
AT1G24764	1	8762818	8762904	2	6	C
AT5G16070	5	5248136	5248205	1	7	C
AT2G27330	2	11702826	11702933	2	11	C
AT5G17990	5	5959330	5959449	2	5	C
AT1G77210	1	29015152	29015475	8	5	C
AT2G27860	2	11872391	11872493	2	13	C
AT1G60960	1	22449629	22450378	20	5	C
AT5G63410	5	25412688	25412817	3	6	C
AT2G20890	2	8995162	8995430	7	16	C
AT5G48900	5	19845632	19845771	3	6	C
AT1G70560	1	26608773	26609077	8	5	C
AT1G02870	1	637601	637723	2	10	C
AT5G54870	5	22307011	22307152	3	7	C
AT5G59840	5	24125423	24125489	1	5	C
AT1G26560	1	9179825	9179897	1	5	C
AT2G42220	2	17599934	17600020	2	37	C
AT4G28025	4	13935977	13936079	2	20	C
AT5G08590	5	2783890	2783965	2	27	C
AT1G48420	1	17901757	17901868	3	6	C
AT1G20950	1	7298563	7298620	1	5	C
AT4G17090	4	9606216	9606327	3	12	C
AT1G15470	1	5315804	5315936	3	11	C
AT3G01800	3	286428	286572	3	6	C
AT5G30510	5	11637018	11637129	3	32	C
AT5G44070	5	17754286	17754552	7	13	C
AT3G58140	3	21542373	21542491	2	6	C
AT1G79010	1	29730713	29730827	2	27	C
AT1G09210	1	2974756	2974843	1	7	C
AT1G76010	1	28534026	28534149	3	16	C
AT5G52920	5	21481960	21482095	4	12	C
AT2G28190	2	12022310	12022372	1	96	C
AT1G45130	1	17070030	17070209	4	7	C
AT3G19220	3	6660105	6660232	3	8	C
AT5G23060	5	7737579	7737772	5	23	C
AT2G03420	2	1035385	1035482	2	8	C
AT3G17970	3	6151423	6151475	1	5	C
AT4G28880	4	14253262	14253339	1	6	C
AT2G37975	2	15900215	15900273	1	8	C
AT1G65230	1	24233217	24233432	5	9	C
AT3G20550	3	7177231	7177640	11	6	C
AT2G17390	2	7562934	7562992	2	46	C
AT4G19350	4	10562924	10562957	1	15	C
AT5G57490	5	23301796	23301883	1	14	C
AT1G04340	1	1163789	1163879	2	9	C
AT2G13560	2	5661736	5661851	3	12	C
AT5G45330	5	18381216	18381333	3	18	C
AT1G31440	1	11257797	11257867	2	7	C
AT3G19630	3	6819982	6820117	3	6	C
AT4G11980	4	7184935	7185013	1	7	C
AT1G80560	1	30294650	30294803	3	15	C
AT3G55450	3	20569766	20569902	3	5	C
AT4G17530	4	9774848	9774921	1	22	C
AT5G26220	5	9164341	9164418	1	6	C
AT2G40940	2	17092180	17092447	7	5	C
AT5G07340	5	2319143	2319254	3	8	C
AT3G47000	3	17326681	17326772	2	7	C
AT3G52860	3	19603193	19603309	3	12	C
AT1G11910	1	4017466	4017586	2	35	C
AT1G77690	1	29207772	29207958	5	5	C
AT2G31610	2	13457574	13457722	4	93	C
AT3G02530	3	531667	531803	3	21	C
AT4G01120	4	482766	482815	1	5	C
AT5G41350	5	16560251	16560392	3	7	C
AT1G45000	1	17012975	17013062	2	6	C
AT2G21150	2	9073793	9073872	1	6	C
AT2G23940	2	10191767	10191852	2	14	C
AT5G12290	5	3975432	3975505	1	5	C
AT3G10070	3	3104452	3104488	1	6	C
AT2G27730	2	11827845	11827961	3	13	C
AT2G42070	2	17557686	17557818	3	7	C
AT1G04190	1	1107554	1107728	5	12	C
AT5G43600	5	17530334	17530409	2	7	C
AT2G29320	2	12599441	12599649	5	27	C
AT3G09000	3	2746640	2746746	2	6	C
AT1G24360	1	8643066	8643149	2	104	C
AT1G49970	1	18506221	18506333	2	8	C
AT2G42780	2	17809027	17809106	2	7	C
AT1G21630	1	7583745	7583964	6	6	C
AT1G04190	1	1107266	1107446	5	6	C
AT4G08520	4	5419105	5419253	4	11	C
AT5G65470	5	26190495	26190655	4	6	C
AT5G45130	5	18263187	18263678	13	18	C
AT1G58270	1	21616364	21616516	4	14	C
AT5G46750	5	18988756	18988875	2	7	C
AT1G73180	1	27524536	27524643	2	5	C
AT1G80410	1	30238640	30238723	1	10	C
AT5G54870	5	22308032	22308125	2	6	C
AT2G22780	2	9697248	9697343	2	14	C
AT5G54870	5	22308032	22308125	2	6	C
AT2G03510	2	1068300	1068515	5	5	C
AT1G15740	1	5413747	5413891	3	6	C
AT2G24850	2	10590919	10590979	1	5	C
AT5G25900	5	9036728	9036890	4	7	C
GR-RAFL09-30-L21=1-3-.601	4	9612212	9612283	1	10	C
AT5G52520	5	21330591	21330791	5	5	C
AT5G03300	5	798281	798348	1	11	C
AT5G49220	5	19974460	19974678	5	5	C
AT1G69340	1	26072864	26072939	1	22	C
AT4G17830	4	9917581	9917735	4	7	C
AT5G64180	5	25695008	25695165	4	7	C
AT3G13930	3	4599710	4599813	3	13	C
AT1G64850	1	24100771	24100844	1	17	C
AT5G03030	5	708934	709113	5	12	C
AT1G29880	1	10461645	10462028	10	6	C
AT5G20080	5	6785563	6785677	2	5	C
AT3G19390	3	6723584	6723823	6	6	C
AT5G08380	5	2696268	2696327	1	5	C
AT3G58560	3	21662118	21662266	3	8	C
AT2G47700	2	19559991	19560280	7	7	C
AT5G44520	5	17953262	17953390	3	8	C
AT5G12320	5	3983354	3983419	1	13	C
AT4G12420	4	7350407	7350486	1	6	C
AT1G76030	1	28540123	28540171	1	10	C
AT3G20000	3	6969828	6969912	1	10	C
AT5G08565	5	2776579	2776635	1	6	C
AT2G19800	2	8539650	8539855	5	8	C
AT3G46040	3	16925858	16926009	4	37	C
AT2G42790	2	17812567	17812748	3	21	C
AT1G14360	1	4912073	4912177	2	7	C
AT1G77420	1	29098972	29099102	3	6	C
AT5G61790	5	24844826	24844937	3	100	C
AT2G37660	2	15802793	15802917	3	28	C
AT1G56110	1	20988787	20988936	3	11	C
AT1G02130	1	401594	401667	1	11	C
AT1G12240	1	4157060	4157148	2	21	C
AT3G05910	3	1765846	1765933	2	6	C
AT3G45040	3	16485989	16486193	5	6	C
AT1G63120	1	23413412	23413576	4	6	C
AT1G17650	1	6071309	6071375	2	10	C
AT4G38800	4	18114297	18114404	2	32	C
AT1G77510	1	29133233	29133371	3	5	C
AT2G43350	2	18016843	18016905	1	12	C
AT3G23530	3	8442318	8442424	1	20	C
AT5G11810	5	3809225	3809296	1	6	C
AT5G12860	5	4060382	4060604	5	11	C
AT5G41580	5	16647480	16647553	2	5	C
AT1G51950	1	19310602	19310670	1	11	C
AT5G54810	5	22283015	22283372	9	17	C
AT3G58010	3	21487911	21488033	3	8	C
AT1G59610	1	21900059	21900207	3	6	C
AT5G60660	5	24393508	24393659	3	11	C
AT1G04340	1	1163970	1164085	3	7	C
AT4G37040	4	17455966	17456128	4	9	C
AT1G50380	1	18668642	18669008	10	5	C
AT4G34120	4	16342249	16342302	1	14	C
AT2G27860	2	11872790	11872905	2	26	C
AT2G47490	2	19495971	19496066	2	5	C
AT1G04230	1	1126232	1126363	3	8	C
AT3G19515	3	6769140	6769261	2	5	C
AT2G41790	2	17436953	17437076	2	7	C
AT3G22600	3	8006943	8007000	1	25	C
AT1G23190	1	8222852	8222916	1	6	C
AT1G08510	1	2692699	2692833	3	10	C
AT5G10560	5	3337553	3337904	9	5	C
AT2G44050	2	18231870	18231966	3	24	C
AT5G19550	5	6601017	6601138	3	20	C
AT2G37250	2	15649895	15650168	7	25	C
AT2G40840	2	17056226	17056346	2	5	C
AT4G02120	4	943867	943961	2	5	C
AT5G61970	5	24906522	24906589	1	6	C
AT5G62190	5	24998364	24998461	2	10	C
AT5G01430	5	177092	177174	1	8	C
AT5G49460	5	20072453	20072556	2	13	C
AT3G47960	3	17710121	17710675	15	5	C
AT2G32730	2	13888218	13888324	2	10	C
AT4G30490	4	14901476	14901556	1	7	C
AT2G38670	2	16177800	16177868	2	6	C
AT1G76300	1	28631756	28631813	1	19	C
AT1G18800	1	6482367	6482481	2	22	C
AT5G15640	5	5089370	5089527	4	7	C
AT5G14640	5	4719524	4719627	2	8	C
AT4G17300	4	9682455	9682560	2	5	C
AT2G37890	2	15869788	15869890	1	8	C
AT4G12830	4	7531995	7532065	1	5	C
AT4G39800	4	18471546	18471615	1	25	C
AT2G02500	2	671791	671869	2	12	C
AT4G01026	4	447554	447770	6	13	C
AT3G01330	3	126050	126104	1	6	C
AT3G04940	3	1366767	1366819	1	5	C
AT5G12470	5	4046472	4046541	1	18	C
AT5G56280	5	22801233	22801334	2	6	C
AT3G13750	3	4511937	4512004	1	24	C
AT5G04710	5	1359661	1359797	3	9	C
AT2G20890	2	8995906	8996022	3	30	C
AT1G27000	1	9374692	9374763	1	29	C
AT4G18950	4	10377603	10377725	3	5	C
AT1G21190	1	7420380	7420476	2	10	C
AT3G18440	3	6328890	6329028	3	8	C
AT3G46970	3	17315756	17315946	5	5	C
AT3G48000	3	17730399	17730537	3	37	C
AT2G17380	2	7561390	7561499	2	15	C
AT2G36630	2	15360159	15360253	2	6	C
AT3G20550	3	7176424	7176482	1	5	C
AT1G25490	1	8951661	8952080	11	5	C
AT4G02480	4	1083785	1083855	1	6	C
AT1G29700	1	10385555	10385747	5	10	C
AT2G35760	2	15039443	15039576	3	14	C
AT5G55190	5	22410503	22410593	2	47	C
AT2G18230	2	7940217	7940283	1	31	C
AT5G20570	5	6957025	6957097	1	76	C
AT2G38550	2	16140749	16140799	1	19	C
AT5G56360	5	22841108	22841170	1	10	C
AT1G07080	1	2170523	2170589	1	46	C
AT2G24860	2	10594376	10594526	4	23	C
AT3G61540	3	22785004	22785178	5	5	C
AT4G36420	4	17203033	17203302	7	7	C
AT5G50320	5	20500185	20500360	4	5	C
AT5G47240	5	19201769	19201910	4	6	C
AT4G20280	4	10953789	10954119	8	5	C
AT3G16190	3	5490102	5490219	3	14	C
AT3G23175	3	8274546	8274769	6	13	C
AT4G32570	4	15717598	15717768	3	8	C
AT5G14590	5	4703909	4704032	3	15	C
AT4G00370	4	163522	163588	1	9	C
AT4G23800	4	12391818	12391989	4	8	C
AT2G21280	2	9118943	9119062	3	26	C
AT5G27720	5	9816387	9816465	2	35	C
AT2G23540	2	10031957	10032088	3	6	C
AT3G16170	3	5478010	5478118	2	5	C
AT5G10360	5	3259632	3259690	1	107	C
AT4G30020	4	14678208	14678424	5	8	C
AT1G75840	1	28480267	28480377	3	20	C
AT3G15070	3	5070752	5070908	4	6	C
AT4G22240	4	11766501	11766697	5	34	C
AT3G20870	3	7310169	7310237	2	5	C
AT1G53645	1	20030572	20030722	4	7	C
AT5G61440	5	24725172	24725364	5	5	C
AT1G22800	1	8072296	8072380	2	5	C
AT1G79750	1	30015373	30015448	1	6	C
AT3G01480	3	190063	190206	3	7	C
AT5G16970	5	5576811	5576894	1	12	C
AT3G10220	3	3162516	3162635	3	18	C
AT1G59870	1	22039653	22040916	35	6	C
AT1G12000	1	4053135	4053294	4	15	C
AT1G11910	1	4018650	4018819	4	21	C
AT5G24210	5	8217815	8217957	3	10	C
AT1G34190	1	12452045	12452611	14	7	C
AT3G48760	3	18087429	18087612	5	13	C
AT5G16650	5	5463930	5464004	2	20	C
AT2G43980	2	18218296	18218332	1	5	C
AT4G19350	4	10562924	10562957	1	15	C
AT5G06780	5	2094444	2094513	1	8	C
AT2G40840	2	17057218	17057416	5	6	C
AT3G22890	3	8114101	8114362	6	26	C
AT5G52820	5	21421196	21421253	1	6	C
AT5G03740	5	983556	983650	2	11	C
AT3G19390	3	6723584	6723823	6	6	C
AT5G62810	5	25239260	25239350	1	5	C
AT5G62740	5	25219048	25219140	2	15	C
AT3G05590	3	1622000	1622129	3	42	C
AT2G30330	2	12936311	12936517	5	6	C
AT3G27090	3	9992092	9992176	2	7	C
AT2G13540	2	5645184	5645247	2	10	C
AT1G74410	1	27970571	27970655	1	8	C
AT3G14220	3	4733884	4734146	7	6	C
AT3G53750	3	19927577	19928191	15	6	C
AT1G66520	1	24822120	24822183	1	5	C
AT4G30750	4	14981860	14982106	6	11	C
AT1G76450	1	28689819	28689923	3	16	C
AT5G45590	5	18502302	18502387	1	35	C
AT5G67500	5	26953750	26953959	5	12	C
AT2G20570	2	8863378	8863519	3	5	C
AT5G03460	5	864502	864580	2	67	C
AT3G01420	3	162197	162461	7	6	C
AT1G54270	1	20264529	20264960	10	15	C
AT1G14360	1	4911859	4911981	3	5	C
AT1G14300	1	4883924	4884003	2	5	C
AT5G41340	5	16556463	16556578	2	7	C
AT2G17380	2	7561722	7561809	2	9	C
AT2G02160	2	555260	555371	3	10	C
AT4G10030	4	6272399	6272490	2	5	C
AT1G28670	1	10075625	10075844	5	7	C
AT4G29590	4	14512554	14512819	7	5	C
AT5G09650	5	2991702	2991884	4	23	C
AT3G20050	3	6999781	6999868	2	5	C
AT2G46910	2	19280332	19280413	2	6	C
AT4G01320	4	547033	547129	2	18	C
AT5G22500	5	7472030	7472217	4	6	C
AT5G06580	5	2012355	2012435	2	5	C
AT2G31040	2	13217652	13217702	1	32	C
AT3G02230	3	416410	416661	5	21	C
AT5G23660	5	7972743	7972863	2	13	C
AT3G28050	3	10444500	10444566	1	13	C
AT1G16700	1	5709958	5710059	2	16	C
AT1G75840	1	28480635	28480700	1	9	C
AT4G01560	4	678754	678835	1	8	C
AT4G30950	4	15058930	15059178	6	59	C
AT3G58140	3	21542132	21542209	2	6	C
AT2G37990	2	15908383	15908534	3	14	C
AT2G29560	2	12655699	12655785	2	5	C
AT4G05530	4	2816985	2817102	3	37	C
AT3G49100	3	18208807	18208901	2	8	C
AT1G51070	1	18932687	18932850	5	18	C
AT5G38650	5	15488987	15489085	2	25	C
AT5G11980	5	3871779	3871932	4	8	C
AT4G00330	4	143643	143818	4	6	C
AT4G17720	4	9863420	9863501	2	34	C
AT1G79750	1	30014937	30015043	2	6	C
AT5G20130	5	6798180	6798402	5	13	C
AT5G55070	5	22365008	22365080	2	26	C
AT2G44050	2	18232042	18232138	2	23	C
AT3G46460	3	17108055	17108158	2	8	C
AT3G23530	3	8441946	8442083	2	8	C
AT5G56950	5	23050674	23050762	2	8	C
AT2G02040	2	487853	488171	8	13	C
AT5G08670	5	2819722	2819826	1	24	C
AT3G14790	3	4964798	4966349	42	5	C
AT3G45140	3	16539093	16539360	7	11	C
AT5G56010	5	22699062	22699204	2	126	C
AT5G52920	5	21482218	21482329	3	8	C
AT5G10950	5	3461257	3461309	1	5	C
AT2G18960	2	8230794	8231556	18	11	C
AT5G13420	5	4302415	4302598	4	6	C
AT5G66380	5	26530749	26531006	7	9	C
AT4G17040	4	9586721	9586830	3	40	C
AT3G19390	3	6723584	6723823	6	6	C
AT3G17590	3	6019153	6019248	2	6	C
AT2G27680	2	11812252	11812369	3	9	C
AT4G29040	4	14314060	14314201	3	19	C
AT3G13930	3	4597192	4597278	2	48	C
AT1G55360	1	20670900	20670954	1	8	C
AT1G50010	1	18521960	18522195	4	79	C
AT1G29310	1	10253842	10253967	3	5	C
AT4G28025	4	13936457	13936542	2	9	C
AT3G47470	3	17504827	17505094	7	239	C
AT3G26340	3	9653689	9653819	3	9	C
AT1G65900	1	24521583	24521686	2	6	C
AT1G08480	1	2684884	2684987	2	35	C
AT3G11800	3	3727046	3727154	2	10	C
AT5G15090	5	4890819	4890887	2	23	C
AT3G06950	3	2193049	2193140	2	10	C
AT1G05960	1	1814924	1815084	4	7	C
AT3G52580	3	19515397	19515527	3	43	C
AT3G58140	3	21542373	21542491	2	6	C
AT5G22350	5	7398013	7398122	3	7	C
AT4G11260	4	6851911	6851991	1	17	C
AT4G27080	4	13591944	13592001	1	5	C
AT1G48270	1	17832194	17832265	1	5	C
AT5G60620	5	24385918	24386015	2	5	C
AT3G56940	3	21088261	21088326	1	34	C
AT5G15750	5	5141441	5141586	3	5	C
AT1G10200	1	3347342	3347439	2	14	C
AT3G03630	3	878724	878784	1	5	C
AT1G19450	1	6733556	6733622	1	5	C
AT1G45130	1	17069115	17069204	2	6	C
AT5G08380	5	2696268	2696327	1	5	C
AT2G35780	2	15046648	15046744	2	14	C
AT5G61780	5	24842925	24843120	5	9	C
AT3G63190	3	23354806	23354904	2	19	C
AT1G74050	1	27851251	27851433	3	83	C
AT1G74410	1	27970975	27971134	3	8	C
AT5G54860	5	22302640	22302862	6	8	C
AT4G20870	4	11175088	11175194	2	9	C
AT5G15800	5	5152311	5152411	2	5	C
AT5G63200	5	25366237	25366433	5	5	C
AT5G63380	5	25405038	25405141	3	13	C
AT1G77120	1	28981757	28981919	3	21	C
AT3G15410	3	5204433	5204508	1	5	C
AT2G13560	2	5661161	5661233	1	8	C
AT2G43650	2	18107493	18107640	3	5	C
AT5G38830	5	15564937	15565001	1	5	C
AT5G49990	5	20358316	20358423	2	6	C
AT2G43650	2	18107200	18107349	3	5	C
AT1G24360	1	8641934	8642015	2	18	C
AT2G25950	2	11077003	11077053	1	7	C
AT1G79600	1	29955210	29956656	40	5	C
AT2G20570	2	8863597	8863942	9	5	C
AT2G27860	2	11872391	11872493	2	13	C
AT3G03740	3	937508	937791	7	6	C
AT5G27560	5	9732409	9732523	3	13	C
AT1G78300	1	29467430	29467553	3	24	C
AT2G07050	2	2929146	2929193	1	5	C
AT1G44920	1	16986304	16986432	2	11	C
AT1G18800	1	6481881	6481941	1	8	C
AT5G56650	5	22948713	22949028	6	5	C
AT2G24590	2	10456905	10457005	2	10	C
AT1G10090	1	3293271	3293457	5	8	C
AT1G42970	1	16130852	16131013	4	35	C
AT4G04470	4	2228461	2228537	1	19	C
AT4G27450	4	13728159	13728400	6	24	C
AT1G73180	1	27524339	27524436	2	5	C
AT4G27640	4	13799168	13799386	5	10	C
AT1G60080	1	22157560	22157630	1	7	C
AT1G65900	1	24521583	24521686	2	6	C
AT5G24490	5	8366827	8366936	2	19	C
AT3G06650	3	2082184	2082250	2	15	C
AT3G23325	3	8346175	8346299	3	13	C
AT2G28370	2	12140110	12140243	3	7	C
AT4G02860	4	1269143	1269227	2	5	C
AT3G22320	3	7891903	7892118	6	13	C
AT3G05910	3	1765470	1765531	1	7	C
AT1G10090	1	3294131	3294341	5	8	C
AT5G22500	5	7471314	7471418	2	23	C
AT2G33370	2	14151093	14151378	7	29	C
AT5G52640	5	21370221	21370363	4	6	C
AT1G74520	1	28012266	28012389	2	26	C
AT1G04980	1	1414644	1414821	4	5	C
AT3G62600	3	23162436	23162514	1	5	C
AT1G73720	1	27729257	27729468	5	6	C
AT1G59610	1	21901700	21901785	2	9	C
AT3G21640	3	7619453	7619606	4	5	C
AT1G27000	1	9375067	9375157	1	7	C
AT2G47580	2	19524964	19525058	2	6	C
AT5G15640	5	5089370	5089527	4	7	C
AT4G24350	4	12610018	12610086	1	12	C
AT3G51820	3	19227567	19227644	2	24	C
AT2G39550	2	16510736	16510824	1	5	C
AT1G53120	1	19797347	19797453	3	5	C
AT3G09810	3	3009857	3009932	1	6	C
AT5G63810	5	25554986	25555082	2	5	C
AT5G06410	5	1960553	1960650	2	6	C
AT2G26080	2	11116588	11116706	2	58	C
AT5G51020	5	20764049	20764099	1	11	C
AT3G21280	3	7480321	7480381	1	5	C
AT4G18710	4	10297698	10297773	1	21	C
AT2G21410	2	9170086	9170131	1	17	C
AT1G60995	1	22473474	22473537	1	7	C
AT1G25350	1	8893361	8893461	3	7	C
AT1G08200	1	2575858	2575966	2	37	C
AT1G77760	1	29242988	29243129	3	5	C
AT5G61240	5	24647366	24647438	1	26	C
AT5G54800	5	22279850	22280073	5	6	C
AT5G64160	5	25689097	25689245	3	13	C
AT1G42440	1	15901856	15901988	3	9	C
AT5G42270	5	16921857	16922029	4	12	C
AT5G66680	5	26636636	26636750	2	8	C
AT5G08540	5	2764907	2765005	2	9	C
AT5G08380	5	2696976	2697033	1	10	C
AT1G06550	1	2004191	2004233	1	5	C
AT4G32940	4	15901050	15901257	5	21	C
AT1G28150	1	9835553	9835670	2	18	C
AT1G80410	1	30233405	30233517	2	9	C
AT1G56110	1	20988566	20988698	3	14	C
AT3G04940	3	1365662	1365729	1	18	C
AT3G48100	3	17771391	17771471	2	5	C
AT4G11980	4	7185138	7185244	2	5	C
AT3G50520	3	18759399	18759450	1	7	C
AT5G05140	5	1521634	1521927	7	5	C
AT5G62810	5	25240044	25240089	1	9	C
AT4G02740	4	1220130	1220306	3	5	C
AT2G27020	2	11537048	11537122	2	23	C
AT3G61260	3	22687000	22687054	1	69	C
AT5G07960	5	2542912	2543013	2	28	C
AT1G76450	1	28690856	28690901	1	20	C
AT1G23100	1	8196046	8196186	3	13	C
AT1G61340	1	22632181	22632458	7	6	C
AT2G17200	2	7490116	7490169	1	8	C
AT3G20740	3	7249398	7249462	2	8	C
AT4G16660	4	9380337	9380438	3	6	C
AT1G20090	1	6968331	6968397	1	10	C
AT2G39795	2	16604503	16604844	9	9	C
AT1G20630	1	7148229	7149006	21	7	C
AT4G17270	4	9677696	9677765	1	11	C
AT1G01820	1	296781	296862	1	9	C
AT2G23350	2	9951756	9951834	2	8	C
AT4G14000	4	8092054	8092157	3	9	C
AT1G70350	1	26511477	26511596	2	13	C
AT5G47420	5	19250510	19250570	1	6	C
AT1G12640	1	4304867	4305088	6	5	C
AT5G57350	5	23248863	23249046	4	5	C
AT4G26840	4	13498156	13498306	2	70	C
AT2G26300	2	11205874	11205952	2	7	C
AT3G45140	3	16537103	16537916	22	13	C
AT5G58590	5	23698507	23698659	3	15	C
AT1G05890	1	1783501	1783628	1	5	C
AT4G07390	4	4196522	4196582	1	15	C
AT2G05940	2	2288646	2288782	3	5	C
AT5G09650	5	2992234	2992395	4	51	C
AT1G25230	1	8840795	8840863	1	21	C
AT5G08180	5	2633064	2633134	1	14	C
AT1G66530	1	24825703	24825834	3	6	C
AT4G04950	4	2519594	2519669	1	21	C
AT3G22200	3	7837505	7837553	1	6	C
AT4G30950	4	15058278	15058401	2	17	C
AT3G46970	3	17316526	17316706	4	11	C
AT5G58870	5	23787672	23787796	3	5	C
AT4G39800	4	18471546	18471615	1	25	C
AT1G66520	1	24821645	24821780	3	6	C
AT1G79750	1	30013899	30013947	1	7	C
AT5G02100	5	414208	414325	2	5	C
AT1G15740	1	5413589	5413661	1	12	C
AT5G08580	5	2780808	2780869	1	5	C
AT1G73010	1	27469376	27469498	2	26	C
AT3G48170	3	17799042	17799109	1	7	C
AT4G17010	4	9576450	9576578	3	7	C
AT3G27930	3	10371087	10371160	2	6	C
AT4G14790	4	8498600	8498741	3	6	C
AT1G63180	1	23431753	23431835	2	6	C
AT3G03250	3	751449	751595	4	18	C
AT4G27640	4	13798986	13799082	2	9	C
AT3G24820	3	9063088	9063186	2	5	C
AT3G12730	3	4047864	4047940	1	5	C
AT2G17020	2	7405364	7405570	5	5	C
AT3G29180	3	11151726	11151855	3	5	C
AT4G22930	4	12020778	12020939	3	5	C
AT2G38550	2	16139745	16140136	9	8	C
AT5G63550	5	25463277	25463337	1	6	C
AT3G13930	3	4597732	4597807	1	12	C
AT1G79270	1	29821683	29821801	3	9	C
AT5G18230	5	6021767	6021952	4	17	C
AT4G17840	4	9918633	9918705	2	7	C
AT1G20410	1	7079214	7079270	1	5	C
AT4G36130	4	17097568	17098056	13	5	C
AT5G61060	5	24584777	24584904	3	5	C
AT1G24180	1	8562517	8562597	2	9	C
AT1G16570	1	5671242	5671295	1	6	C
AT5G35740	5	13927921	13928176	6	5	C
AT2G39900	2	16666158	16666349	5	10	C
AT4G01000	4	432498	432976	13	5	C
AT2G38080	2	15942939	15943068	3	5	C
AT4G09000	4	5776167	5776284	3	38	C
AT1G59650	1	21925254	21925420	4	5	C
AT1G12270	1	4174209	4174269	1	6	C
AT3G17820	3	6098165	6098214	1	144	C
AT4G30810	4	15004869	15005133	7	5	C
AT1G21460	1	7512282	7512402	2	12	C
AT5G53140	5	21567089	21567217	3	7	C
AT3G03630	3	878724	878784	1	5	C
AT1G11430	1	3848606	3848672	1	18	C
AT3G05910	3	1765162	1765240	1	6	C
AT5G55220	5	22417235	22417316	1	5	C
AT5G04590	5	1321542	1321677	3	9	C
AT1G70660	1	26645302	26645429	3	17	C
AT2G21150	2	9072914	9072980	1	12	C
AT4G35750	4	16941204	16941469	6	21	C
AT2G26330	2	11220409	11220548	3	8	C
AT1G42970	1	16130593	16130761	4	54	C
AT4G17420	4	9723698	9723877	4	13	C
AT2G36620	2	15357877	15358026	3	212	C
AT4G21960	4	11647786	11647975	5	98	C
AT1G68060	1	25515454	25515985	14	5	C
AT3G52860	3	19603193	19603309	3	12	C
AT2G39390	2	16458060	16458217	4	140	C
AT4G32410	4	15643345	15643483	3	5	C
AT4G17010	4	9576952	9577063	2	6	C
AT3G57090	3	21140102	21140241	4	16	C
AT1G21440	1	7503373	7503456	2	13	C
AT5G63810	5	25555181	25555294	3	5	C
AT3G15710	3	5324313	5324385	2	7	C
AT4G04860	4	2460326	2460426	2	5	C
AT4G25660	4	13084532	13084600	1	6	C
AT3G21190	3	7433935	7434086	3	8	C
AT4G15545	4	8877255	8877377	3	39	C
AT1G76670	1	28778764	28778965	5	8	C
AT4G26670	4	13452999	13453072	1	24	C
AT4G00100	4	37651	37838	5	85	C
AT5G11450	5	3656260	3656557	8	12	C
AT5G12250	5	3962578	3962984	10	22	C
AT5G53530	5	21765031	21765106	1	10	C
AT4G01120	4	483417	483498	1	13	C
AT2G44050	2	18232745	18232805	1	13	C
AT1G04170	1	1097998	1098101	2	10	C
AT4G38040	4	17868463	17868696	5	6	C
AT5G22330	5	7391924	7391990	1	5	C
AT2G21150	2	9074495	9074549	1	8	C
AT5G54870	5	22308032	22308125	2	6	C
AT2G29560	2	12654553	12654670	2	5	C
AT4G16660	4	9380337	9380438	3	6	C
AT1G48960	1	18116536	18116658	3	7	C
AT3G20870	3	7310169	7310237	2	5	C
AT3G03250	3	751872	751945	2	15	C
AT1G69410	1	26093319	26093442	3	31	C
AT5G02960	5	693506	693633	2	164	C
AT5G03290	5	794379	794700	8	12	C
AT3G21240	3	7454726	7454829	2	6	C
AT5G66850	5	26713696	26713915	6	5	C
AT4G11260	4	6852693	6852820	3	16	C
AT5G50310	5	20496238	20496307	1	6	C
AT3G61990	3	22969456	22969501	1	12	C
AT5G27720	5	9817060	9817168	2	18	C
AT4G19350	4	10562365	10562458	2	7	C
AT5G06780	5	2096270	2096411	3	9	C
AT3G50960	3	18950562	18950705	3	6	C
AT2G05710	2	2142143	2142397	7	8	C
AT1G55480	1	20717983	20718090	2	15	C
AT1G70770	1	26693614	26693752	3	6	C
AT4G27640	4	13798986	13799082	2	9	C
AT3G51730	3	19198535	19198733	4	79	C
AT3G46970	3	17312855	17313046	5	8	C
AT2G24200	2	10294768	10294846	2	16	C
AT5G24210	5	8218323	8218945	16	10	C
AT2G18510	2	8040023	8040080	1	31	C
AT5G03880	5	1039589	1039633	1	22	C
AT2G42770	2	17806025	17806158	3	11	C
AT2G46910	2	19280664	19280726	1	9	C
AT3G11830	3	3735699	3735788	2	9	C
AT4G33250	4	16040153	16040267	3	45	C
AT2G20860	2	8987485	8987865	10	16	C
AT4G11420	4	6952002	6952105	2	14	C
AT3G14415	3	4820040	4820110	1	25	C
AT1G69680	1	26208805	26208886	2	6	C
AT3G15580	3	5274258	5274377	3	37	C
AT3G19515	3	6768793	6768891	3	7	C
AT2G21520	2	9224995	9225109	3	5	C
AT3G46970	3	17316266	17316443	4	7	C
AT4G18060	4	10028635	10028737	2	7	C
AT5G11500	5	3678646	3678708	2	31	C
AT3G20000	3	6968315	6968397	1	48	C
AT5G13640	5	4394803	4395026	5	5	C
AT3G06300	3	1908711	1908769	1	20	C
AT4G12830	4	7531673	7531774	2	7	C
AT2G25310	2	10785052	10785169	3	13	C
AT5G08300	5	2668049	2668259	6	17	C
AT5G66680	5	26635387	26635492	2	22	C
AT5G57850	5	23452972	23453649	17	8	C
AT5G10460	5	3288322	3288392	1	11	C
AT5G49990	5	20357525	20357702	5	9	C
AT1G26550	1	9172428	9172571	3	38	C
AT2G31040	2	13217284	13217380	2	10	C
AT3G03380	3	800302	800373	1	5	C
AT4G14320	4	8242823	8242898	2	129	C
AT1G68570	1	25750670	25750888	5	6	C
AT3G07880	3	2514519	2514586	1	31	C
AT3G20330	3	7091396	7091967	16	6	C
AT4G35360	4	16812963	16813038	1	5	C
AT3G05970	3	1788470	1788600	3	5	C
AT1G12120	1	4116353	4116511	4	5	C
AT3G53620	3	19894035	19894117	1	12	C
AT5G60620	5	24385115	24385215	2	6	C
AT1G59610	1	21902417	21902494	1	21	C
AT1G01940	1	323208	323283	1	11	C
AT4G21150	4	11278937	11279130	5	9	C
AT4G31670	4	15337136	15337221	1	5	C
AT3G10140	3	3135247	3135311	1	12	C
AT3G20740	3	7250986	7251052	1	7	C
AT5G05200	5	1546778	1546902	3	18	C
AT1G12800	1	4362175	4362283	2	6	C
AT1G21900	1	7691547	7691760	5	16	C
AT3G11510	3	3624137	3624223	2	129	C
AT3G13930	3	4598675	4598776	2	8	C
AT1G67080	1	25049285	25049374	2	7	C
AT5G16070	5	5248371	5248466	2	9	C
AT3G14290	3	4765940	4766043	2	24	C
AT4G38260	4	17937312	17937504	5	6	C
AT5G66390	5	26533792	26533958	5	8	C
AT1G14230	1	4863540	4863737	2	6	C
AT2G20230	2	8733925	8734030	2	25	C
AT1G79750	1	30013761	30013815	1	10	C
AT1G25380	1	8903886	8903982	2	12	C
AT5G16710	5	5484346	5484464	3	51	C
AT1G65370	1	24288892	24289160	7	6	C
AT5G23060	5	7737579	7737772	5	23	C
AT3G18165	3	6223927	6224106	4	17	C
AT3G15290	3	5145535	5145757	5	18	C
AT1G15740	1	5411796	5411925	3	5	C
AT1G63460	1	23539716	23539884	4	8	C
AT5G11980	5	3871779	3871932	4	8	C
AT1G16180	1	5541942	5542183	5	9	C
AT3G61260	3	22686660	22686742	2	87	C
AT2G47210	2	19386690	19386750	1	7	C
AT4G29100	4	14343296	14343362	1	5	C
AT1G04790	1	1347526	1347615	1	5	C
AT2G22780	2	9698070	9698385	8	8	C
AT4G02060	4	901606	901674	1	8	C
AT3G55800	3	20721488	20721710	5	16	C
AT2G40300	2	16838751	16838815	1	16	C
AT5G19780	5	6688013	6688522	6	22	C
AT3G10410	3	3237366	3237535	4	7	C
AT1G12000	1	4050794	4050906	3	15	C
AT5G56290	5	22808764	22808830	1	6	C
AT4G24690	4	12741592	12742482	24	9	C
AT2G18230	2	7939727	7939793	1	39	C
AT3G58010	3	21487558	21487655	2	9	C
AT5G61780	5	24839219	24839397	4	14	C
AT3G02480	3	512630	512699	2	23	C
AT5G52920	5	21481331	21481619	7	11	C
AT2G36230	2	15202120	15202328	5	9	C
AT1G09210	1	2974929	2975034	2	7	C
AT5G22290	5	7376865	7377119	6	5	C
AT4G10030	4	6272399	6272490	2	5	C
AT3G50960	3	18950790	18950838	1	8	C
AT5G56530	5	22907547	22907712	3	8	C
AT5G43600	5	17530507	17530636	3	5	C
AT3G15580	3	5274613	5274666	1	35	C
AT3G21190	3	7433794	7433865	1	13	C
AT4G35780	4	16946525	16946805	6	5	C
AT4G37040	4	17455966	17456128	4	9	C
AT1G47260	1	17324994	17325120	2	19	C
AT2G41740	2	17423490	17423559	1	13	C
AT5G58950	5	23818868	23819324	13	8	C
AT5G56020	5	22702741	22702846	2	7	C
AT3G22290	3	7883058	7883126	1	14	C
AT4G04840	4	2450002	2450159	4	11	C
AT3G46970	3	17315133	17315318	5	5	C
AT3G57030	3	21113363	21113627	6	5	C
AT3G21280	3	7480321	7480381	1	5	C
AT1G21400	1	7494433	7494571	3	8	C
AT5G56650	5	22948713	22949028	6	5	C
AT4G36910	4	17392370	17392435	1	15	C
AT5G16710	5	5483291	5483511	5	11	C
AT5G55180	5	22406211	22407492	32	19	C
AT2G43650	2	18106809	18106901	2	6	C
AT1G54030	1	20172166	20172367	5	8	C
AT4G27640	4	13799484	13799607	2	7	C
AT3G13340	3	4332352	4332521	5	10	C
AT2G20570	2	8864448	8864838	10	5	C
AT3G21690	3	7639202	7639834	17	6	C
AT3G21640	3	7620610	7620787	4	10	C
AT4G16060	4	9094776	9094907	3	6	C
AT1G59990	1	22094156	22094208	1	14	C
AT4G22750	4	11949812	11949898	2	7	C
AT4G23920	4	12433348	12433440	2	5	C
AT5G27740	5	9826294	9826364	1	6	C
AT2G13560	2	5661736	5661851	3	12	C
AT3G07160	3	2265481	2265664	5	5	C
AT3G22850	3	8089877	8089998	3	12	C
AT5G14720	5	4748964	4749007	1	6	C
AT3G15580	3	5274826	5274882	1	19	C
AT1G04690	1	1315040	1315205	4	9	C
AT1G80410	1	30235136	30235219	2	6	C
AT4G01320	4	548736	548802	1	18	C
AT3G23990	3	8669799	8670071	6	5	C
AT1G66970	1	24997737	24998022	8	6	C
AT4G16442	4	9272593	9272726	2	25	C
AT1G21720	1	7626508	7626690	4	28	C
AT4G37040	4	17456219	17456261	1	9	C
AT2G18510	2	8039826	8039889	1	29	C
AT5G23060	5	7737871	7738117	6	27	C
AT2G13540	2	5645781	5645910	2	7	C
AT3G55440	3	20566150	20566283	3	172	C
AT1G76400	1	28665221	28665369	3	7	C
AT3G28710	3	10774707	10774842	3	18	C
AT1G77940	1	29309946	29310052	2	23	C
AT1G29990	1	10507820	10507891	2	32	C
AT3G17780	3	6087922	6087978	1	10	C
AT3G14415	3	4818910	4819035	3	77	C
AT4G13930	4	8048538	8048929	10	15	C
AT1G48200	1	17801217	17801523	8	7	C
AT2G47790	2	19579572	19579786	5	11	C
AT4G16660	4	9380956	9381029	1	16	C
AT5G56950	5	23050144	23050240	2	18	C
AT4G32120	4	15517785	15517836	1	7	C
AT5G03430	5	849392	849445	1	9	C
AT1G04940	1	1399569	1399774	5	11	C
AT4G27650	4	13807333	13807416	2	10	C
AT1G23030	1	8157189	8157702	13	5	C
AT3G48530	3	17999422	17999578	3	8	C
AT5G62930	5	25272726	25272867	3	13	C
AT3G17590	3	6018581	6018629	1	6	C
AT1G72150	1	27153627	27153755	3	17	C
AT4G28510	4	14085846	14085963	2	35	C
AT3G05970	3	1787240	1787326	2	8	C
AT3G54400	3	20151858	20152336	13	13	C
AT1G49140	1	18181339	18181398	1	48	C
AT5G04600	5	1325084	1325154	2	22	C
AT5G53310	5	21652318	21652637	8	14	C
AT1G14360	1	4912407	4912538	3	26	C
AT3G58010	3	21487250	21487467	5	9	C
AT4G38490	4	18006911	18006993	2	16	C
AT3G12800	3	4064339	4064499	4	45	C
AT5G02770	5	628229	628293	2	10	C
AT5G14100	5	4551373	4551434	1	6	C
AT1G03475	1	869875	869963	2	7	C
AT3G62910	3	23270407	23270459	1	7	C
AT5G12470	5	4045566	4045611	1	17	C
AT4G22840	4	11992942	11993067	3	6	C
AT1G61770	1	22814851	22814932	2	7	C
AT4G26240	4	13287222	13287273	1	6	C
AT5G67530	5	26959361	26959437	1	7	C
AT3G47610	3	17561469	17561568	3	5	C
AT5G53800	5	21866273	21866323	1	7	C
AT1G80770	1	30360767	30360832	1	6	C
AT2G47250	2	19407203	19407322	3	11	C
AT2G39390	2	16458601	16458737	4	25	C
AT1G32080	1	11538671	11538933	6	9	C
AT3G55270	3	20510329	20510487	4	9	C
AT3G51610	3	19152671	19152734	1	12	C
AT1G70350	1	26511477	26511596	2	13	C
AT3G48780	3	18100558	18100624	1	11	C
AT5G60160	5	24243694	24243830	3	10	C
AT2G19430	2	8422870	8422916	1	6	C
AT3G19590	3	6807907	6808008	2	7	C
AT5G66680	5	26636636	26636750	2	8	C
AT5G17290	5	5689180	5689247	2	5	C
AT5G49820	5	20265097	20265199	2	6	C
AT3G20050	3	7001957	7002022	1	8	C
AT2G37220	2	15642831	15642933	2	67	C
AT4G21790	4	11570593	11570646	1	23	C
AT3G24730	3	9030352	9030419	1	10	C
AT2G03510	2	1067485	1067545	1	29	C
AT3G57650	3	21362446	21362605	4	5	C
AT2G29210	2	12565373	12565463	2	11	C
AT5G06780	5	2096092	2096202	3	7	C
AT3G49100	3	18208807	18208901	2	8	C
AT4G27720	4	13831918	13832087	4	11	C
AT2G36630	2	15360965	15361021	1	5	C
AT3G02830	3	614942	615182	6	6	C
AT1G73110	1	27498209	27498302	2	9	C
AT2G38180	2	16004656	16004734	1	6	C
AT2G47580	2	19524964	19525058	2	6	C
AT4G27830	4	13862121	13862212	2	7	C
AT5G12320	5	3983354	3983419	1	13	C
AT1G55480	1	20718539	20718660	2	16	C
AT5G48680	5	19762869	19762937	2	7	C
AT3G50960	3	18950562	18950705	3	6	C
AT5G04900	5	1435414	1435473	1	6	C
AT1G16720	1	5723817	5724030	6	6	C
AT3G45040	3	16484437	16484526	2	5	C
AT5G15090	5	4890819	4890887	2	23	C
AT3G23530	3	8439218	8439448	3	8	C
AT5G60550	5	24358281	24358369	1	5	C
AT5G53140	5	21567587	21567686	2	8	C
AT5G40930	5	16422192	16422362	4	31	C
AT2G37975	2	15900215	15900273	1	8	C
AT3G01490	3	191411	191721	8	6	C
AT5G57950	5	23478217	23478278	1	9	C
AT2G30270	2	12915521	12915722	5	10	C
AT2G34570	2	14570544	14570823	7	9	C
AT4G11740	4	7073890	7074067	4	5	C
AT4G09730	4	6138796	6138845	1	13	C
AT5G49570	5	20129730	20129833	2	5	C
AT2G25970	2	11081430	11081550	2	5	C
AT2G18770	2	8142612	8142702	2	22	C
AT2G36170	2	15179413	15179500	2	118	C
AT4G17090	4	9606424	9606635	5	7	C
AT1G24360	1	8641058	8641201	4	30	C
AT5G20900	5	7091849	7091907	1	19	C
AT5G64160	5	25688672	25688790	3	13	C
AT3G22200	3	7838587	7838703	3	46	C
AT2G37640	2	15796251	15796570	8	10	C
AT1G16570	1	5671094	5671170	1	7	C
AT2G31740	2	13500432	13500516	1	5	C
AT5G62190	5	24999678	24999749	2	9	C
AT3G22290	3	7882066	7882177	2	21	C
AT3G59380	3	21955547	21955657	2	18	C
AT5G10300	5	3240161	3240293	3	19	C
AT3G02690	3	581199	581260	1	14	C
AT5G17520	5	5773311	5773430	2	5	C
AT1G05430	1	1595131	1595185	1	10	C
AT1G35680	1	13211138	13211213	1	59	C
AT1G26940	1	9343730	9343879	4	6	C
AT1G30630	1	10859240	10859376	3	22	C
AT3G46740	3	17227756	17228005	6	5	C
AT1G09150	1	2948712	2948776	1	14	C
AT1G30600	1	10844178	10844311	3	8	C
AT5G59740	5	24087731	24087800	2	5	C
AT3G50520	3	18759792	18759924	3	7	C
AT5G08380	5	2695426	2695517	2	6	C
AT1G74880	1	28134152	28134218	2	17	C
AT2G32980	2	14005373	14005487	3	5	C
AT3G10940	3	3422808	3423014	5	10	C
AT3G03420	3	813112	813250	3	8	C
AT5G47240	5	19202236	19202380	3	7	C
AT1G19450	1	6733385	6733461	1	5	C
AT5G24650	5	8438669	8438732	1	9	C
AT4G15900	4	9026764	9026829	1	6	C
AT4G15880	4	9014753	9014873	3	7	C
AT2G43330	2	18008579	18008650	1	7	C
AT1G26560	1	9181247	9181350	3	7	C
AT1G43130	1	16231895	16232063	4	8	C
AT5G14720	5	4749518	4749592	1	6	C
AT4G31670	4	15337313	15337471	4	5	C
AT1G49740	1	18412248	18412552	8	6	C
AT4G32120	4	15517401	15517514	2	11	C
AT2G22480	2	9553154	9553242	2	6	C
AT1G65370	1	24289256	24289587	8	6	C
AT5G15800	5	5152137	5152221	1	5	C
AT2G32980	2	14005373	14005487	3	5	C
AT5G08380	5	2696976	2697033	1	10	C
AT4G39280	4	18282121	18282188	1	7	C
AT1G27400	1	9516306	9516409	2	62	C
AT5G16710	5	5483291	5483511	5	11	C
AT3G55450	3	20569366	20569674	7	7	C
AT3G53110	3	19699659	19699887	6	8	C
AT1G68830	1	25878185	25878284	2	5	C
AT5G05760	5	1730034	1730285	6	5	C
AT1G18800	1	6482367	6482481	2	22	C
AT5G12140	5	3923270	3923481	5	116	C
AT2G03510	2	1067636	1067795	4	16	C
AT3G62030	3	22985197	22985351	3	82	C
AT2G02160	2	555260	555371	3	10	C
AT2G38080	2	15942407	15942652	6	8	C
AT5G52100	5	21187622	21187745	3	5	C
AT1G76450	1	28690155	28690236	1	17	C
AT1G19950	1	6925352	6925409	1	5	C
AT1G80230	1	30174828	30174908	2	36	C
AT3G13940	3	4601685	4601823	3	7	C
AT3G11510	3	3624453	3624573	2	25	C
AT2G19520	2	8463727	8463791	1	10	C
AT2G37130	2	15606130	15606299	4	49	C
AT3G20000	3	6969661	6969730	1	7	C
AT1G11475	1	3863584	3863679	2	53	C
AT3G56140	3	20843259	20843373	2	9	C
AT5G11520	5	3686636	3686736	3	9	C
AT1G32060	1	11533440	11533525	2	40	C
AT2G30100	2	12857174	12857269	2	12	C
AT2G03120	2	938344	938430	2	17	C
AT1G28240	1	9868836	9869036	5	6	C
AT1G78050	1	29354044	29354146	2	5	C
AT2G46910	2	19279723	19279846	3	9	C
AT1G75500	1	28342503	28342924	12	22	C
AT2G38630	2	16162363	16162444	1	6	C
AT5G44070	5	17754007	17754197	5	7	C
AT4G26870	4	13507307	13507422	3	8	C
AT5G58710	5	23736336	23736412	1	60	C
AT3G02530	3	529202	529310	3	8	C
AT5G58710	5	23735667	23735746	2	51	C
AT4G15470	4	8844724	8844838	2	41	C
AT3G59050	3	21836989	21837092	3	5	C
AT4G11420	4	6948803	6948884	2	5	C
AT1G04710	1	1324307	1324391	1	5	C
AT3G55460	3	20571998	20572177	4	37	C
AT5G46860	5	19029725	19029826	2	23	C
AT3G05010	3	1391058	1391140	2	9	C
AT4G00090	4	34545	34651	2	6	C
AT2G27020	2	11537661	11537701	1	16	C
AT3G19390	3	6723930	6724071	3	6	C
AT1G48160	1	17791590	17791690	2	17	C
AT3G26590	3	9763515	9763634	2	5	C
AT4G39910	4	18512999	18513098	2	8	C
AT1G29395	1	10288920	10289016	2	23	C
AT4G27600	4	13783409	13783618	5	6	C
AT5G10950	5	3460929	3461025	2	5	C
AT1G64150	1	23814137	23814267	3	6	C
AT5G67500	5	26953750	26953959	5	12	C
AT2G02040	2	487853	488171	8	13	C
AT3G53750	3	19927577	19928191	15	6	C
AT2G39990	2	16706119	16706349	6	26	C
AT1G76300	1	28631756	28631813	1	19	C
AT3G49850	3	18500982	18501067	2	5	C
AT3G54360	3	20140633	20140780	4	13	C
AT5G22330	5	7391208	7391278	1	11	C
AT5G45670	5	18546429	18546675	6	5	C
AT1G11890	1	4011473	4011696	6	10	C
AT5G44520	5	17952895	17952965	1	8	C
AT3G25230	3	9190380	9190455	1	8	C
AT1G63900	1	23721626	23721692	1	7	C
AT1G75220	1	28235687	28235750	1	9	C
AT1G70560	1	26608773	26609077	8	5	C
AT3G09810	3	3009559	3009721	4	6	C
AT5G53530	5	21763765	21763941	4	6	C
AT3G19515	3	6769810	6769921	2	5	C
AT3G23100	3	8221247	8221376	1	6	C
AT3G25220	3	9185209	9185314	2	88	C
AT2G41740	2	17423906	17424024	2	17	C
AT2G19830	2	8565663	8565755	2	17	C
AT1G65650	1	24420489	24420536	1	10	C
AT1G06350	1	1936226	1936367	2	12	C
AT3G23530	3	8440349	8440452	1	8	C
AT5G19750	5	6678294	6678367	1	6	C
AT4G27390	4	13703768	13703824	1	9	C
AT4G19185	4	10490441	10490558	3	8	C
AT4G08310	4	5249165	5249447	7	9	C
AT1G45130	1	17068721	17068814	2	5	C
AT1G77710	1	29211788	29211886	2	74	C
AT1G28200	1	9851190	9851462	7	20	C
AT1G50370	1	18664831	18664903	1	13	C
AT5G23575	5	7949640	7949808	4	5	C
AT5G64440	5	25787212	25787308	2	72	C
AT3G25860	3	9463498	9463582	2	38	C
AT2G21280	2	9119313	9119389	1	25	C
AT4G04950	4	2519594	2519669	1	21	C
AT4G14790	4	8498823	8499014	5	6	C
AT4G17270	4	9678505	9678791	7	6	C
AT2G38120	2	15980841	15981027	4	14	C
AT5G03880	5	1039589	1039633	1	22	C
AT5G60160	5	24241645	24241720	1	6	C
AT3G16170	3	5478010	5478118	2	5	C
AT5G58710	5	23736065	23736248	5	56	C
AT3G47610	3	17560767	17561391	16	5	C
AT1G10310	1	3382684	3382878	4	5	C
AT4G09730	4	6138556	6138686	4	9	C
AT1G45000	1	17012250	17012387	3	24	C
AT3G13410	3	4362738	4362850	3	35	C
AT3G59050	3	21837359	21837447	2	9	C
AT1G21760	1	7650092	7650306	5	5	C
AT4G15545	4	8876498	8876552	1	40	C
AT1G05385	1	1582963	1583346	10	12	C
AT1G76450	1	28689665	28689741	1	13	C
AT5G08180	5	2632097	2632203	3	30	C
AT5G12470	5	4046472	4046541	1	18	C
AT2G19430	2	8423043	8423104	1	6	C
AT1G01160	1	73488	73741	6	14	C
AT5G54110	5	21977158	21977236	2	8	C
AT3G22200	3	7837670	7837754	2	6	C
AT1G25490	1	8953164	8953306	4	7	C
AT1G21760	1	7651243	7651454	6	12	C
AT4G34120	4	16341687	16341752	1	26	C
AT1G16720	1	5725818	5725896	2	24	C
AT3G15090	3	5077723	5077797	1	5	C
AT5G05340	5	1580293	1580485	4	5	C
AT2G32260	2	13705927	13706083	4	5	C
AT5G28640	5	10648304	10648389	2	17	C
AT4G14455	4	8311556	8311616	1	7	C
AT5G17550	5	5786872	5787189	8	6	C
AT2G45140	2	18618411	18618493	2	46	C
AT1G04690	1	1314463	1314659	5	11	C
AT4G17070	4	9597334	9597433	2	5	C
AT1G64390	1	23917136	23917770	17	9	C
AT5G62810	5	25239260	25239350	1	5	C
AT2G26190	2	11155464	11155566	2	6	C
AT4G01560	4	678395	678479	2	5	C
AT2G21520	2	9224618	9224718	1	7	C
AT5G16570	5	5422865	5422994	3	5	C
AT3G52850	3	19601134	19601216	1	7	C
AT2G20330	2	8779767	8780148	10	6	C
AT4G24830	4	12794192	12794378	4	7	C
AT5G12320	5	3982921	3983009	1	11	C
AT5G64840	5	25935066	25935246	4	5	C
AT5G22330	5	7391924	7391990	1	5	C
AT1G43560	1	16401300	16401392	1	12	C
AT1G79750	1	30013214	30013292	1	7	C
AT3G46040	3	16925858	16926009	4	37	C
AT4G16650	4	9374574	9374677	2	5	C
AT4G11240	4	6848715	6848928	5	12	C
AT5G64840	5	25934467	25934596	3	9	C
AT5G15170	5	4926674	4926758	2	5	C
AT3G59050	3	21836804	21836902	2	7	C
AT3G13740	3	4504997	4505087	2	12	C
AT1G75220	1	28234883	28234959	1	6	C
AT1G66530	1	24823098	24823167	1	6	C
AT1G21440	1	7503651	7503725	1	9	C
AT5G47770	5	19364355	19364427	1	25	C
AT1G58030	1	21469549	21469616	1	10	C
AT4G34110	4	16337238	16337356	2	7	C
AT5G08710	5	2835069	2835149	1	6	C
AT2G45980	2	18924976	18925678	18	16	C
AT1G79530	1	29923373	29923447	1	12	C
AT5G52640	5	21370448	21370729	7	5	C
AT2G19520	2	8464738	8464814	1	5	C
AT5G05780	5	1736448	1736541	2	27	C
AT4G32840	4	15845225	15845380	3	5	C
AT5G36230	5	14291297	14291403	2	7	C
AT2G42710	2	17790419	17790497	1	7	C
AT1G06550	1	2004191	2004233	1	5	C
AT2G20990	2	9022903	9023022	2	13	C
AT5G24650	5	8438193	8438317	2	20	C
AT4G33220	4	16024676	16025144	13	8	C
AT1G48380	1	17882176	17882263	2	5	C
AT5G65730	5	26316815	26317012	5	15	C
AT1G29310	1	10254051	10254187	3	6	C
AT5G14720	5	4749518	4749592	1	6	C
AT1G70560	1	26608773	26609077	8	5	C
AT5G06260	5	1903154	1903341	4	5	C
AT4G31750	4	15367133	15367314	4	6	C
AT1G71030	1	26799551	26799678	3	24	C
AT4G39520	4	18371906	18372206	8	9	C
AT3G57890	3	21451921	21452125	5	11	C
AT3G57890	3	21452236	21452329	2	19	C
AT4G16720	4	9401020	9401187	4	32	C
AT5G13720	5	4428320	4428398	2	12	C
AT2G02810	2	802359	802390	1	5	C
AT1G65650	1	24419956	24420003	1	11	C
AT1G49670	1	18385927	18386005	1	7	C
AT4G27080	4	13590142	13590200	1	12	C
AT3G60210	3	22263275	22263326	1	11	C
AT2G42040	2	17550894	17550947	1	5	C
AT3G03610	3	869717	869820	1	8	C
AT1G54520	1	20368977	20369142	4	8	C
AT3G48410	3	17937943	17938206	6	6	C
AT5G55220	5	22415333	22415417	1	6	C
AT4G34110	4	16338289	16338367	2	14	C
AT5G08000	5	2564406	2564440	1	12	C
AT2G18960	2	8232995	8233077	1	12	C
AT5G54580	5	22189555	22189662	3	15	C
AT5G19760	5	6679747	6679962	6	19	C
AT1G20225	1	7008403	7008565	4	27	C
AT5G65910	5	26379693	26379881	4	5	C
AT3G63190	3	23354259	23354316	1	25	C
AT2G18960	2	8230473	8230710	6	27	C
AT3G15410	3	5204271	5204347	2	6	C
AT4G39800	4	18470668	18470895	5	9	C
AT4G11420	4	6948445	6948647	5	6	C
AT5G40850	5	16385432	16385710	4	23	C
AT2G40890	2	17066097	17066495	11	8	C
AT1G09150	1	2948712	2948776	1	14	C
AT5G25780	5	8976296	8976534	5	5	C
AT1G03150	1	758199	758260	1	8	C
AT5G20890	5	7089398	7089510	2	28	C
AT2G38180	2	16004656	16004734	1	6	C
AT5G27280	5	9617781	9617861	2	17	C
AT3G16100	3	5459832	5459979	4	9	C
AT4G12060	4	7229282	7229392	2	18	C
AT2G26080	2	11117877	11117991	2	13	C
AT2G29570	2	12657715	12657868	4	5	C
AT3G62600	3	23162600	23162660	1	6	C
AT5G64440	5	25783455	25783534	2	10	C
AT1G11750	1	3968632	3968698	1	7	C
AT3G62580	3	23158188	23158408	5	20	C
AT2G18990	2	8246619	8246895	7	5	C
AT3G13750	3	4515239	4515576	9	16	C
AT4G05530	4	2816985	2817102	3	37	C
AT5G11900	5	3835442	3835510	1	12	C
AT1G19450	1	6732437	6732500	1	5	C
AT4G39910	4	18512421	18512603	4	5	C
AT3G11945	3	3780213	3780246	1	10	C
AT1G78050	1	29353604	29353723	3	7	C
AT2G38120	2	15981324	15981508	5	8	C
AT4G32120	4	15517960	15518048	1	7	C
AT1G74030	1	27844492	27844800	7	5	C
AT3G13930	3	4599710	4599813	3	13	C
AT1G69460	1	26115933	26116010	1	15	C
AT3G48760	3	18087429	18087612	5	13	C
AT5G06410	5	1960005	1960074	1	5	C
AT5G39520	5	15841339	15841537	5	10	C
AT3G50630	3	18811892	18811954	2	6	C
AT2G16860	2	7312917	7313060	4	14	C
AT1G67340	1	25234295	25234458	3	12	C
AT3G21865	3	7702595	7702847	6	26	C
AT4G12420	4	7350407	7350486	1	6	C
AT5G09860	5	3067078	3067153	1	9	C
AT3G23700	3	8531862	8531913	1	9	C
AT4G29590	4	14513932	14514000	1	12	C
AT3G56200	3	20861534	20861687	4	5	C
AT3G57000	3	21104620	21104706	1	6	C
AT5G01020	5	7438	7575	3	16	C
AT1G70310	1	26489312	26489442	3	23	C
AT5G54760	5	22261913	22261995	1	16	C
AT3G19450	3	6745943	6746171	6	22	C
AT2G19080	2	8271051	8271128	1	10	C
AT3G14290	3	4765785	4765844	1	22	C
AT1G80410	1	30237675	30237781	2	5	C
AT4G13270	4	7732419	7732491	2	9	C
AT3G58140	3	21541776	21541956	4	6	C
AT2G19080	2	8271387	8271532	3	9	C
AT3G62530	3	23143768	23143895	3	24	C
AT3G26730	3	9825387	9825437	1	13	C
AT2G01720	2	318609	319241	17	5	C
AT5G26360	5	9256018	9256123	2	8	C
AT2G44050	2	18232281	18232360	2	21	C
AT2G44050	2	18231870	18231966	3	24	C
AT5G16070	5	5249650	5249743	2	6	C
AT1G56300	1	21083526	21083614	2	9	C
AT4G17040	4	9586947	9587061	3	21	C
AT3G45030	3	16482907	16483021	1	62	C
AT1G04230	1	1126534	1126673	3	6	C
AT2G26300	2	11205036	11205225	5	12	C
AT3G14750	3	4954269	4954355	2	10	C
AT4G39520	4	18371479	18371531	1	25	C
AT3G62600	3	23163344	23163456	3	5	C
AT4G26310	4	13315673	13315704	1	5	C
AT5G56650	5	22948051	22948405	9	5	C
AT4G37760	4	17744708	17744820	2	11	C
AT5G60160	5	24243234	24243437	5	8	C
AT3G59600	3	22027911	22028069	4	18	C
AT2G28000	2	11935438	11935890	12	13	C
AT3G07880	3	2514941	2515160	5	9	C
AT5G23010	5	7705752	7705839	2	10	C
AT2G47580	2	19524514	19524687	4	10	C
AT5G11810	5	3809225	3809296	1	6	C
AT4G30530	4	14921506	14921836	9	49	C
AT1G56300	1	21083323	21083394	1	10	C
AT1G10120	1	3304342	3304427	2	10	C
AT5G11480	5	3669692	3669855	3	10	C
AT2G44440	2	18344675	18344897	5	5	C
AT5G44520	5	17953262	17953390	3	8	C
AT1G68000	1	25496208	25496265	1	8	C
AT1G27000	1	9375991	9376054	1	10	C
AT3G01420	3	161878	162028	3	5	C
AT3G55270	3	20507556	20510049	69	6	C
AT3G54110	3	20050812	20050891	2	10	C
AT1G18650	1	6419770	6420010	6	18	C
AT4G22830	4	11990666	11990745	2	6	C
AT4G27720	4	13832584	13832850	6	5	C
AT2G24200	2	10294616	10294677	1	21	C
AT1G65840	1	24494309	24494398	2	9	C
AT3G52880	3	19613490	19613609	2	15	C
AT1G48200	1	17801217	17801523	8	7	C
AT1G66520	1	24822120	24822183	1	5	C
AT2G35880	2	15071456	15071537	1	7	C
AT5G43010	5	17265949	17266048	2	15	C
AT5G23010	5	7706043	7706144	3	10	C
AT3G05970	3	1791315	1791393	1	12	C
AT5G58060	5	23516486	23516552	1	19	C
AT2G22230	2	9457575	9457720	3	8	C
AT3G23530	3	8441946	8442083	2	8	C
AT2G29210	2	12565373	12565463	2	11	C
AT2G38080	2	15942176	15942328	4	11	C
AT4G23900	4	12425078	12425216	3	6	C
AT5G24450	5	8349509	8349599	2	6	C
AT4G04020	4	1932947	1933143	5	30	C
AT5G58060	5	23516486	23516552	1	19	C
AT3G51820	3	19229025	19229111	2	8	C
AT5G40930	5	16422192	16422362	4	31	C
AT5G23060	5	7737871	7738117	6	27	C
AT3G19970	3	6960752	6960943	5	5	C
AT5G50100	5	20389615	20389723	2	6	C
AT1G49890	1	18476835	18476943	2	6	C
AT1G58440	1	21719737	21719849	2	5	C
AT2G23070	2	9833107	9833237	3	28	C
AT4G10790	4	6641406	6641610	5	5	C
AT4G27640	4	13798986	13799082	2	9	C
AT2G27860	2	11873393	11873486	2	68	C
AT1G75440	1	28318341	28318430	2	14	C
AT5G56650	5	22948513	22948639	3	11	C
AT4G35250	4	16772333	16772528	5	10	C
AT5G26220	5	9163953	9164010	1	6	C
AT5G57350	5	23249900	23250139	6	5	C
AT1G75840	1	28480489	28480553	1	15	C
AT1G28250	1	9874437	9874595	4	6	C
AT3G47610	3	17560767	17561391	16	5	C
AT1G74050	1	27851549	27851656	2	46	C
AT2G39420	2	16469262	16469400	3	6	C
AT1G71030	1	26799551	26799678	3	24	C
AT1G25350	1	8893729	8893780	1	6	C
AT3G52580	3	19514576	19514696	3	33	C
AT3G54660	3	20241957	20242021	1	11	C
AT4G26780	4	13485725	13486169	11	11	C
AT4G15880	4	9014565	9014655	2	6	C
AT3G14960	3	5037293	5037446	4	5	C
AT2G19830	2	8566396	8566504	3	14	C
AT1G76030	1	28538201	28538300	2	22	C
AT1G10510	1	3461903	3462177	7	6	C
AT1G15420	1	5302328	5302440	2	12	C
AT2G21530	2	9226974	9227035	2	17	C
AT1G26550	1	9172428	9172571	3	38	C
AT5G16970	5	5576997	5577164	2	13	C
AT5G08380	5	2695426	2695517	2	6	C
AT2G18710	2	8119900	8120114	6	11	C
AT5G62810	5	25239488	25239562	1	5	C
AT4G17300	4	9682240	9682351	3	5	C
AT3G52870	3	19606209	19606324	3	6	C
AT3G55960	3	20772002	20772156	3	6	C
AT5G67530	5	26959361	26959437	1	7	C
AT2G38380	2	16084163	16084332	4	18	C
AT1G07110	1	2178769	2178833	1	10	C
AT2G38450	2	16109561	16109631	2	11	C
AT4G26310	4	13315673	13315704	1	5	C
AT5G10360	5	3259060	3259333	7	124	C
AT1G74020	1	27839735	27840005	6	6	C
AT1G48920	1	18103438	18103567	3	6	C
AT3G01490	3	191806	192003	5	5	C
AT1G53120	1	19797706	19797771	2	6	C
AT5G09810	5	3052804	3052870	1	243	C
AT3G46460	3	17108055	17108158	2	8	C
AT3G05970	3	1788470	1788600	3	5	C
AT5G61820	5	24852561	24853452	24	12	C
AT5G02270	5	467666	467819	4	10	C
AT1G42440	1	15901856	15901988	3	9	C
AT5G18230	5	6022048	6022183	3	7	C
AT2G27600	2	11789595	11789794	5	5	C
AT5G06260	5	1903154	1903341	4	5	C
AT1G04710	1	1322256	1322321	1	8	C
AT4G11260	4	6852334	6852400	1	13	C
AT5G26360	5	9258713	9258775	2	15	C
AT5G50180	5	20448695	20448828	3	7	C
AT2G38700	2	16189748	16189812	1	7	C
AT3G27090	3	9991246	9991807	16	13	C
AT5G50960	5	20751632	20751734	2	43	C
AT1G01160	1	73287	73396	3	14	C
AT4G17270	4	9678296	9678399	2	20	C
AT3G56200	3	20861534	20861687	4	5	C
AT3G22960	3	8140660	8140782	3	14	C
AT2G18960	2	8232048	8232193	3	7	C
AT2G25310	2	10784841	10784950	3	13	C
AT1G27030	1	9383358	9383513	4	7	C
AT2G29560	2	12654553	12654670	2	5	C
AT5G18280	5	6051129	6051319	4	6	C
AT3G63190	3	23354806	23354904	2	19	C
AT2G28190	2	12023141	12023195	1	53	C
AT1G22690	1	8027471	8027525	1	8	C
AT1G09210	1	2974616	2974674	1	10	C
AT5G07300	5	2300223	2300271	1	8	C
AT5G64840	5	25935656	25935998	8	6	C
AT5G25900	5	9036728	9036890	4	7	C
AT3G01770	3	276508	276592	2	11	C
AT4G16146	4	9144316	9144399	2	5	C
AT4G29900	4	14611315	14611410	2	5	C
AT5G20080	5	6784562	6784633	2	7	C
AT5G50320	5	20498673	20498826	4	12	C
AT3G49100	3	18208807	18208901	2	8	C
AT5G32450	5	12098201	12098325	3	7	C
AT3G54110	3	20050984	20051118	3	7	C
AT4G32940	4	15901050	15901257	5	21	C
AT3G25230	3	9190031	9190292	7	20	C
AT5G19960	5	6745617	6745686	1	5	C
AT3G21215	3	7443850	7443965	2	8	C
AT4G38630	4	18059246	18059360	2	17	C
AT2G44490	2	18372238	18372367	3	8	C
AT2G45980	2	18924976	18925678	18	16	C
AT1G72175	1	27162200	27162400	5	7	C
AT1G75220	1	28234725	28234790	1	5	C
AT3G18165	3	6224639	6224709	1	12	C
AT5G19550	5	6598599	6598671	1	28	C
AT5G58950	5	23818868	23819324	13	8	C
AT1G26660	1	9212828	9212930	2	5	C
AT3G47860	3	17668820	17668986	4	14	C
AT4G12230	4	7285887	7286030	3	13	C
AT3G50910	3	18931166	18931936	21	5	C
AT5G57350	5	23248863	23249046	4	5	C
AT5G63200	5	25367826	25367915	2	8	C
AT5G61130	5	24605608	24605642	1	23	C
AT5G08300	5	2668049	2668259	6	17	C
AT5G05987	5	1806306	1806378	1	6	C
AT5G26360	5	9258713	9258775	2	15	C
AT5G24420	5	8337505	8337641	3	28	C
AT2G42910	2	17864792	17864921	3	15	C
AT5G11900	5	3835001	3835060	1	10	C
AT1G33810	1	12266271	12266386	2	28	C
AT1G03040	1	705301	705367	1	6	C
AT3G48040	3	17743262	17743372	2	6	C
AT4G11240	4	6847979	6848539	15	12	C
AT2G21280	2	9119313	9119389	1	25	C
AT2G42880	2	17850203	17850612	10	6	C
AT1G09210	1	2974756	2974843	1	7	C
AT1G53120	1	19798034	19798134	2	10	C
AT1G49670	1	18385927	18386005	1	7	C
AT4G14790	4	8498600	8498741	3	6	C
AT1G27390	1	9514432	9514511	2	5	C
AT3G24100	3	8703953	8704236	7	5	C
AT4G23400	4	12221796	12221937	4	53	C
AT1G76540	1	28726019	28726113	2	9	C
AT3G46040	3	16926088	16926249	3	59	C
AT3G15710	3	5324313	5324385	2	7	C
AT5G14760	5	4769924	4770167	6	5	C
AT1G45130	1	17070682	17070793	2	5	C
AT3G05010	3	1391058	1391140	2	9	C
AT1G60710	1	22359170	22359273	2	8	C
AT3G04920	3	1361869	1361956	2	98	C
AT4G34120	4	16342249	16342302	1	14	C
AT5G64380	5	25759348	25759745	10	5	C
AT3G28710	3	10775234	10775320	2	16	C
AT5G05170	5	1532850	1532988	3	7	C
AT4G00720	4	294936	294987	1	8	C
AT3G11710	3	3704691	3704785	2	6	C
AT4G14000	4	8092054	8092157	3	9	C
AT4G35360	4	16812483	16812546	1	8	C
AT4G30620	4	14949047	14949119	1	9	C
AT5G53560	5	21776843	21776941	2	76	C
AT4G32840	4	15847327	15847390	2	11	C
AT3G58140	3	21542576	21542783	5	6	C
AT5G20280	5	6849635	6849725	1	6	C
AT4G39280	4	18284163	18284253	2	10	C
AT5G08670	5	2820283	2820359	2	27	C
AT5G59740	5	24088203	24088292	1	5	C
AT5G26880	5	9458644	9458703	1	11	C
AT1G11910	1	4017683	4017840	4	28	C
AT1G19450	1	6732877	6732958	2	5	C
AT3G52155	3	19354989	19355089	2	10	C
AT2G46400	2	19051359	19051491	3	12	C
AT5G49460	5	20072453	20072556	2	13	C
AT1G67250	1	25167710	25167808	2	31	C
AT4G15545	4	8877255	8877377	3	39	C
AT3G15000	3	5051070	5051136	1	15	C
AT2G42680	2	17782546	17782630	1	37	C
AT2G18960	2	8233164	8233325	3	10	C
AT5G55220	5	22417235	22417316	1	5	C
AT1G80500	1	30276699	30276785	2	12	C
AT2G29590	2	12661924	12662065	3	9	C
AT5G13240	5	4225767	4225830	1	7	C
AT5G08670	5	2819155	2819380	5	13	C
AT5G20890	5	7087670	7088156	13	6	C
AT1G79440	1	29887874	29887981	2	7	C
AT4G00752	4	320377	320439	1	9	C
AT1G24180	1	8560927	8560993	2	33	C
AT3G25920	3	9492832	9492984	4	59	C
AT3G22850	3	8089877	8089998	3	12	C
AT3G13340	3	4332632	4332800	4	6	C
AT1G08980	1	2885153	2885279	3	11	C
AT4G35020	4	16673584	16673672	2	10	C
AT4G28770	4	14212936	14213036	2	12	C
AT5G13240	5	4225436	4225508	2	6	C
AT4G36250	4	17152755	17152905	3	11	C
AT5G60840	5	24491038	24491093	1	10	C
AT5G18280	5	6052912	6053041	3	13	C
AT1G79010	1	29730399	29730467	1	27	C
AT4G38800	4	18114297	18114404	2	32	C
AT5G62880	5	25255789	25255855	1	10	C
AT1G62990	1	23342313	23342434	3	7	C
AT3G55460	3	20572277	20572355	2	38	C
AT5G52820	5	21421196	21421253	1	6	C
AT3G20000	3	6968663	6968759	2	45	C
AT2G18510	2	8040348	8040397	1	9	C
AT1G21410	1	7497430	7497686	6	13	C
AT3G22320	3	7891472	7891652	5	35	C
AT2G42910	2	17865128	17865228	2	22	C
AT2G24590	2	10457278	10457528	7	6	C
AT4G17560	4	9780953	9781040	2	29	C
AT3G47000	3	17325638	17325821	3	5	C
AT5G12290	5	3977512	3977639	3	8	C
AT3G25580	3	9294973	9295132	3	6	C
AT1G70310	1	26490660	26490737	2	20	C
AT5G66100	5	26446343	26446434	2	9	C
AT4G12230	4	7285887	7286030	3	13	C
AT1G12240	1	4156562	4156975	11	14	C
AT1G04710	1	1322256	1322321	1	8	C
AT1G05385	1	1582963	1583346	10	12	C
AT3G25150	3	9159315	9159383	1	9	C
AT5G11900	5	3835267	3835349	2	12	C
AT5G43450	5	17474877	17475199	8	8	C
AT1G35160	1	12868034	12868151	1	46	C
AT5G63810	5	25554986	25555082	2	5	C
AT1G10310	1	3383283	3383353	2	15	C
AT5G35200	5	13482571	13482641	2	6	C
AT4G26750	4	13477108	13477184	1	18	C
AT3G61990	3	22969456	22969501	1	12	C
AT4G02980	4	1320091	1320156	1	10	C
AT3G55440	3	20566461	20566556	2	158	C
AT3G55530	3	20607958	20608013	1	15	C
AT3G55440	3	20565503	20565627	3	198	C
AT4G11960	4	7176392	7176449	1	9	C
AT1G69830	1	26296101	26296229	3	5	C
AT4G37040	4	17455654	17455883	6	26	C
AT2G18230	2	7939887	7939995	3	31	C
AT5G05470	5	1621859	1621958	2	5	C
AT5G13240	5	4225436	4225508	2	6	C
AT3G62870	3	23254072	23254165	2	90	C
AT3G62290	3	23064350	23064432	1	337	C
AT2G24360	2	10372259	10373198	26	7	C
AT5G48300	5	19589454	19589574	2	27	C
AT5G67530	5	26959532	26959891	9	6	C
AT3G23530	3	8441759	8441853	2	8	C
AT3G26340	3	9652495	9652630	3	7	C
AT1G04820	1	1357156	1357762	6	23	C
AT5G25900	5	9036728	9036890	4	7	C
AT4G29590	4	14513490	14513571	1	9	C
AT3G13410	3	4362436	4362648	5	58	C
AT5G42030	5	16829182	16829253	1	11	C
AT1G63900	1	23721235	23721331	2	7	C
AT1G30820	1	10945496	10945590	2	6	C
AT4G33790	4	16206606	16206809	5	14	C
AT1G73750	1	27742305	27742406	2	9	C
AT1G35290	1	12948140	12948250	2	9	C
AT5G21090	5	7164614	7164984	10	5	C
AT1G69680	1	26209548	26209635	2	5	C
AT1G28320	1	9923832	9924016	4	9	C
AT3G55440	3	20565137	20565213	1	190	C
AT2G27600	2	11788875	11788981	2	10	C
AT2G29560	2	12655954	12656041	1	6	C
AT1G15420	1	5303053	5303152	2	12	C
AT3G11130	3	3482832	3482943	2	12	C
AT5G48680	5	19762869	19762937	2	7	C
AT1G02475	1	514105	514184	2	8	C
AT1G08490	1	2687968	2688262	7	7	C
AT5G11710	5	3773721	3773800	1	8	C
AT3G01420	3	161878	162028	3	5	C
AT2G47700	2	19560682	19560855	4	8	C
AT3G13200	3	4242755	4242862	2	81	C
AT4G23650	4	12326261	12326405	3	11	C
AT5G53470	5	21728792	21728881	2	5	C
AT2G40060	2	16734277	16734431	3	38	C
AT2G37220	2	15642221	15642560	8	102	C
AT4G38800	4	18114738	18114802	1	23	C
AT1G26670	1	9216847	9216906	1	13	C
AT2G39390	2	16458601	16458737	4	25	C
AT1G75800	1	28462686	28463389	19	11	C
AT5G66680	5	26635387	26635492	2	22	C
AT4G00720	4	295475	295550	2	9	C
AT1G47830	1	17617034	17617133	2	5	C
AT1G30600	1	10844178	10844311	3	8	C
AT4G30470	4	14894502	14894660	4	17	C
AT4G37910	4	17827466	17827545	1	15	C
AT1G12360	1	4205255	4205455	5	5	C
AT1G14810	1	5103531	5103627	2	8	C
AT3G54360	3	20141583	20141729	4	5	C
AT5G14760	5	4769119	4769264	4	10	C
AT2G47580	2	19525256	19525354	2	8	C
AT2G37990	2	15908914	15909043	3	7	C
AT5G50160	5	20433298	20433395	3	5	C
AT5G58230	5	23574805	23574901	2	5	C
AT5G58870	5	23787672	23787796	3	5	C
AT2G34480	2	14540839	14540903	1	296	C
AT3G10220	3	3162179	3162331	4	16	C
AT3G57280	3	21205411	21205640	6	16	C
AT5G38650	5	15489503	15489604	2	17	C
AT3G12110	3	3858294	3858688	9	5	C
AT3G20550	3	7174884	7174955	1	5	C
AT3G06760	3	2134256	2134563	9	9	C
AT5G53330	5	21657468	21657576	2	22	C
AT4G18810	4	10325347	10325578	5	6	C
AT4G21570	4	11471808	11471931	3	14	C
AT1G15420	1	5302520	5302603	2	12	C
AT3G54360	3	20141848	20142083	5	8	C
AT3G21865	3	7702595	7702847	6	26	C
AT5G61780	5	24841244	24841415	4	6	C
AT2G15290	2	6650267	6650525	7	11	C
AT3G08740	3	2655400	2655478	1	27	C
AT2G32720	2	13884422	13884489	1	13	C
AT1G02475	1	514552	514605	1	11	C
AT2G45860	2	18882437	18882499	1	5	C
AT4G27830	4	13863090	13863346	4	5	C
AT5G58950	5	23818868	23819324	13	8	C
AT1G18640	1	6417693	6417826	3	33	C
AT5G05110	5	1508096	1508310	5	8	C
AT5G63980	5	25627702	25627776	1	17	C
AT5G56530	5	22907957	22908104	3	8	C
AT2G25970	2	11081430	11081550	2	5	C
AT2G21280	2	9118485	9118547	1	12	C
AT1G75690	1	28426349	28426401	1	34	C
AT4G32120	4	15518704	15518889	4	9	C
AT5G17290	5	5689180	5689247	2	5	C
AT3G50440	3	18728730	18728868	3	8	C
AT3G10572	3	3305792	3306100	9	5	C
AT1G78915	1	29672918	29673035	3	7	C
AT5G25540	5	8891990	8892367	10	10	C
AT5G39600	5	15871642	15872024	9	9	C
AT4G29040	4	14313754	14313971	5	14	C
AT5G45360	5	18403157	18403231	1	40	C
AT1G11545	1	3879507	3879710	5	7	C
AT3G04650	3	1263757	1263879	3	5	C
AT2G20990	2	9023723	9023800	2	11	C
AT1G33811	1	12268132	12268236	2	7	C
AT2G33370	2	14151093	14151378	7	29	C
AT1G78050	1	29354044	29354146	2	5	C
AT1G69700	1	26224904	26225163	6	7	C
AT1G62740	1	23236234	23236458	6	7	C
AT2G27190	2	11629855	11629967	2	6	C
AT1G14610	1	5014161	5014227	1	6	C
AT3G03250	3	753798	753846	1	25	C
AT5G23120	5	7779967	7780042	1	27	C
AT2G37790	2	15846516	15846593	2	17	C
AT3G20800	3	7273199	7273289	1	13	C
AT5G35320	5	13539321	13539511	4	8	C
AT5G16440	5	5372306	5372362	1	21	C
AT1G80300	1	30197838	30198093	7	6	C
AT5G41410	5	16600329	16600390	1	5	C
AT1G76970	1	28929291	28929390	2	6	C
AT2G41630	2	17363466	17363596	3	5	C
AT5G67530	5	26960680	26960791	2	5	C
AT5G64730	5	25890956	25891059	2	7	C
AT4G33790	4	16207420	16207524	3	11	C
AT3G26590	3	9763332	9763419	2	8	C
AT2G14520	2	6190308	6190396	2	8	C
AT5G36210	5	14265633	14265738	2	6	C
AT5G46340	5	18816237	18816329	2	8	C
AT5G11710	5	3773721	3773800	1	8	C
AT3G05000	3	1387960	1388078	2	19	C
AT3G48170	3	17800296	17800439	3	10	C
AT1G44920	1	16986106	16986219	3	9	C
AT3G27925	3	10368043	10368178	3	34	C
AT4G16660	4	9379447	9379775	8	5	C
AT5G58950	5	23818868	23819324	13	8	C
AT3G62600	3	23162436	23162514	1	5	C
AT3G01480	3	189012	189306	8	13	C
AT1G20650	1	7158754	7159146	10	5	C
AT4G05390	4	2739750	2740086	8	19	C
AT1G29880	1	10460469	10460550	2	8	C
AT2G42570	2	17724984	17725143	3	8	C
AT4G28220	4	13995376	13995496	3	7	C
AT5G27430	5	9688654	9688708	1	25	C
AT3G60750	3	22466600	22466754	4	34	C
AT4G11280	4	6864659	6864820	4	5	C
AT3G58470	3	21638281	21638363	2	6	C
AT2G45140	2	18618795	18618954	4	7	C
AT3G15410	3	5204433	5204508	1	5	C
AT4G09900	4	6222166	6222301	3	5	C
AT2G44050	2	18232745	18232805	1	13	C
AT1G72170	1	27160417	27160578	4	25	C
AT2G31740	2	13500432	13500516	1	5	C
AT1G08980	1	2885843	2886012	5	8	C
AT4G27830	4	13862905	13863021	1	5	C
AT1G33230	1	12047101	12047180	2	11	C
AT4G17300	4	9682812	9682950	3	5	C
AT1G14610	1	5013587	5013650	1	9	C
AT1G54250	1	20259692	20259784	2	13	C
AT1G74920	1	28143232	28143293	1	28	C
AT2G24060	2	10237591	10237641	1	5	C
AT1G80410	1	30233603	30233662	1	8	C
AT4G33250	4	16039724	16039791	2	68	C
AT2G21045	2	9035456	9035527	1	9	C
AT1G32220	1	11608518	11608607	2	28	C
AT3G48150	3	17792688	17793001	7	9	C
AT5G19440	5	6557446	6557609	4	17	C
AT3G22600	3	8006943	8007000	1	25	C
AT3G48780	3	18101907	18102069	4	9	C
AT2G01470	2	213223	213320	2	12	C
AT2G35680	2	15004557	15004647	2	11	C
AT4G17390	4	9715287	9715454	5	27	C
AT3G08690	3	2642141	2642246	2	23	C
AT5G62880	5	25255477	25255541	1	11	C
AT3G51130	3	19005637	19005720	2	18	C
AT1G29660	1	10372345	10372470	2	11	C
AT2G13560	2	5661736	5661851	3	12	C
AT3G63080	3	23321289	23321366	2	7	C
AT4G32120	4	15517785	15517836	1	7	C
AT2G07050	2	2930007	2930091	1	19	C
AT3G15730	3	5330834	5330938	2	13	C
AT4G37280	4	17546927	17547012	2	7	C
AT1G10970	1	3666760	3666818	1	5	C
AT1G59610	1	21898547	21898609	1	10	C
AT1G09700	1	3139336	3139599	7	5	C
AT2G47700	2	19560502	19560561	1	8	C
AT1G27210	1	9456861	9456961	2	5	C
AT4G27650	4	13804976	13805045	1	5	C
AT1G56110	1	20989638	20989796	4	14	C
AT5G46340	5	18815463	18815622	3	5	C
AT4G04470	4	2228823	2228922	2	8	C
AT3G57000	3	21103573	21103910	9	5	C
AT2G47610	2	19537775	19538074	8	66	C
AT5G56360	5	22841573	22841642	1	6	C
AT2G38330	2	16073944	16074040	2	5	C
AT4G28780	4	14215936	14216064	3	27	C
AT4G23650	4	12326261	12326405	3	11	C
AT1G68490	1	25697854	25697918	1	19	C
AT3G12760	3	4055594	4055653	1	6	C
AT2G46400	2	19051359	19051491	3	12	C
AT4G24520	4	12664376	12664460	2	6	C
AT1G26640	1	9209260	9209491	5	15	C
AT3G20370	3	7106663	7106830	4	16	C
AT1G04230	1	1126232	1126363	3	8	C
AT1G55900	1	20908847	20908950	2	12	C
AT5G59140	5	23892375	23892481	3	15	C
AT1G68650	1	25779598	25779667	2	15	C
AT3G11250	3	3521989	3522088	2	18	C
AT1G56300	1	21083079	21083136	1	10	C
AT4G16170	4	9166109	9166169	1	5	C
AT3G02720	3	586509	586626	3	13	C
AT1G04980	1	1414415	1414561	4	5	C
AT2G17390	2	7563302	7563515	5	32	C
AT4G18950	4	10377603	10377725	3	5	C
AT5G03880	5	1040932	1040997	1	25	C
AT5G10920	5	3442238	3442619	11	5	C
AT4G34190	4	16373257	16373368	2	27	C
AT1G27510	1	9557175	9557282	3	7	C
AT3G20800	3	7272436	7272532	2	6	C
AT5G48030	5	19485107	19485182	2	6	C
AT4G14455	4	8311411	8311468	1	7	C
AT2G16860	2	7311538	7311675	3	8	C
AT4G23650	4	12325346	12325474	3	24	C
AT3G04940	3	1365837	1365947	2	18	C
AT1G10090	1	3290977	3291211	6	11	C
AT5G56530	5	22907957	22908104	3	8	C
AT2G19430	2	8423192	8423246	1	6	C
AT1G72680	1	27363293	27363444	4	6	C
AT3G02875	3	633235	633364	2	5	C
AT3G47860	3	17668820	17668986	4	14	C
AT4G13430	4	7806322	7806397	2	8	C
AT3G51610	3	19151842	19151903	1	8	C
AT5G56680	5	22955727	22955786	1	15	C
AT3G13470	3	4392395	4392519	3	10	C
AT1G30630	1	10858711	10858791	2	43	C
AT1G79470	1	29899826	29900084	7	5	C
AT3G22290	3	7884475	7884622	3	12	C
AT3G09840	3	3021646	3021718	1	16	C
AT2G43350	2	18016256	18016304	1	9	C
AT5G13840	5	4468833	4468965	3	9	C
AT3G15290	3	5145535	5145757	5	18	C
AT4G01100	4	479076	479421	9	10	C
AT5G53530	5	21765204	21765279	2	10	C
AT2G39990	2	16706497	16706577	2	25	C
AT3G13410	3	4363681	4363784	2	84	C
AT4G26060	4	13215954	13216042	1	5	C
AT1G61780	1	22817273	22817391	3	16	C
AT2G26190	2	11155464	11155566	2	6	C
AT4G02930	4	1297194	1297299	2	14	C
AT5G41970	5	16809607	16809727	2	7	C
AT3G45040	3	16484437	16484526	2	5	C
AT4G03960	4	1888073	1888167	2	13	C
AT4G19350	4	10562924	10562957	1	15	C
AT5G05987	5	1805136	1805177	1	6	C
AT5G02050	5	403489	403848	9	12	C
AT5G05200	5	1545908	1546097	4	14	C
AT1G42440	1	15901093	15901171	1	9	C
AT5G19890	5	6725345	6725528	4	18	C
AT2G41630	2	17363017	17363106	2	9	C
AT2G26080	2	11116588	11116706	2	58	C
AT3G48530	3	17999671	17999947	6	8	C
AT4G12590	4	7452617	7452711	2	20	C
AT4G31670	4	15337771	15337895	3	5	C
AT3G13930	3	4597192	4597278	2	48	C
AT5G14700	5	4741016	4741170	4	5	C
AT1G57600	1	21334688	21334764	2	6	C
AT3G58010	3	21487911	21488033	3	8	C
AT5G59850	5	24129918	24130079	4	155	C
AT1G61890	1	22871983	22872070	1	35	C
AT4G11920	4	7160775	7160844	1	14	C
AT1G61770	1	22814247	22814314	1	13	C
AT5G08260	5	2660825	2660918	2	11	C
AT5G35790	5	13975672	13975787	3	5	C
AT3G01480	3	189748	189984	6	5	C
AT2G30410	2	12966883	12967042	4	17	C
AT5G13560	5	4362790	4362921	3	5	C
AT5G48335	5	19605835	19605967	3	10	C
AT1G55360	1	20670900	20670954	1	8	C
AT1G14510	1	4962533	4962660	3	6	C
AT5G61210	5	24642052	24642183	2	10	C
AT3G56340	3	20904116	20904209	2	36	C
AT1G77420	1	29099189	29099336	3	5	C
AT1G60220	1	22215280	22215388	2	8	C
AT3G14220	3	4733573	4733774	5	7	C
AT1G54030	1	20172166	20172367	5	8	C
AT5G54110	5	21977158	21977236	2	8	C
AT5G55700	5	22571621	22571690	1	8	C
AT1G50380	1	18668390	18668549	4	5	C
AT3G55520	3	20605600	20605680	1	11	C
AT2G26300	2	11207018	11207153	3	5	C
AT3G17850	3	6111399	6111485	1	5	C
AT1G69460	1	26116322	26116532	5	24	C
AT2G47490	2	19494945	19495052	2	7	C
AT1G80410	1	30233603	30233662	1	8	C
AT5G05170	5	1531588	1531791	5	5	C
AT2G36170	2	15179941	15180008	2	132	C
AT1G19450	1	6734241	6734304	2	5	C
AT5G57350	5	23252431	23252551	3	7	C
AT3G27090	3	9991246	9991807	16	13	C
AT1G51510	1	19107036	19107191	3	7	C
AT4G14040	4	8101605	8102065	13	18	C
AT4G01560	4	678075	678158	2	5	C
AT1G54290	1	20272531	20272585	1	10	C
AT2G40890	2	17066097	17066495	11	8	C
AT2G42710	2	17790766	17790869	2	6	C
AT1G13990	1	4795957	4796075	2	12	C
AT4G30190	4	14772179	14772212	1	10	C
AT4G23800	4	12392235	12392320	2	13	C
AT1G71790	1	27000752	27000823	2	5	C
AT5G63200	5	25367826	25367915	2	8	C
AT5G11810	5	3809225	3809296	1	6	C
AT1G23090	1	8185716	8185802	2	9	C
AT3G20050	3	6999567	6999702	3	5	C
AT1G45000	1	17012250	17012387	3	24	C
AT1G63460	1	23539209	23539286	2	7	C
AT1G42970	1	16131235	16131285	1	36	C
AT4G16265	4	9202803	9202962	4	9	C
AT2G44490	2	18373466	18373684	5	5	C
AT4G34490	4	16486797	16486966	4	6	C
AT1G64040	1	23762402	23762615	6	5	C
AT5G43600	5	17530334	17530409	2	7	C
AT3G46040	3	16925858	16926009	4	37	C
AT2G13540	2	5645004	5645076	1	9	C
AT3G55530	3	20607827	20607880	1	16	C
AT1G01360	1	142424	142640	5	8	C
AT5G50375	5	20529555	20529639	2	9	C
AT4G35220	4	16753455	16753553	2	5	C
AT1G17370	1	5952467	5952553	2	9	C
AT5G11710	5	3774291	3774510	6	5	C
AT1G07140	1	2193028	2193154	3	24	C
AT3G19970	3	6960752	6960943	5	5	C
AT4G17510	4	9767994	9768100	2	27	C
AT5G36940	5	14607944	14608146	5	5	C
AT2G18960	2	8232539	8232778	6	9	C
AT5G61500	5	24751435	24751538	2	14	C
AT4G19190	4	10494047	10494199	3	7	C
AT1G43560	1	16401032	16401210	4	18	C
AT4G24350	4	12610381	12610537	4	7	C
AT4G39280	4	18283990	18284047	1	11	C
AT3G44750	3	16310093	16310247	4	10	C
AT4G18710	4	10298248	10298299	1	16	C
AT1G14250	1	4870582	4870680	1	5	C
AT1G52160	1	19427472	19427517	1	6	C
AT3G50500	3	18754403	18754478	2	12	C
AT3G21190	3	7433794	7433865	1	13	C
AT5G27740	5	9824002	9824113	2	8	C
AT4G27500	4	13743598	13743983	10	22	C
AT1G23190	1	8221428	8221491	1	12	C
AT5G20500	5	6939401	6939500	2	89	C
AT2G13540	2	5646379	5646579	4	5	C
AT4G26850	4	13500334	13500577	5	22	C
AT3G23920	3	8643193	8643304	3	8	C
AT1G76670	1	28778764	28778965	5	8	C
AT1G11910	1	4018902	4019015	3	34	C
AT1G45130	1	17070300	17070410	2	7	C
AT1G45130	1	17070300	17070410	2	7	C
AT2G47180	2	19376653	19376977	9	5	C
AT4G38550	4	18025844	18025932	2	14	C
AT5G23310	5	7850812	7850902	2	19	C
AT1G68060	1	25516077	25516149	2	5	C
AT3G26710	3	9815220	9815342	3	18	C
AT5G23200	5	7807819	7808094	7	5	C
AT5G26860	5	9453745	9453785	1	5	C
AT1G42970	1	16131235	16131285	1	36	C
AT1G64720	1	24051449	24051626	4	31	C
AT2G34720	2	14657376	14657541	3	6	C
AT3G10380	3	3228319	3228440	3	12	C
AT1G31860	1	11434750	11434846	2	11	C
AT3G16170	3	5477564	5477650	1	5	C
AT2G14520	2	6190308	6190396	2	8	C
AT4G15545	4	8876767	8876866	2	30	C
AT5G62810	5	25239260	25239350	1	5	C
AT5G40850	5	16384413	16384967	15	19	C
AT4G30240	4	14808327	14808384	1	5	C
AT3G42050	3	14242059	14242125	2	17	C
AT1G31440	1	11257797	11257867	2	7	C
AT3G27050	3	9979979	9980064	2	9	C
AT3G12780	3	4061810	4062128	9	37	C
AT3G20870	3	7309784	7309902	2	28	C
AT1G03280	1	803565	803688	3	5	C
AT1G74920	1	28144607	28144674	2	8	C
AT3G19390	3	6723930	6724071	3	6	C
AT5G23520	5	7929745	7929815	1	7	C
AT1G60960	1	22450567	22450625	1	13	C
AT3G02530	3	531298	531450	4	18	C
AT1G26450	1	9149629	9149869	6	5	C
AT5G56680	5	22955727	22955786	1	15	C
AT4G32120	4	15518539	15518600	1	9	C
AT1G80410	1	30234558	30234682	3	8	C
AT5G08670	5	2819155	2819380	5	13	C
AT2G07050	2	2929801	2929882	2	9	C
AT4G21790	4	11571932	11572010	2	7	C
AT4G09000	4	5776167	5776284	3	38	C
AT4G18060	4	10029286	10029409	3	12	C
AT4G17650	4	9828538	9828734	5	5	C
AT4G01940	4	842538	842675	3	20	C
AT5G67500	5	26952727	26952795	2	33	C
AT2G27680	2	11812252	11812369	3	9	C
AT4G12230	4	7286127	7286236	2	5	C
AT1G51630	1	19147197	19147351	4	6	C
AT1G76150	1	28581528	28581568	1	7	C
AT1G71080	1	26814743	26815093	9	7	C
AT3G53870	3	19962647	19962795	3	163	C
AT1G26180	1	9055380	9055461	1	6	C
AT4G37610	4	17671141	17671448	8	5	C
AT5G12320	5	3982921	3983009	1	11	C
AT4G35470	4	16847308	16848222	25	7	C
AT4G30490	4	14899664	14899753	2	6	C
AT2G27680	2	11811921	11812010	2	8	C
AT4G18060	4	10029093	10029163	1	30	C
AT4G11380	4	6924770	6924974	5	7	C
AT1G30630	1	10859240	10859376	3	22	C
AT1G65410	1	24299347	24299479	3	5	C
AT3G14960	3	5037293	5037446	4	5	C
AT5G52750	5	21401520	21401596	2	14	C
AT3G56040	3	20803883	20803944	2	12	C
AT1G04710	1	1322406	1322491	2	9	C
AT5G06240	5	1888951	1889105	4	6	C
AT5G19930	5	6738088	6738337	6	7	C
AT5G03905	5	1053572	1053681	3	6	C
AT5G01160	5	54656	54715	1	7	C
AT1G79990	1	30094918	30095033	3	5	C
AT5G47330	5	19225442	19225565	2	5	C
AT4G26900	4	13515975	13516070	2	5	C
AT4G17090	4	9606216	9606327	3	12	C
AT5G20570	5	6957909	6957960	1	19	C
AT5G10460	5	3289448	3289513	1	5	C
AT3G21280	3	7480536	7480660	2	6	C
AT4G35760	4	16943420	16943533	2	7	C
AT1G27900	1	9719738	9719843	3	5	C
AT4G21570	4	11471808	11471931	3	14	C
AT3G48170	3	17798873	17798950	1	7	C
AT5G42270	5	16921857	16922029	4	12	C
AT5G08300	5	2668391	2668562	4	12	C
AT2G38730	2	16200479	16200567	1	6	C
AT1G49670	1	18388497	18388574	1	5	C
AT1G45130	1	17068378	17068491	2	5	C
AT2G03800	2	1158332	1158521	4	5	C
AT3G04650	3	1263951	1264090	4	5	C
AT5G22740	5	7556574	7556711	3	8	C
AT1G79270	1	29821683	29821801	3	9	C
AT3G04560	3	1227365	1227776	10	5	C
AT5G04710	5	1359661	1359797	3	9	C
AT4G00720	4	295332	295389	1	8	C
AT2G21150	2	9073217	9073333	2	6	C
AT3G27925	3	10368281	10368434	4	19	C
AT3G15410	3	5203869	5204006	3	13	C
AT2G13540	2	5646133	5646200	1	7	C
AT3G02770	3	601707	601904	5	19	C
AT3G11170	3	3500759	3500849	2	9	C
AT3G55120	3	20441694	20441918	5	8	C
AT3G46280	3	17017552	17017591	1	5	C
AT1G73110	1	27498209	27498302	2	9	C
AT1G08980	1	2885843	2886012	5	8	C
AT1G59610	1	21899025	21899362	9	6	C
AT1G18600	1	6402151	6402256	3	5	C
AT1G44800	1	16917310	16917469	3	7	C
AT1G11260	1	3778929	3779559	17	11	C
AT5G12290	5	3976977	3977115	3	6	C
AT3G27570	3	10217394	10217471	1	13	C
AT2G21410	2	9172628	9172777	4	8	C
AT1G63290	1	23475989	23476031	1	7	C
AT3G48100	3	17771021	17771092	1	5	C
AT5G47040	5	19115419	19115532	3	5	C
AT3G27390	3	10137254	10137426	5	11	C
AT4G35890	4	16998431	16998921	13	7	C
AT4G39520	4	18371906	18372206	8	9	C
AT4G11740	4	7073156	7073243	2	5	C
AT5G63310	5	25390355	25390442	2	45	C
AT1G74950	1	28153274	28153452	5	17	C
AT4G16330	4	9226621	9226943	8	6	C
AT2G43360	2	18019500	18019680	4	29	C
AT5G48380	5	19622918	19623844	26	8	C
AT5G05060	5	1494319	1494526	5	8	C
AT1G58270	1	21616364	21616516	4	14	C
AT4G22360	4	11809804	11810130	9	5	C
AT2G24090	2	10249711	10249828	2	46	C
AT4G12060	4	7229282	7229392	2	18	C
AT3G03630	3	878724	878784	1	5	C
AT3G17680	3	6044224	6044283	1	5	C
AT5G14700	5	4742644	4742826	4	8	C
AT1G07040	1	2161720	2161884	4	8	C
AT5G61780	5	24839899	24840007	2	6	C
AT1G69010	1	25946963	25947093	3	8	C
AT4G34120	4	16342673	16342731	1	19	C
AT1G50370	1	18663093	18663240	2	8	C
AT3G23760	3	8563168	8563325	4	7	C
AT2G43420	2	18041315	18041449	3	14	C
AT1G20650	1	7159529	7159684	4	9	C
AT1G20220	1	7006675	7006756	1	24	C
AT5G08300	5	2668049	2668259	6	17	C
AT4G01120	4	483904	483998	2	8	C
AT4G35760	4	16942900	16943038	3	11	C
AT5G08580	5	2780808	2780869	1	5	C
AT5G03290	5	795089	795164	1	7	C
AT2G39080	2	16317397	16317483	2	12	C
AT4G35250	4	16771929	16772025	2	10	C
AT1G27210	1	9456861	9456961	2	5	C
AT3G46870	3	17274618	17275009	10	5	C
AT4G33950	4	16274565	16274816	6	6	C
AT5G66760	5	26672011	26672152	3	8	C
AT1G21760	1	7649709	7649793	1	14	C
AT5G57120	5	23141250	23141315	1	18	C
AT3G22200	3	7836283	7836381	1	20	C
AT1G17370	1	5952200	5952377	4	9	C
AT5G20130	5	6798180	6798402	5	13	C
AT1G30820	1	10948688	10948849	4	14	C
AT4G33110	4	15973297	15973397	1	9	C
AT2G37040	2	15566888	15567442	14	5	C
AT2G39140	2	16338180	16338253	1	6	C
AT1G76150	1	28582078	28582184	2	12	C
AT4G07390	4	4195969	4196123	4	18	C
AT3G62030	3	22985618	22985673	1	101	C
AT2G16405	2	7113402	7113524	3	5	C
AT3G23530	3	8439527	8439651	2	8	C
AT1G27900	1	9717414	9717507	2	5	C
AT5G13560	5	4362790	4362921	3	5	C
AT3G21200	3	7437096	7437201	2	8	C
AT2G39830	2	16628661	16628745	2	9	C
AT4G35100	4	16709055	16709351	7	142	C
AT3G25920	3	9492832	9492984	4	59	C
AT2G19540	2	8469858	8469957	2	8	C
AT5G15530	5	5040091	5040163	1	17	C
AT3G01770	3	276508	276592	2	11	C
AT3G61150	3	22641993	22642202	5	5	C
AT1G17690	1	6082747	6082945	5	5	C
AT4G22220	4	11760152	11760207	1	50	C
AT5G24610	5	8428081	8428156	2	7	C
AT5G64100	5	25668560	25668720	4	16	C
AT3G15000	3	5050888	5050986	2	17	C
AT5G47190	5	19182362	19182496	3	9	C
AT4G01900	4	823110	823146	1	5	C
AT4G01100	4	479076	479421	9	10	C
AT2G45690	2	18830943	18831011	1	5	C
AT4G30270	4	14819904	14820098	4	58	C
AT1G36380	1	13702320	13702477	4	22	C
AT1G04790	1	1347898	1347997	2	5	C
AT5G20910	5	7093667	7093872	5	13	C
AT5G08690	5	2827257	2827416	2	16	C
AT1G19880	1	6902313	6902431	2	5	C
AT2G37660	2	15803438	15803710	7	36	C
AT1G04850	1	1365871	1365949	1	12	C
AT4G38260	4	17937312	17937504	5	6	C
AT5G47770	5	19363522	19363611	2	5	C
AT4G11420	4	6949558	6949780	6	7	C
AT1G35620	1	13156896	13157000	3	16	C
AT1G16720	1	5725530	5725596	2	8	C
AT1G27210	1	9456861	9456961	2	5	C
AT5G57350	5	23252112	23252349	5	6	C
AT1G29690	1	10380245	10380429	4	5	C
AT1G59990	1	22094339	22094492	3	15	C
AT5G52920	5	21483126	21483229	3	7	C
AT2G34160	2	14434053	14434118	1	27	C
AT2G45690	2	18830943	18831011	1	5	C
AT4G27585	4	13767691	13767783	2	6	C
AT4G16330	4	9226621	9226943	8	6	C
AT1G80230	1	30175003	30175070	1	46	C
AT1G79610	1	29958567	29958651	2	7	C
AT3G26650	3	9796571	9796679	2	221	C
AT3G51140	3	19009399	19009491	1	21	C
AT2G20420	2	8814578	8814701	3	19	C
AT2G23070	2	9831580	9831644	1	39	C
AT1G16750	1	5731330	5731417	2	8	C
AT5G13560	5	4363325	4363391	1	5	C
AT2G38330	2	16073944	16074040	2	5	C
AT4G15790	4	8983770	8983842	1	12	C
AT5G53330	5	21656882	21657050	4	22	C
AT2G20060	2	8666435	8666541	2	8	C
AT1G72710	1	27379247	27379384	3	6	C
AT5G05170	5	1534699	1534895	5	21	C
AT4G33090	4	15969739	15969885	3	10	C
AT5G66470	5	26558936	26559298	10	5	C
AT3G01420	3	160966	161112	3	5	C
AT1G09210	1	2974756	2974843	1	7	C
AT3G58140	3	21542576	21542783	5	6	C
AT3G15090	3	5078192	5078312	2	5	C
AT1G76540	1	28726582	28726724	4	13	C
AT5G63550	5	25463277	25463337	1	6	C
AT5G03880	5	1039769	1039839	2	27	C
AT1G48160	1	17791590	17791690	2	17	C
AT4G32760	4	15800787	15800948	4	5	C
AT5G05170	5	1532850	1532988	3	7	C
AT3G54360	3	20142170	20142579	11	8	C
AT2G18510	2	8039671	8039737	1	21	C
AT1G48920	1	18104655	18104960	6	20	C
AT5G08530	5	2759830	2761306	40	29	C
AT5G66680	5	26636288	26636330	1	6	C
AT5G28840	5	10862723	10862931	5	26	C
AT5G09590	5	2976144	2976223	2	14	C
AT3G13750	3	4512807	4512896	2	11	C
AT1G15810	1	5445975	5446028	1	6	C
AT4G39280	4	18283840	18283896	1	9	C
AT4G17530	4	9774531	9774579	1	42	C
AT4G35780	4	16946525	16946805	6	5	C
AT1G59610	1	21901054	21901138	1	8	C
AT2G30710	2	13095694	13095839	4	5	C
AT2G33370	2	14151093	14151378	7	29	C
AT2G37170	2	15621152	15621448	4	10	C
AT1G24050	1	8507567	8507648	2	14	C
AT5G11880	5	3828367	3828553	2	6	C
AT3G60800	3	22478707	22478773	1	6	C
AT3G13930	3	4597031	4597096	1	52	C
AT3G61990	3	22969456	22969501	1	12	C
AT5G61970	5	24906522	24906589	1	6	C
AT3G17810	3	6095462	6095575	3	7	C
AT1G04850	1	1366599	1366660	1	52	C
AT4G38400	4	17979138	17979433	8	13	C
AT5G56360	5	22844829	22844946	3	10	C
AT4G14500	4	8334954	8335117	4	6	C
AT5G22300	5	7380858	7381152	7	5	C
AT3G19515	3	6770102	6770185	2	7	C
AT3G13180	3	4239680	4239743	1	5	C
AT4G19860	4	10779814	10779906	2	7	C
AT5G20280	5	6846709	6846763	1	5	C
AT3G08860	3	2697292	2697518	6	7	C
AT5G23010	5	7705573	7705666	2	9	C
AT5G01960	5	372484	372588	2	6	C
AT1G23190	1	8223002	8223084	1	7	C
AT1G27400	1	9515991	9516222	6	64	C
AT3G21640	3	7619746	7619869	3	5	C
AT5G18580	5	6175550	6175642	2	16	C
AT3G08850	3	2693232	2693390	4	5	C
AT2G45790	2	18864444	18864534	2	8	C
AT1G11910	1	4019524	4019877	9	16	C
AT2G31890	2	13564441	13564524	1	7	C
AT5G61780	5	24840292	24840499	5	6	C
AT1G74640	1	28036946	28037262	8	6	C
AT1G27150	1	9431152	9431259	3	5	C
AT2G14520	2	6189926	6190051	3	5	C
AT3G21690	3	7641080	7641319	6	7	C
AT3G22290	3	7884996	7885116	3	12	C
AT3G59810	3	22108597	22108886	7	13	C
AT5G53140	5	21566408	21566738	8	7	C
AT4G02930	4	1297194	1297299	2	14	C
AT5G60550	5	24358281	24358369	1	5	C
AT2G39970	2	16692267	16692322	1	8	C
AT3G08850	3	2692271	2692416	3	5	C
AT1G65820	1	24489535	24489708	4	51	C
AT2G19760	2	8524382	8524520	3	46	C
AT2G21045	2	9035637	9035691	1	15	C
AT4G12970	4	7586510	7586569	1	5	C
AT2G38670	2	16176469	16176705	5	9	C
AT4G30550	4	14926178	14926511	9	7	C
AT5G18280	5	6051413	6051631	5	6	C
AT5G22320	5	7389750	7389832	2	9	C
AT4G16370	4	9249599	9250112	13	5	C
AT5G61790	5	24844826	24844937	3	100	C
AT3G54150	3	20062119	20062746	17	9	C
AT5G53000	5	21504131	21504236	2	14	C
AT5G24400	5	8331063	8331199	3	12	C
AT1G64720	1	24051449	24051626	4	31	C
AT5G01220	5	87856	87934	2	5	C
AT5G21160	5	7199793	7199939	4	10	C
AT2G39830	2	16630384	16630566	4	5	C
AT5G57440	5	23289129	23289277	3	7	C
AT1G51805	1	19225834	19225961	1	5	C
AT2G46070	2	18954460	18954590	3	6	C
AT2G06925	2	2842744	2842870	3	27	C
AT2G40840	2	17056014	17056086	1	5	C
AT5G23120	5	7779967	7780042	1	27	C
AT1G16700	1	5710989	5711103	3	11	C
AT1G69960	1	26353375	26353490	3	12	C
AT3G21280	3	7480536	7480660	2	6	C
AT3G45140	3	16539093	16539360	7	11	C
AT5G02120	5	419354	419477	3	32	C
AT3G11945	3	3780389	3780452	1	10	C
AT3G63080	3	23321289	23321366	2	7	C
AT4G19640	4	10688414	10688488	2	17	C
AT3G16500	3	5612917	5612985	2	18	C
AT4G34200	4	16375250	16375738	13	9	C
AT5G57490	5	23301495	23301704	6	6	C
AT3G07680	3	2456069	2456256	4	30	C
AT1G31440	1	11257952	11258066	2	6	C
AT1G59960	1	22075550	22075730	4	6	C
AT1G04690	1	1314463	1314659	5	11	C
AT5G15530	5	5040091	5040163	1	17	C
AT1G12410	1	4223395	4223468	1	47	C
AT3G54190	3	20072505	20072978	13	6	C
AT2G24100	2	10252784	10252891	2	5	C
AT5G42030	5	16829599	16829699	2	14	C
AT5G48300	5	19589077	19589189	2	11	C
AT1G49970	1	18505777	18505960	5	18	C
AT4G26060	4	13215954	13216042	1	5	C
AT3G27930	3	10371087	10371160	2	6	C
AT5G50350	5	20517288	20517387	2	5	C
AT3G51090	3	18989529	18989586	1	7	C
AT1G27330	1	9493510	9493667	2	11	C
AT3G26070	3	9528561	9528675	3	48	C
AT4G23885	4	12419903	12420049	3	15	C
AT1G28380	1	9964379	9964581	5	5	C
AT1G19950	1	6925352	6925409	1	5	C
AT4G23885	4	12419903	12420049	3	15	C
AT3G03330	3	785947	786003	1	9	C
AT3G51820	3	19228711	19228777	1	5	C
AT1G22450	1	7926564	7926646	1	32	C
AT4G15545	4	8876329	8876398	1	46	C
AT1G64550	1	23976726	23976789	1	11	C
AT3G52870	3	19606209	19606324	3	6	C
AT5G55070	5	22365228	22365283	1	26	C
AT1G68060	1	25516077	25516149	2	5	C
AT5G60620	5	24385918	24386015	2	5	C
AT1G23190	1	8220770	8220826	1	19	C
AT5G55220	5	22416441	22416532	2	5	C
AT4G30810	4	15004869	15005133	7	5	C
AT3G62910	3	23269107	23269165	1	7	C
AT3G28050	3	10445076	10445190	2	5	C
AT2G34160	2	14434053	14434118	1	27	C
AT3G01480	3	189748	189984	6	5	C
AT3G45030	3	16482907	16483021	1	62	C
AT3G50520	3	18759792	18759924	3	7	C
AT5G14720	5	4749071	4749197	2	7	C
AT3G57000	3	21104169	21104314	3	10	C
AT4G04800	4	2440515	2440672	4	17	C
AT1G01160	1	73488	73741	6	14	C
AT1G07630	1	2350970	2351235	6	5	C
AT3G28710	3	10774707	10774842	3	18	C
AT5G59740	5	24087895	24087982	1	5	C
AT3G22290	3	7882274	7882357	1	20	C
AT3G51430	3	19098002	19098313	8	7	C
AT5G54110	5	21976047	21976118	1	12	C
AT1G03475	1	869875	869963	2	7	C
AT2G34570	2	14570927	14571048	3	9	C
AT4G27640	4	13798307	13798412	2	9	C
AT2G29550	2	12652160	12652430	7	5	C
AT4G01370	4	567721	567859	4	15	C
AT1G20220	1	7006500	7006589	2	18	C
AT4G20330	4	10983789	10984050	7	12	C
AT2G45340	2	18699604	18699865	6	5	C
AT5G13260	5	4244265	4244328	1	7	C
AT5G16750	5	5504956	5505131	4	9	C
AT3G13222	3	4253350	4253417	1	12	C
AT5G62190	5	24999214	24999326	2	10	C
AT5G11450	5	3654990	3655120	3	10	C
AT4G36290	4	17172795	17172870	1	5	C
AT5G03740	5	982486	982698	5	8	C
AT2G17380	2	7561037	7561124	2	17	C
AT5G19760	5	6681242	6681326	2	37	C
AT2G38700	2	16189748	16189812	1	7	C
AT3G46040	3	16926088	16926249	3	59	C
AT3G54660	3	20241710	20241881	4	11	C
AT5G48680	5	19762869	19762937	2	7	C
AT3G61990	3	22968430	22968508	2	19	C
AT5G46340	5	18816919	18816982	1	8	C
AT1G73110	1	27498503	27498610	2	5	C
AT3G03610	3	869453	869636	4	7	C
AT5G13720	5	4428484	4428584	2	10	C
AT5G11960	5	3860898	3860997	2	9	C
AT2G32870	2	13953050	13953202	4	11	C
AT1G32100	1	11546741	11546945	5	6	C
AT2G36620	2	15358114	15358216	2	149	C
AT1G32220	1	11608518	11608607	2	28	C
AT4G18930	4	10371310	10371365	1	15	C
AT4G27650	4	13807333	13807416	2	10	C
AT1G03475	1	870313	870408	2	7	C
AT1G66530	1	24825551	24825627	1	7	C
AT3G01330	3	126050	126104	1	6	C
AT2G43350	2	18016256	18016304	1	9	C
AT5G01650	5	243244	243445	5	41	C
AT4G01100	4	479076	479421	9	10	C
AT3G23700	3	8532363	8532467	2	6	C
AT3G55520	3	20605134	20605265	3	12	C
AT5G44040	5	17738190	17738384	5	5	C
AT5G23290	5	7846589	7846667	1	17	C
AT1G76450	1	28690155	28690236	1	17	C
AT1G52280	1	19471991	19472137	4	22	C
AT3G19710	3	6847668	6847764	2	11	C
AT5G23310	5	7851460	7851632	4	6	C
AT4G30490	4	14901476	14901556	1	7	C
AT4G03420	4	1512715	1512920	5	8	C
AT3G25860	3	9463345	9463416	2	14	C
AT5G46750	5	18988756	18988875	2	7	C
AT2G27680	2	11811548	11811660	2	9	C
AT5G12470	5	4045089	4045215	2	29	C
AT5G27120	5	9540928	9540983	1	5	C
AT3G48780	3	18102378	18102505	3	9	C
AT5G52650	5	21373585	21373865	7	342	C
AT5G01020	5	7210	7334	3	10	C
AT5G01920	5	359781	359955	4	6	C
AT1G64660	1	24033148	24033550	11	8	C
AT1G75510	1	28351756	28351865	2	10	C
AT2G19540	2	8469412	8469491	1	13	C
AT1G76030	1	28538581	28538693	2	12	C
AT1G75220	1	28235051	28235117	1	6	C
AT4G01320	4	548572	548644	2	9	C
AT3G10130	3	3132209	3132314	3	5	C
AT1G21760	1	7649709	7649793	1	14	C
AT3G47160	3	17371830	17371897	1	12	C
AT3G06420	3	1955627	1955680	1	14	C
AT1G75220	1	28235347	28235407	1	5	C
AT1G01930	1	320251	320296	1	5	C
AT5G56030	5	22704577	22704719	3	74	C
AT1G11430	1	3848411	3848509	2	30	C
AT3G12730	3	4047864	4047940	1	5	C
AT2G42840	2	17833841	17834292	12	47	C
AT3G22850	3	8089550	8089791	6	12	C
AT2G38180	2	16004656	16004734	1	6	C
AT3G51830	3	19235781	19235848	1	8	C
AT2G42710	2	17791033	17791098	1	6	C
AT3G16170	3	5479921	5479975	1	11	C
AT5G46750	5	18987780	18988041	6	6	C
AT1G23260	1	8258173	8258313	3	13	C
AT4G19640	4	10687643	10687737	2	28	C
AT1G75840	1	28480778	28480844	1	9	C
AT1G12000	1	4051513	4051645	3	9	C
AT4G18060	4	10028057	10028147	2	7	C
AT2G35780	2	15045037	15045143	2	11	C
AT3G61830	3	22899831	22899888	1	9	C
AT1G22800	1	8072494	8072573	1	5	C
AT3G08690	3	2641931	2642059	3	21	C
AT1G14360	1	4911859	4911981	3	5	C
AT3G48000	3	17728543	17728605	1	27	C
AT1G10510	1	3461903	3462177	7	6	C
AT1G76540	1	28726019	28726113	2	9	C
AT4G24330	4	12604172	12604376	5	12	C
AT3G16980	3	5795330	5795489	4	7	C
AT5G56280	5	22802280	22802369	2	7	C
AT4G37800	4	17776982	17777083	2	14	C
AT3G55620	3	20646833	20646944	3	21	C
AT3G08010	3	2556758	2557074	9	12	C
AT3G10220	3	3161966	3162087	2	16	C
AT1G04690	1	1314779	1314923	3	9	C
AT5G57950	5	23478852	23479207	9	8	C
AT1G65230	1	24233885	24234233	9	6	C
AT5G43600	5	17530724	17530811	2	5	C
AT5G22480	5	7451954	7452060	2	5	C
AT3G03960	3	1026456	1026579	3	6	C
AT4G14040	4	8101409	8101517	2	18	C
AT4G24520	4	12666123	12666207	2	7	C
AT1G77420	1	29099189	29099336	3	5	C
AT3G53620	3	19893838	19893959	3	6	C
AT1G14360	1	4912073	4912177	2	7	C
AT4G11010	4	6732977	6733090	2	21	C
AT4G35250	4	16771929	16772025	2	10	C
AT2G42390	2	17659284	17659398	2	6	C
AT1G23190	1	8222048	8222108	1	6	C
AT1G67580	1	25332244	25332380	3	7	C
AT3G28710	3	10776229	10776350	1	41	C
AT5G08420	5	2714186	2714255	2	5	C
AT3G21215	3	7444408	7444484	2	11	C
AT5G06410	5	1960218	1960284	1	5	C
AT1G19450	1	6732127	6732193	1	7	C
AT5G11960	5	3860898	3860997	2	9	C
AT1G79440	1	29889786	29889852	1	8	C
AT5G40760	5	16328501	16328686	4	8	C
AT2G20420	2	8814578	8814701	3	19	C
AT1G74320	1	27944824	27945213	10	5	C
AT4G30020	4	14678208	14678424	5	8	C
AT1G79440	1	29890233	29890344	3	7	C
AT3G56090	3	20826061	20826149	2	24	C
AT4G31530	4	15283729	15283839	3	5	C
AT1G76450	1	28690155	28690236	1	17	C
AT5G62190	5	25000063	25000204	3	6	C
AT5G03455	5	863128	863267	4	13	C
AT1G80560	1	30293570	30293646	1	6	C
AT3G22290	3	7883906	7884031	3	13	C
AT5G26880	5	9458777	9458846	1	14	C
AT1G67750	1	25405539	25406280	20	5	C
AT5G64160	5	25689097	25689245	3	13	C
AT1G06550	1	2004191	2004233	1	5	C
AT2G20270	2	8746227	8746301	1	11	C
AT4G34120	4	16342673	16342731	1	19	C
AT5G26820	5	9436519	9436633	2	5	C
AT5G54810	5	22283015	22283372	9	17	C
AT1G79440	1	29888082	29888168	2	7	C
AT4G26840	4	13498156	13498306	2	70	C
AT2G39970	2	16693219	16693297	1	26	C
AT5G08650	5	2808218	2808292	2	5	C
AT2G34570	2	14571399	14571480	2	6	C
AT3G14290	3	4764791	4764872	2	32	C
AT5G35460	5	13690545	13690641	2	9	C
AT2G43360	2	18019177	18019284	2	11	C
AT1G69340	1	26073053	26073145	2	39	C
AT2G36870	2	15480993	15481211	6	11	C
AT1G29330	1	10258690	10258754	1	9	C
AT4G09830	4	6190086	6190167	2	28	C
AT1G60230	1	22217421	22217524	2	5	C
AT4G02060	4	901606	901674	1	8	C
AT3G28100	3	10457862	10457976	2	9	C
AT1G75800	1	28462686	28463389	19	11	C
AT5G66390	5	26533792	26533958	5	8	C
AT1G08580	1	2715945	2716012	2	9	C
AT3G02220	3	413076	413129	1	16	C
AT5G11520	5	3686636	3686736	3	9	C
AT5G16070	5	5247720	5247839	2	17	C
AT3G48530	3	17999671	17999947	6	8	C
AT1G61770	1	22814708	22814759	1	8	C
AT3G51130	3	19007905	19008010	2	14	C
AT5G45590	5	18502491	18502607	2	11	C
AT1G26470	1	9155327	9155400	1	7	C
AT2G28950	2	12439900	12440219	8	35	C
AT5G06580	5	2012595	2012658	1	5	C
AT1G12360	1	4205700	4205791	2	10	C
AT4G01320	4	548169	548262	2	5	C
AT3G05910	3	1764959	1765065	2	11	C
AT3G53110	3	19698944	19699183	6	21	C
AT5G45360	5	18403313	18403517	5	18	C
AT5G48300	5	19589077	19589189	2	11	C
AT4G17420	4	9723698	9723877	4	13	C
AT3G28050	3	10445929	10446081	3	7	C
AT2G44360	2	18328254	18328362	3	6	C
AT5G02270	5	467666	467819	4	10	C
AT4G01320	4	546862	546947	2	21	C
AT5G42890	5	17212503	17212606	2	38	C
AT1G14810	1	5103868	5103955	2	8	C
AT2G39010	2	16300477	16300618	3	31	C
AT5G66100	5	26446066	26446211	3	8	C
AT3G63140	3	23338590	23338729	3	27	C
AT2G47590	2	19530224	19530466	6	19	C
AT1G66430	1	24782433	24782636	6	8	C
AT3G02530	3	531298	531450	4	18	C
AT3G44750	3	16309279	16309350	1	35	C
AT3G48170	3	17800122	17800203	2	11	C
AT4G20480	4	11034750	11034907	4	9	C
AT1G11670	1	3928699	3928786	2	5	C
AT5G57120	5	23140447	23140522	2	12	C
AT1G10470	1	3443417	3443494	1	9	C
AT1G62040	1	22937556	22937675	2	26	C
AT4G02120	4	941227	941314	1	8	C
AT4G01320	4	547225	547291	2	8	C
AT4G25900	4	13163028	13163128	2	15	C
AT2G24850	2	10590919	10590979	1	5	C
AT4G01310	4	544745	544946	5	33	C
AT4G27080	4	13591944	13592001	1	5	C
AT3G55270	3	20507556	20510049	69	6	C
AT1G68000	1	25494971	25495076	2	15	C
AT5G55070	5	22365008	22365080	2	26	C
AT5G14640	5	4719708	4719792	2	5	C
AT2G45440	2	18738810	18738894	2	6	C
AT3G46970	3	17316892	17317107	5	13	C
AT4G26240	4	13288474	13288558	2	9	C
AT3G13340	3	4332352	4332521	5	10	C
AT1G65220	1	24232091	24232300	5	5	C
AT5G11710	5	3774291	3774510	6	5	C
AT1G13990	1	4795957	4796075	2	12	C
AT2G28000	2	11934525	11934733	5	18	C
AT1G80670	1	30327805	30327892	1	7	C
AT1G55080	1	20557069	20557150	2	6	C
AT5G52200	5	21220389	21220584	5	14	C
AT5G56360	5	22841317	22841405	2	6	C
AT3G28480	3	10678422	10678480	1	29	C
AT3G26070	3	9528561	9528675	3	48	C
AT5G35080	5	13372629	13372704	2	5	C
AT1G60780	1	22373794	22373891	2	7	C
AT1G13820	1	4736740	4736830	2	8	C
AT3G03610	3	870715	870831	2	6	C
AT2G43420	2	18038980	18039137	4	8	C
AT3G04780	3	1312320	1312444	3	7	C
AT5G38630	5	15483744	15483793	1	10	C
AT5G16830	5	5533239	5533340	2	8	C
AT4G27830	4	13863936	13863995	1	5	C
AT2G35880	2	15071257	15071338	1	7	C
AT2G13540	2	5645004	5645076	1	9	C
AT4G26670	4	13452999	13453072	1	24	C
AT3G22200	3	7836108	7836181	1	41	C
AT5G14590	5	4705822	4705860	1	5	C
AT2G21600	2	9250615	9250980	9	10	C
AT3G24190	3	8747250	8747484	6	11	C
AT1G50380	1	18669224	18669290	1	7	C
AT5G51110	5	20795711	20795907	4	19	C
AT5G05170	5	1531141	1531492	10	6	C
AT3G02530	3	528988	529107	3	24	C
AT3G14220	3	4733573	4733774	5	7	C
AT3G54170	3	20068308	20068396	1	7	C
AT3G06300	3	1907982	1908040	1	14	C
AT1G27150	1	9431818	9431883	1	20	C
AT4G15920	4	9032864	9033075	5	7	C
AT3G57650	3	21361405	21361445	1	14	C
AT1G59870	1	22041652	22042494	23	5	C
AT2G30980	2	13190841	13190916	1	12	C
AT4G34150	4	16355191	16355296	3	23	C
AT4G17530	4	9774662	9774710	1	39	C
AT4G29820	4	14596257	14596368	2	9	C
AT1G09430	1	3043018	3043099	1	5	C
AT4G14000	4	8091212	8091279	1	12	C
AT5G56020	5	22702374	22702633	6	5	C
AT3G18940	3	6528246	6528305	1	12	C
AT2G29310	2	12597618	12597835	6	7	C
AT1G02780	1	608815	608938	2	196	C
AT4G07390	4	4196359	4196426	1	15	C
AT4G00330	4	143474	143564	2	7	C
AT5G27430	5	9687828	9687876	1	26	C
AT4G18970	4	10390006	10390252	6	7	C
AT1G74050	1	27851251	27851433	3	83	C
AT1G65970	1	24561540	24561620	1	34	C
AT5G55200	5	22413199	22413328	3	5	C
AT3G27050	3	9980665	9980706	1	6	C
AT3G54660	3	20242186	20242335	4	10	C
AT2G23940	2	10191934	10192000	1	14	C
AT4G15545	4	8877255	8877377	3	39	C
AT4G23900	4	12425999	12426112	3	6	C
AT4G07390	4	4196522	4196582	1	15	C
AT5G23010	5	7705573	7705666	2	9	C
AT3G07880	3	2515254	2515379	3	8	C
AT3G59500	3	21998085	21998258	4	11	C
AT1G45130	1	17068584	17068651	1	5	C
AT5G19820	5	6695992	6696059	1	5	C
AT1G65220	1	24230509	24230615	2	13	C
AT3G03610	3	871345	871488	4	8	C
AT1G28200	1	9851190	9851462	7	20	C
AT2G19080	2	8271051	8271128	1	10	C
AT1G79750	1	30013402	30013492	2	10	C
AT3G18370	3	6308635	6308770	3	6	C
AT5G01220	5	88025	88113	2	5	C
AT1G27510	1	9557733	9557850	2	9	C
AT2G20330	2	8780235	8780556	8	6	C
AT2G40660	2	16975649	16975713	1	26	C
AT4G30330	4	14837036	14837115	1	42	C
AT3G47120	3	17363387	17363497	2	5	C
AT1G53320	1	19895681	19895811	3	11	C
AT1G69850	1	26303831	26303937	2	10	C
AT4G33790	4	16206389	16206490	2	7	C
AT3G26070	3	9528561	9528675	3	48	C
AT2G38550	2	16140749	16140799	1	19	C
AT5G66680	5	26635223	26635307	1	71	C
AT3G28710	3	10775059	10775119	1	19	C
AT3G02630	3	563795	564236	11	6	C
AT3G17590	3	6018741	6018813	1	6	C
AT5G01650	5	243244	243445	5	41	C
AT1G08370	1	2638591	2638632	1	19	C
AT2G26300	2	11205036	11205225	5	12	C
AT4G17270	4	9676903	9677022	2	9	C
AT1G72680	1	27363527	27363813	7	6	C
AT1G75900	1	28504058	28504314	7	13	C
AT2G30950	2	13183427	13183668	5	13	C
AT4G14500	4	8334954	8335117	4	6	C
AT3G02050	3	351022	351263	6	8	C
AT1G29880	1	10460811	10461036	6	7	C
AT1G17380	1	5956045	5956369	9	13	C
AT1G73110	1	27498704	27498906	5	5	C
AT3G51840	3	19238707	19238781	1	10	C
AT3G13360	3	4339121	4339991	23	5	C
AT1G14830	1	5111150	5111214	2	5	C
AT2G24050	2	10234943	10235045	3	8	C
AT4G10040	4	6277381	6277515	3	27	C
AT1G51730	1	19191913	19191981	1	21	C
AT1G01820	1	296625	296700	2	9	C
AT5G15910	5	5194853	5194945	2	16	C
AT3G61150	3	22641993	22642202	5	5	C
AT5G43630	5	17546897	17547013	2	5	C
AT4G17560	4	9780953	9781040	2	29	C
AT3G04520	3	1218297	1218369	1	6	C
AT2G36305	2	15223090	15223153	1	5	C
AT3G16170	3	5477564	5477650	1	5	C
AT5G08650	5	2807745	2807833	2	5	C
AT3G08730	3	2652022	2652127	1	5	C
AT3G05910	3	1765846	1765933	2	6	C
AT5G17550	5	5786872	5787189	8	6	C
AT3G28715	3	10779707	10779828	1	24	C
AT4G14965	4	8551882	8551954	1	8	C
AT2G26300	2	11207566	11207646	1	12	C
AT5G61970	5	24909631	24909781	3	5	C
AT3G48170	3	17799227	17799293	2	8	C
AT3G51730	3	19198535	19198733	4	79	C
AT1G22530	1	7956569	7956697	3	7	C
AT2G20570	2	8863378	8863519	3	5	C
AT2G45440	2	18738810	18738894	2	6	C
AT5G61210	5	24641866	24641960	2	7	C
AT5G20130	5	6798180	6798402	5	13	C
AT4G14790	4	8496810	8496927	2	5	C
AT1G21090	1	7385088	7385204	2	7	C
AT5G63380	5	25405214	25405282	1	5	C
AT1G72175	1	27162200	27162400	5	7	C
AT3G09810	3	3010128	3010238	2	6	C
AT3G26580	3	9760848	9761001	4	9	C
AT1G18450	1	6348892	6348973	1	7	C
AT3G52850	3	19599364	19600057	19	6	C
AT2G05630	2	2083752	2083805	1	31	C
AT5G58950	5	23819435	23820567	30	8	C
AT1G79440	1	29890464	29890527	1	7	C
AT3G13930	3	4599063	4599139	1	10	C
AT4G16146	4	9143001	9143064	1	15	C
AT4G26750	4	13477699	13477809	2	18	C
AT3G25860	3	9463170	9463258	2	12	C
AT3G55640	3	20652102	20652204	2	5	C
AT1G65840	1	24495549	24495982	12	7	C
AT3G54190	3	20073783	20073864	1	6	C
AT3G19515	3	6766673	6766965	7	9	C
AT4G37280	4	17547611	17547713	2	5	C
AT3G06500	3	2015016	2015065	1	5	C
AT3G28050	3	10445929	10446081	3	7	C
AT1G15740	1	5413589	5413661	1	12	C
AT1G14300	1	4883924	4884003	2	5	C
AT5G59250	5	23923557	23923656	3	5	C
AT4G14040	4	8102145	8102341	4	28	C
AT2G40490	2	16921339	16921465	2	6	C
AT5G28830	5	10857248	10857443	5	6	C
AT1G80560	1	30294650	30294803	3	15	C
AT4G00170	4	71657	71739	2	19	C
AT3G16920	3	5777182	5777342	4	5	C
AT2G21280	2	9119173	9119233	1	25	C
AT1G53670	1	20040906	20041018	2	19	C
AT2G23070	2	9831741	9831824	1	13	C
AT3G46460	3	17107306	17107384	1	7	C
AT5G62190	5	24998364	24998461	2	10	C
AT5G43010	5	17267696	17267816	3	6	C
AT5G13100	5	4157938	4158056	2	5	C
AT4G14455	4	8311556	8311616	1	7	C
AT5G03610	5	915800	916010	5	26	C
AT4G32750	4	15797099	15797180	2	6	C
AT5G51510	5	20939233	20939357	3	24	C
AT2G23070	2	9831741	9831824	1	13	C
AT1G17650	1	6071120	6071196	2	8	C
AT2G34570	2	14570927	14571048	3	9	C
AT5G17550	5	5787497	5787786	7	5	C
AT3G02530	3	529775	529980	4	6	C
AT3G20790	3	7270479	7270540	1	8	C
AT5G53970	5	21928367	21928707	8	8	C
AT5G43330	5	17408146	17408305	4	31	C
AT4G11220	4	6838428	6838498	1	41	C
AT3G02250	3	424525	424683	4	9	C
AT5G11420	5	3645490	3645988	13	11	C
AT1G51510	1	19107700	19107837	3	8	C
AT2G24060	2	10237591	10237641	1	5	C
AT1G49670	1	18388869	18389051	4	6	C
AT2G21530	2	9226824	9226889	1	14	C
AT5G03300	5	797684	797829	4	15	C
AT4G28190	4	13986474	13986799	9	7	C
AT2G42220	2	17599348	17599599	6	31	C
AT2G27600	2	11789595	11789794	5	5	C
AT1G45130	1	17068888	17069032	3	6	C
AT4G18060	4	10028635	10028737	2	7	C
AT3G15180	3	5115522	5115620	1	8	C
AT4G11920	4	7160775	7160844	1	14	C
AT1G64720	1	24051283	24051367	2	31	C
AT2G18770	2	8142786	8142935	3	16	C
AT5G05200	5	1545138	1545236	2	6	C
AT5G54870	5	22308328	22308529	5	8	C
AT4G35580	4	16888890	16889010	2	10	C
AT2G01470	2	213637	213782	3	10	C
AT4G16146	4	9143001	9143064	1	15	C
AT5G55190	5	22410948	22411026	2	39	C
AT1G72450	1	27278726	27279053	8	31	C
AT5G27850	5	9873342	9873432	2	83	C
AT5G63200	5	25367826	25367915	2	8	C
AT1G10090	1	3294677	3294824	4	8	C
AT3G02220	3	413250	413372	3	11	C
AT1G10090	1	3290977	3291211	6	11	C
AT3G46460	3	17108055	17108158	2	8	C
AT3G52880	3	19614644	19614716	2	35	C
AT1G18800	1	6482213	6482275	1	22	C
AT1G48420	1	17901564	17901656	2	6	C
AT3G22960	3	8140922	8141401	13	14	C
AT1G07210	1	2216154	2216241	2	7	C
AT4G00752	4	320377	320439	1	9	C
AT3G08690	3	2642141	2642246	2	23	C
AT3G19590	3	6807742	6807821	2	7	C
AT1G76970	1	28929638	28929794	4	6	C
AT2G42390	2	17659009	17659105	2	7	C
AT5G20890	5	7089599	7089665	1	41	C
AT5G48020	5	19480595	19480802	5	8	C
AT2G21410	2	9172628	9172777	4	8	C
AT5G09770	5	3035553	3035631	1	15	C
AT5G62930	5	25272958	25273035	2	11	C
AT5G45130	5	18262550	18262599	1	12	C
AT2G05710	2	2145210	2145690	13	13	C
AT2G45140	2	18618795	18618954	4	7	C
AT2G20330	2	8780968	8781106	3	5	C
AT4G19070	4	10447501	10447748	6	6	C
AT1G27150	1	9431648	9431733	2	16	C
AT5G23575	5	7949337	7949557	5	5	C
AT5G35320	5	13539321	13539511	4	8	C
AT4G24280	4	12591589	12591732	3	5	C
AT4G19185	4	10489559	10489711	3	7	C
AT3G62910	3	23268962	23269010	1	7	C
AT5G51020	5	20763837	20763898	1	15	C
AT5G60620	5	24385918	24386015	2	5	C
AT1G16750	1	5730876	5731026	3	5	C
AT1G76400	1	28664448	28664538	2	8	C
AT5G45290	5	18367396	18367507	2	7	C
AT5G53310	5	21652318	21652637	8	14	C
AT3G25230	3	9190380	9190455	1	8	C
AT3G47860	3	17668494	17668740	6	10	C
AT3G12670	3	4021581	4021620	1	5	C
AT2G38550	2	16140749	16140799	1	19	C
AT3G50500	3	18753358	18753463	3	7	C
AT3G55530	3	20607302	20607414	3	9	C
AT4G16146	4	9143294	9143357	1	15	C
AT2G39900	2	16666493	16666593	3	9	C
AT4G33250	4	16040360	16040417	1	23	C
AT3G12150	3	3877646	3877816	4	5	C
AT3G20000	3	6968481	6968584	2	49	C
AT1G16570	1	5670872	5671001	3	8	C
AT4G32980	4	15915438	15915499	1	7	C
AT1G18640	1	6417132	6417226	2	10	C
AT5G44070	5	17754286	17754552	7	13	C
AT2G23030	2	9813059	9813161	2	7	C
AT3G05910	3	1766337	1766467	4	7	C
AT4G35780	4	16946525	16946805	6	5	C
AT1G59870	1	22041002	22041159	3	7	C
AT3G15090	3	5077723	5077797	1	5	C
AT3G06650	3	2080579	2080712	2	5	C
AT5G66880	5	26728931	26729024	2	5	C
AT3G06810	3	2147876	2147954	1	6	C
AT5G66760	5	26674098	26674219	3	27	C
AT4G11010	4	6732977	6733090	2	21	C
AT3G55380	3	20542662	20542765	3	24	C
AT3G59600	3	22027606	22027685	2	15	C
AT1G36280	1	13642048	13642201	3	7	C
AT1G20630	1	7148229	7149006	21	7	C
AT3G51390	3	19087085	19087160	1	5	C
AT4G36290	4	17172795	17172870	1	5	C
AT4G33220	4	16024369	16024498	3	14	C
AT1G42440	1	15898319	15898398	1	5	C
AT1G23740	1	8398827	8399151	8	14	C
AT5G11500	5	3678372	3678460	2	31	C
AT2G38730	2	16200479	16200567	1	6	C
AT1G63900	1	23720874	23720927	1	11	C
AT1G78300	1	29467665	29467782	1	38	C
AT1G32100	1	11546741	11546945	5	6	C
AT1G70940	1	26749287	26749364	1	5	C
AT4G38430	4	17987195	17987716	14	8	C
AT2G47700	2	19560682	19560855	4	8	C
AT1G58030	1	21469219	21469378	4	10	C
AT2G01970	2	453489	453627	3	5	C
AT2G27130	2	11603179	11603230	1	11	C
AT1G09795	1	3175944	3176058	3	8	C
AT2G45810	2	18868709	18868890	4	6	C
AT2G27020	2	11536704	11536791	2	14	C
AT1G66530	1	24825363	24825465	2	12	C
AT5G13720	5	4428320	4428398	2	12	C
AT1G73110	1	27499965	27500051	2	8	C
AT3G01550	3	217128	217258	3	7	C
AT3G60750	3	22465807	22465913	2	17	C
AT1G03250	1	794541	794650	2	18	C
AT1G58290	1	21629057	21629299	6	10	C
AT2G39960	2	16690244	16690396	3	8	C
AT3G56950	3	21089817	21090078	6	8	C
AT2G23350	2	9951927	9952017	2	8	C
AT2G02500	2	671985	672068	2	22	C
AT3G17810	3	6095666	6095850	4	8	C
AT1G45000	1	17013790	17013889	2	58	C
AT3G25930	3	9494698	9494790	2	7	C
AT4G27640	4	13799168	13799386	5	10	C
AT1G66530	1	24825076	24825292	5	12	C
AT2G18230	2	7939344	7939426	1	33	C
AT5G10730	5	3391977	3392033	1	16	C
AT1G71790	1	27001973	27002069	2	27	C
AT3G60210	3	22262703	22262751	1	15	C
AT5G03630	5	923238	923357	3	13	C
AT1G53645	1	20030293	20030479	5	7	C
AT1G08980	1	2885617	2885774	4	5	C
AT5G61450	5	24729316	24729375	1	6	C
AT1G30360	1	10717141	10717971	22	9	C
AT3G01800	3	287152	287221	1	6	C
AT2G45810	2	18868364	18868616	6	5	C
AT1G45130	1	17069298	17069404	2	7	C
AT3G16500	3	5613429	5613710	7	10	C
AT5G24690	5	8456888	8456987	3	7	C
AT5G06360	5	1945377	1945486	2	35	C
AT1G74880	1	28133898	28133958	2	17	C
AT2G37220	2	15642221	15642560	8	102	C
AT5G06290	5	1920009	1920084	2	56	C
AT4G25840	4	13139562	13139787	6	9	C
AT5G27740	5	9826679	9826725	1	11	C
AT3G57870	3	21440168	21440321	2	67	C
AT1G49400	1	18287123	18287313	4	5	C
AT1G48920	1	18103814	18103900	2	11	C
AT5G50720	5	20651043	20651176	4	5	C
AT5G56360	5	22844469	22844565	2	6	C
AT4G25840	4	13139978	13140039	2	7	C
AT5G16210	5	5296912	5297065	3	7	C
AT4G08230	4	5188177	5188361	4	6	C
AT5G17520	5	5773153	5773216	2	11	C
AT5G43780	5	17607087	17607174	2	23	C
AT1G74410	1	27970571	27970655	1	8	C
AT2G17380	2	7561037	7561124	2	17	C
AT5G24490	5	8366467	8366734	7	21	C
AT1G32060	1	11533790	11534035	6	33	C
AT1G01430	1	157828	158112	7	6	C
AT4G33250	4	16039872	16039923	1	68	C
AT2G32870	2	13953295	13953425	3	7	C
AT5G11810	5	3809225	3809296	1	6	C
AT3G03330	3	784241	784343	1	5	C
AT1G32470	1	11739669	11739840	4	82	C
AT5G24314	5	8278002	8278062	1	24	C
AT1G62600	1	23183847	23183918	2	5	C
AT4G11420	4	6952002	6952105	2	14	C
AT5G61240	5	24648064	24648208	3	7	C
AT5G66760	5	26673408	26673583	4	11	C
AT2G38120	2	15982699	15982957	6	8	C
AT1G28320	1	9923540	9923600	1	7	C
AT3G28050	3	10445076	10445190	2	5	C
AT2G42880	2	17849565	17849625	1	6	C
AT4G30780	4	14991692	14991994	8	5	C
AT3G47860	3	17668124	17668415	7	9	C
AT2G22540	2	9590122	9590274	4	9	C
AT3G48170	3	17797514	17797621	2	51	C
AT4G25900	4	13162338	13162493	3	19	C
AT1G32580	1	11784738	11784804	1	11	C
AT3G54050	3	20028501	20028729	5	32	C
AT5G48335	5	19605835	19605967	3	10	C
AT3G07670	3	2454091	2454223	3	6	C
AT4G25340	4	12959981	12960023	1	7	C
AT4G16060	4	9094776	9094907	3	6	C
AT2G38400	2	16092843	16092930	1	45	C
AT4G30810	4	15004693	15004779	1	18	C
AT5G58060	5	23516763	23516850	2	45	C
AT1G07040	1	2161720	2161884	4	8	C
AT1G69340	1	26072538	26072606	1	9	C
AT1G08420	1	2656246	2656386	3	7	C
AT5G05580	5	1665103	1665170	1	6	C
AT3G48740	3	18064632	18064752	3	26	C
AT4G23800	4	12392235	12392320	2	13	C
AT2G24850	2	10590477	10590571	2	13	C
AT3G23700	3	8532363	8532467	2	6	C
AT1G28200	1	9851874	9851976	3	18	C
AT3G12780	3	4062572	4062650	1	46	C
AT3G01480	3	189435	189635	5	5	C
AT3G55440	3	20566831	20566914	1	251	C
AT5G11520	5	3685927	3686065	3	5	C
AT2G43350	2	18017000	18017077	2	9	C
AT2G41630	2	17363242	17363373	3	5	C
AT2G46910	2	19279723	19279846	3	9	C
AT4G30190	4	14774415	14774652	4	13	C
AT1G48920	1	18102004	18102044	1	56	C
AT3G26650	3	9797253	9797498	6	163	C
AT5G07340	5	2317777	2318913	30	7	C
AT3G43590	3	15522126	15522243	2	5	C
AT5G54170	5	22003399	22003576	5	5	C
AT4G22260	4	11771167	11771283	3	6	C
AT3G62910	3	23269263	23269396	3	5	C
AT4G02060	4	901606	901674	1	8	C
AT3G26590	3	9763332	9763419	2	8	C
AT4G17300	4	9682240	9682351	3	5	C
AT3G25230	3	9190031	9190292	7	20	C
AT3G10070	3	3104745	3104824	2	5	C
AT1G26550	1	9171777	9171920	3	39	C
AT4G30190	4	14774751	14774871	2	32	C
AT1G04790	1	1347526	1347615	1	5	C
AT5G13120	5	4164006	4164249	6	22	C
AT1G80560	1	30293380	30293492	2	10	C
AT5G53560	5	21776843	21776941	2	76	C
AT3G55460	3	20573767	20573799	1	8	C
AT5G47240	5	19202007	19202136	3	6	C
AT3G48170	3	17800296	17800439	3	10	C
AT4G01320	4	548572	548644	2	9	C
AT3G26980	3	9948551	9948755	5	8	C
AT1G32080	1	11538257	11538367	3	6	C
AT4G28770	4	14212323	14212512	4	7	C
AT1G79440	1	29890464	29890527	1	7	C
AT1G79730	1	30006269	30006338	2	7	C
AT5G18290	5	6055458	6055734	7	10	C
AT4G28025	4	13935977	13936079	2	20	C
AT1G32220	1	11608518	11608607	2	28	C
AT5G15440	5	5013116	5013936	22	7	C
AT1G53120	1	19796969	19797101	3	5	C
AT5G62740	5	25219048	25219140	2	15	C
AT4G36420	4	17203033	17203302	7	7	C
AT3G47470	3	17504827	17505094	7	239	C
AT3G20790	3	7270181	7270232	1	7	C
AT5G64610	5	25847195	25847284	2	5	C
AT5G14170	5	4568914	4570466	42	7	C
AT3G06650	3	2080007	2080084	2	6	C
AT4G16444	4	9275090	9275172	1	6	C
AT1G56300	1	21083526	21083614	2	9	C
AT1G45130	1	17068721	17068814	2	5	C
AT1G79270	1	29821683	29821801	3	9	C
AT1G09340	1	3017679	3017769	2	80	C
AT3G28715	3	10780283	10780386	2	11	C
AT5G40930	5	16422463	16422511	1	31	C
AT3G01690	3	257795	257843	1	7	C
AT4G22990	4	12050942	12051003	1	5	C
AT1G77120	1	28981513	28981671	4	18	C
AT2G19180	2	8332524	8332688	4	20	C
AT3G47833	3	17659847	17659916	1	62	C
AT1G79610	1	29958125	29958226	2	9	C
AT1G22690	1	8027471	8027525	1	8	C
AT5G61240	5	24647142	24647290	3	28	C
AT3G02020	3	340976	341039	1	6	C
AT2G02500	2	671178	671269	1	6	C
AT2G25310	2	10785567	10785667	3	27	C
AT5G48300	5	19589268	19589367	2	16	C
AT1G12000	1	4050601	4050686	2	16	C
AT5G39950	5	16008753	16008876	3	61	C
AT1G13750	1	4717745	4717837	2	5	C
AT3G20370	3	7106294	7106577	7	8	C
AT1G09150	1	2948395	2948463	1	18	C
AT4G33250	4	16040153	16040267	3	45	C
AT1G10410	1	3417026	3417149	2	14	C
AT3G21690	3	7641413	7641532	2	11	C
AT5G51830	5	21088339	21088456	2	8	C
AT1G51760	1	19203859	19203985	3	7	C
AT1G18340	1	6313484	6313573	2	5	C
AT2G32980	2	14005947	14006052	2	17	C
AT1G61100	1	22514971	22515024	1	5	C
AT4G17790	4	9892297	9892468	4	13	C
AT3G28480	3	10678143	10678319	5	6	C
AT3G21215	3	7444081	7444211	3	9	C
AT1G79600	1	29955210	29956656	40	5	C
AT3G03610	3	869453	869636	4	7	C
AT4G08280	4	5230961	5231051	2	11	C
AT4G39280	4	18283021	18283098	2	6	C
AT3G03610	3	870715	870831	2	6	C
AT1G23190	1	8223868	8223985	2	39	C
AT3G23940	3	8651602	8651683	2	5	C
AT1G04190	1	1107818	1107869	1	28	C
AT3G51030	3	18962319	18962442	3	8	C
AT1G14810	1	5103333	5103435	2	8	C
AT1G56210	1	21039624	21039700	1	7	C
AT4G32760	4	15800787	15800948	4	5	C
AT3G32930	3	13493696	13493789	2	31	C
AT3G19590	3	6806720	6806987	7	9	C
AT4G25640	4	13077117	13077204	2	21	C
AT5G20890	5	7089168	7089297	3	14	C
AT5G03630	5	923768	923887	2	30	C
AT5G48850	5	19823577	19823790	5	5	C
AT1G56110	1	20988566	20988698	3	14	C
AT4G18060	4	10029286	10029409	3	12	C
AT3G30300	3	11926297	11926382	2	6	C
AT1G04170	1	1097618	1097680	1	28	C
AT5G19930	5	6738915	6739029	2	7	C
AT4G00090	4	34545	34651	2	6	C
AT5G11960	5	3860898	3860997	2	9	C
AT5G57350	5	23251129	23251891	21	6	C
AT5G03290	5	795538	795611	1	11	C
AT5G43010	5	17267696	17267816	3	6	C
AT3G14290	3	4765940	4766043	2	24	C
AT5G46180	5	18737535	18737766	5	5	C
AT1G67250	1	25167710	25167808	2	31	C
AT1G67580	1	25332069	25332158	2	7	C
AT3G52880	3	19613173	19613299	3	15	C
AT5G48300	5	19588900	19589004	2	9	C
AT5G46210	5	18749498	18749579	2	8	C
AT4G00090	4	34545	34651	2	6	C
AT4G00740	4	309500	309704	6	8	C
AT3G07370	3	2359656	2359720	1	21	C
AT5G10740	5	3395769	3395925	4	8	C
AT3G15180	3	5115522	5115620	1	8	C
AT1G19950	1	6925352	6925409	1	5	C
AT2G24590	2	10456905	10457005	2	10	C
AT2G04940	2	1737035	1737113	2	7	C
AT3G47833	3	17660178	17660281	3	62	C
AT4G30190	4	14774415	14774652	4	13	C
AT2G34750	2	14667878	14668063	4	7	C
AT1G77710	1	29211788	29211886	2	74	C
AT4G04470	4	2228823	2228922	2	8	C
AT3G02530	3	530940	531033	2	7	C
AT4G20330	4	10983371	10983488	3	12	C
AT1G17370	1	5953732	5953835	2	26	C
AT2G13540	2	5645004	5645076	1	9	C
AT2G45730	2	18843782	18843869	2	7	C
AT3G02530	3	529775	529980	4	6	C
AT4G33110	4	15973297	15973397	1	9	C
AT1G36320	1	13674061	13674233	4	10	C
AT3G12780	3	4061810	4062128	9	37	C
AT1G72680	1	27363527	27363813	7	6	C
AT3G02950	3	665846	666478	17	5	C
AT1G77120	1	28980942	28981427	13	19	C
AT1G48960	1	18116536	18116658	3	7	C
AT3G55005	3	20396869	20397040	4	8	C
AT5G61240	5	24648634	24648706	1	17	C
AT5G11900	5	3835442	3835510	1	12	C
AT5G48300	5	19589268	19589367	2	16	C
AT1G27000	1	9375729	9375801	1	10	C
AT2G40490	2	16921339	16921465	2	6	C
AT1G09430	1	3043369	3043421	1	5	C
AT4G27640	4	13799484	13799607	2	7	C
AT5G56650	5	22949109	22949232	2	5	C
AT3G47650	3	17580973	17581070	2	27	C
AT1G24180	1	8561236	8561308	2	13	C
AT3G06650	3	2079410	2079695	7	6	C
AT1G14360	1	4912073	4912177	2	7	C
AT5G22350	5	7398013	7398122	3	7	C
AT1G03040	1	705301	705367	1	6	C
AT4G20850	4	11162874	11163006	3	5	C
AT5G13640	5	4394803	4395026	5	5	C
AT5G03340	5	810504	812207	46	5	C
AT5G11710	5	3773553	3773633	2	10	C
AT4G09320	4	5923652	5923701	1	259	C
AT2G36620	2	15357877	15358026	3	212	C
AT2G35240	2	14852607	14852673	1	6	C
AT2G19430	2	8422870	8422916	1	6	C
AT2G34770	2	14674589	14674695	3	14	C
AT3G14190	3	4711603	4711977	9	7	C
AT4G30950	4	15058708	15058852	3	35	C
AT1G50370	1	18664026	18664137	3	6	C
AT4G33090	4	15969739	15969885	3	10	C
AT2G18510	2	8039671	8039737	1	21	C
AT1G79440	1	29890882	29890993	2	7	C
AT5G57120	5	23140447	23140522	2	12	C
AT4G28360	4	14030610	14030678	2	9	C
AT1G02640	1	565433	565712	7	7	C
AT3G20000	3	6969828	6969912	1	10	C
AT5G16070	5	5248371	5248466	2	9	C
AT2G34690	2	14638287	14638436	3	11	C
AT4G30190	4	14774415	14774652	4	13	C
AT2G26990	2	11527347	11527416	1	10	C
AT3G52850	3	19602361	19602474	3	14	C
AT3G23620	3	8480921	8481167	7	7	C
AT5G36160	5	14250690	14250784	2	18	C
AT1G12410	1	4223998	4224136	3	30	C
AT1G20950	1	7298337	7298442	1	5	C
AT3G02530	3	530940	531033	2	7	C
AT1G04980	1	1415448	1415562	3	7	C
AT4G35890	4	16998990	16999123	3	5	C
AT1G03250	1	794541	794650	2	18	C
AT1G76670	1	28778764	28778965	5	8	C
AT3G17780	3	6087922	6087978	1	10	C
AT1G22950	1	8125629	8125748	3	5	C
AT1G64390	1	23916685	23916775	2	9	C
AT3G04520	3	1219122	1219591	12	10	C
AT1G29660	1	10373015	10373271	6	12	C
AT3G17930	3	6142735	6142825	2	42	C
AT5G33320	5	12607066	12607189	2	13	C
AT3G15090	3	5077394	5077622	6	6	C
AT4G31480	4	15267186	15267392	3	6	C
AT3G46970	3	17316892	17317107	5	13	C
AT2G35880	2	15071456	15071537	1	7	C
AT1G75370	1	28282754	28282854	2	5	C
AT3G54360	3	20140861	20140949	1	5	C
AT2G38120	2	15980841	15981027	4	14	C
AT3G55040	3	20410633	20410720	2	7	C
AT1G19715	1	6818572	6819019	12	7	C
AT4G27080	4	13589898	13589993	2	13	C
AT5G60620	5	24386091	24386177	2	5	C
AT2G30950	2	13183027	13183341	8	6	C
AT5G12410	5	4023688	4023808	3	13	C
AT5G15930	5	5200323	5200475	3	9	C
AT4G20330	4	10983789	10984050	7	12	C
AT4G15920	4	9032341	9032506	4	8	C
AT1G19120	1	6608488	6608557	1	7	C
AT2G27600	2	11789595	11789794	5	5	C
AT2G39550	2	16510736	16510824	1	5	C
AT3G22200	3	7837670	7837754	2	6	C
AT5G28640	5	10648304	10648389	2	17	C
AT2G27020	2	11536395	11536442	1	15	C
AT2G20420	2	8814103	8814238	3	7	C
AT2G45810	2	18869314	18869444	3	11	C
AT4G01480	4	627192	627258	1	22	C
AT4G34350	4	16429460	16429566	2	11	C
AT3G24730	3	9030352	9030419	1	10	C
AT1G51730	1	19192065	19192131	1	13	C
AT1G49740	1	18412643	18412867	6	5	C
AT4G31670	4	15337313	15337471	4	5	C
AT5G52920	5	21481705	21481871	4	11	C
AT3G16170	3	5477775	5477898	2	5	C
AT5G10740	5	3395407	3395535	3	10	C
AT1G43700	1	16488076	16488161	2	5	C
AT5G25900	5	9037204	9037459	6	6	C
AT1G18640	1	6417132	6417226	2	10	C
AT1G29700	1	10386090	10386249	4	10	C
AT3G01330	3	126193	126271	1	6	C
AT5G55700	5	22569486	22569615	3	6	C
AT3G43590	3	15522381	15522615	5	5	C
AT1G75840	1	28480778	28480844	1	9	C
AT3G24730	3	9030352	9030419	1	10	C
AT1G27510	1	9555447	9555522	1	11	C
AT3G03380	3	800302	800373	1	5	C
AT3G13882	3	4575445	4575539	2	14	C
AT5G20290	5	6852150	6852484	9	221	C
AT3G02220	3	412888	412952	1	14	C
AT2G38480	2	16118310	16118434	3	16	C
AT5G14220	5	4586541	4586592	1	6	C
AT1G11260	1	3777900	3778223	8	14	C
AT2G24850	2	10590919	10590979	1	5	C
AT5G13420	5	4303671	4303843	4	24	C
AT2G03120	2	938689	938817	3	11	C
AT5G19780	5	6687702	6687902	1	22	C
AT1G09795	1	3175143	3175251	2	8	C
AT3G48780	3	18101907	18102069	4	9	C
AT4G00585	4	252107	252332	5	59	C
AT4G39800	4	18470470	18470586	3	9	C
AT5G40660	5	16301067	16301345	7	7	C
AT5G55940	5	22674278	22674338	1	17	C
AT5G43600	5	17530724	17530811	2	5	C
AT1G28320	1	9923217	9923346	3	5	C
AT1G76010	1	28532368	28532806	10	10	C
AT2G31200	2	13301520	13301786	6	21	C
AT4G19640	4	10687643	10687737	2	28	C
AT1G20220	1	7007153	7007276	2	14	C
AT4G36610	4	17265785	17265853	1	5	C
AT1G73840	1	27768526	27768607	1	5	C
AT1G35680	1	13211138	13211213	1	59	C
AT5G19960	5	6744383	6744482	2	7	C
AT5G45360	5	18402968	18403044	1	19	C
AT3G55380	3	20542662	20542765	3	24	C
AT5G50210	5	20462628	20462790	3	6	C
AT3G28710	3	10775234	10775320	2	16	C
AT3G30300	3	11926297	11926382	2	6	C
AT5G22740	5	7559120	7559219	2	7	C
AT4G01100	4	478679	478792	3	10	C
AT4G35750	4	16941204	16941469	6	21	C
AT1G16670	1	5697803	5697894	2	6	C
AT1G21760	1	7650092	7650306	5	5	C
AT1G25350	1	8889096	8889361	6	10	C
AT5G23550	5	7940617	7940691	1	5	C
AT2G39970	2	16692960	16693035	1	20	C
AT2G24590	2	10456905	10457005	2	10	C
AT1G79730	1	30006112	30006181	1	7	C
AT4G13430	4	7805636	7805686	1	6	C
AT3G54660	3	20242464	20242518	1	10	C
AT1G18450	1	6348501	6348666	4	17	C
AT2G37690	2	15816800	15816895	2	5	C
AT5G04900	5	1435414	1435473	1	6	C
AT5G51840	5	21089914	21090012	1	6	C
AT3G16980	3	5794815	5794891	1	7	C
AT4G07390	4	4196914	4196975	1	16	C
AT3G02530	3	530940	531033	2	7	C
AT1G73840	1	27767960	27768149	5	7	C
AT3G19760	3	6864993	6865101	1	12	C
AT5G11520	5	3686827	3686911	2	17	C
AT2G18110	2	7880105	7880323	5	17	C
AT3G19515	3	6767057	6767179	3	7	C
AT1G27400	1	9516306	9516409	2	62	C
AT5G08710	5	2835234	2835338	3	6	C
AT1G61800	1	22829392	22829615	5	5	C
AT5G23120	5	7778577	7778813	7	12	C
AT5G23010	5	7705058	7705272	6	6	C
AT1G72090	1	27129518	27129611	2	5	C
AT4G00720	4	294760	294856	2	8	C
AT1G58440	1	21719461	21719636	4	5	C
AT1G79440	1	29887724	29887802	1	14	C
AT1G77510	1	29132826	29132952	3	6	C
AT5G01020	5	7703	8138	11	16	C
AT1G71710	1	26979954	26980071	3	6	C
AT3G57290	3	21209579	21209734	4	25	C
AT5G59140	5	23892375	23892481	3	15	C
AT1G20010	1	6938785	6939055	7	17	C
AT5G10810	5	3419631	3419752	3	9	C
AT2G27020	2	11536395	11536442	1	15	C
AT3G19590	3	6806025	6806156	3	23	C
AT3G52200	3	19376813	19376894	2	6	C
AT5G17700	5	5833150	5833440	7	5	C
AT2G01490	2	222710	222855	4	9	C
AT1G27700	1	9640505	9640692	4	5	C
AT5G48030	5	19484731	19484823	2	6	C
AT3G26980	3	9948551	9948755	5	8	C
AT1G30600	1	10843499	10843595	2	5	C
AT2G40660	2	16975227	16975296	1	7	C
AT4G14500	4	8334954	8335117	4	6	C
AT5G66920	5	26740849	26741217	10	5	C
AT4G17170	4	9645849	9645989	4	19	C
AT3G15730	3	5330834	5330938	2	13	C
AT2G29080	2	12499704	12499927	6	7	C
AT1G12360	1	4205700	4205791	2	10	C
AT1G79530	1	29922046	29922107	1	14	C
AT3G20790	3	7269671	7269787	2	12	C
AT3G18940	3	6528534	6528700	4	6	C
AT5G44070	5	17754007	17754197	5	7	C
AT1G45000	1	17012476	17012638	4	14	C
AT4G39910	4	18512999	18513098	2	8	C
AT3G48740	3	18065111	18065322	5	47	C
AT1G01160	1	73087	73164	1	16	C
AT4G38790	4	18112011	18112211	4	5	C
AT1G65840	1	24494567	24494681	3	9	C
AT5G45360	5	18403313	18403517	5	18	C
AT4G00740	4	309500	309704	6	8	C
AT4G23800	4	12391669	12391735	1	8	C
AT4G25900	4	13161777	13161852	1	45	C
AT3G03250	3	751872	751945	2	15	C
AT3G43590	3	15522381	15522615	5	5	C
AT5G01590	5	225405	225603	4	7	C
AT4G17830	4	9917368	9917491	2	6	C
AT3G49080	3	18206045	18206486	12	6	C
AT5G42270	5	16921584	16921768	5	7	C
AT3G28050	3	10444500	10444566	1	13	C
AT2G29080	2	12499321	12499455	3	5	C
AT3G57290	3	21209243	21209471	6	11	C
AT1G49670	1	18385515	18385602	2	12	C
AT4G00780	4	335709	335876	5	12	C
AT3G44990	3	16458708	16458926	5	10	C
AT4G21790	4	11571932	11572010	2	7	C
AT1G66530	1	24823408	24823478	1	5	C
AT3G57030	3	21113363	21113627	6	5	C
AT1G66530	1	24825363	24825465	2	12	C
AT1G59870	1	22039653	22040916	35	6	C
AT5G19050	5	6371302	6371367	1	9	C
AT5G53530	5	21765204	21765279	2	10	C
AT5G27560	5	9733159	9733225	1	11	C
AT3G25520	3	9271807	9272026	5	144	C
AT1G20950	1	7297673	7297839	3	6	C
AT2G04940	2	1737035	1737113	2	7	C
AT3G62910	3	23270899	23270980	1	6	C
AT1G23190	1	8223002	8223084	1	7	C
AT3G22200	3	7837164	7837241	1	9	C
AT5G61820	5	24851977	24852235	7	16	C
AT2G22540	2	9590122	9590274	4	9	C
AT4G34960	4	16649673	16649721	1	5	C
AT5G15930	5	5200323	5200475	3	9	C
AT1G07110	1	2178553	2178619	1	21	C
AT1G28670	1	10075625	10075844	5	7	C
AT4G30810	4	15004869	15005133	7	5	C
AT5G45680	5	18548553	18548646	2	17	C
AT1G23190	1	8221428	8221491	1	12	C
AT1G68650	1	25780571	25780616	1	13	C
AT5G43330	5	17408404	17408580	4	17	C
AT3G09210	3	2826060	2826239	4	7	C
AT1G09780	1	3166584	3167213	16	9	C
AT3G42050	3	14240202	14240382	4	7	C
AT3G62530	3	23143768	23143895	3	24	C
AT3G20240	3	7057529	7057624	2	10	C
AT5G17550	5	5787497	5787786	7	5	C
AT1G71840	1	27026415	27026457	1	5	C
AT1G64970	1	24138674	24138847	4	17	C
AT3G46970	3	17312855	17313046	5	8	C
AT1G75690	1	28425770	28425955	5	7	C
AT2G40300	2	16839102	16839164	1	18	C
AT5G61130	5	24605608	24605642	1	23	C
AT2G03780	2	1153201	1153351	3	5	C
AT1G24120	1	8531369	8531493	3	6	C
AT3G19760	3	6864416	6864738	7	16	C
AT1G78300	1	29467430	29467553	3	24	C
AT5G12390	5	4011112	4011176	2	11	C
AT4G02060	4	901777	901837	1	8	C
AT2G15430	2	6741446	6741684	4	5	C
AT2G01490	2	222953	223040	2	18	C
AT4G34120	4	16342249	16342302	1	14	C
AT4G19190	4	10494047	10494199	3	7	C
AT2G35490	2	14919886	14920082	4	11	C
AT4G30810	4	15005207	15005341	3	5	C
AT3G02690	3	580319	580367	1	5	C
AT1G07040	1	2162169	2162385	5	6	C
AT5G20500	5	6939401	6939500	2	89	C
AT1G27700	1	9640505	9640692	4	5	C
AT4G17720	4	9863420	9863501	2	34	C
AT1G16670	1	5698016	5698132	2	5	C
AT3G27530	3	10198292	10198379	1	5	C
AT3G54260	3	20097054	20097226	4	8	C
AT4G38550	4	18027002	18027122	3	7	C
AT5G59410	5	23977114	23977244	3	8	C
AT2G39290	2	16415186	16415237	1	6	C
AT1G66670	1	24868417	24868532	3	16	C
AT2G27130	2	11603179	11603230	1	11	C
AT5G25100	5	8650445	8650610	3	8	C
AT5G16050	5	5244922	5245428	12	12	C
AT4G34110	4	16338442	16338532	2	14	C
AT3G51390	3	19087085	19087160	1	5	C
AT4G18780	4	10316245	10316297	1	5	C
AT4G24520	4	12666594	12666654	1	12	C
AT1G51730	1	19190641	19190723	2	14	C
AT3G23940	3	8651289	8651391	2	5	C
AT5G10560	5	3337049	3337466	11	5	C
AT1G21760	1	7650757	7650865	2	6	C
AT3G20370	3	7105705	7105937	5	22	C
AT3G26070	3	9529028	9529103	1	54	C
AT3G16170	3	5477564	5477650	1	5	C
AT5G57850	5	23452972	23453649	17	8	C
AT3G21200	3	7437096	7437201	2	8	C
AT1G64150	1	23814137	23814267	3	6	C
AT4G21790	4	11571621	11571685	1	6	C
AT4G14965	4	8551716	8551802	2	9	C
AT4G29100	4	14343630	14343690	1	5	C
AT1G78560	1	29551987	29552275	8	6	C
AT3G22750	3	8037847	8037982	3	6	C
AT1G69830	1	26296101	26296229	3	5	C
AT5G10290	5	3238081	3238200	3	5	C
AT2G24200	2	10294616	10294677	1	21	C
AT1G02340	1	466957	467086	2	6	C
AT4G00330	4	143474	143564	2	7	C
AT1G03475	1	870313	870408	2	7	C
AT2G20330	2	8779767	8780148	10	6	C
AT1G21380	1	7487114	7487266	3	6	C
AT4G14720	4	8434489	8434629	2	7	C
AT2G37080	2	15591116	15591190	2	8	C
AT3G18940	3	6527952	6528071	3	7	C
AT4G22360	4	11808676	11808788	2	7	C
AT1G09340	1	3017679	3017769	2	80	C
AT2G29080	2	12497571	12497799	4	8	C
AT5G23010	5	7705752	7705839	2	10	C
AT1G05060	1	1451449	1451536	1	6	C
AT2G21600	2	9251252	9251433	4	10	C
AT4G27585	4	13769189	13769433	6	9	C
AT1G48920	1	18102325	18102486	4	72	C
AT3G03960	3	1026867	1027077	5	9	C
AT5G41950	5	16804045	16804115	2	5	C
AT1G50840	1	18843461	18844197	20	5	C
AT4G28025	4	13936172	13936298	3	24	C
AT1G62430	1	23110110	23110194	1	5	C
AT2G23540	2	10031957	10032088	3	6	C
AT1G20650	1	7159529	7159684	4	9	C
AT1G25230	1	8841396	8841524	3	8	C
AT3G20740	3	7250764	7250887	2	6	C
GR-RAFL09-30-L21=1-3-.601	4	9611587	9611644	1	10	C
AT3G02630	3	562882	563387	13	6	C
AT3G16310	3	5527044	5527156	2	7	C
AT5G47110	5	19151784	19151922	4	20	C
AT2G31740	2	13499966	13500015	1	6	C
AT5G33320	5	12607629	12607715	1	11	C
AT5G11450	5	3655969	3656024	1	21	C
AT2G22780	2	9697248	9697343	2	14	C
AT1G78050	1	29353813	29353970	4	7	C
AT2G39970	2	16693219	16693297	1	26	C
AT2G20840	2	8980371	8980405	1	7	C
AT5G64290	5	25731926	25732375	12	5	C
AT2G30700	2	13089441	13089582	4	14	C
AT5G59420	5	23980084	23980203	3	6	C
AT5G11450	5	3656260	3656557	8	12	C
AT1G20950	1	7298337	7298442	1	5	C
AT3G62600	3	23163796	23163932	3	18	C
AT4G34960	4	16650146	16650222	1	5	C
AT2G26080	2	11117199	11117277	1	8	C
AT5G05987	5	1806125	1806214	2	6	C
AT5G26340	5	9245853	9246304	12	11	C
AT5G61240	5	24648064	24648208	3	7	C
AT1G50380	1	18666467	18666751	7	9	C
AT3G54600	3	20223003	20223369	10	7	C
AT1G32470	1	11739929	11740018	2	38	C
AT2G20330	2	8780235	8780556	8	6	C
AT5G43880	5	17659948	17660086	3	6	C
AT4G23460	4	12248180	12248378	5	7	C
AT1G48570	1	17959882	17959993	2	5	C
AT5G62900	5	25266602	25266733	3	11	C
AT4G12590	4	7452117	7452166	1	19	C
AT2G19520	2	8464887	8465083	5	5	C
AT2G37130	2	15606681	15606830	3	22	C
AT1G30820	1	10948530	10948610	2	8	C
AT3G02530	3	530671	530778	3	7	C
AT3G04940	3	1366555	1366693	3	5	C
AT5G35460	5	13690365	13690466	2	9	C
AT1G80500	1	30276856	30276918	1	5	C
AT1G59870	1	22041002	22041159	3	7	C
AT1G14300	1	4884393	4884516	3	7	C
AT3G55530	3	20607958	20608013	1	15	C
AT3G46740	3	17228394	17228502	3	9	C
AT3G19710	3	6848338	6848470	3	21	C
AT4G22260	4	11770971	11771080	2	6	C
AT5G46180	5	18737879	18737988	2	7	C
AT5G54800	5	22279850	22280073	5	6	C
AT3G52820	3	19585574	19585663	2	5	C
AT2G24090	2	10249711	10249828	2	46	C
AT5G08380	5	2696587	2696691	2	5	C
AT1G11260	1	3778929	3779559	17	11	C
AT4G34110	4	16339444	16339594	4	17	C
AT1G21760	1	7650953	7651012	1	10	C
AT1G73680	1	27708193	27708437	6	5	C
AT4G26780	4	13485473	13485641	4	6	C
AT1G21400	1	7494433	7494571	3	8	C
AT3G24590	3	8971749	8971817	2	6	C
AT5G48680	5	19762332	19762407	2	5	C
AT1G25350	1	8889670	8889760	2	9	C
AT3G56750	3	21029671	21029901	5	5	C
AT1G04190	1	1107068	1107188	3	6	C
AT3G22320	3	7891267	7891381	2	24	C
AT3G09840	3	3021646	3021718	1	16	C
AT1G29690	1	10380004	10380159	4	5	C
AT3G23325	3	8346175	8346299	3	13	C
AT1G55480	1	20718202	20718297	2	12	C
AT4G27080	4	13593101	13593179	2	21	C
AT3G48100	3	17771391	17771471	2	5	C
AT4G12230	4	7285887	7286030	3	13	C
AT1G35290	1	12947952	12948048	2	6	C
AT5G49990	5	20357525	20357702	5	9	C
AT5G01220	5	89101	89168	1	6	C
AT2G37130	2	15606130	15606299	4	49	C
AT4G15790	4	8983291	8983345	1	13	C
AT3G09300	3	2858860	2858933	1	7	C
AT5G12110	5	3915120	3915250	3	7	C
AT2G40890	2	17066097	17066495	11	8	C
AT1G06950	1	2132016	2132171	4	5	C
AT1G04530	1	1235183	1235356	5	6	C
AT4G23920	4	12432146	12432282	3	8	C
AT5G59840	5	24124868	24124961	2	8	C
AT3G55450	3	20569766	20569902	3	5	C
AT5G26860	5	9451880	9451946	1	6	C
AT2G39830	2	16628457	16628577	2	13	C
AT2G22780	2	9697440	9697530	2	8	C
AT5G20570	5	6957909	6957960	1	19	C
AT5G15530	5	5039633	5039946	8	17	C
AT5G34850	5	13128078	13128479	10	14	C
AT4G30780	4	14990843	14991158	8	6	C
AT3G17930	3	6142735	6142825	2	42	C
AT3G20050	3	7001151	7001202	1	6	C
AT3G05530	3	1604447	1604639	4	10	C
AT2G20840	2	8979461	8979529	2	5	C
AT5G57350	5	23249900	23250139	6	5	C
AT4G34670	4	16549003	16549109	2	136	C
AT4G35760	4	16943122	16943270	4	9	C
AT3G55800	3	20720822	20720948	3	58	C
AT1G25490	1	8954369	8954509	3	7	C
AT5G09860	5	3067249	3067352	3	7	C
AT2G26740	2	11400543	11400785	3	22	C
AT4G30190	4	14772903	14773048	3	8	C
AT5G22500	5	7472807	7473077	6	6	C
AT5G15530	5	5040091	5040163	1	17	C
AT1G70770	1	26693614	26693752	3	6	C
AT3G11250	3	3521807	3521876	2	19	C
AT3G19590	3	6807102	6807178	1	7	C
AT4G29590	4	14513663	14513811	4	9	C
AT4G05530	4	2817725	2817827	2	17	C
AT1G09795	1	3175353	3175437	2	5	C
AT2G46930	2	19291714	19291801	2	5	C
AT3G16190	3	5490102	5490219	3	14	C
AT5G43780	5	17607257	17607518	6	10	C
AT1G45130	1	17070030	17070209	4	7	C
AT4G24240	4	12572818	12572944	3	6	C
AT3G55640	3	20652465	20652533	1	7	C
AT5G10560	5	3337049	3337466	11	5	C
AT5G54430	5	22114744	22114796	1	15	C
AT4G07950	4	4798884	4799103	3	7	C
AT3G44190	3	15913872	15914129	7	10	C
AT2G26330	2	11219735	11219807	2	5	C
AT2G19830	2	8565663	8565755	2	17	C
AT5G15640	5	5089050	5089198	3	5	C
AT1G09340	1	3016818	3016879	1	144	C
AT3G22840	3	8085123	8085222	2	27	C
AT4G33480	4	16106876	16106938	1	7	C
AT5G03660	5	938991	939072	1	33	C
AT5G19820	5	6695992	6696059	1	5	C
AT5G63980	5	25628198	25628514	8	7	C
AT1G27000	1	9375729	9375801	1	10	C
AT3G06650	3	2081973	2082097	2	6	C
AT3G22960	3	8140274	8140468	5	15	C
AT1G14250	1	4870778	4870975	3	5	C
AT4G24520	4	12663438	12663561	2	11	C
AT3G07160	3	2265481	2265664	5	5	C
AT1G02340	1	466731	466797	1	6	C
AT4G17390	4	9715287	9715454	5	27	C
AT4G27080	4	13591944	13592001	1	5	C
AT3G01800	3	286644	286760	2	6	C
AT1G04290	1	1147946	1148090	3	24	C
AT4G35020	4	16673968	16674032	1	7	C
AT3G10572	3	3304721	3304898	4	9	C
AT2G39900	2	16666806	16666896	2	6	C
AT5G12470	5	4045336	4045476	3	20	C
AT2G26240	2	11174802	11174937	4	20	C
AT3G55460	3	20572277	20572355	2	38	C
AT1G44800	1	16917543	16917784	6	7	C
AT3G52870	3	19605542	19605630	2	6	C
AT1G77510	1	29133471	29133591	2	5	C
AT5G42970	5	17254874	17254934	1	5	C
AT2G39420	2	16467985	16468132	4	5	C
AT5G08690	5	2826678	2826767	2	14	C
AT3G44190	3	15913342	15913794	11	10	C
AT3G01480	3	189435	189635	5	5	C
AT2G37460	2	15734042	15734194	3	6	C
AT3G54190	3	20074386	20074534	4	7	C
AT2G19430	2	8424460	8424577	3	5	C
AT3G10130	3	3132600	3132671	2	5	C
AT4G17530	4	9774124	9774280	3	62	C
AT5G12110	5	3915371	3915485	2	7	C
AT1G15420	1	5302146	5302209	1	13	C
AT1G79990	1	30096376	30096542	5	6	C
AT1G17370	1	5954210	5954272	1	18	C
AT1G21090	1	7385088	7385204	2	7	C
AT3G57080	3	21138130	21138244	2	11	C
AT1G29880	1	10460469	10460550	2	8	C
AT3G28715	3	10780499	10780580	1	7	C
AT1G59610	1	21901896	21902056	4	14	C
AT1G25350	1	8889670	8889760	2	9	C
AT1G79530	1	29923207	29923275	1	20	C
AT1G02680	1	581644	581719	1	9	C
AT1G48240	1	17813073	17813148	1	7	C
AT4G23800	4	12390991	12391401	11	11	C
AT3G56090	3	20825627	20825693	1	25	C
AT3G32930	3	13493980	13494153	4	20	C
AT4G11010	4	6732977	6733090	2	21	C
AT3G03960	3	1026456	1026579	3	6	C
AT5G10740	5	3395092	3395191	2	7	C
AT5G43060	5	17287731	17287872	3	8	C
AT3G52155	3	19354989	19355089	2	10	C
AT4G24770	4	12766395	12766677	8	46	C
AT4G35020	4	16674276	16674342	1	5	C
AT1G55480	1	20718729	20718789	1	18	C
AT4G00090	4	34545	34651	2	6	C
AT1G80410	1	30237675	30237781	2	5	C
AT1G10470	1	3443099	3443170	1	10	C
AT5G51220	5	20838946	20839007	1	8	C
AT5G22740	5	7557299	7557410	3	9	C
AT2G19470	2	8443050	8443120	2	5	C
AT5G57120	5	23140301	23140363	1	12	C
AT5G45360	5	18403313	18403517	5	18	C
AT4G26060	4	13215330	13215445	3	10	C
AT3G18035	3	6170386	6171268	23	13	C
AT3G16980	3	5795330	5795489	4	7	C
AT5G27120	5	9541278	9541368	2	7	C
AT4G18060	4	10029093	10029163	1	30	C
AT4G15790	4	8983622	8983676	1	13	C
AT1G65370	1	24288892	24289160	7	6	C
AT4G26850	4	13500832	13500951	3	18	C
AT5G49720	5	20216094	20216559	13	6	C
AT2G07050	2	2928971	2929028	1	5	C
AT1G74520	1	28012266	28012389	2	26	C
AT4G37445	4	17604503	17604564	1	9	C
AT3G55640	3	20652465	20652533	1	7	C
AT4G33030	4	15936016	15937086	29	5	C
AT5G54110	5	21976466	21976588	3	8	C
AT3G21240	3	7454726	7454829	2	6	C
AT5G12420	5	4025727	4026312	15	5	C
AT1G31660	1	11331490	11331563	1	7	C
AT1G04850	1	1366599	1366660	1	52	C
AT5G23020	5	7719606	7719820	5	5	C
AT3G46540	3	17145772	17145934	4	8	C
AT3G48530	3	17999671	17999947	6	8	C
AT2G04400	2	1533327	1533396	2	9	C
AT1G70670	1	26649247	26649373	2	10	C
AT1G62740	1	23236234	23236458	6	7	C
AT4G38490	4	18006911	18006993	2	16	C
AT4G08310	4	5249566	5249691	3	15	C
AT5G58740	5	23744292	23744341	1	40	C
AT3G03860	3	993031	993213	4	5	C
AT5G46750	5	18987780	18988041	6	6	C
AT1G04850	1	1367145	1367222	2	48	C
AT2G29080	2	12499553	12499619	1	5	C
AT5G14100	5	4551210	4551290	1	6	C
AT1G70900	1	26736689	26736828	3	6	C
AT5G12390	5	4011263	4011385	2	12	C
AT1G19450	1	6733034	6733127	2	5	C
AT5G42970	5	17257457	17257609	4	6	C
AT5G11520	5	3685927	3686065	3	5	C
AT3G20800	3	7272436	7272532	2	6	C
AT2G45340	2	18699604	18699865	6	5	C
AT4G12430	4	7365624	7365717	2	5	C
AT1G62430	1	23112513	23112640	2	6	C
AT2G33990	2	14368454	14368571	2	7	C
AT3G09300	3	2858474	2858568	2	17	C
AT3G07440	3	2382805	2382928	2	6	C
AT1G20090	1	6968331	6968397	1	10	C
AT4G30490	4	14899378	14899572	5	7	C
AT2G41040	2	17129286	17129368	1	6	C
AT3G61540	3	22786078	22786186	2	5	C
AT2G47610	2	19537251	19537296	1	98	C
AT5G03430	5	852765	852881	2	8	C
AT1G60230	1	22217608	22217673	1	6	C
AT5G22350	5	7398201	7398295	2	6	C
AT3G62030	3	22985766	22985852	2	363	C
AT5G22350	5	7398539	7398652	3	5	C
AT1G50490	1	18708963	18709027	2	9	C
AT3G60210	3	22263275	22263326	1	11	C
AT4G29040	4	14313754	14313971	5	14	C
AT3G15410	3	5204271	5204347	2	6	C
AT5G16210	5	5295668	5295776	3	5	C
AT2G21410	2	9174858	9174918	1	12	C
AT5G67500	5	26952727	26952795	2	33	C
AT5G47770	5	19363522	19363611	2	5	C
AT3G60210	3	22263275	22263326	1	11	C
AT4G01120	4	483570	483666	2	13	C
AT3G13930	3	4596668	4596762	2	54	C
AT1G14300	1	4883486	4883632	3	5	C
AT3G03340	3	789428	789662	6	7	C
AT2G36130	2	15175111	15175196	2	11	C
AT3G17850	3	6110812	6110869	1	5	C
AT1G09150	1	2947212	2947294	1	10	C
AT2G30920	2	13164788	13164869	2	7	C
AT2G27330	2	11702826	11702933	2	11	C
AT4G30470	4	14894502	14894660	4	17	C
AT1G45010	1	17017160	17017280	3	8	C
AT1G54030	1	20171740	20171856	2	33	C
AT5G62540	5	25122228	25122318	1	20	C
AT4G27640	4	13799484	13799607	2	7	C
AT4G30190	4	14773335	14773458	3	10	C
AT5G61240	5	24647366	24647438	1	26	C
AT1G47530	1	17456317	17456404	2	22	C
AT1G74320	1	27944824	27945213	10	5	C
AT5G14760	5	4769443	4769795	9	5	C
AT5G53310	5	21652318	21652637	8	14	C
AT2G37990	2	15908383	15908534	3	14	C
AT2G05710	2	2145032	2145131	2	8	C
AT2G34720	2	14657376	14657541	3	6	C
AT5G20500	5	6939401	6939500	2	89	C
AT3G10380	3	3220650	3220752	2	5	C
AT5G10730	5	3391384	3391464	2	6	C
AT2G03780	2	1153698	1153778	1	7	C
AT5G52640	5	21370221	21370363	4	6	C
AT3G03250	3	752494	752568	1	15	C
AT5G15520	5	5037679	5037770	1	6	C
AT2G45860	2	18882437	18882499	1	5	C
AT1G75220	1	28234883	28234959	1	6	C
AT5G07300	5	2300385	2300534	4	5	C
AT2G46470	2	19079721	19080195	12	5	C
AT1G22690	1	8027471	8027525	1	8	C
AT2G41040	2	17129286	17129368	1	6	C
AT1G63180	1	23431753	23431835	2	6	C
AT3G47000	3	17327055	17327260	4	9	C
AT3G26710	3	9815651	9815988	9	8	C
AT2G27860	2	11872189	11872282	2	13	C
AT1G09795	1	3175755	3175857	2	5	C
AT4G32410	4	15645319	15645492	4	5	C
AT3G10410	3	3236426	3236515	2	15	C
AT1G60710	1	22359686	22359887	4	27	C
AT5G27560	5	9732226	9732314	2	18	C
AT2G19430	2	8424093	8424204	2	5	C
AT3G47650	3	17580973	17581070	2	27	C
AT1G05430	1	1595319	1595425	2	7	C
AT5G62190	5	25000294	25000429	3	6	C
AT2G17120	2	7467369	7467542	4	20	C
AT5G52310	5	21258289	21258472	5	22	C
AT2G19520	2	8464316	8464382	2	7	C
AT1G11910	1	4019524	4019877	9	16	C
AT2G45730	2	18845591	18845697	3	12	C
AT5G35460	5	13690215	13690273	1	10	C
AT3G10130	3	3132209	3132314	3	5	C
AT4G37760	4	17744708	17744820	2	11	C
AT1G23190	1	8221842	8221943	2	6	C
AT1G65840	1	24494309	24494398	2	9	C
AT2G21410	2	9170431	9170539	1	12	C
AT4G28880	4	14252674	14252738	1	7	C
AT3G10220	3	3162516	3162635	3	18	C
AT1G21760	1	7650953	7651012	1	10	C
AT1G66530	1	24823408	24823478	1	5	C
AT3G51130	3	19006222	19006328	2	6	C
AT1G55900	1	20907375	20907473	2	5	C
AT3G09840	3	3021801	3022446	15	17	C
AT4G27720	4	13832171	13832442	7	5	C
AT4G38430	4	17987195	17987716	14	8	C
AT3G54110	3	20051739	20051826	2	42	C
AT4G35580	4	16888890	16889010	2	10	C
AT4G29100	4	14343845	14343890	1	6	C
AT1G75440	1	28317403	28317507	2	9	C
AT3G13410	3	4363525	4363585	1	94	C
AT5G63780	5	25543388	25543463	1	6	C
AT2G41250	2	17208972	17209079	3	6	C
AT1G70770	1	26693395	26693514	3	6	C
AT3G48000	3	17729410	17729500	2	12	C
AT1G12410	1	4224229	4224346	3	30	C
AT2G36130	2	15174857	15174991	3	9	C
AT5G57490	5	23301796	23301883	1	14	C
AT5G11420	5	3645490	3645988	13	11	C
AT3G44300	3	15995245	15995539	7	19	C
AT5G28840	5	10863618	10864029	11	17	C
AT1G25490	1	8953652	8953757	2	5	C
AT5G03630	5	923447	923667	6	14	C
AT5G13240	5	4226431	4226494	1	8	C
AT4G30550	4	14926178	14926511	9	7	C
AT4G11160	4	6804179	6804249	2	10	C
AT5G40610	5	16283913	16283990	1	15	C
AT4G12910	4	7551266	7551332	1	6	C
AT1G15740	1	5413976	5414048	1	6	C
AT2G35680	2	15004933	15005027	2	8	C
AT2G37130	2	15606681	15606830	3	22	C
AT4G00752	4	320377	320439	1	9	C
AT5G02770	5	628229	628293	2	10	C
AT5G03610	5	915800	916010	5	26	C
AT5G03340	5	812306	812535	5	6	C
AT5G08000	5	2564406	2564440	1	12	C
AT4G23650	4	12325811	12325927	3	8	C
AT1G01940	1	323208	323283	1	11	C
AT5G11900	5	3834634	3834733	2	10	C
AT2G29320	2	12600066	12600173	1	5	C
AT5G45390	5	18414330	18414836	13	35	C
AT5G15090	5	4890335	4890422	2	62	C
AT3G51730	3	19199036	19199096	1	79	C
AT1G74060	1	27853989	27854171	4	85	C
AT2G32730	2	13887920	13887990	1	17	C
AT5G60620	5	24385115	24385215	2	6	C
AT5G26340	5	9246864	9247069	5	5	C
AT5G45290	5	18367396	18367507	2	7	C
AT4G16650	4	9373507	9373584	2	6	C
AT1G51805	1	19225399	19225589	4	6	C
AT1G07080	1	2170701	2170842	3	32	C
AT4G20410	4	11015329	11015488	4	5	C
AT5G65260	5	26099588	26099659	2	5	C
AT2G17730	2	7712022	7712190	3	5	C
AT5G58590	5	23698294	23698420	3	8	C
AT1G08510	1	2692358	2692472	3	10	C
AT1G21720	1	7627827	7627922	2	42	C
AT2G40460	2	16904422	16904640	6	6	C
AT4G34120	4	16341687	16341752	1	26	C
AT5G64840	5	25934701	25934959	6	5	C
AT1G79610	1	29958343	29958444	2	7	C
AT3G26580	3	9760848	9761001	4	9	C
AT1G21900	1	7691547	7691760	5	16	C
AT3G23700	3	8531997	8532076	1	9	C
AT3G04520	3	1218297	1218369	1	6	C
AT5G64740	5	25902467	25902818	10	6	C
AT1G69960	1	26353180	26353289	2	10	C
AT2G21410	2	9170086	9170131	1	17	C
AT1G23090	1	8185474	8185551	1	19	C
AT1G77590	1	29153633	29153840	5	5	C
AT5G24450	5	8349691	8349782	2	5	C
AT5G13260	5	4244691	4244766	2	5	C
AT2G39870	2	16651132	16651658	13	8	C
AT4G18910	4	10367806	10367868	1	7	C
AT1G78140	1	29407283	29407395	3	5	C
AT1G12360	1	4205255	4205455	5	5	C
AT5G06360	5	1945578	1945647	1	33	C
AT5G09860	5	3067249	3067352	3	7	C
AT3G61990	3	22968583	22968649	1	12	C
AT3G51850	3	19245074	19245190	2	5	C
AT4G01900	4	822772	822840	1	6	C
AT3G17170	3	5853823	5853901	1	10	C
AT2G38760	2	16208330	16208476	3	8	C
AT2G45140	2	18618261	18618332	1	47	C
AT5G04920	5	1439487	1439623	3	7	C
AT3G46970	3	17315133	17315318	5	5	C
AT1G17370	1	5952200	5952377	4	9	C
AT3G11730	3	3711235	3711308	1	8	C
AT3G23620	3	8480411	8480615	5	49	C
AT5G54810	5	22282302	22282397	2	44	C
AT5G16070	5	5248371	5248466	2	9	C
AT3G10140	3	3135247	3135311	1	12	C
AT1G03475	1	869875	869963	2	7	C
AT3G01435	3	167724	167841	2	5	C
AT1G73180	1	27521980	27522027	1	7	C
AT2G04400	2	1532683	1532848	4	6	C
AT5G16650	5	5463577	5463620	1	9	C
AT1G03250	1	794021	794180	3	6	C
AT4G13430	4	7806562	7806679	2	11	C
AT4G05530	4	2817519	2817645	2	17	C
AT4G08310	4	5249566	5249691	3	15	C
AT3G28050	3	10445659	10445821	4	6	C
AT5G39730	5	15919193	15919266	1	16	C
AT5G64610	5	25847195	25847284	2	5	C
AT3G15290	3	5145866	5145979	2	10	C
AT4G09750	4	6148485	6148812	8	5	C
AT4G24520	4	12664376	12664460	2	6	C
AT2G43020	2	17899820	17899934	2	5	C
AT1G59610	1	21903552	21903666	2	7	C
AT4G27450	4	13728159	13728400	6	24	C
AT1G76860	1	28859982	28860078	1	29	C
AT4G16650	4	9373729	9373818	2	7	C
AT5G55190	5	22410168	22410286	3	54	C
AT1G09780	1	3167655	3167871	6	9	C
AT4G22260	4	11770971	11771080	2	6	C
AT2G03510	2	1067168	1067265	2	32	C
AT4G38790	4	18112715	18112840	3	8	C
AT4G35180	4	16739096	16739228	3	5	C
AT1G48160	1	17791778	17791955	4	7	C
AT2G37220	2	15642221	15642560	8	102	C
AT3G59050	3	21837184	21837270	2	5	C
AT4G29820	4	14596257	14596368	2	9	C
AT5G11520	5	3685429	3685550	3	24	C
AT5G48030	5	19484731	19484823	2	6	C
AT5G44070	5	17752845	17753084	6	29	C
AT3G09840	3	3021801	3022446	15	17	C
AT3G23990	3	8669248	8669402	4	9	C
AT2G29570	2	12657715	12657868	4	5	C
AT3G53880	3	19965094	19965182	1	7	C
AT1G07040	1	2161720	2161884	4	8	C
AT5G47190	5	19182584	19182671	2	23	C
AT4G17830	4	9917581	9917735	4	7	C
AT4G01100	4	478156	478320	4	13	C
AT4G33070	4	15952773	15953080	7	5	C
AT4G04910	4	2490797	2490857	1	6	C
AT5G02270	5	468401	468521	3	14	C
AT1G19880	1	6903463	6903525	1	7	C
AT1G43130	1	16231512	16231610	2	8	C
AT4G29040	4	14314060	14314201	3	19	C
AT2G14520	2	6190308	6190396	2	8	C
AT2G03120	2	939493	939630	3	9	C
AT1G80560	1	30293570	30293646	1	6	C
AT3G20370	3	7106663	7106830	4	16	C
AT1G16750	1	5730876	5731026	3	5	C
AT4G29100	4	14343630	14343690	1	5	C
AT4G35890	4	16998431	16998921	13	7	C
AT1G61890	1	22873568	22874200	16	8	C
AT2G24280	2	10343576	10343656	2	5	C
AT5G35200	5	13482709	13482842	3	6	C
AT1G10310	1	3383283	3383353	2	15	C
AT5G63180	5	25359179	25359926	20	5	C
AT3G48170	3	17799617	17799710	2	7	C
AT5G52920	5	21481705	21481871	4	11	C
AT4G22360	4	11809550	11809712	4	8	C
AT5G56950	5	23050850	23050912	1	7	C
AT4G22750	4	11949812	11949898	2	7	C
AT5G14720	5	4749071	4749197	2	7	C
AT1G80280	1	30189554	30190286	19	7	C
AT2G36170	2	15179603	15179706	2	152	C
AT3G17430	3	5968563	5968658	2	7	C
AT5G27850	5	9873875	9874058	5	151	C
AT4G33250	4	16040360	16040417	1	23	C
AT4G23800	4	12391479	12391585	3	11	C
AT2G03780	2	1153698	1153778	1	7	C
AT4G25900	4	13163028	13163128	2	15	C
AT5G18580	5	6176512	6176584	1	5	C
AT3G03380	3	807909	808021	2	9	C
AT3G49320	3	18301017	18301164	4	11	C
AT5G41940	5	16800773	16800823	1	6	C
AT4G34350	4	16429271	16429366	2	12	C
AT1G36320	1	13674710	13674898	5	8	C
AT4G26750	4	13476864	13477008	4	24	C
AT5G09770	5	3036034	3036085	1	10	C
AT3G13750	3	4512977	4513083	2	8	C
AT4G23800	4	12391479	12391585	3	11	C
AT5G51840	5	21089914	21090012	1	6	C
AT2G34570	2	14570544	14570823	7	9	C
AT1G60220	1	22215280	22215388	2	8	C
AT4G16060	4	9095649	9095746	2	8	C
AT5G49570	5	20129520	20129655	3	9	C
AT1G04340	1	1163604	1163703	2	8	C
AT3G42050	3	14240202	14240382	4	7	C
AT1G75370	1	28282754	28282854	2	5	C
AT5G30510	5	11637582	11637663	1	19	C
AT4G03420	4	1512715	1512920	5	8	C
AT1G10940	1	3657738	3657813	2	5	C
AT1G43560	1	16401032	16401210	4	18	C
AT1G19880	1	6903463	6903525	1	7	C
AT4G17270	4	9678505	9678791	7	6	C
AT1G44920	1	16986106	16986219	3	9	C
AT5G54110	5	21976047	21976118	1	12	C
AT1G53670	1	20040906	20041018	2	19	C
AT1G44800	1	16917543	16917784	6	7	C
AT2G31610	2	13457802	13457974	3	70	C
AT5G42270	5	16921857	16922029	4	12	C
AT1G53210	1	19849320	19849506	4	18	C
AT1G16670	1	5698016	5698132	2	5	C
AT1G65840	1	24494567	24494681	3	9	C
AT5G53140	5	21566408	21566738	8	7	C
AT3G17780	3	6087341	6087424	2	10	C
AT3G10500	3	3273314	3273438	3	5	C
AT5G09810	5	3052804	3052870	1	243	C
AT3G23175	3	8274393	8274456	1	23	C
AT5G63200	5	25367190	25367283	2	11	C
AT1G80230	1	30174828	30174908	2	36	C
AT3G01490	3	192267	192389	3	5	C
AT4G17720	4	9863588	9863664	1	41	C
AT5G54680	5	22235712	22235875	4	14	C
AT1G49480	1	18318896	18319290	11	21	C
AT4G35760	4	16944166	16944452	7	16	C
AT5G24450	5	8349691	8349782	2	5	C
AT2G44270	2	18306712	18306827	2	7	C
AT1G31860	1	11434750	11434846	2	11	C
AT3G48170	3	17800296	17800439	3	10	C
AT2G37170	2	15621152	15621448	4	10	C
AT5G08380	5	2695604	2695687	2	5	C
AT5G61060	5	24587242	24587444	5	5	C
AT5G44070	5	17752609	17752766	4	22	C
AT5G02100	5	414008	414102	2	6	C
AT4G20030	4	10846924	10847031	2	5	C
AT3G52870	3	19605542	19605630	2	6	C
AT2G40840	2	17056995	17057094	2	5	C
AT5G41770	5	16737132	16737351	5	5	C
AT2G31040	2	13217459	13217556	2	24	C
AT1G07140	1	2193260	2193412	3	36	C
AT1G02680	1	581070	581187	3	10	C
AT1G08470	1	2682871	2683039	4	6	C
AT5G22350	5	7399360	7399457	2	6	C
AT3G23940	3	8651602	8651683	2	5	C
AT3G49850	3	18500348	18500586	5	21	C
AT1G74520	1	28011634	28011847	5	5	C
AT5G23200	5	7807559	7807654	2	9	C
AT2G17840	2	7763451	7763618	4	7	C
AT3G07780	3	2485100	2486200	30	5	C
AT5G01920	5	359781	359955	4	6	C
AT3G14390	3	4808693	4808783	2	5	C
AT1G21070	1	7377369	7377554	5	5	C
AT2G39140	2	16338180	16338253	1	6	C
AT4G17510	4	9767687	9767762	1	10	C
AT3G22290	3	7884996	7885116	3	12	C
AT4G15900	4	9024958	9025043	2	6	C
AT5G48680	5	19762332	19762407	2	5	C
AT2G40890	2	17066097	17066495	11	8	C
AT5G48900	5	19845632	19845771	3	6	C
AT2G20570	2	8864224	8864338	3	12	C
AT4G11010	4	6733424	6733475	1	33	C
AT5G54110	5	21976047	21976118	1	12	C
AT5G15640	5	5088225	5088607	9	8	C
AT4G32940	4	15901674	15901723	1	25	C
AT5G18280	5	6052912	6053041	3	13	C
AT2G40360	2	16863338	16863462	3	13	C
AT1G73110	1	27499965	27500051	2	8	C
AT5G06360	5	1945578	1945647	1	33	C
AT5G03660	5	938679	938790	2	33	C
AT4G38420	4	17984800	17984879	2	7	C
AT2G06850	2	2764466	2764660	5	94	C
AT3G42050	3	14241884	14241969	1	13	C
AT3G53110	3	19699659	19699887	6	8	C
AT2G21280	2	9118227	9118330	2	7	C
AT2G43980	2	18218296	18218332	1	5	C
AT5G24690	5	8456217	8456382	4	9	C
AT1G68650	1	25780270	25780359	2	14	C
AT1G06950	1	2132016	2132171	4	5	C
AT4G28540	4	14107804	14107874	1	9	C
AT3G22290	3	7882866	7882942	2	18	C
AT5G41580	5	16647480	16647553	2	5	C
AT2G44270	2	18306500	18306643	3	8	C
AT4G16146	4	9143158	9143206	1	15	C
AT1G72680	1	27363527	27363813	7	6	C
AT1G17370	1	5953539	5953616	1	22	C
AT5G25780	5	8976296	8976534	5	5	C
AT4G35890	4	16999233	16999324	2	5	C
AT3G04520	3	1217715	1217816	2	10	C
AT1G79750	1	30015373	30015448	1	6	C
AT5G56280	5	22801641	22801720	2	6	C
AT1G22690	1	8027471	8027525	1	8	C
AT5G43880	5	17659948	17660086	3	6	C
AT2G35240	2	14852768	14852866	2	7	C
AT1G75500	1	28343183	28343300	2	48	C
AT4G39210	4	18262719	18262826	2	7	C
AT3G12150	3	3877935	3878020	1	5	C
AT2G41740	2	17418252	17418470	5	11	C
AT1G58030	1	21470381	21470522	4	7	C
AT1G20090	1	6968331	6968397	1	10	C
AT3G44750	3	16310093	16310247	4	10	C
AT3G52190	3	19366549	19366641	2	7	C
AT3G48730	3	18061117	18061291	4	13	C
AT2G20570	2	8864084	8864126	1	12	C
AT4G33690	4	16175464	16175747	7	5	C
AT3G04940	3	1367110	1367170	1	8	C
AT1G30820	1	10945677	10945758	1	5	C
AT5G59420	5	23979904	23979977	2	9	C
AT4G34120	4	16342673	16342731	1	19	C
AT5G63810	5	25555181	25555294	3	5	C
AT2G19080	2	8271051	8271128	1	10	C
AT3G02780	3	603163	603266	2	21	C
AT1G23260	1	8257439	8257566	3	17	C
AT2G21410	2	9173737	9173944	6	6	C
AT2G20570	2	8863378	8863519	3	5	C
AT3G30300	3	11926111	11926182	1	6	C
AT5G13720	5	4428320	4428398	2	12	C
AT5G40080	5	16057771	16057836	1	11	C
AT1G15490	1	5320609	5320976	10	5	C
AT3G55360	3	20532323	20533078	20	34	C
AT2G39970	2	16692960	16693035	1	20	C
AT3G23700	3	8531862	8531913	1	9	C
AT2G37250	2	15649895	15650168	7	25	C
AT3G20930	3	7333288	7333357	1	6	C
AT5G55070	5	22365469	22365537	1	20	C
AT1G64660	1	24033148	24033550	11	8	C
AT1G76150	1	28580917	28580988	1	9	C
AT1G80560	1	30294490	30294544	1	9	C
AT4G31130	4	15137569	15137784	5	9	C
AT3G16180	3	5484542	5484760	5	6	C
AT4G39940	4	18520156	18520453	7	5	C
AT1G21070	1	7377369	7377554	5	5	C
AT3G17020	3	5803418	5803528	2	64	C
AT2G43650	2	18107200	18107349	3	5	C
AT4G39940	4	18521046	18521093	1	9	C
AT5G48030	5	19485107	19485182	2	6	C
AT5G19760	5	6679747	6679962	6	19	C
AT5G16650	5	5464517	5464593	2	20	C
AT3G17810	3	6095098	6095269	4	7	C
AT3G08760	3	2658984	2659242	7	5	C
AT3G06810	3	2150271	2150376	3	6	C
AT3G17810	3	6095462	6095575	3	7	C
AT1G51510	1	19107036	19107191	3	7	C
AT5G19780	5	6687702	6687902	1	22	C
AT1G71880	1	27059342	27059406	1	20	C
AT2G36270	2	15212366	15212438	1	5	C
AT2G03120	2	939309	939379	1	10	C
AT1G63180	1	23431753	23431835	2	6	C
AT1G05010	1	1432290	1432517	6	60	C
AT1G10470	1	3443252	3443330	2	7	C
AT1G48100	1	17770543	17771010	12	5	C
AT1G20850	1	7253079	7253220	3	6	C
AT2G41740	2	17418252	17418470	5	11	C
AT1G02780	1	608397	608711	8	281	C
AT1G52890	1	19701565	19701834	5	7	C
AT3G07370	3	2358992	2359126	3	5	C
AT2G20140	2	8700371	8700617	6	6	C
AT4G12830	4	7531995	7532065	1	5	C
AT1G15740	1	5413976	5414048	1	6	C
AT3G03120	3	718436	718496	1	6	C
AT4G14455	4	8311411	8311468	1	7	C
AT1G55450	1	20709273	20709900	16	14	C
AT5G52920	5	21482853	21483029	4	8	C
AT1G28200	1	9851190	9851462	7	20	C
AT3G50820	3	18902548	18902842	7	64	C
AT5G53140	5	21567089	21567217	3	7	C
AT2G32980	2	14006211	14006337	3	10	C
AT4G01120	4	482902	482951	1	5	C
AT1G67080	1	25049862	25050025	4	6	C
AT2G39420	2	16468414	16468545	2	5	C
AT3G23530	3	8442318	8442424	1	20	C
AT1G08470	1	2683301	2683577	7	6	C
AT2G18770	2	8142374	8142457	1	25	C
AT1G55480	1	20718729	20718789	1	18	C
AT2G32600	2	13841189	13841264	2	7	C
AT1G70310	1	26490450	26490573	3	28	C
AT2G13560	2	5660344	5660410	2	6	C
AT5G20890	5	7087255	7087571	8	7	C
AT3G61540	3	22786078	22786186	2	5	C
AT3G44860	3	16390849	16391494	13	6	C
AT1G03475	1	870144	870228	2	7	C
AT1G62960	1	23323155	23323269	3	5	C
AT2G19080	2	8271051	8271128	1	10	C
AT5G15800	5	5152311	5152411	2	5	C
AT4G27080	4	13592835	13592988	3	8	C
AT1G48920	1	18103814	18103900	2	11	C
AT4G05160	4	2666247	2666350	2	7	C
AT5G35790	5	13975385	13975591	5	5	C
AT1G14620	1	5016040	5016106	2	7	C
AT1G21380	1	7487551	7487650	2	7	C
AT1G69340	1	26069890	26070285	10	10	C
AT4G30140	4	14739546	14739671	3	5	C
AT3G23390	3	8376012	8376087	1	162	C
AT3G10130	3	3132209	3132314	3	5	C
AT5G03740	5	982974	983114	3	13	C
AT3G57290	3	21209032	21209154	3	5	C
AT3G18440	3	6329117	6329387	7	6	C
AT4G11420	4	6949558	6949780	6	7	C
AT5G03430	5	849392	849445	1	9	C
AT1G30600	1	10843499	10843595	2	5	C
AT1G10090	1	3292600	3292899	7	8	C
AT3G08860	3	2696902	2696989	1	10	C
AT3G57290	3	21208270	21208413	4	5	C
AT2G42680	2	17782903	17782986	1	48	C
AT5G05780	5	1737514	1737637	3	9	C
AT4G18040	4	10017255	10017421	4	20	C
AT3G12320	3	3924016	3924322	7	6	C
AT2G33330	2	14131056	14131428	9	6	C
AT1G32210	1	11607395	11607443	1	13	C
AT1G73110	1	27498503	27498610	2	5	C
AT1G29310	1	10253842	10253967	3	5	C
AT2G19520	2	8463727	8463791	1	10	C
AT1G64185	1	23828529	23828665	3	5	C
AT5G41970	5	16809813	16809885	1	6	C
AT3G15410	3	5204271	5204347	2	6	C
AT1G51510	1	19107700	19107837	3	8	C
AT4G12430	4	7365624	7365717	2	5	C
AT5G50100	5	20389615	20389723	2	6	C
AT3G16190	3	5490102	5490219	3	14	C
AT1G15740	1	5411796	5411925	3	5	C
AT2G30980	2	13190379	13190520	3	8	C
AT3G10572	3	3305792	3306100	9	5	C
AT4G31810	4	15389904	15389985	2	7	C
AT1G16180	1	5541942	5542183	5	9	C
AT2G19520	2	8464526	8464601	1	5	C
AT1G10200	1	3347022	3347112	1	25	C
AT1G60230	1	22217608	22217673	1	6	C
AT5G49990	5	20357525	20357702	5	9	C
AT4G17720	4	9863420	9863501	2	34	C
AT5G27120	5	9541855	9542020	4	6	C
AT3G23990	3	8669248	8669402	4	9	C
AT2G17840	2	7763279	7763364	2	14	C
AT4G26670	4	13452999	13453072	1	24	C
AT1G42970	1	16131097	16131159	1	34	C
AT1G02130	1	401163	401235	1	19	C
AT4G35260	4	16775368	16775608	6	8	C
AT1G10470	1	3443417	3443494	1	9	C
AT1G04820	1	1357156	1357762	6	23	C
AT3G14770	3	4958451	4958668	5	9	C
AT3G12800	3	4064060	4064233	3	31	C
AT3G51090	3	18989869	18989929	1	9	C
AT1G17080	1	5840615	5840733	3	17	C
AT1G75680	1	28422260	28422544	7	5	C
AT5G11480	5	3669692	3669855	3	10	C
AT1G21380	1	7487911	7488064	3	11	C
AT3G49850	3	18500348	18500586	5	21	C
AT1G58360	1	21683234	21683462	6	7	C
AT3G17810	3	6095666	6095850	4	8	C
AT4G30190	4	14772005	14772087	2	12	C
AT5G47200	5	19185264	19185336	2	34	C
AT3G44990	3	16459461	16459749	6	5	C
AT2G34160	2	14433901	14433964	1	24	C
AT4G15545	4	8876329	8876398	1	46	C
AT1G21720	1	7626508	7626690	4	28	C
AT1G60995	1	22472897	22473094	5	7	C
AT1G02130	1	401163	401235	1	19	C
AT4G26670	4	13453173	13453227	1	27	C
AT1G49970	1	18506506	18506569	1	8	C
AT5G25780	5	8976296	8976534	5	5	C
AT4G04830	4	2446450	2446607	4	30	C
AT5G10460	5	3288322	3288392	1	11	C
AT3G10330	3	3201360	3201437	1	5	C
AT5G63980	5	25627702	25627776	1	17	C
AT1G67630	1	25348473	25348600	3	6	C
AT5G17990	5	5957660	5957772	2	10	C
AT3G47290	3	17432414	17432605	5	5	C
AT1G12000	1	4052049	4052113	2	11	C
AT2G26190	2	11155464	11155566	2	6	C
AT3G17900	3	6133005	6133390	11	5	C
AT1G04170	1	1097618	1097680	1	28	C
AT1G26670	1	9217360	9217531	4	12	C
AT4G17486	4	9750239	9750320	2	10	C
AT3G02830	3	614942	615182	6	6	C
AT3G55520	3	20605771	20605864	2	12	C
AT2G39400	2	16460425	16460556	3	7	C
AT2G29360	2	12611512	12611729	5	8	C
AT3G47860	3	17668820	17668986	4	14	C
AT5G32450	5	12097734	12098075	9	7	C
AT5G46860	5	19029725	19029826	2	23	C
AT3G51820	3	19227567	19227644	2	24	C
AT3G02520	3	527000	527117	2	12	C
AT5G14710	5	4747402	4747446	1	9	C
AT4G14720	4	8434489	8434629	2	7	C
AT1G59610	1	21898547	21898609	1	10	C
AT1G53510	1	19975132	19975308	4	7	C
AT5G40040	5	16046979	16047541	15	8	C
AT5G02270	5	467666	467819	4	10	C
AT5G67530	5	26959967	26960224	6	5	C
AT5G05170	5	1531141	1531492	10	6	C
AT5G16650	5	5464690	5464768	2	10	C
AT4G19185	4	10490441	10490558	3	8	C
AT1G79440	1	29889424	29889502	2	5	C
AT3G52880	3	19614279	19614360	2	105	C
AT5G47420	5	19250665	19250705	1	6	C
AT5G56290	5	22808764	22808830	1	6	C
AT4G08900	4	5703727	5703887	3	9	C
AT1G45010	1	17016381	17016477	2	8	C
AT2G45790	2	18864083	18864183	3	10	C
AT1G72970	1	27457790	27458101	7	6	C
AT2G28000	2	11934048	11934232	5	76	C
AT1G69960	1	26353180	26353289	2	10	C
AT1G20770	1	7215003	7215410	11	7	C
AT2G22780	2	9698070	9698385	8	8	C
AT1G52670	1	19620361	19620438	2	17	C
AT3G18270	3	6263793	6263855	1	10	C
AT4G39280	4	18284346	18284472	3	7	C
AT4G14965	4	8551882	8551954	1	8	C
AT5G10730	5	3392532	3392650	3	19	C
AT2G44870	2	18511063	18511189	3	11	C
AT5G59740	5	24087731	24087800	2	5	C
AT1G48960	1	18116536	18116658	3	7	C
AT1G26820	1	9293070	9293269	5	20	C
AT4G30260	4	14817267	14817342	1	8	C
AT3G60640	3	22427205	22427261	1	22	C
AT4G15900	4	9024958	9025043	2	6	C
AT4G24520	4	12666594	12666654	1	12	C
AT4G12430	4	7365624	7365717	2	5	C
AT1G21460	1	7512871	7512967	2	33	C
AT5G19440	5	6556877	6557047	4	53	C
AT4G30190	4	14773335	14773458	3	10	C
AT4G11420	4	6949558	6949780	6	7	C
AT5G47860	5	19399168	19399238	1	11	C
AT3G23390	3	8375654	8375834	4	154	C
AT3G04520	3	1218077	1218210	3	7	C
AT1G70940	1	26749044	26749202	3	5	C
AT2G36290	2	15216977	15217240	7	9	C
AT2G40300	2	16839421	16839509	2	14	C
AT4G29100	4	14343845	14343890	1	6	C
AT3G32930	3	13493980	13494153	4	20	C
AT5G62190	5	24998364	24998461	2	10	C
AT4G33250	4	16039724	16039791	2	68	C
AT1G74070	1	27855604	27856179	16	8	C
AT3G03250	3	750625	750709	1	17	C
AT4G15470	4	8845031	8845189	3	47	C
AT4G39280	4	18282815	18282900	1	5	C
AT3G17170	3	5854313	5854370	1	11	C
AT4G27830	4	13862905	13863021	1	5	C
AT2G17380	2	7561213	7561305	2	19	C
AT1G23260	1	8258173	8258313	3	13	C
AT5G62290	5	25037764	25037830	1	5	C
AT4G18710	4	10297273	10297606	8	27	C
AT1G55080	1	20556931	20556990	1	5	C
AT3G08740	3	2655008	2655090	2	17	C
AT3G05910	3	1765846	1765933	2	6	C
AT4G23900	4	12425078	12425216	3	6	C
AT1G32580	1	11784738	11784804	1	11	C
AT1G53645	1	20030572	20030722	4	7	C
AT3G27050	3	9980332	9980390	1	7	C
AT5G03430	5	852765	852881	2	8	C
AT1G33990	1	12357374	12357509	3	7	C
AT1G08510	1	2692914	2693439	14	13	C
AT5G42980	5	17260579	17260702	3	272	C
AT4G14130	4	8137633	8137827	5	13	C
AT5G47770	5	19364187	19364277	2	11	C
AT3G02250	3	424525	424683	4	9	C
AT1G61770	1	22814087	22814150	1	13	C
AT4G18060	4	10028834	10028989	3	18	C
AT2G18960	2	8233981	8234163	5	39	C
AT3G50820	3	18902548	18902842	7	64	C
AT1G29990	1	10508372	10508433	1	30	C
AT3G03070	3	696814	696899	1	90	C
AT3G01190	3	67990	68176	5	9	C
AT5G56290	5	22804286	22804415	3	10	C
AT1G73840	1	27768526	27768607	1	5	C
AT3G57080	3	21137861	21138038	4	11	C
AT5G16070	5	5248136	5248205	1	7	C
AT3G20370	3	7105705	7105937	5	22	C
AT1G14620	1	5016040	5016106	2	7	C
AT5G08670	5	2819155	2819380	5	13	C
AT3G48740	3	18064847	18065009	4	38	C
AT2G20330	2	8780235	8780556	8	6	C
AT2G04400	2	1532683	1532848	4	6	C
AT4G13430	4	7805781	7805877	2	7	C
AT1G02130	1	400930	401086	4	15	C
AT5G47040	5	19115419	19115532	3	5	C
AT3G54110	3	20051739	20051826	2	42	C
AT1G75990	1	28529540	28529677	2	6	C
AT5G12140	5	3923270	3923481	5	116	C
AT5G08180	5	2633064	2633134	1	14	C
AT5G11500	5	3677890	3678018	3	102	C
AT5G13160	5	4178293	4178483	5	6	C
AT2G01590	2	267034	267171	3	10	C
AT3G51130	3	19008112	19008178	1	18	C
AT3G17780	3	6087922	6087978	1	10	C
AT2G16510	2	7167306	7167592	7	16	C
AT1G35290	1	12948140	12948250	2	9	C
AT4G31530	4	15282831	15282885	1	5	C
AT2G39080	2	16317249	16317314	1	17	C
AT3G55960	3	20772652	20772781	3	9	C
AT5G12390	5	4011508	4011638	3	8	C
AT3G01435	3	167724	167841	2	5	C
AT2G31740	2	13500432	13500516	1	5	C
AT1G20580	1	7130078	7130132	1	56	C
AT5G11900	5	3835442	3835510	1	12	C
AT1G61800	1	22829392	22829615	5	5	C
AT4G39090	4	18216628	18216748	2	89	C
AT5G09590	5	2976144	2976223	2	14	C
AT5G26220	5	9164341	9164418	1	6	C
AT2G31610	2	13457574	13457722	4	93	C
AT3G09210	3	2825625	2825977	9	6	C
AT3G03330	3	785947	786003	1	9	C
AT3G11170	3	3501087	3501180	2	14	C
AT1G35160	1	12868034	12868151	1	46	C
AT1G27000	1	9375729	9375801	1	10	C
AT3G02720	3	587430	587793	10	7	C
AT2G01490	2	222224	222343	3	14	C
AT5G22330	5	7391721	7391828	3	6	C
AT3G52870	3	19605542	19605630	2	6	C
AT4G28880	4	14253262	14253339	1	6	C
AT4G15790	4	8983770	8983842	1	12	C
AT1G08390	1	2642417	2642597	5	7	C
AT1G78300	1	29467430	29467553	3	24	C
AT5G60920	5	24529065	24529349	7	12	C
AT3G23175	3	8274393	8274456	1	23	C
AT5G48380	5	19622918	19623844	26	8	C
AT1G65230	1	24233217	24233432	5	9	C
AT3G12800	3	4064060	4064233	3	31	C
AT3G58560	3	21662986	21663073	2	5	C
AT1G79730	1	30005876	30006020	4	7	C
AT4G32830	4	15843102	15843249	4	18	C
AT4G11220	4	6838588	6838730	3	25	C
AT2G39130	2	16330577	16330621	1	6	C
AT2G15430	2	6741446	6741684	4	5	C
AT1G65650	1	24419956	24420003	1	11	C
AT3G10405	3	3234600	3234642	1	15	C
AT3G60910	3	22513795	22513877	2	8	C
AT1G04410	1	1190463	1190639	4	251	C
AT2G42780	2	17809202	17809259	1	8	C
AT1G36990	1	14030204	14030930	20	5	C
AT3G04520	3	1218625	1218737	2	5	C
AT1G32080	1	11538467	11538583	2	6	C
AT2G40660	2	16974347	16974413	1	29	C
AT5G62610	5	25150557	25150635	2	6	C
AT3G27530	3	10198292	10198379	1	5	C
AT3G22200	3	7836529	7836622	2	20	C
AT5G60620	5	24386091	24386177	2	5	C
AT3G01640	3	239890	240040	3	13	C
AT3G03120	3	718004	718095	2	5	C
AT1G33230	1	12048707	12048815	1	6	C
AT5G10920	5	3442836	3442985	4	5	C
AT2G32880	2	13956695	13956999	7	5	C
AT1G42970	1	16130359	16130524	3	73	C
AT1G01820	1	296361	296535	4	20	C
AT3G61990	3	22969456	22969501	1	12	C
AT5G01220	5	87412	87629	5	6	C
AT4G34350	4	16429460	16429566	2	11	C
AT3G03330	3	785623	785722	2	21	C
AT3G13360	3	4339121	4339991	23	5	C
AT3G46970	3	17316526	17316706	4	11	C
AT3G23400	3	8377562	8377799	6	20	C
AT5G63850	5	25569416	25569631	6	6	C
AT5G13740	5	4432658	4432840	4	8	C
AT1G62660	1	23206788	23206876	2	27	C
AT5G06410	5	1960553	1960650	2	6	C
AT5G24650	5	8438193	8438317	2	20	C
AT5G66680	5	26635223	26635307	1	71	C
AT3G26650	3	9797253	9797498	6	163	C
AT2G13540	2	5646379	5646579	4	5	C
AT2G21410	2	9170086	9170131	1	17	C
AT1G48160	1	17791778	17791955	4	7	C
AT4G30810	4	15004520	15004613	2	19	C
AT3G49560	3	18382013	18382129	3	19	C
AT2G01490	2	222710	222855	4	9	C
AT2G45730	2	18845591	18845697	3	12	C
AT4G24280	4	12591589	12591732	3	5	C
AT4G00170	4	71819	71893	1	5	C
AT1G79530	1	29922600	29922713	2	8	C
AT1G78050	1	29353604	29353723	3	7	C
AT1G73840	1	27768721	27769279	15	5	C
AT2G38760	2	16208330	16208476	3	8	C
AT3G22290	3	7884802	7884911	3	12	C
AT1G10200	1	3347342	3347439	2	14	C
AT3G49850	3	18500982	18501067	2	5	C
AT4G01310	4	544745	544946	5	33	C
AT3G62030	3	22985438	22985527	1	82	C
AT3G12480	3	3959006	3959100	3	15	C
AT5G65760	5	26327258	26327414	4	5	C
AT1G02780	1	608815	608938	2	196	C
AT2G42880	2	17848169	17848312	3	7	C
AT3G05970	3	1787077	1787164	2	15	C
AT3G56140	3	20841126	20841256	3	5	C
AT5G12310	5	3981104	3981209	3	15	C
AT3G13120	3	4220295	4220628	9	83	C
AT5G12170	5	3934077	3934177	2	5	C
AT5G10980	5	3472852	3473020	4	73	C
AT5G07830	5	2504114	2504394	7	5	C
AT3G13750	3	4512977	4513083	2	8	C
AT5G57350	5	23252431	23252551	3	7	C
AT3G01480	3	190063	190206	3	7	C
AT4G11280	4	6864659	6864820	4	5	C
AT1G47530	1	17456317	17456404	2	22	C
AT1G21070	1	7377369	7377554	5	5	C
AT2G20060	2	8666798	8666916	3	8	C
AT3G01330	3	125846	125925	2	6	C
AT4G09010	4	5778123	5778230	3	11	C
AT3G02920	3	653603	653708	2	5	C
AT2G05710	2	2141961	2142066	2	14	C
AT2G01490	2	222710	222855	4	9	C
AT1G51110	1	18940707	18940787	1	5	C
AT1G27090	1	9404467	9404542	1	7	C
AT2G29560	2	12654143	12654318	5	7	C
AT3G19220	3	6660105	6660232	3	8	C
AT5G49990	5	20357525	20357702	5	9	C
AT2G40610	2	16956996	16957309	7	12	C
AT2G38330	2	16073944	16074040	2	5	C
AT1G64550	1	23976026	23976113	2	5	C
AT5G18680	5	6229733	6229821	2	7	C
AT3G48780	3	18102858	18102966	3	21	C
AT5G62460	5	25093975	25094065	2	6	C
AT2G33255	2	14106917	14107052	4	11	C
AT1G29395	1	10288589	10288659	2	30	C
AT2G45440	2	18738810	18738894	2	6	C
AT3G08730	3	2652022	2652127	1	5	C
AT1G06350	1	1936002	1936143	3	20	C
AT1G17200	1	5879390	5879511	3	54	C
AT1G67080	1	25049285	25049374	2	7	C
AT3G54470	3	20179489	20179744	6	6	C
AT1G26940	1	9344043	9344116	1	6	C
AT3G55520	3	20605134	20605265	3	12	C
AT5G27560	5	9733324	9733418	2	12	C
AT1G12000	1	4053135	4053294	4	15	C
AT5G12290	5	3977512	3977639	3	8	C
AT2G29210	2	12565373	12565463	2	11	C
AT1G24360	1	8643066	8643149	2	104	C
AT4G39280	4	18282274	18282346	1	5	C
AT5G53470	5	21728792	21728881	2	5	C
AT5G01590	5	226093	226256	4	5	C
AT5G58270	5	23583911	23584047	3	7	C
AT1G64970	1	24138294	24138603	8	8	C
AT5G22740	5	7557299	7557410	3	9	C
AT1G12410	1	4224608	4224704	2	28	C
AT5G16400	5	5364120	5364220	2	14	C
AT1G73010	1	27469021	27469229	5	26	C
AT5G11260	5	3594023	3594180	4	6	C
AT1G02475	1	514552	514605	1	11	C
AT3G51140	3	19009118	19009310	5	24	C
AT2G30100	2	12857174	12857269	2	12	C
AT3G55530	3	20607958	20608013	1	15	C
AT2G26990	2	11527347	11527416	1	10	C
AT4G27320	4	13678823	13678873	1	51	C
AT1G29310	1	10254051	10254187	3	6	C
AT3G14190	3	4711065	4711341	7	5	C
AT5G16750	5	5505462	5505582	3	6	C
AT1G75840	1	28480635	28480700	1	9	C
AT1G04850	1	1367145	1367222	2	48	C
AT2G18510	2	8040023	8040080	1	31	C
AT1G79440	1	29889597	29889675	2	7	C
AT1G69340	1	26069890	26070285	10	10	C
AT5G35220	5	13502214	13502283	1	7	C
AT2G18960	2	8232048	8232193	3	7	C
AT2G47390	2	19449816	19449954	3	6	C
AT1G74880	1	28134308	28134364	2	15	C
AT1G53120	1	19797551	19797620	1	5	C
AT5G35460	5	13690729	13690823	2	10	C
AT1G65220	1	24230923	24231417	13	7	C
AT5G02530	5	565107	565176	2	13	C
AT5G05140	5	1522009	1522091	2	7	C
AT3G57090	3	21140403	21140525	3	15	C
AT4G24350	4	12610619	12610829	5	7	C
AT4G07390	4	4196359	4196426	1	15	C
AT3G15480	3	5226815	5227021	5	25	C
AT1G60710	1	22359353	22359526	4	8	C
AT1G13990	1	4795776	4795876	3	12	C
AT5G06780	5	2094283	2094347	1	7	C
AT3G06740	3	2126769	2126934	4	10	C
AT3G14415	3	4819466	4819591	3	52	C
AT1G74470	1	27995718	27996115	11	44	C
AT4G17510	4	9768321	9768453	3	12	C
AT1G54520	1	20368977	20369142	4	8	C
AT3G13930	3	4596668	4596762	2	54	C
AT2G40510	2	16926114	16926248	2	51	C
AT5G27560	5	9732409	9732523	3	13	C
AT4G33670	4	16170504	16170804	8	8	C
AT4G00710	4	292108	292297	5	5	C
AT5G66760	5	26673934	26674004	2	18	C
AT1G13820	1	4736740	4736830	2	8	C
AT1G07360	1	2261737	2261961	5	12	C
AT3G16310	3	5527534	5528142	16	8	C
AT3G27240	3	10058317	10058597	7	18	C
AT4G18710	4	10297273	10297606	8	27	C
AT2G39010	2	16299451	16299747	7	31	C
AT3G13470	3	4392035	4392128	2	5	C
AT3G06950	3	2194021	2194328	8	5	C
AT3G61110	3	22622965	22623067	3	55	C
AT3G20790	3	7269038	7269179	3	43	C
AT2G30250	2	12910842	12911004	3	9	C
AT5G11900	5	3834634	3834733	2	10	C
AT1G45000	1	17013790	17013889	2	58	C
AT4G36910	4	17391902	17391955	1	9	C
AT3G25920	3	9492832	9492984	4	59	C
AT1G21400	1	7494652	7494835	4	8	C
AT2G39970	2	16691575	16691677	2	11	C
AT1G72175	1	27162560	27162662	1	7	C
AT2G20450	2	8821484	8821614	3	53	C
AT5G10840	5	3427015	3427180	4	12	C
AT1G60780	1	22374241	22374345	2	13	C
AT5G66410	5	26538238	26538300	1	6	C
AT4G36945	4	17420348	17420435	1	5	C
AT1G53210	1	19850175	19850452	7	14	C
AT2G26300	2	11207566	11207646	1	12	C
AT4G00330	4	143643	143818	4	6	C
AT1G09430	1	3043018	3043099	1	5	C
AT4G28200	4	13987985	13988169	5	5	C
AT2G40600	2	16954880	16954983	2	9	C
AT1G58440	1	21719461	21719636	4	5	C
AT2G45690	2	18830700	18830762	1	6	C
AT5G03630	5	923021	923147	3	8	C
AT4G18910	4	10366514	10366739	5	6	C
AT3G21690	3	7639202	7639834	17	6	C
AT2G46030	2	18939529	18939658	3	10	C
AT4G04910	4	2490659	2490718	1	6	C
AT1G29880	1	10459968	10460374	11	9	C
AT3G47590	3	17547553	17547834	7	5	C
AT1G27000	1	9374362	9374440	2	32	C
AT5G44680	5	18042272	18042356	2	6	C
AT3G17810	3	6095462	6095575	3	7	C
AT1G17690	1	6083278	6083341	1	9	C
AT3G07680	3	2455633	2455831	5	26	C
AT2G24280	2	10343576	10343656	2	5	C
AT5G62930	5	25272726	25272867	3	13	C
AT1G08200	1	2574683	2574776	2	29	C
AT5G54870	5	22308328	22308529	5	8	C
AT5G08380	5	2695049	2695190	3	10	C
AT3G14290	3	4764517	4764599	2	33	C
AT3G62870	3	23254648	23254850	5	139	C
AT3G15070	3	5070752	5070908	4	6	C
AT3G03610	3	869906	870019	3	5	C
AT2G26300	2	11207235	11207329	2	5	C
AT1G20575	1	7127737	7127814	2	20	C
AT2G42770	2	17805903	17805943	1	11	C
AT1G09795	1	3174999	3175065	1	12	C
AT5G61780	5	24842732	24842813	2	11	C
AT5G42970	5	17254874	17254934	1	5	C
AT1G50370	1	18664646	18664742	2	10	C
AT5G16440	5	5373105	5373243	3	12	C
AT1G09150	1	2948712	2948776	1	14	C
AT1G16400	1	5606371	5606645	5	6	C
AT1G75800	1	28462686	28463389	19	11	C
AT2G41740	2	17418252	17418470	5	11	C
AT5G54680	5	22235712	22235875	4	14	C
AT1G79440	1	29888935	29889021	2	5	C
AT2G40840	2	17057218	17057416	5	6	C
AT4G33950	4	16274565	16274816	6	6	C
AT2G02500	2	671629	671698	1	9	C
AT1G12930	1	4404815	4405022	5	5	C
AT4G27830	4	13862121	13862212	2	7	C
AT1G61890	1	22873568	22874200	16	8	C
AT3G55360	3	20532323	20533078	20	34	C
AT1G78570	1	29554994	29556569	42	12	C
AT2G22780	2	9697729	9697813	1	7	C
AT5G64730	5	25890956	25891059	2	7	C
AT2G37080	2	15591116	15591190	2	8	C
AT1G29700	1	10386090	10386249	4	10	C
AT3G11510	3	3623925	3624055	3	206	C
AT1G47830	1	17617034	17617133	2	5	C
AT1G68830	1	25878185	25878284	2	5	C
AT4G12970	4	7586510	7586569	1	5	C
AT4G12230	4	7285683	7285782	2	25	C
AT4G15930	4	9036928	9037034	2	32	C
AT2G21600	2	9250615	9250980	9	10	C
AT1G16080	1	5514903	5515121	5	23	C
AT5G56290	5	22804286	22804415	3	10	C
AT5G23020	5	7720706	7720793	2	6	C
AT2G23070	2	9833107	9833237	3	28	C
AT1G80300	1	30198182	30198326	3	5	C
AT5G66760	5	26673665	26673836	4	14	C
AT1G30630	1	10858711	10858791	2	43	C
AT5G12290	5	3975432	3975505	1	5	C
AT3G17820	3	6097843	6097883	1	153	C
AT1G02475	1	514552	514605	1	11	C
AT3G19590	3	6806720	6806987	7	9	C
AT1G26550	1	9172428	9172571	3	38	C
AT3G01640	3	240131	240320	5	6	C
AT2G05790	2	2199626	2200949	36	10	C
AT3G48000	3	17729410	17729500	2	12	C
AT2G41160	2	17163668	17163776	2	5	C
AT5G52200	5	21220389	21220584	5	14	C
AT4G24690	4	12743475	12744033	15	15	C
AT4G24520	4	12664376	12664460	2	6	C
AT5G67370	5	26895841	26895937	2	5	C
AT2G29320	2	12599736	12599956	5	8	C
AT4G17510	4	9768188	9768233	1	24	C
AT1G30820	1	10948348	10948435	2	5	C
AT1G51500	1	19103340	19103463	3	5	C
AT5G38530	5	15441506	15441849	8	6	C
AT4G30470	4	14894502	14894660	4	17	C
AT5G21160	5	7200128	7200192	1	9	C
AT3G59380	3	21956133	21956229	2	10	C
AT1G69010	1	25945743	25945828	2	7	C
AT5G39520	5	15841339	15841537	5	10	C
AT3G16170	3	5477266	5477438	4	8	C
AT5G41350	5	16560251	16560392	3	7	C
AT5G19680	5	6650162	6650393	6	5	C
AT3G51090	3	18990029	18990161	3	7	C
AT3G28220	3	10527326	10527484	4	5	C
AT4G29040	4	14313754	14313971	5	14	C
AT2G17730	2	7711836	7711920	2	10	C
AT2G20570	2	8864084	8864126	1	12	C
AT4G30190	4	14773151	14773256	2	10	C
AT3G26340	3	9652059	9652160	2	6	C
AT4G32120	4	15517620	15517692	1	8	C
AT3G56460	3	20944756	20944848	2	8	C
AT1G18880	1	6521386	6521604	6	8	C
AT1G08980	1	2886102	2886237	4	13	C
AT5G45360	5	18402968	18403044	1	19	C
AT1G49740	1	18412041	18412140	2	7	C
AT2G20725	2	8941598	8941820	5	9	C
AT2G27470	2	11752985	11753104	3	6	C
AT3G62970	3	23282227	23282305	2	7	C
AT1G12410	1	4224229	4224346	3	30	C
AT2G42910	2	17864625	17864694	2	14	C
AT3G26730	3	9825387	9825437	1	13	C
AT1G60230	1	22216982	22217113	3	5	C
AT1G54320	1	20280040	20280338	8	9	C
AT5G14100	5	4551210	4551290	1	6	C
AT5G51400	5	20896333	20896602	7	17	C
AT1G52890	1	19701565	19701834	5	7	C
AT5G57850	5	23452972	23453649	17	8	C
AT5G12110	5	3914669	3914786	3	5	C
AT4G08310	4	5249566	5249691	3	15	C
AT5G12410	5	4023688	4023808	3	13	C
AT5G39800	5	15953746	15953811	1	11	C
AT3G21280	3	7480321	7480381	1	5	C
AT5G61450	5	24729761	24729845	2	9	C
AT5G22320	5	7389750	7389832	2	9	C
AT4G17070	4	9597334	9597433	2	5	C
AT4G28400	4	14049734	14049889	3	8	C
AT1G29370	1	10281875	10281993	1	6	C
AT3G15290	3	5145535	5145757	5	18	C
AT3G46970	3	17316100	17316186	2	6	C
AT5G06780	5	2094444	2094513	1	8	C
AT4G09320	4	5923652	5923701	1	259	C
AT5G10770	5	3404241	3404679	11	5	C
AT2G26190	2	11156466	11156581	2	7	C
AT1G04910	1	1390449	1390528	2	8	C
AT2G37040	2	15566888	15567442	14	5	C
AT3G62870	3	23254268	23254567	8	115	C
AT1G29250	1	10224127	10224176	1	25	C
AT2G01470	2	212839	212960	2	10	C
AT1G04480	1	1216243	1216528	7	56	C
AT1G05010	1	1431805	1432139	7	34	C
AT4G11260	4	6852334	6852400	1	13	C
AT4G17170	4	9645849	9645989	4	19	C
AT4G19350	4	10563223	10563292	1	9	C
AT5G14720	5	4749518	4749592	1	6	C
AT3G47290	3	17432414	17432605	5	5	C
AT3G01520	3	209107	209229	3	17	C
AT5G66380	5	26530749	26531006	7	9	C
AT1G05720	1	1718118	1718300	4	23	C
AT5G24450	5	8352594	8352686	2	6	C
AT2G20060	2	8667541	8667649	3	5	C
AT1G66530	1	24823408	24823478	1	5	C
AT4G32120	4	15518148	15518272	3	8	C
AT1G48240	1	17813073	17813148	1	7	C
AT5G49230	5	19977342	19977479	3	5	C
AT3G51130	3	19007383	19007474	2	6	C
AT1G73110	1	27499158	27499220	1	5	C
AT5G62810	5	25240044	25240089	1	9	C
AT5G45130	5	18262251	18262419	4	13	C
AT1G30820	1	10945677	10945758	1	5	C
AT5G35080	5	13372781	13372985	5	5	C
AT4G01560	4	678075	678158	2	5	C
AT4G34110	4	16339171	16339342	5	17	C
AT3G13930	3	4599378	4599445	1	9	C
AT2G43360	2	18018693	18018899	5	6	C
AT4G32930	4	15899400	15899508	2	28	C
AT4G04330	4	2116863	2116926	1	8	C
AT1G74920	1	28144770	28144836	1	5	C
AT1G14410	1	4929872	4929967	2	8	C
AT4G29590	4	14512554	14512819	7	5	C
AT5G64730	5	25891157	25891265	2	6	C
AT2G47390	2	19449424	19449717	7	11	C
AT2G38730	2	16199867	16199924	1	6	C
AT1G60780	1	22374748	22374811	1	13	C
AT1G26940	1	9343730	9343879	4	6	C
AT1G10200	1	3347199	3347243	1	43	C
AT5G03880	5	1038847	1038905	1	25	C
AT5G52920	5	21483551	21483660	2	25	C
AT3G47590	3	17547553	17547834	7	5	C
AT5G46210	5	18749100	18749181	2	10	C
AT1G03610	1	901485	901706	6	10	C
AT4G01480	4	627553	627635	2	21	C
AT5G08590	5	2783890	2783965	2	27	C
AT1G56110	1	20989888	20990103	5	16	C
AT4G33090	4	15966193	15966349	3	14	C
AT5G27120	5	9542502	9543000	13	8	C
AT5G52920	5	21482853	21483029	4	8	C
AT3G21690	3	7641080	7641319	6	7	C
AT2G47610	2	19538155	19538248	2	65	C
AT5G01020	5	7210	7334	3	10	C
AT2G33255	2	14106731	14106792	1	11	C
AT3G09180	3	2819651	2819817	4	8	C
AT1G36990	1	14030204	14030930	20	5	C
AT1G66530	1	24825703	24825834	3	6	C
AT2G27285	2	11683955	11684174	4	8	C
AT3G54660	3	20241957	20242021	1	11	C
AT3G17930	3	6142735	6142825	2	42	C
AT5G17560	5	5789135	5789203	1	21	C
AT4G11420	4	6949261	6949468	5	5	C
AT1G59610	1	21899025	21899362	9	6	C
AT1G32060	1	11533790	11534035	6	33	C
AT5G19050	5	6371302	6371367	1	9	C
AT1G45130	1	17068888	17069032	3	6	C
AT4G36430	4	17205181	17205347	4	5	C
AT5G03340	5	810504	812207	46	5	C
AT5G56280	5	22802280	22802369	2	7	C
AT4G01560	4	678395	678479	2	5	C
AT4G01560	4	677735	677834	3	8	C
AT3G21640	3	7619453	7619606	4	5	C
AT1G14410	1	4929872	4929967	2	8	C
AT2G36400	2	15279192	15279384	5	6	C
AT3G22200	3	7838587	7838703	3	46	C
AT3G14290	3	4766137	4766203	1	18	C
AT5G21160	5	7200526	7200834	8	5	C
AT3G17590	3	6017900	6017963	1	6	C
AT3G59380	3	21956133	21956229	2	10	C
AT4G16650	4	9373729	9373818	2	7	C
AT2G20450	2	8821484	8821614	3	53	C
AT2G37510	2	15750506	15750575	1	5	C
AT5G08380	5	2697133	2697192	1	11	C
AT4G24770	4	12766395	12766677	8	46	C
AT5G59420	5	23979697	23979814	3	17	C
AT3G55440	3	20566150	20566283	3	172	C
AT2G23940	2	10191461	10191655	5	14	C
AT5G17520	5	5773153	5773216	2	11	C
AT1G32080	1	11537999	11538177	4	11	C
AT5G18900	5	6305673	6305778	3	28	C
AT1G60070	1	22147209	22147385	4	5	C
AT3G18165	3	6224804	6224938	4	12	C
AT3G28715	3	10780057	10780165	3	13	C
AT4G24330	4	12604172	12604376	5	12	C
AT1G09330	1	3013247	3013374	3	6	C
AT1G76400	1	28664202	28664361	4	8	C
AT1G63290	1	23475989	23476031	1	7	C
AT4G11280	4	6864659	6864820	4	5	C
AT2G21520	2	9224995	9225109	3	5	C
AT3G45140	3	16538638	16538940	8	17	C
AT5G53530	5	21765379	21765418	1	9	C
AT1G73180	1	27521980	27522027	1	7	C
AT5G11240	5	3583339	3583483	4	6	C
AT5G17520	5	5773018	5773080	1	14	C
AT5G15170	5	4926454	4926593	3	6	C
AT4G15640	4	8921313	8921409	2	6	C
AT1G55360	1	20670900	20670954	1	8	C
AT5G41340	5	16556324	16556377	1	7	C
AT3G16500	3	5612917	5612985	2	18	C
AT3G55040	3	20410453	20410552	3	5	C
AT3G23700	3	8531997	8532076	1	9	C
AT4G23800	4	12390991	12391401	11	11	C
AT2G21120	2	9060699	9060790	2	8	C
AT5G16570	5	5423091	5423179	2	9	C
AT1G21380	1	7487911	7488064	3	11	C
AT3G01490	3	191411	191721	8	6	C
AT1G12000	1	4051242	4051413	4	6	C
AT3G45140	3	16538020	16538106	2	13	C
AT4G28880	4	14253560	14253697	4	5	C
AT4G14040	4	8101054	8101327	5	19	C
AT1G59650	1	21925254	21925420	4	5	C
AT5G03300	5	796856	796910	1	29	C
AT5G33320	5	12607812	12607897	2	13	C
AT2G22540	2	9588586	9588665	2	9	C
AT5G67500	5	26952727	26952795	2	33	C
AT1G29395	1	10289161	10289299	3	23	C
AT4G26670	4	13453173	13453227	1	27	C
AT3G21640	3	7620610	7620787	4	10	C
AT1G50370	1	18663609	18663667	1	6	C
AT4G32940	4	15902515	15902680	4	18	C
AT1G49480	1	18318611	18318811	4	13	C
AT4G02740	4	1218051	1218120	2	7	C
AT2G26080	2	11118352	11118478	3	8	C
AT2G33330	2	14131056	14131428	9	6	C
AT5G55180	5	22406211	22407492	32	19	C
AT2G20060	2	8666435	8666541	2	8	C
AT1G07080	1	2171064	2171157	2	26	C
AT4G15130	4	8638219	8638315	2	5	C
AT1G52040	1	19354617	19355526	21	9	C
AT1G14360	1	4911859	4911981	3	5	C
AT2G30710	2	13095694	13095839	4	5	C
AT2G42580	2	17738168	17738275	2	6	C
AT5G55190	5	22410503	22410593	2	47	C
AT5G61210	5	24642052	24642183	2	10	C
AT1G64550	1	23976313	23976401	2	6	C
AT5G48300	5	19588561	19588741	4	10	C
AT1G24764	1	8762261	8762327	1	5	C
AT3G59810	3	22108398	22108512	2	25	C
AT3G20370	3	7106294	7106577	7	8	C
AT1G08980	1	2885843	2886012	5	8	C
AT3G10130	3	3131711	3131847	3	7	C
AT2G37790	2	15846117	15846168	1	16	C
AT1G05850	1	1767350	1767510	4	46	C
AT5G11980	5	3869232	3869417	4	5	C
AT1G20950	1	7297673	7297839	3	6	C
AT4G02080	4	921898	922030	4	39	C
AT3G03630	3	878724	878784	1	5	C
AT2G26190	2	11155973	11156061	2	5	C
AT2G21280	2	9118642	9118721	2	20	C
AT5G18970	5	6334104	6334324	5	6	C
AT3G50660	3	18826240	18826350	2	7	C
AT2G01720	2	319910	320023	2	8	C
AT3G12320	3	3924864	3925007	4	13	C
AT3G05530	3	1605294	1605382	1	8	C
AT4G30020	4	14678208	14678424	5	8	C
AT5G56360	5	22840959	22841011	1	10	C
AT3G08860	3	2697096	2697210	3	7	C
AT3G05530	3	1604234	1604342	2	41	C
AT1G11240	1	3767405	3767520	2	21	C
AT4G02080	4	921898	922030	4	39	C
AT4G20870	4	11175572	11175665	2	19	C
AT4G02930	4	1297973	1298049	2	24	C
AT2G46580	2	19137238	19137296	1	5	C
AT1G54780	1	20443700	20443893	5	48	C
AT1G69340	1	26072864	26072939	1	22	C
AT1G45130	1	17068888	17069032	3	6	C
AT4G34370	4	16435003	16435036	1	9	C
AT5G52920	5	21481331	21481619	7	11	C
AT3G23620	3	8480921	8481167	7	7	C
AT1G08510	1	2692358	2692472	3	10	C
AT3G48040	3	17743465	17743529	1	6	C
AT4G17040	4	9587392	9587470	1	21	C
AT5G16970	5	5577417	5577598	4	12	C
AT1G60780	1	22374748	22374811	1	13	C
AT4G00720	4	294936	294987	1	8	C
AT3G52870	3	19605309	19605456	3	5	C
AT1G73110	1	27498209	27498302	2	9	C
AT1G45130	1	17070682	17070793	2	5	C
AT3G47833	3	17660178	17660281	3	62	C
AT2G18960	2	8231651	8231774	1	11	C
AT3G48170	3	17800296	17800439	3	10	C
AT5G19750	5	6677680	6677768	2	5	C
AT5G18040	5	5972942	5973055	2	6	C
AT3G05910	3	1766168	1766242	1	6	C
AT2G17020	2	7405364	7405570	5	5	C
AT1G06350	1	1936226	1936367	2	12	C
AT3G01770	3	275939	276061	3	6	C
AT2G45730	2	18844227	18844391	4	7	C
AT2G24150	2	10273863	10273903	1	6	C
AT4G21990	4	11658629	11658764	3	22	C
AT1G27900	1	9717414	9717507	2	5	C
AT1G20950	1	7298337	7298442	1	5	C
AT5G42030	5	16829456	16829513	1	11	C
AT1G02340	1	466957	467086	2	6	C
AT1G65900	1	24519949	24520059	2	13	C
AT1G48420	1	17901951	17902212	6	9	C
AT1G52280	1	19472755	19472855	2	11	C
AT4G22920	4	12017548	12017722	5	20	C
AT4G07390	4	4196522	4196582	1	15	C
AT4G20330	4	10983789	10984050	7	12	C
AT1G30820	1	10945677	10945758	1	5	C
AT3G23175	3	8274393	8274456	1	23	C
AT2G26990	2	11527984	11528119	3	5	C
AT3G54650	3	20237135	20237234	2	15	C
AT5G59960	5	24161063	24161109	1	6	C
AT5G61130	5	24605608	24605642	1	23	C
AT3G06650	3	2081537	2081598	1	6	C
AT1G53280	1	19868959	19869100	4	8	C
AT3G13200	3	4242755	4242862	2	81	C
AT5G51570	5	20967033	20967154	3	16	C
AT1G07040	1	2161488	2161643	4	18	C
AT1G07110	1	2178769	2178833	1	10	C
AT1G04190	1	1107818	1107869	1	28	C
AT3G20790	3	7270310	7270399	2	7	C
AT1G03040	1	705533	705656	3	8	C
AT3G58750	3	21735755	21735879	3	10	C
AT1G75510	1	28351363	28351438	2	6	C
AT3G58010	3	21487558	21487655	2	9	C
AT5G26360	5	9256471	9257134	18	5	C
AT2G45810	2	18869155	18869229	1	9	C
AT2G26300	2	11207018	11207153	3	5	C
AT3G02780	3	603807	603863	1	20	C
AT3G24430	3	8871706	8871855	3	6	C
AT5G53400	5	21680385	21680469	2	9	C
AT2G01470	2	213637	213782	3	10	C
AT4G26970	4	13544306	13544492	4	7	C
AT5G13260	5	4244410	4244460	1	6	C
AT3G17970	3	6151721	6152025	8	5	C
AT3G19800	3	6876393	6876591	5	6	C
AT2G39400	2	16460425	16460556	3	7	C
AT4G30020	4	14678208	14678424	5	8	C
AT2G39960	2	16688930	16689073	3	12	C
AT3G04780	3	1312715	1312802	2	6	C
AT3G16840	3	5738790	5738856	1	6	C
AT3G17850	3	6111790	6111995	5	5	C
AT3G22890	3	8114101	8114362	6	26	C
AT5G13240	5	4225767	4225830	1	7	C
AT4G20280	4	10953789	10954119	8	5	C
AT2G39990	2	16705770	16705892	3	23	C
AT3G51050	3	18965323	18965482	4	12	C
AT1G04710	1	1322406	1322491	2	9	C
AT1G25350	1	8893361	8893461	3	7	C
AT1G68830	1	25876563	25876977	11	5	C
AT1G29700	1	10386406	10386532	3	12	C
AT5G30510	5	11637018	11637129	3	32	C
AT3G13222	3	4253143	4253270	3	5	C
AT3G10140	3	3135387	3135605	5	9	C
AT1G79990	1	30094918	30095033	3	5	C
AT1G74320	1	27944824	27945213	10	5	C
AT4G33790	4	16205596	16205789	4	5	C
AT2G21410	2	9170812	9170920	2	10	C
AT4G29330	4	14445799	14445873	1	11	C
AT2G13560	2	5658865	5658969	3	5	C
AT5G06290	5	1920201	1920283	1	43	C
AT3G28460	3	10675211	10675303	2	5	C
AT4G00370	4	165834	165894	1	13	C
AT4G23040	4	12075882	12075939	1	5	C
AT1G19110	1	6604550	6604651	2	5	C
AT5G66470	5	26560895	26561041	3	7	C
AT4G32830	4	15843337	15843433	2	9	C
AT4G17840	4	9918465	9918554	1	10	C
AT1G54770	1	20438900	20438978	1	7	C
AT1G25490	1	8954106	8954199	2	7	C
AT2G17760	2	7722642	7722742	2	5	C
AT4G01900	4	822772	822840	1	6	C
AT1G52160	1	19427336	19427391	1	5	C
AT2G31200	2	13301520	13301786	6	21	C
AT5G42030	5	16829599	16829699	2	14	C
AT2G43350	2	18016635	18016754	2	9	C
AT4G21790	4	11571277	11571350	1	7	C
AT3G18035	3	6169777	6169843	1	13	C
AT5G46210	5	18749306	18749387	2	12	C
AT4G34670	4	16549346	16549484	3	105	C
AT4G33690	4	16175464	16175747	7	5	C
AT5G47240	5	19201769	19201910	4	6	C
AT1G74520	1	28011634	28011847	5	5	C
AT5G55940	5	22674422	22674569	1	20	C
AT4G09010	4	5778123	5778230	3	11	C
AT4G30330	4	14837587	14837650	2	41	C
AT2G42680	2	17782903	17782986	1	48	C
AT5G26860	5	9452852	9452894	1	5	C
AT1G04230	1	1126232	1126363	3	8	C
AT4G11600	4	7010147	7010315	5	47	C
AT5G48030	5	19483997	19484046	1	5	C
AT4G27585	4	13768919	13769069	4	12	C
AT5G50920	5	20735583	20735769	5	6	C
AT2G29080	2	12499704	12499927	6	7	C
AT4G16442	4	9272593	9272726	2	25	C
AT4G09010	4	5778123	5778230	3	11	C
AT5G23200	5	7807819	7808094	7	5	C
AT3G47610	3	17561469	17561568	3	5	C
AT4G08790	4	5610219	5610356	3	5	C
AT4G32410	4	15643561	15643907	9	7	C
AT5G12310	5	3981572	3981703	3	12	C
AT1G14300	1	4884393	4884516	3	7	C
AT5G25900	5	9036983	9037124	3	7	C
AT4G26900	4	13519312	13519479	4	6	C
AT4G15610	4	8910133	8910260	3	20	C
AT4G36940	4	17419394	17419503	2	7	C
AT4G19390	4	10575730	10575808	2	8	C
AT1G18450	1	6348743	6348817	2	8	C
AT5G56360	5	22841317	22841405	2	6	C
AT1G64550	1	23976726	23976789	1	11	C
AT1G51580	1	19131239	19131322	2	5	C
AT5G23010	5	7705573	7705666	2	9	C
AT5G27380	5	9670053	9670129	2	6	C
AT5G57330	5	23237498	23237598	2	10	C
AT5G20520	5	6945170	6945287	3	5	C
AT3G06650	3	2081973	2082097	2	6	C
AT1G16080	1	5514903	5515121	5	23	C
AT5G35200	5	13482709	13482842	3	6	C
AT1G07110	1	2179106	2179198	2	7	C
AT2G29080	2	12499704	12499927	6	7	C
AT2G42390	2	17659284	17659398	2	6	C
AT5G67530	5	26959967	26960224	6	5	C
AT3G55450	3	20569366	20569674	7	7	C
AT2G27285	2	11683955	11684174	4	8	C
AT3G17930	3	6142735	6142825	2	42	C
AT4G13980	4	8077501	8078668	32	8	C
AT1G69700	1	26224904	26225163	6	7	C
AT2G18230	2	7939727	7939793	1	39	C
AT4G24520	4	12665731	12665801	1	6	C
AT1G64970	1	24138294	24138603	8	8	C
AT2G03120	2	939729	939807	2	25	C
AT2G17020	2	7405193	7405287	2	5	C
AT2G18110	2	7880412	7880688	6	17	C
AT4G08280	4	5231119	5231242	3	12	C
AT2G15620	2	6818206	6818561	9	11	C
AT5G62050	5	24941766	24941874	2	6	C
AT4G39520	4	18372485	18372545	1	10	C
AT5G48030	5	19484731	19484823	2	6	C
AT2G01490	2	222710	222855	4	9	C
AT3G05530	3	1605476	1605596	2	17	C
AT1G07360	1	2262082	2262352	6	16	C
AT3G55530	3	20607511	20607740	6	9	C
AT1G27510	1	9557014	9557096	2	8	C
AT2G37690	2	15816800	15816895	2	5	C
AT5G26210	5	9159210	9159439	5	31	C
AT4G14040	4	8101605	8102065	13	18	C
AT1G11260	1	3777900	3778223	8	14	C
AT2G30950	2	13183027	13183341	8	6	C
AT1G50170	1	18585909	18586151	5	6	C
AT2G38330	2	16071944	16072054	2	11	C
AT4G17830	4	9917581	9917735	4	7	C
AT4G37040	4	17456521	17456601	2	8	C
AT1G30600	1	10844178	10844311	3	8	C
AT3G02080	3	364321	364505	4	146	C
AT4G01897	4	821094	821169	1	7	C
AT2G13560	2	5658865	5658969	3	5	C
AT3G61830	3	22900210	22900295	2	7	C
AT2G24100	2	10252784	10252891	2	5	C
AT3G54360	3	20141583	20141729	4	5	C
AT4G29040	4	14312942	14313188	4	8	C
AT3G02690	3	580319	580367	1	5	C
AT1G30820	1	10945677	10945758	1	5	C
AT2G19430	2	8423336	8423417	2	6	C
AT1G66970	1	24998977	24999271	6	12	C
AT2G37130	2	15606387	15606576	4	69	C
AT1G36990	1	14030204	14030930	20	5	C
AT2G37510	2	15750506	15750575	1	5	C
AT2G23070	2	9831580	9831644	1	39	C
AT3G61260	3	22686660	22686742	2	87	C
AT1G21900	1	7691547	7691760	5	16	C
AT3G01480	3	189012	189306	8	13	C
AT1G60230	1	22217421	22217524	2	5	C
AT3G51840	3	19239099	19239177	1	57	C
AT1G73110	1	27498209	27498302	2	9	C
AT5G64440	5	25783626	25783736	2	10	C
AT1G14410	1	4929719	4929793	1	13	C
AT1G10510	1	3461903	3462177	7	6	C
AT3G28100	3	10457862	10457976	2	9	C
AT4G04910	4	2490659	2490718	1	6	C
AT1G66530	1	24825076	24825292	5	12	C
AT5G03880	5	1040189	1040309	3	27	C
AT2G43360	2	18018693	18018899	5	6	C
AT4G21810	4	11575956	11576171	6	30	C
AT4G05160	4	2666107	2666175	1	7	C
AT2G30980	2	13190063	13190159	2	9	C
AT3G23730	3	8550581	8550775	5	16	C
AT1G76400	1	28665221	28665369	3	7	C
AT4G01120	4	482535	482675	3	5	C
AT4G05530	4	2817725	2817827	2	17	C
AT1G13060	1	4454338	4454439	2	37	C
AT2G27680	2	11811741	11811821	2	9	C
AT5G54110	5	21976047	21976118	1	12	C
AT3G28220	3	10526095	10526268	4	6	C
AT4G01100	4	479076	479421	9	10	C
AT5G14100	5	4551373	4551434	1	6	C
AT5G26340	5	9244932	9245224	7	11	C
AT3G55520	3	20605134	20605265	3	12	C
AT5G11710	5	3773721	3773800	1	8	C
AT1G07830	1	2422946	2423104	3	11	C
AT3G02570	3	544854	545022	4	5	C
AT5G10730	5	3391751	3391845	2	6	C
AT1G45000	1	17013790	17013889	2	58	C
AT1G54290	1	20272666	20272872	5	8	C
AT3G02530	3	529202	529310	3	8	C
AT5G08260	5	2659645	2659834	4	10	C
AT2G42910	2	17864009	17864325	8	10	C
AT3G23940	3	8651139	8651210	1	5	C
AT1G19715	1	6818240	6818474	6	5	C
AT5G32450	5	12098201	12098325	3	7	C
AT1G04080	1	1051768	1052037	7	12	C
AT2G42780	2	17808614	17808693	2	9	C
AT2G42840	2	17833841	17834292	12	47	C
AT3G49420	3	18340809	18340871	1	5	C
AT5G09860	5	3070083	3070134	1	5	C
AT2G03780	2	1153439	1153581	3	7	C
AT5G11260	5	3594290	3594474	5	12	C
AT5G11450	5	3656260	3656557	8	12	C
AT1G11750	1	3969028	3969082	1	12	C
AT4G31530	4	15282642	15282755	2	5	C
AT5G41350	5	16560251	16560392	3	7	C
AT1G09150	1	2946548	2946612	1	10	C
AT2G26990	2	11527680	11527868	5	5	C
AT5G23900	5	8064978	8065088	2	12	C
AT2G03510	2	1068300	1068515	5	5	C
AT3G24550	3	8961960	8962031	1	8	C
AT4G27650	4	13806594	13806651	1	7	C
AT4G08310	4	5249566	5249691	3	15	C
AT1G63460	1	23539374	23539436	1	8	C
AT3G21865	3	7702302	7702359	1	10	C
AT5G65960	5	26402915	26403051	3	6	C
AT3G21280	3	7480321	7480381	1	5	C
AT1G26560	1	9179623	9179699	1	6	C
AT5G57350	5	23249900	23250139	6	5	C
AT1G64185	1	23828529	23828665	3	5	C
AT3G51830	3	19235781	19235848	1	8	C
AT1G48420	1	17901345	17901438	1	5	C
AT2G29570	2	12657534	12657632	2	7	C
AT4G19140	4	10470460	10470586	3	6	C
AT1G23100	1	8196046	8196186	3	13	C
AT4G12830	4	7531424	7531479	1	9	C
AT5G18230	5	6022048	6022183	3	7	C
AT2G19430	2	8422712	8422789	1	6	C
AT1G26670	1	9216847	9216906	1	13	C
AT1G50490	1	18708963	18709027	2	9	C
AT4G19640	4	10688414	10688488	2	17	C
AT2G19800	2	8538485	8538564	1	9	C
AT2G05710	2	2145210	2145690	13	13	C
AT1G80230	1	30175003	30175070	1	46	C
AT5G63110	5	25332849	25333129	8	15	C
AT4G15880	4	9014565	9014655	2	6	C
AT4G09010	4	5778639	5778740	2	37	C
AT3G54600	3	20222436	20222910	13	7	C
AT1G63900	1	23721914	23722027	2	9	C
AT4G12830	4	7531424	7531479	1	9	C
AT5G11980	5	3869232	3869417	4	5	C
AT3G06810	3	2147610	2147796	5	6	C
AT5G59180	5	23901976	23902045	1	8	C
AT5G52920	5	21483551	21483660	2	25	C
AT3G07880	3	2514519	2514586	1	31	C
AT3G62870	3	23254648	23254850	5	139	C
AT5G52920	5	21483551	21483660	2	25	C
AT5G19070	5	6375939	6376001	1	7	C
AT5G09860	5	3070223	3070283	1	5	C
AT1G24360	1	8642615	8642750	3	23	C
AT5G08565	5	2776925	2776987	1	6	C
AT5G22500	5	7473439	7473567	3	7	C
AT1G56110	1	20989368	20989556	4	11	C
AT2G45140	2	18619034	18619085	1	7	C
AT2G22230	2	9457401	9457462	1	10	C
AT3G03630	3	878554	878635	1	5	C
AT1G74050	1	27851251	27851433	3	83	C
AT4G00170	4	70932	71010	1	6	C
AT2G34570	2	14570927	14571048	3	9	C
AT2G45690	2	18830943	18831011	1	5	C
AT3G26070	3	9529028	9529103	1	54	C
AT1G30600	1	10843678	10844076	11	5	C
AT5G19550	5	6600323	6600445	2	6	C
AT3G49310	3	18297812	18297981	4	5	C
AT3G04520	3	1218625	1218737	2	5	C
AT1G75370	1	28280443	28280521	1	6	C
AT4G35910	4	17010721	17011040	8	5	C
AT3G03330	3	784558	784657	1	5	C
AT3G13350	3	4337072	4337151	1	12	C
AT1G12800	1	4362881	4363061	4	5	C
AT5G01020	5	7703	8138	11	16	C
AT1G74410	1	27970571	27970655	1	8	C
AT4G30950	4	15057589	15057704	2	32	C
AT3G11830	3	3735174	3735264	2	6	C
AT5G08000	5	2564406	2564440	1	12	C
AT3G05590	3	1622000	1622129	3	42	C
AT3G55040	3	20410633	20410720	2	7	C
AT5G11520	5	3686422	3686543	3	6	C
AT4G18440	4	10187778	10187961	3	5	C
AT2G24020	2	10225922	10226065	3	9	C
AT5G18230	5	6022048	6022183	3	7	C
AT5G06580	5	2012355	2012435	2	5	C
AT2G45860	2	18882437	18882499	1	5	C
AT4G33070	4	15952773	15953080	7	5	C
AT5G20900	5	7091849	7091907	1	19	C
AT5G03290	5	795336	795446	1	7	C
AT5G56950	5	23050449	23050542	2	17	C
AT3G23175	3	8274855	8275005	3	8	C
AT3G13860	3	4564509	4564641	3	17	C
AT1G45050	1	17034100	17034203	2	5	C
AT4G16146	4	9143001	9143064	1	15	C
AT5G20890	5	7089168	7089297	3	14	C
AT2G46580	2	19137238	19137296	1	5	C
AT1G23190	1	8223868	8223985	2	39	C
AT5G52100	5	21187622	21187745	3	5	C
AT1G03250	1	794327	794410	2	6	C
AT3G20550	3	7175180	7175228	1	6	C
AT1G48920	1	18102573	18102744	5	12	C
AT2G41790	2	17436953	17437076	2	7	C
AT1G52880	1	19693506	19693811	8	8	C
AT2G42710	2	17791338	17791446	2	7	C
AT1G18340	1	6313120	6313403	8	9	C
AT3G17020	3	5803418	5803528	2	64	C
AT1G13820	1	4736740	4736830	2	8	C
AT3G21640	3	7620405	7620495	2	10	C
AT1G80410	1	30234149	30234281	3	9	C
AT3G14290	3	4766137	4766203	1	18	C
AT5G15910	5	5194554	5194634	2	12	C
AT1G50370	1	18663325	18663393	2	8	C
AT4G01560	4	677412	677502	2	17	C
AT4G13010	4	7601461	7601603	3	92	C
AT2G45730	2	18844480	18844583	2	6	C
AT2G35880	2	15071088	15071179	2	7	C
AT4G16650	4	9373088	9373179	2	6	C
AT4G30950	4	15058483	15058635	3	17	C
AT2G19560	2	8475030	8475124	1	5	C
AT5G06780	5	2094283	2094347	1	7	C
AT3G19590	3	6806382	6806465	2	21	C
AT5G63200	5	25367826	25367915	2	8	C
AT1G20950	1	7298337	7298442	1	5	C
AT1G12410	1	4224453	4224522	2	28	C
AT4G32570	4	15717074	15717171	2	6	C
AT3G44620	3	16206039	16206126	2	7	C
AT5G35460	5	13690009	13690129	2	12	C
AT2G42220	2	17599348	17599599	6	31	C
AT1G56440	1	21142194	21142533	8	5	C
AT3G54690	3	20258328	20258552	6	7	C
AT1G58030	1	21468290	21468366	2	35	C
AT3G02480	3	512784	513035	6	7	C
AT3G46970	3	17314729	17314858	3	6	C
AT3G20870	3	7310169	7310237	2	5	C
AT2G36740	2	15416233	15416303	2	7	C
AT5G47240	5	19202007	19202136	3	6	C
AT4G18590	4	10236532	10236791	6	13	C
AT5G35460	5	13691056	13691294	6	10	C
AT2G42780	2	17808817	17808880	1	7	C
AT5G15530	5	5039283	5039325	1	50	C
AT4G26670	4	13452854	13452919	1	24	C
AT1G30820	1	10948348	10948435	2	5	C
AT5G54110	5	21977158	21977236	2	8	C
AT5G11500	5	3678372	3678460	2	31	C
AT1G25350	1	8893567	8893639	2	8	C
AT1G72175	1	27162560	27162662	1	7	C
AT4G19860	4	10778771	10778960	4	6	C
AT3G08010	3	2556758	2557074	9	12	C
AT1G36320	1	13674321	13674566	6	8	C
AT4G11160	4	6804356	6804714	9	10	C
AT2G38390	2	16087465	16087634	4	7	C
AT5G45130	5	18262706	18262780	2	12	C
AT1G77760	1	29242663	29242896	5	5	C
AT3G05910	3	1764959	1765065	2	11	C
AT4G33790	4	16204590	16204718	3	6	C
AT5G17820	5	5888909	5889358	12	5	C
AT5G20520	5	6943658	6943887	6	9	C
AT5G59960	5	24161063	24161109	1	6	C
AT3G49850	3	18500348	18500586	5	21	C
AT5G50450	5	20561518	20561681	4	5	C
AT3G27090	3	9992267	9992378	2	12	C
AT1G23090	1	8188236	8188444	5	5	C
AT4G20480	4	11034750	11034907	4	9	C
AT5G66860	5	26719119	26719249	2	6	C
AT3G62970	3	23281977	23282034	1	6	C
AT1G09330	1	3014045	3014105	1	6	C
AT4G05390	4	2739417	2739637	6	8	C
AT1G03610	1	902169	902347	5	5	C
AT2G37790	2	15846692	15846780	2	13	C
AT3G27390	3	10136617	10136726	2	14	C
AT2G43650	2	18107733	18107873	3	5	C
AT5G14640	5	4719524	4719627	2	8	C
AT2G23940	2	10191767	10191852	2	14	C
AT2G07050	2	2929801	2929882	2	9	C
AT1G44100	1	16768925	16769159	5	6	C
AT5G01920	5	360039	360444	11	5	C
AT5G62290	5	25037612	25037672	1	6	C
AT4G11160	4	6804356	6804714	9	10	C
AT3G15850	3	5360605	5360712	2	7	C
AT4G22010	4	11665114	11665563	12	5	C
AT4G35250	4	16771696	16771837	3	12	C
AT2G44270	2	18306500	18306643	3	8	C
AT4G37610	4	17671764	17671993	5	16	C
AT4G39520	4	18373176	18373353	4	24	C
AT4G00330	4	143643	143818	4	6	C
AT1G04190	1	1107818	1107869	1	28	C
AT2G37990	2	15908914	15909043	3	7	C
AT2G21410	2	9170431	9170539	1	12	C
AT2G01470	2	212839	212960	2	10	C
AT1G04820	1	1357156	1357762	6	23	C
AT2G35795	2	15049926	15050105	5	31	C
AT3G14415	3	4820198	4820299	2	34	C
AT5G54760	5	22262551	22262605	1	55	C
AT2G37110	2	15600262	15600465	5	30	C
AT3G14200	3	4713902	4713987	2	5	C
AT2G07050	2	2925618	2925804	5	7	C
AT4G25640	4	13077117	13077204	2	21	C
AT4G27080	4	13591348	13591423	1	5	C
AT4G39280	4	18283489	18283574	1	6	C
AT1G50370	1	18663609	18663667	1	6	C
AT1G07110	1	2183628	2183692	1	8	C
AT5G43720	5	17575280	17575395	3	8	C
AT3G11800	3	3727046	3727154	2	10	C
AT3G08850	3	2692107	2692186	1	5	C
AT4G28360	4	14030202	14030355	3	7	C
AT1G27150	1	9431334	9431386	1	5	C
AT1G16080	1	5515210	5515339	3	22	C
AT4G04470	4	2228119	2228205	2	11	C
AT1G80050	1	30116814	30116873	1	5	C
AT5G11240	5	3583339	3583483	4	6	C
AT1G71030	1	26799551	26799678	3	24	C
AT3G10530	3	3286267	3286342	2	5	C
AT5G66470	5	26559899	26559998	2	6	C
AT2G39990	2	16705574	16705688	2	23	C
AT1G13820	1	4736540	4736636	2	7	C
AT1G21380	1	7486937	7487019	1	6	C
AT3G19515	3	6769140	6769261	2	5	C
AT4G37040	4	17456353	17456425	1	8	C
AT4G14965	4	8551882	8551954	1	8	C
AT1G04170	1	1097998	1098101	2	10	C
AT5G51020	5	20763837	20763898	1	15	C
AT1G50380	1	18668390	18668549	4	5	C
AT5G57440	5	23289129	23289277	3	7	C
AT5G66560	5	26581737	26581807	2	6	C
AT2G34590	2	14577504	14577548	1	38	C
AT3G01490	3	191806	192003	5	5	C
AT4G36430	4	17205181	17205347	4	5	C
AT1G02340	1	466731	466797	1	6	C
AT4G11280	4	6864433	6864565	3	6	C
AT1G78140	1	29408295	29408405	2	17	C
AT4G09730	4	6138556	6138686	4	9	C
AT1G60230	1	22217238	22217336	2	5	C
AT5G13120	5	4163368	4163423	1	22	C
AT1G72150	1	27153627	27153755	3	17	C
AT1G25260	1	8855307	8855473	4	21	C
AT4G04880	4	2466591	2466683	2	5	C
AT2G26080	2	11117199	11117277	1	8	C
AT2G24150	2	10273863	10273903	1	6	C
AT5G47120	5	19153809	19153953	3	73	C
AT1G79440	1	29891500	29891600	2	23	C
AT3G57650	3	21363405	21363492	2	10	C
AT1G69960	1	26353005	26353083	2	8	C
AT4G26900	4	13515799	13515882	1	7	C
AT2G27600	2	11788875	11788981	2	10	C
AT1G53670	1	20040906	20041018	2	19	C
AT3G53670	3	19902070	19902370	7	7	C
AT1G10180	1	3338740	3338877	3	5	C
AT3G06650	3	2080793	2080922	3	5	C
AT3G03960	3	1027244	1027302	1	23	C
AT3G29180	3	11152223	11152346	3	7	C
AT4G17300	4	9683235	9683313	1	5	C
AT3G58140	3	21541425	21541530	3	13	C
AT5G43680	5	17562325	17562436	2	5	C
AT1G28200	1	9851190	9851462	7	20	C
AT5G08380	5	2695426	2695517	2	6	C
AT5G26880	5	9458340	9458394	1	9	C
AT5G44070	5	17754286	17754552	7	13	C
AT2G20420	2	8812937	8813048	3	45	C
AT1G33230	1	12047261	12047356	2	11	C
AT1G71790	1	27001973	27002069	2	27	C
AT3G62530	3	23143768	23143895	3	24	C
AT2G20420	2	8813499	8813577	1	19	C
AT3G21865	3	7702122	7702224	2	9	C
AT3G05530	3	1605088	1605207	2	5	C
AT5G54800	5	22280327	22280541	6	7	C
AT5G09810	5	3052804	3052870	1	243	C
AT4G19190	4	10494047	10494199	3	7	C
AT2G24200	2	10295103	10295230	3	11	C
AT5G08565	5	2776925	2776987	1	6	C
AT5G54760	5	22262183	22262389	5	42	C
AT4G11740	4	7073156	7073243	2	5	C
AT5G26880	5	9458644	9458703	1	11	C
AT5G54680	5	22235712	22235875	4	14	C
AT1G32580	1	11784558	11784656	2	13	C
AT1G28380	1	9964379	9964581	5	5	C
AT1G79990	1	30096376	30096542	5	6	C
AT1G53280	1	19868959	19869100	4	8	C
AT1G33330	1	12085852	12085934	2	6	C
AT5G19750	5	6678044	6678139	2	5	C
AT2G33990	2	14368454	14368571	2	7	C
AT3G05970	3	1787077	1787164	2	15	C
AT5G02250	5	455275	455435	4	5	C
AT4G09550	4	6039692	6039923	6	6	C
AT1G04980	1	1414644	1414821	4	5	C
AT3G52380	3	19433137	19433239	2	17	C
AT1G19120	1	6608488	6608557	1	7	C
AT3G25805	3	9428108	9428244	3	8	C
AT5G50350	5	20517288	20517387	2	5	C
AT4G00585	4	252107	252332	5	59	C
AT1G67340	1	25234295	25234458	3	12	C
AT1G78560	1	29552791	29552885	2	6	C
AT5G13560	5	4363004	4363112	2	5	C
AT3G08850	3	2693232	2693390	4	5	C
AT2G22480	2	9555060	9555189	3	5	C
AT4G33110	4	15973297	15973397	1	9	C
AT2G45810	2	18869314	18869444	3	11	C
AT3G20870	3	7311989	7312048	1	10	C
AT2G20420	2	8814327	8814492	4	7	C
AT3G20870	3	7311249	7311331	2	6	C
AT1G04690	1	1314779	1314923	3	9	C
AT4G38800	4	18114563	18114655	2	45	C
AT1G50380	1	18669559	18669683	3	9	C
AT1G07040	1	2162169	2162385	5	6	C
AT3G13470	3	4392211	4392304	2	9	C
AT5G09590	5	2976144	2976223	2	14	C
AT4G38550	4	18026805	18026928	3	7	C
AT3G11830	3	3735923	3735998	2	23	C
AT4G14000	4	8091212	8091279	1	12	C
AT4G23800	4	12390991	12391401	11	11	C
AT2G27130	2	11603179	11603230	1	11	C
AT4G24690	4	12742571	12742695	3	7	C
AT5G26880	5	9458644	9458703	1	11	C
AT4G29330	4	14445557	14445693	3	11	C
AT1G20190	1	6999165	6999487	9	11	C
AT1G29880	1	10461645	10462028	10	6	C
AT3G19515	3	6766673	6766965	7	9	C
AT3G12670	3	4021581	4021620	1	5	C
AT5G05200	5	1545667	1545823	4	11	C
AT5G44190	5	17816490	17816631	4	10	C
AT4G31670	4	15337990	15338153	4	5	C
AT2G18960	2	8233981	8234163	5	39	C
AT3G02780	3	602927	603065	2	21	C
AT5G13610	5	4383559	4383668	2	5	C
AT5G22500	5	7471850	7471951	2	8	C
AT3G55620	3	20645536	20645570	1	26	C
AT1G60080	1	22157710	22157760	1	16	C
AT1G15420	1	5302146	5302209	1	13	C
AT5G34850	5	13127894	13128006	3	5	C
AT3G02530	3	529394	529463	1	7	C
AT5G66410	5	26537523	26537598	2	11	C
AT2G17390	2	7562934	7562992	2	46	C
AT5G11240	5	3582944	3583040	2	8	C
AT3G14415	3	4818658	4818811	2	61	C
AT3G15410	3	5203869	5204006	3	13	C
AT5G62880	5	25255789	25255855	1	10	C
AT1G51110	1	18940870	18940978	3	8	C
AT3G55960	3	20772445	20772566	2	7	C
AT2G23350	2	9952585	9952768	4	15	C
AT3G52870	3	19605748	19605837	2	6	C
AT3G20050	3	7000903	7000999	3	5	C
AT4G37800	4	17776704	17776901	5	15	C
AT3G17668	3	6040074	6040129	1	7	C
AT5G18110	5	5990019	5990112	2	14	C
AT1G51730	1	19191466	19191524	1	17	C
AT5G13720	5	4428484	4428584	2	10	C
AT5G56020	5	22702741	22702846	2	7	C
AT1G26670	1	9217360	9217531	4	12	C
AT3G42050	3	14240532	14240658	3	7	C
AT1G02130	1	400930	401086	4	15	C
AT3G47860	3	17668820	17668986	4	14	C
AT5G36940	5	14610830	14610943	3	6	C
AT3G11830	3	3735174	3735264	2	6	C
AT3G13882	3	4575445	4575539	2	14	C
AT1G75220	1	28234725	28234790	1	5	C
AT1G03150	1	758199	758260	1	8	C
AT3G03120	3	718187	718303	3	5	C
AT1G35290	1	12947952	12948048	2	6	C
AT3G13930	3	4599710	4599813	3	13	C
AT1G63460	1	23539716	23539884	4	8	C
AT3G22200	3	7838228	7838322	2	12	C
AT5G48380	5	19622918	19623844	26	8	C
AT5G57330	5	23236110	23236185	1	12	C
AT4G28220	4	13995376	13995496	3	7	C
AT5G58110	5	23533342	23533431	2	61	C
AT4G25000	4	12853534	12853667	3	6	C
AT4G30950	4	15059450	15059514	1	32	C
AT1G53670	1	20041310	20041508	5	11	C
AT5G63905	5	25588381	25588487	2	15	C
AT5G62810	5	25239488	25239562	1	5	C
AT3G22950	3	8137328	8137549	6	18	C
AT4G25370	4	12973078	12973114	1	29	C
AT5G08540	5	2764451	2764547	2	9	C
AT3G05970	3	1788470	1788600	3	5	C
AT4G15900	4	9026764	9026829	1	6	C
AT4G00370	4	163355	163440	1	9	C
AT3G56460	3	20944177	20944321	3	31	C
AT1G76550	1	28729071	28729182	3	6	C
AT5G41970	5	16809093	16809192	2	7	C
AT5G11900	5	3835001	3835060	1	10	C
AT3G11710	3	3704515	3704601	2	5	C
AT5G59180	5	23901667	23901718	1	8	C
AT3G06650	3	2081537	2081598	1	6	C
AT3G22200	3	7837329	7837404	2	9	C
AT2G36620	2	15358325	15358401	2	25	C
AT5G18040	5	5972942	5973055	2	6	C
AT3G18035	3	6169777	6169843	1	13	C
AT4G11010	4	6733166	6733334	4	36	C
AT5G03430	5	852118	852276	4	8	C
AT1G17690	1	6083113	6083188	1	9	C
AT1G65840	1	24494567	24494681	3	9	C
AT1G19150	1	6613160	6613675	14	10	C
AT4G17600	4	9804264	9804402	3	39	C
AT1G78890	1	29662360	29662449	1	6	C
AT3G54360	3	20140861	20140949	1	5	C
AT3G10520	3	3276759	3276876	3	10	C
AT4G33250	4	16039447	16039530	2	79	C
AT4G01320	4	546862	546947	2	21	C
AT5G54170	5	22003399	22003576	5	5	C
AT4G36910	4	17392533	17392621	2	10	C
AT4G05530	4	2817288	2817423	3	25	C
AT3G23530	3	8437416	8437656	4	14	C
AT1G14360	1	4912073	4912177	2	7	C
AT4G25900	4	13162837	13162940	2	15	C
AT3G62580	3	23158188	23158408	5	20	C
AT2G24280	2	10343576	10343656	2	5	C
AT4G15880	4	9015516	9015589	2	16	C
AT5G13240	5	4225436	4225508	2	6	C
AT5G56740	5	22972114	22972224	3	5	C
AT1G71440	1	26925326	26925403	1	7	C
AT2G29320	2	12599441	12599649	5	27	C
AT5G48030	5	19483723	19483790	1	6	C
AT3G10220	3	3162990	3163032	1	8	C
AT2G04400	2	1533146	1533229	1	7	C
AT4G24930	4	12821813	12821883	1	12	C
AT5G50450	5	20561518	20561681	4	5	C
AT3G51130	3	19006222	19006328	2	6	C
AT1G19450	1	6734040	6734130	2	5	C
AT5G10920	5	3442836	3442985	4	5	C
AT1G75500	1	28342503	28342924	12	22	C
AT5G45330	5	18381216	18381333	3	18	C
AT3G18600	3	6399977	6400103	2	9	C
AT5G52920	5	21483551	21483660	2	25	C
AT4G22990	4	12051364	12051428	1	5	C
AT2G13540	2	5645184	5645247	2	10	C
AT4G17640	4	9826357	9826467	2	5	C
AT5G51510	5	20939784	20939848	1	18	C
AT3G19710	3	6848338	6848470	3	21	C
AT1G22690	1	8027471	8027525	1	8	C
AT5G58590	5	23698294	23698420	3	8	C
AT3G29320	3	11258403	11258604	5	12	C
AT4G05060	4	2591274	2591345	2	6	C
AT4G21150	4	11283220	11283343	3	20	C
AT4G30950	4	15058483	15058635	3	17	C
AT5G40760	5	16328778	16328864	2	10	C
AT5G35460	5	13690009	13690129	2	12	C
AT2G35780	2	15046648	15046744	2	14	C
AT1G71440	1	26926912	26926987	2	5	C
AT2G19800	2	8539949	8540034	2	17	C
AT4G01120	4	482146	482272	3	6	C
AT3G22740	3	8034673	8034730	1	13	C
AT1G11910	1	4018650	4018819	4	21	C
AT3G25520	3	9271807	9272026	5	144	C
AT2G22540	2	9589469	9589511	1	7	C
AT3G52850	3	19601134	19601216	1	7	C
AT4G18970	4	10390006	10390252	6	7	C
AT3G54470	3	20179489	20179744	6	6	C
AT1G05430	1	1594921	1595042	2	12	C
AT3G61260	3	22686660	22686742	2	87	C
AT2G21410	2	9174472	9174666	2	10	C
AT2G01540	2	242731	242827	2	11	C
AT1G04530	1	1234992	1235107	3	6	C
AT1G15470	1	5315804	5315936	3	11	C
AT3G22290	3	7883395	7883492	2	13	C
AT3G20870	3	7310169	7310237	2	5	C
AT3G19910	3	6928217	6928259	1	11	C
AT2G30980	2	13190708	13190765	1	8	C
AT2G46470	2	19079721	19080195	12	5	C
AT1G45130	1	17069298	17069404	2	7	C
AT5G09860	5	3070083	3070134	1	5	C
AT1G25490	1	8952174	8952421	6	5	C
AT2G41250	2	17208337	17208499	4	8	C
AT3G07880	3	2514519	2514586	1	31	C
AT5G14640	5	4719708	4719792	2	5	C
AT5G40930	5	16422809	16422863	1	9	C
AT1G70610	1	26629768	26629829	1	9	C
AT2G20860	2	8987485	8987865	10	16	C
AT5G47320	5	19221254	19221323	1	11	C
AT1G77060	1	28957562	28957645	1	10	C
AT5G50320	5	20500934	20501004	2	5	C
AT5G16070	5	5247934	5248042	2	6	C
AT1G70710	1	26665926	26666334	10	8	C
AT2G19430	2	8424460	8424577	3	5	C
AT5G61820	5	24851977	24852235	7	16	C
AT3G01480	3	190292	190364	1	13	C
AT1G12000	1	4050319	4050388	1	78	C
AT5G51510	5	20939233	20939357	3	24	C
AT4G30490	4	14899378	14899572	5	7	C
AT3G09300	3	2858650	2858767	2	8	C
AT5G30510	5	11637582	11637663	1	19	C
AT5G13560	5	4363325	4363391	1	5	C
AT3G03920	3	1009682	1009831	3	14	C
AT1G25260	1	8855307	8855473	4	21	C
AT5G66760	5	26674098	26674219	3	27	C
AT1G04040	1	1042952	1043162	5	9	C
AT5G44520	5	17952895	17952965	1	8	C
AT5G39800	5	15953746	15953811	1	11	C
AT1G65840	1	24494094	24494210	3	10	C
AT1G25260	1	8854986	8855045	1	17	C
AT3G02690	3	580942	581114	4	6	C
AT4G11600	4	7010869	7010946	1	29	C
AT5G40930	5	16421938	16422011	1	36	C
AT5G05700	5	1715064	1715215	3	5	C
AT1G10090	1	3290977	3291211	6	11	C
AT3G18440	3	6328890	6329028	3	8	C
AT2G19830	2	8566396	8566504	3	14	C
AT5G56950	5	23049972	23050016	1	22	C
AT4G36940	4	17417799	17417861	1	5	C
AT3G20050	3	7001288	7001348	1	8	C
AT4G22990	4	12051364	12051428	1	5	C
AT3G21670	3	7628461	7628679	5	17	C
AT5G66920	5	26740849	26741217	10	5	C
AT3G19800	3	6877034	6877115	2	10	C
AT2G20230	2	8733925	8734030	2	25	C
AT5G08260	5	2659963	2660052	2	9	C
AT3G59280	3	21920859	21920947	2	10	C
AT5G66760	5	26672845	26672989	4	9	C
AT3G46630	3	17192481	17192596	3	13	C
AT4G15545	4	8876767	8876866	2	30	C
AT5G26880	5	9458644	9458703	1	11	C
AT4G05060	4	2590424	2590547	3	5	C
AT5G66470	5	26559714	26559816	2	6	C
AT1G64880	1	24112240	24112300	1	11	C
AT1G71950	1	27084641	27084739	2	21	C
AT2G45690	2	18830700	18830762	1	6	C
AT1G51500	1	19102254	19102362	2	7	C
AT4G04330	4	2116863	2116926	1	8	C
AT3G02220	3	413250	413372	3	11	C
AT5G61450	5	24729316	24729375	1	6	C
AT3G22750	3	8037847	8037982	3	6	C
AT5G50920	5	20734550	20734768	6	6	C
AT3G22200	3	7836283	7836381	1	20	C
AT3G17820	3	6098293	6098400	3	87	C
AT1G08510	1	2692914	2693439	14	13	C
AT1G67580	1	25332069	25332158	2	7	C
AT4G36940	4	17418979	17419114	3	5	C
AT5G36940	5	14607944	14608146	5	5	C
AT4G14790	4	8496518	8496610	2	5	C
AT4G24520	4	12663241	12663355	3	41	C
AT1G20580	1	7129915	7129982	1	53	C
AT1G56070	1	20974571	20974659	2	97	C
AT1G09150	1	2946548	2946612	1	10	C
AT4G20410	4	11015329	11015488	4	5	C
AT4G19640	4	10688747	10688915	4	16	C
AT4G02230	4	979502	979866	10	34	C
AT2G14520	2	6190727	6190814	1	6	C
AT3G15410	3	5206916	5206991	2	8	C
AT3G49310	3	18297812	18297981	4	5	C
AT5G56650	5	22948051	22948405	9	5	C
AT3G17780	3	6087341	6087424	2	10	C
AT2G03800	2	1158332	1158521	4	5	C
AT3G17590	3	6018741	6018813	1	6	C
AT1G05260	1	1530429	1530592	4	6	C
AT2G30010	2	12814933	12815092	4	5	C
AT2G46910	2	19279938	19280073	3	7	C
AT5G40930	5	16422192	16422362	4	31	C
AT4G05180	4	2672337	2672633	7	132	C
AT5G64740	5	25902467	25902818	10	6	C
AT1G79750	1	30013402	30013492	2	10	C
AT1G75440	1	28318341	28318430	2	14	C
AT4G27720	4	13832584	13832850	6	5	C
AT3G14220	3	4733573	4733774	5	7	C
AT5G58110	5	23533342	23533431	2	61	C
AT1G47830	1	17615933	17615993	1	11	C
AT3G21690	3	7640801	7640858	1	6	C
AT4G22840	4	11992942	11993067	3	6	C
AT3G55440	3	20565971	20566056	2	295	C
AT5G13850	5	4471670	4471743	1	82	C
AT4G02120	4	941067	941147	2	9	C
AT4G11160	4	6804179	6804249	2	10	C
AT5G62190	5	25000294	25000429	3	6	C
AT3G13750	3	4512977	4513083	2	8	C
AT4G14000	4	8091685	8091967	7	9	C
AT4G15130	4	8638219	8638315	2	5	C
AT2G38080	2	15942176	15942328	4	11	C
AT1G55360	1	20670900	20670954	1	8	C
AT4G14030	4	8098847	8098955	3	13	C
AT2G20270	2	8746227	8746301	1	11	C
AT5G47120	5	19153809	19153953	3	73	C
AT5G08670	5	2819463	2819622	3	13	C
AT3G53620	3	19893044	19893110	2	14	C
AT5G01220	5	87856	87934	2	5	C
AT4G01320	4	548572	548644	2	9	C
AT2G37240	2	15648135	15648195	2	9	C
AT4G19640	4	10688998	10689076	2	13	C
AT5G49720	5	20215842	20215978	3	10	C
AT1G74050	1	27851251	27851433	3	83	C
AT2G33990	2	14368454	14368571	2	7	C
AT5G04920	5	1439740	1439810	1	6	C
AT2G45270	2	18676079	18676168	2	6	C
AT2G32260	2	13705810	13705853	1	6	C
AT3G07640	3	2438357	2438457	2	9	C
AT3G14770	3	4958451	4958668	5	9	C
AT2G01490	2	222465	222613	3	9	C
AT5G56650	5	22948051	22948405	9	5	C
AT5G12410	5	4023688	4023808	3	13	C
AT1G55480	1	20718539	20718660	2	16	C
AT1G06550	1	2004191	2004233	1	5	C
AT3G46460	3	17107306	17107384	1	7	C
AT5G09450	5	2941989	2942278	8	7	C
AT4G35220	4	16753676	16753747	2	5	C
AT1G14610	1	5008773	5008922	3	5	C
AT1G73760	1	27743490	27743589	2	6	C
AT2G36130	2	15174231	15174327	2	8	C
AT2G32600	2	13841399	13841474	1	11	C
AT3G20550	3	7175342	7175457	3	5	C
AT1G04710	1	1322406	1322491	2	9	C
AT1G78050	1	29354044	29354146	2	5	C
AT5G46800	5	19006645	19007039	10	11	C
AT5G64840	5	25935338	25935479	3	7	C
AT2G14520	2	6189926	6190051	3	5	C
AT4G22750	4	11949645	11949708	1	13	C
AT1G30820	1	10948530	10948610	2	8	C
AT1G33990	1	12357374	12357509	3	7	C
AT4G24520	4	12663438	12663561	2	11	C
AT4G22010	4	11664740	11665011	7	7	C
AT5G19760	5	6681242	6681326	2	37	C
AT1G12800	1	4362175	4362283	2	6	C
AT4G32940	4	15901050	15901257	5	21	C
AT2G13560	2	5661579	5661642	1	15	C
AT2G20450	2	8821160	8821262	2	51	C
AT5G05200	5	1544799	1544978	4	10	C
AT3G03250	3	751722	751780	1	18	C
AT4G00370	4	163355	163440	1	9	C
AT1G53120	1	19797347	19797453	3	5	C
AT1G09780	1	3167655	3167871	6	9	C
AT5G25080	5	8644254	8644309	1	5	C
AT1G01940	1	324258	324417	4	12	C
AT4G28880	4	14251772	14251842	1	13	C
AT4G15790	4	8983444	8983498	1	13	C
AT1G42440	1	15901272	15901395	3	8	C
AT3G15150	3	5103234	5103345	3	5	C
AT5G51020	5	20763032	20763125	2	7	C
AT4G15545	4	8876498	8876552	1	40	C
AT5G19890	5	6725345	6725528	4	18	C
AT2G28190	2	12022909	12022985	1	73	C
AT2G26990	2	11527984	11528119	3	5	C
AT3G03250	3	753241	753332	2	27	C
AT4G14690	4	8418597	8418699	2	14	C
AT5G32450	5	12097600	12097657	1	37	C
AT3G50830	3	18905527	18905598	1	18	C
AT1G80410	1	30233742	30233840	2	8	C
AT2G36230	2	15201516	15201650	3	5	C
AT5G66760	5	26672011	26672152	3	8	C
AT5G27380	5	9670212	9670382	4	7	C
AT1G21380	1	7487732	7487811	1	10	C
AT2G38080	2	15943152	15944076	24	5	C
AT1G13730	1	4711975	4712036	1	5	C
AT5G43600	5	17530507	17530636	3	5	C
AT4G22780	4	11970331	11970377	1	7	C
AT5G62190	5	24999214	24999326	2	10	C
AT5G11450	5	3654990	3655120	3	10	C
AT4G16190	4	9172290	9172537	6	36	C
AT3G06810	3	2147363	2147495	3	6	C
AT2G39400	2	16459970	16460097	3	8	C
AT1G76970	1	28929638	28929794	4	6	C
AT3G11710	3	3703887	3704013	3	5	C
AT3G15570	3	5270936	5271929	26	6	C
AT4G23885	4	12419903	12420049	3	15	C
AT3G12760	3	4056568	4056628	1	46	C
AT3G55960	3	20772256	20772338	2	6	C
AT1G53670	1	20041130	20041196	1	18	C
AT4G24690	4	12743475	12744033	15	15	C
AT3G01490	3	191411	191721	8	6	C
AT5G44040	5	17738190	17738384	5	5	C
AT3G54190	3	20073078	20073349	6	6	C
AT5G47330	5	19225315	19225354	1	5	C
AT2G23070	2	9831741	9831824	1	13	C
AT3G09840	3	3020129	3020358	6	22	C
AT5G58030	5	23505297	23505386	2	6	C
AT4G23650	4	12325346	12325474	3	24	C
AT4G17650	4	9828830	9828962	3	6	C
AT5G48030	5	19486208	19486292	2	5	C
AT5G45130	5	18262706	18262780	2	12	C
AT5G16970	5	5577417	5577598	4	12	C
AT5G61030	5	24578083	24578232	3	7	C
AT3G25110	3	9147713	9147847	4	6	C
AT5G40760	5	16331009	16331080	2	5	C
AT5G62190	5	24999409	24999564	4	10	C
AT4G33950	4	16274565	16274816	6	6	C
AT5G47200	5	19185423	19185579	3	27	C
AT1G79200	1	29800068	29800127	1	14	C
AT2G40300	2	16839594	16839655	1	14	C
AT1G53645	1	20030572	20030722	4	7	C
AT3G17680	3	6044224	6044283	1	5	C
AT1G79610	1	29958567	29958651	2	7	C
AT3G62970	3	23282110	23282143	1	6	C
AT5G54760	5	22262551	22262605	1	55	C
AT5G66850	5	26715202	26715856	17	6	C
AT4G31810	4	15389571	15389635	2	8	C
AT5G46210	5	18749100	18749181	2	10	C
AT1G65220	1	24231744	24232006	6	5	C
AT3G01800	3	287323	287392	1	8	C
AT2G18465	2	8010985	8011088	2	7	C
AT5G57350	5	23253562	23253620	1	7	C
AT3G21215	3	7443850	7443965	2	8	C
AT1G69410	1	26093319	26093442	3	31	C
AT4G21790	4	11570755	11570848	2	11	C
AT2G26300	2	11205313	11205386	1	9	C
AT3G21690	3	7640801	7640858	1	6	C
AT1G31860	1	11434750	11434846	2	11	C
AT2G31200	2	13301520	13301786	6	21	C
AT5G47770	5	19362951	19363067	3	6	C
AT1G77760	1	29242988	29243129	3	5	C
AT5G03880	5	1039589	1039633	1	22	C
AT4G23820	4	12398507	12398628	3	13	C
AT4G24350	4	12610018	12610086	1	12	C
AT3G19515	3	6770102	6770185	2	7	C
AT4G21190	4	11293481	11293580	2	13	C
AT3G26070	3	9528561	9528675	3	48	C
AT3G25860	3	9462856	9463048	5	7	C
AT4G36250	4	17152755	17152905	3	11	C
AT1G51110	1	18939751	18939874	3	8	C
AT1G67080	1	25049285	25049374	2	7	C
AT4G21960	4	11647519	11647685	4	157	C
AT3G57000	3	21104169	21104314	3	10	C
AT4G00720	4	295475	295550	2	9	C
AT1G50380	1	18669559	18669683	3	9	C
AT3G48000	3	17729410	17729500	2	12	C
AT5G26820	5	9436519	9436633	2	5	C
AT2G25950	2	11076435	11076485	1	10	C
AT2G21520	2	9224808	9224907	2	6	C
AT3G12320	3	3924864	3925007	4	13	C
AT4G23820	4	12398507	12398628	3	13	C
AT3G47833	3	17659847	17659916	1	62	C
AT5G07220	5	2265940	2266087	4	8	C
AT3G06810	3	2148043	2148163	3	5	C
AT1G80400	1	30231682	30231962	7	7	C
AT2G19560	2	8475030	8475124	1	5	C
AT2G20860	2	8987485	8987865	10	16	C
AT4G27720	4	13831918	13832087	4	11	C
AT3G57290	3	21207936	21208074	3	8	C
AT5G64840	5	25934467	25934596	3	9	C
AT2G19080	2	8271387	8271532	3	9	C
AT3G22960	3	8140274	8140468	5	15	C
AT4G02120	4	943707	943788	2	5	C
AT1G48200	1	17801217	17801523	8	7	C
AT3G20930	3	7332327	7332538	5	7	C
AT3G48410	3	17937943	17938206	6	6	C
AT1G09795	1	3174622	3174736	2	14	C
AT2G20570	2	8863378	8863519	3	5	C
AT2G45710	2	18838594	18838696	3	33	C
AT3G20930	3	7333288	7333357	1	6	C
AT4G17560	4	9780468	9780786	9	31	C
AT5G54800	5	22279508	22279734	5	6	C
AT4G32830	4	15843102	15843249	4	18	C
AT5G52640	5	21370221	21370363	4	6	C
AT2G42570	2	17724984	17725143	3	8	C
AT4G27720	4	13832584	13832850	6	5	C
AT1G03280	1	803565	803688	3	5	C
AT5G22500	5	7473439	7473567	3	7	C
AT5G15090	5	4890525	4890636	3	71	C
AT5G61840	5	24858044	24858433	10	6	C
AT3G52870	3	19605309	19605456	3	5	C
AT1G28320	1	9923217	9923346	3	5	C
AT3G01490	3	192267	192389	3	5	C
AT2G30920	2	13164788	13164869	2	7	C
AT1G20630	1	7149276	7149344	2	10	C
AT3G53620	3	19893838	19893959	3	6	C
AT2G01970	2	453714	454300	15	5	C
AT3G13740	3	4505655	4505803	3	10	C
AT5G16070	5	5247720	5247839	2	17	C
AT1G06110	1	1853403	1853510	3	21	C
AT2G42790	2	17810444	17810568	3	8	C
AT3G05070	3	1417160	1417275	2	19	C
AT2G35880	2	15070906	15070978	2	8	C
AT1G19920	1	6915073	6915160	1	16	C
AT5G51510	5	20939784	20939848	1	18	C
AT1G78890	1	29662360	29662449	1	6	C
AT5G20520	5	6945379	6945434	1	7	C
AT3G30775	3	12451822	12452474	17	9	C
AT5G48385	5	19626686	19627760	28	10	C
AT3G62870	3	23254072	23254165	2	90	C
AT5G48500	5	19670870	19671071	5	10	C
AT4G29590	4	14513142	14513228	2	9	C
AT4G11160	4	6803953	6804086	2	10	C
AT2G40660	2	16975399	16975491	2	13	C
AT3G10220	3	3162990	3163032	1	8	C
AT5G19550	5	6598785	6598847	1	28	C
AT2G19450	2	8436433	8436819	10	5	C
AT1G62740	1	23236234	23236458	6	7	C
AT2G21410	2	9170086	9170131	1	17	C
AT2G39550	2	16510736	16510824	1	5	C
AT2G39140	2	16338347	16338441	2	6	C
AT5G53570	5	21779410	21779464	1	26	C
AT2G20450	2	8821484	8821614	3	53	C
AT2G17760	2	7722642	7722742	2	5	C
AT2G28000	2	11935438	11935890	12	13	C
AT5G39340	5	15767100	15767172	1	12	C
AT2G19470	2	8443050	8443120	2	5	C
AT2G18960	2	8232995	8233077	1	12	C
AT5G17660	5	5820111	5820187	2	10	C
AT3G11730	3	3710450	3710606	4	8	C
AT2G07050	2	2929146	2929193	1	5	C
AT3G52155	3	19354989	19355089	2	10	C
AT1G80230	1	30175003	30175070	1	46	C
AT5G13180	5	4196921	4197169	7	12	C
AT4G31590	4	15310630	15310744	2	5	C
AT5G42270	5	16921584	16921768	5	7	C
AT5G56530	5	22907210	22907468	6	8	C
AT1G72150	1	27153843	27153976	3	26	C
AT5G02120	5	419354	419477	3	32	C
AT4G22260	4	11771665	11771759	2	7	C
AT3G48170	3	17798873	17798950	1	7	C
AT2G20420	2	8813339	8813404	1	21	C
AT4G17510	4	9768321	9768453	3	12	C
AT1G51580	1	19131447	19131553	2	5	C
AT1G72170	1	27160417	27160578	4	25	C
AT2G27680	2	11812252	11812369	3	9	C
AT4G23400	4	12221796	12221937	4	53	C
AT2G32980	2	14005373	14005487	3	5	C
AT1G64740	1	24054050	24054265	5	9	C
AT3G17365	3	5948388	5948502	2	6	C
AT3G12760	3	4055879	4055962	2	7	C
AT2G20140	2	8700371	8700617	6	6	C
AT5G61790	5	24844826	24844937	3	100	C
AT5G05580	5	1665271	1665364	2	5	C
AT2G35680	2	15004557	15004647	2	11	C
AT1G78050	1	29353604	29353723	3	7	C
AT3G57650	3	21361405	21361445	1	14	C
AT1G60170	1	22198571	22198647	2	21	C
AT2G47580	2	19524964	19525058	2	6	C
AT1G70660	1	26645302	26645429	3	17	C
AT1G54460	1	20346210	20346575	9	11	C
AT5G15800	5	5152137	5152221	1	5	C
AT5G40760	5	16329091	16329278	4	5	C
AT5G22120	5	7335417	7335579	4	12	C
AT4G00170	4	71819	71893	1	5	C
AT1G48570	1	17959663	17959783	2	5	C
AT5G61450	5	24727603	24727678	1	14	C
AT2G45200	2	18645940	18646137	4	10	C
AT1G36320	1	13674710	13674898	5	8	C
AT3G25920	3	9493276	9493640	9	44	C
AT1G56440	1	21142194	21142533	8	5	C
AT5G02530	5	565267	565453	5	18	C
AT4G26780	4	13485473	13485641	4	6	C
AT1G74520	1	28011940	28012184	7	8	C
AT4G22830	4	11990666	11990745	2	6	C
AT3G47160	3	17371979	17372130	3	9	C
AT1G13340	1	4570346	4570466	3	6	C
AT4G30240	4	14809346	14809461	3	6	C
AT1G06110	1	1853403	1853510	3	21	C
AT4G08770	4	5599106	5599298	3	14	C
AT1G22530	1	7956569	7956697	3	7	C
AT1G71750	1	26991999	26992164	4	5	C
AT1G02780	1	608397	608711	8	281	C
AT5G11240	5	3583339	3583483	4	6	C
AT3G21190	3	7433794	7433865	1	13	C
AT3G20050	3	6999995	7000092	2	5	C
AT2G39050	2	16311453	16311576	3	6	C
AT3G15850	3	5360605	5360712	2	7	C
AT3G12180	3	3884294	3884417	3	19	C
AT1G02140	1	403770	403947	4	65	C
AT2G19430	2	8423043	8423104	1	6	C
AT5G62810	5	25239858	25239929	2	6	C
AT3G61260	3	22687000	22687054	1	69	C
AT5G16070	5	5249650	5249743	2	6	C
AT3G03250	3	753241	753332	2	27	C
AT3G10410	3	3237366	3237535	4	7	C
AT1G75680	1	28422260	28422544	7	5	C
AT4G19860	4	10779068	10779169	2	6	C
AT2G39080	2	16317397	16317483	2	12	C
AT5G27560	5	9733159	9733225	1	11	C
AT1G59610	1	21901896	21902056	4	14	C
AT5G33320	5	12607812	12607897	2	13	C
AT3G63190	3	23355158	23355225	1	42	C
AT5G12420	5	4025727	4026312	15	5	C
AT1G07950	1	2466636	2466702	2	7	C
AT4G11600	4	7010147	7010315	5	47	C
AT1G74320	1	27944824	27945213	10	5	C
AT2G21150	2	9073793	9073872	1	6	C
AT3G25805	3	9428456	9428550	2	5	C
AT4G23800	4	12392077	12392163	1	14	C
AT4G00720	4	294936	294987	1	8	C
AT4G01120	4	482766	482815	1	5	C
AT1G75370	1	28282754	28282854	2	5	C
AT1G50380	1	18669381	18669430	1	8	C
AT1G08510	1	2692914	2693439	14	13	C
AT1G25260	1	8854365	8854442	2	31	C
AT1G11430	1	3848411	3848509	2	30	C
AT3G50860	3	18914692	18914784	2	6	C
AT3G01800	3	286428	286572	3	6	C
AT2G34460	2	14536920	14537103	4	24	C
AT2G03780	2	1153439	1153581	3	7	C
AT3G05290	3	1507142	1507374	6	12	C
AT1G27900	1	9717207	9717331	3	5	C
AT5G01960	5	372484	372588	2	6	C
AT3G52850	3	19601637	19601720	2	8	C
AT5G52650	5	21373585	21373865	7	342	C
AT5G62880	5	25255631	25255696	1	10	C
AT1G65900	1	24519949	24520059	2	13	C
AT3G13750	3	4511521	4511617	2	24	C
AT4G17420	4	9722749	9722841	2	7	C
AT5G06240	5	1888951	1889105	4	6	C
AT3G46040	3	16926088	16926249	3	59	C
AT4G36610	4	17265785	17265853	1	5	C
AT5G15750	5	5142294	5142369	2	8	C
AT4G14500	4	8335562	8335739	5	6	C
AT5G26340	5	9245853	9246304	12	11	C
AT4G02930	4	1297194	1297299	2	14	C
AT5G57815	5	23444615	23444697	2	26	C
AT4G13430	4	7805300	7805355	1	6	C
AT1G08480	1	2684884	2684987	2	35	C
AT3G02690	3	580319	580367	1	5	C
AT2G45730	2	18845591	18845697	3	12	C
AT4G21150	4	11278654	11278802	3	16	C
AT2G38670	2	16177800	16177868	2	6	C
AT3G02480	3	512784	513035	6	7	C
AT3G13750	3	4512807	4512896	2	11	C
AT1G65370	1	24288892	24289160	7	6	C
AT2G21600	2	9250615	9250980	9	10	C
AT4G28510	4	14085557	14085728	5	17	C
AT4G36250	4	17152755	17152905	3	11	C
AT1G62660	1	23205097	23205342	6	11	C
AT5G43060	5	17287731	17287872	3	8	C
AT3G48410	3	17937608	17937820	5	6	C
AT5G12110	5	3914669	3914786	3	5	C
AT5G56360	5	22841317	22841405	2	6	C
AT5G66850	5	26714006	26714132	3	5	C
AT5G05987	5	1806306	1806378	1	6	C
AT4G09730	4	6138023	6138164	3	9	C
AT4G16720	4	9401020	9401187	4	32	C
AT5G10460	5	3289140	3289357	6	6	C
AT5G63200	5	25366756	25366973	5	48	C
AT1G80770	1	30362036	30362149	3	5	C
AT2G39970	2	16693219	16693297	1	26	C
AT4G38420	4	17983079	17983189	2	6	C
AT4G17510	4	9768188	9768233	1	24	C
AT1G50010	1	18521960	18522195	4	79	C
AT4G22260	4	11771665	11771759	2	7	C
AT3G25520	3	9272118	9272188	2	34	C
AT3G57650	3	21361405	21361445	1	14	C
AT4G19640	4	10687643	10687737	2	28	C
AT3G13750	3	4512330	4512474	3	15	C
AT2G40300	2	16839739	16839823	1	10	C
AT3G23325	3	8346005	8346091	2	12	C
AT5G19770	5	6684066	6684281	1	36	C
AT1G27030	1	9382188	9382407	5	5	C
AT1G60170	1	22196898	22196961	1	16	C
AT4G26310	4	13314124	13314192	2	5	C
AT5G36910	5	14579494	14579572	2	7	C
AT4G39100	4	18219627	18219973	9	10	C
AT3G18035	3	6170386	6171268	23	13	C
AT5G48385	5	19626513	19626587	1	19	C
AT2G17380	2	7561722	7561809	2	9	C
AT2G21520	2	9224995	9225109	3	5	C
AT4G03960	4	1888662	1888706	1	12	C
AT5G03880	5	1039024	1039092	1	33	C
AT1G70710	1	26665926	26666334	10	8	C
AT3G52850	3	19599364	19600057	19	6	C
AT1G78915	1	29675006	29675112	2	7	C
AT5G13240	5	4227123	4227204	1	7	C
AT5G49890	5	20305709	20305804	2	21	C
AT1G45976	1	17201967	17202068	2	11	C
AT1G21460	1	7512282	7512402	2	12	C
AT2G27860	2	11872581	11872715	3	17	C
AT5G43750	5	17598011	17598075	1	10	C
AT5G22330	5	7391721	7391828	3	6	C
AT2G42710	2	17791033	17791098	1	6	C
AT5G56290	5	22804286	22804415	3	10	C
AT5G22350	5	7398201	7398295	2	6	C
AT5G66880	5	26728602	26728704	2	14	C
AT4G24830	4	12793975	12794064	2	7	C
AT4G26000	4	13197883	13198136	7	5	C
AT2G20260	2	8744478	8744544	1	124	C
AT4G34110	4	16337238	16337356	2	7	C
AT1G15420	1	5302683	5302931	6	13	C
AT3G03250	3	752806	752884	2	25	C
AT1G12360	1	4205700	4205791	2	10	C
AT4G11260	4	6851720	6851825	3	25	C
AT4G20330	4	10983580	10983712	3	22	C
AT2G38240	2	16020327	16020661	9	5	C
AT1G21380	1	7487551	7487650	2	7	C
AT3G09840	3	3021646	3021718	1	16	C
AT1G70760	1	26691156	26691246	2	15	C
AT4G30630	4	14951339	14951410	2	5	C
AT1G28320	1	9923689	9923737	1	9	C
AT5G20890	5	7087670	7088156	13	6	C
AT2G47580	2	19525256	19525354	2	8	C
AT1G48100	1	17771198	17771366	3	6	C
AT5G18680	5	6229733	6229821	2	7	C
AT3G27050	3	9980332	9980390	1	7	C
AT3G15730	3	5331061	5332964	53	10	C
AT2G32870	2	13953050	13953202	4	11	C
AT3G62030	3	22985766	22985852	2	363	C
AT1G37130	1	14160968	14162103	30	6	C
AT2G17480	2	7599836	7599953	2	5	C
AT1G32380	1	11682569	11682734	4	9	C
AT1G76970	1	28929638	28929794	4	6	C
AT5G03630	5	924136	924188	1	40	C
AT5G23020	5	7720706	7720793	2	6	C
AT4G21570	4	11471808	11471931	3	14	C
AT1G45130	1	17068584	17068651	1	5	C
AT3G19710	3	6847429	6847542	3	28	C
AT5G67500	5	26953572	26953659	2	31	C
AT2G20840	2	8980675	8980738	1	7	C
AT2G30250	2	12911087	12911617	14	9	C
AT2G32980	2	14006211	14006337	3	10	C
AT3G03330	3	784558	784657	1	5	C
AT4G18910	4	10366514	10366739	5	6	C
AT3G62600	3	23164027	23164176	3	30	C
AT4G23630	4	12319252	12319322	1	45	C
AT5G26360	5	9257614	9257686	2	8	C
AT2G24850	2	10591421	10591764	9	6	C
AT3G53620	3	19893194	19893302	2	7	C
AT1G17080	1	5840615	5840733	3	17	C
AT5G22740	5	7556574	7556711	3	8	C
AT2G35120	2	14813517	14813780	7	45	C
AT5G43780	5	17607257	17607518	6	10	C
AT5G10360	5	3259430	3259539	2	214	C
AT3G22850	3	8089877	8089998	3	12	C
AT3G49420	3	18340809	18340871	1	5	C
AT4G16660	4	9380820	9380882	1	14	C
AT2G36170	2	15179413	15179500	2	118	C
AT5G13740	5	4433377	4433480	2	6	C
AT1G30820	1	10948348	10948435	2	5	C
AT5G60160	5	24243007	24243080	2	7	C
AT4G01560	4	678237	678307	1	5	C
AT1G68000	1	25494971	25495076	2	15	C
AT2G37990	2	15909187	15909305	3	5	C
AT1G12410	1	4223799	4223914	3	46	C
AT1G19880	1	6903075	6903197	3	5	C
AT3G17365	3	5947362	5947502	3	5	C
AT1G04290	1	1147946	1148090	3	24	C
AT3G18940	3	6527485	6527723	6	8	C
AT4G39520	4	18372298	18372408	2	9	C
AT5G27520	5	9715511	9715743	6	9	C
AT2G39390	2	16458060	16458217	4	140	C
AT4G35100	4	16709610	16709751	2	141	C
AT4G31670	4	15337313	15337471	4	5	C
AT5G58110	5	23532750	23532804	1	28	C
AT1G03250	1	793828	793930	3	6	C
AT3G46460	3	17108055	17108158	2	8	C
AT5G45550	5	18480834	18480928	2	21	C
AT3G25230	3	9189762	9189849	1	13	C
AT5G32450	5	12098201	12098325	3	7	C
AT5G22350	5	7398786	7398913	3	5	C
AT1G14620	1	5015616	5015691	2	10	C
AT3G54110	3	20051739	20051826	2	42	C
AT4G16146	4	9144316	9144399	2	5	C
AT2G42880	2	17849083	17849239	4	5	C
AT1G54290	1	20272666	20272872	5	8	C
AT2G41790	2	17436953	17437076	2	7	C
AT4G17270	4	9677867	9677966	2	14	C
AT3G04650	3	1263757	1263879	3	5	C
AT2G40840	2	17056995	17057094	2	5	C
AT1G72090	1	27129518	27129611	2	5	C
AT3G27310	3	10089772	10089844	1	8	C
AT2G45730	2	18844044	18844150	2	7	C
AT1G25260	1	8854365	8854442	2	31	C
AT2G19830	2	8565454	8565566	2	17	C
AT5G62610	5	25150706	25150775	2	6	C
AT5G55940	5	22673606	22673773	4	15	C
AT3G13750	3	4514545	4514656	2	17	C
AT1G69680	1	26209714	26209762	1	6	C
AT5G45670	5	18546827	18547083	7	5	C
AT2G01720	2	318183	318331	3	5	C
AT3G63190	3	23354600	23354712	2	19	C
AT5G50920	5	20734865	20735081	6	6	C
AT4G00720	4	296039	296099	1	6	C
AT4G18710	4	10298017	10298158	3	17	C
AT3G03630	3	879863	879973	2	7	C
AT4G30810	4	15004337	15004433	2	20	C
AT2G38650	2	16171230	16171297	1	5	C
AT5G53470	5	21728792	21728881	2	5	C
AT1G09795	1	3176132	3176213	2	8	C
AT5G22500	5	7471850	7471951	2	8	C
AT4G37760	4	17744914	17745089	5	6	C
AT1G51950	1	19310266	19310399	3	5	C
AT1G11910	1	4018122	4018236	2	30	C
AT2G45730	2	18845591	18845697	3	12	C
AT3G22290	3	7884123	7884207	1	12	C
AT3G55620	3	20645658	20645755	2	26	C
AT5G36230	5	14291493	14291562	1	7	C
AT1G64150	1	23814354	23814426	1	5	C
AT1G02680	1	581070	581187	3	10	C
AT3G62550	3	23147765	23147884	3	44	C
AT4G35760	4	16942900	16943038	3	11	C
AT4G39520	4	18372485	18372545	1	10	C
AT5G25440	5	8856379	8856576	5	7	C
AT4G17270	4	9677696	9677765	1	11	C
AT1G60710	1	22359353	22359526	4	8	C
AT5G02610	5	588471	588732	6	5	C
AT1G04940	1	1399569	1399774	5	11	C
AT5G12170	5	3934077	3934177	2	5	C
AT5G20570	5	6957755	6957815	1	60	C
AT5G42970	5	17257457	17257609	4	6	C
AT1G75500	1	28343377	28343440	1	28	C
AT4G39280	4	18284346	18284472	3	7	C
AT4G21190	4	11292970	11293183	5	6	C
AT1G49970	1	18505777	18505960	5	18	C
AT1G79440	1	29891691	29891805	3	16	C
AT4G11600	4	7010869	7010946	1	29	C
AT5G09850	5	3063693	3063772	1	15	C
AT1G55900	1	20907375	20907473	2	5	C
AT4G38550	4	18027496	18027703	5	7	C
AT5G49720	5	20216094	20216559	13	6	C
AT1G17080	1	5840825	5840904	1	16	C
AT1G54290	1	20273020	20273097	2	9	C
AT5G65840	5	26361523	26361619	2	6	C
AT2G02990	2	873903	874059	4	22	C
AT5G08590	5	2784257	2784311	1	6	C
AT1G80670	1	30327805	30327892	1	7	C
AT4G15470	4	8845031	8845189	3	47	C
AT3G51610	3	19152671	19152734	1	12	C
AT1G49890	1	18476596	18476686	2	6	C
AT2G43460	2	18053818	18054002	5	61	C
AT1G76550	1	28729071	28729182	3	6	C
AT2G39830	2	16630384	16630566	4	5	C
AT4G02610	4	1148859	1148997	3	5	C
AT1G51500	1	19103340	19103463	3	5	C
AT5G10980	5	3472852	3473020	4	73	C
AT4G17830	4	9916806	9916915	2	6	C
AT1G79010	1	29730904	29730996	2	26	C
AT1G08980	1	2885617	2885774	4	5	C
AT5G43600	5	17530507	17530636	3	5	C
AT1G09340	1	3016037	3016172	3	135	C
AT5G01590	5	225405	225603	4	7	C
AT1G53280	1	19868959	19869100	4	8	C
AT3G59810	3	22107793	22107933	3	20	C
AT4G34200	4	16375250	16375738	13	9	C
AT2G32600	2	13841564	13841630	2	13	C
AT2G19470	2	8443050	8443120	2	5	C
AT2G29560	2	12656147	12656345	5	6	C
AT3G28715	3	10780862	10780922	1	8	C
AT3G20800	3	7271772	7271963	4	6	C
AT2G01720	2	319910	320023	2	8	C
AT4G38540	4	18023556	18023619	1	8	C
AT3G22845	3	8087851	8088038	5	13	C
AT3G16640	3	5669925	5670212	7	712	C
AT3G25230	3	9190031	9190292	7	20	C
AT2G18990	2	8246619	8246895	7	5	C
AT4G29735	4	14563108	14563187	1	20	C
AT1G53280	1	19870568	19870769	6	20	C
AT1G77690	1	29207772	29207958	5	5	C
AT1G45000	1	17012035	17012155	2	37	C
AT5G23900	5	8064978	8065088	2	12	C
AT5G13420	5	4303105	4303406	8	7	C
AT3G22850	3	8089877	8089998	3	12	C
AT1G22970	1	8131642	8131852	5	10	C
AT1G59610	1	21903552	21903666	2	7	C
AT5G61240	5	24647895	24647967	1	10	C
AT4G17830	4	9917581	9917735	4	7	C
AT3G05070	3	1416477	1416614	3	20	C
AT5G60620	5	24385918	24386015	2	5	C
AT4G38550	4	18027002	18027122	3	7	C
AT5G64110	5	25672461	25672621	3	6	C
AT1G51730	1	19190809	19190888	2	8	C
AT2G45140	2	18618261	18618332	1	47	C
AT2G29080	2	12499704	12499927	6	7	C
AT3G14200	3	4713902	4713987	2	5	C
AT5G43750	5	17598011	17598075	1	10	C
AT1G75990	1	28529764	28529902	3	7	C
AT3G22370	3	7907795	7908284	13	15	C
AT4G34150	4	16356513	16356823	8	26	C
AT1G25350	1	8893729	8893780	1	6	C
AT1G70560	1	26608773	26609077	8	5	C
AT2G17200	2	7490349	7490463	1	7	C
AT2G42680	2	17782546	17782630	1	37	C
AT5G22300	5	7381251	7381533	7	5	C
AT1G79750	1	30015373	30015448	1	6	C
AT1G62740	1	23236234	23236458	6	7	C
AT5G23300	5	7849812	7849895	2	8	C
AT1G12240	1	4157060	4157148	2	21	C
AT5G59960	5	24160670	24160727	1	5	C
AT1G18450	1	6348501	6348666	4	17	C
AT5G62610	5	25150557	25150635	2	6	C
AT1G12410	1	4224453	4224522	2	28	C
AT3G62030	3	22985618	22985673	1	101	C
AT4G31590	4	15310630	15310744	2	5	C
AT5G59140	5	23892375	23892481	3	15	C
AT5G55190	5	22410948	22411026	2	39	C
AT3G13340	3	4333132	4333267	3	5	C
AT2G37660	2	15802999	15803061	1	18	C
AT4G11160	4	6803953	6804086	2	10	C
AT5G24850	5	8535698	8535748	1	5	C
AT1G71080	1	26814743	26815093	9	7	C
AT1G24360	1	8643066	8643149	2	104	C
AT5G39730	5	15919362	15919455	2	16	C
AT5G45590	5	18502491	18502607	2	11	C
AT5G58270	5	23583911	23584047	3	7	C
AT1G19450	1	6734241	6734304	2	5	C
AT4G04870	4	2462113	2462208	2	6	C
AT3G04560	3	1227881	1228240	9	5	C
AT4G30190	4	14774415	14774652	4	13	C
AT3G17680	3	6044224	6044283	1	5	C
AT1G28320	1	9923540	9923600	1	7	C
AT2G39050	2	16311453	16311576	3	6	C
AT1G69340	1	26071691	26071895	5	7	C
AT1G05430	1	1595319	1595425	2	7	C
AT5G03630	5	923021	923147	3	8	C
AT2G37540	2	15760012	15760244	6	5	C
AT4G39100	4	18218614	18218747	3	6	C
AT4G20130	4	10879097	10879253	4	12	C
AT4G34350	4	16429460	16429566	2	11	C
AT2G40840	2	17056747	17056907	4	5	C
AT5G09650	5	2991702	2991884	4	23	C
AT5G58710	5	23735667	23735746	2	51	C
AT2G34690	2	14638287	14638436	3	11	C
AT1G30630	1	10858992	10859148	4	22	C
AT5G57330	5	23236775	23236936	3	8	C
AT2G39080	2	16318543	16318716	4	16	C
AT4G23885	4	12419903	12420049	3	15	C
AT1G04850	1	1367145	1367222	2	48	C
AT3G19515	3	6769140	6769261	2	5	C
AT1G04710	1	1324307	1324391	1	5	C
AT1G01160	1	73087	73164	1	16	C
AT3G12760	3	4056063	4056128	1	6	C
AT4G02840	4	1265902	1266094	5	16	C
AT1G68000	1	25496344	25496443	2	6	C
AT3G63410	3	23427025	23427332	7	27	C
AT2G30980	2	13190379	13190520	3	8	C
AT5G10360	5	3259982	3260047	1	30	C
AT3G27090	3	9992267	9992378	2	12	C
AT3G44750	3	16310093	16310247	4	10	C
AT4G38550	4	18027233	18027380	3	7	C
AT5G03740	5	983327	983420	2	11	C
AT3G53880	3	19965094	19965182	1	7	C
AT5G16650	5	5463741	5463815	1	13	C
AT3G12760	3	4056063	4056128	1	6	C
AT1G15740	1	5413747	5413891	3	6	C
AT2G37170	2	15620920	15621061	2	9	C
AT4G21960	4	11647519	11647685	4	157	C
AT3G02690	3	580319	580367	1	5	C
AT3G54260	3	20096787	20096969	5	6	C
AT5G66920	5	26742186	26742265	1	7	C
AT2G34770	2	14674772	14674919	4	14	C
AT1G09210	1	2974929	2975034	2	7	C
AT2G36290	2	15216977	15217240	7	9	C
AT3G61110	3	22622965	22623067	3	55	C
AT3G20330	3	7091171	7091311	3	5	C
AT5G13100	5	4157601	4157842	6	5	C
AT1G16720	1	5725530	5725596	2	8	C
AT3G22850	3	8089877	8089998	3	12	C
AT3G03860	3	993031	993213	4	5	C
AT5G02100	5	415497	415676	5	5	C
AT3G21670	3	7628461	7628679	5	17	C
AT5G66760	5	26673408	26673583	4	11	C
AT5G13420	5	4302685	4302874	4	6	C
AT3G02720	3	587430	587793	10	7	C
AT1G13060	1	4453277	4453384	2	22	C
AT4G11280	4	6864659	6864820	4	5	C
AT5G53560	5	21776843	21776941	2	76	C
AT3G10410	3	3236426	3236515	2	15	C
AT5G57280	5	23223308	23223438	3	7	C
AT3G61260	3	22687000	22687054	1	69	C
AT3G26340	3	9652283	9652387	2	6	C
AT5G54430	5	22114744	22114796	1	15	C
AT2G29080	2	12497571	12497799	4	8	C
AT3G23940	3	8651289	8651391	2	5	C
AT2G32880	2	13957091	13957243	4	5	C
AT3G07880	3	2514519	2514586	1	31	C
AT1G69850	1	26303478	26303696	5	7	C
AT5G39600	5	15871642	15872024	9	9	C
AT3G03960	3	1026867	1027077	5	9	C
AT4G38630	4	18059246	18059360	2	17	C
AT1G20575	1	7127380	7127545	3	9	C
AT4G16170	4	9166109	9166169	1	5	C
AT2G46070	2	18954460	18954590	3	6	C
AT4G17530	4	9774662	9774710	1	39	C
AT1G20575	1	7128023	7128123	2	10	C
AT5G27380	5	9670212	9670382	4	7	C
AT4G16330	4	9226621	9226943	8	6	C
AT5G66760	5	26671770	26671917	3	8	C
AT2G17390	2	7563612	7563761	4	9	C
AT5G42270	5	16921256	16921503	6	5	C
AT1G32550	1	11773446	11773510	1	11	C
AT5G11960	5	3859254	3859403	4	5	C
AT3G59600	3	22027606	22027685	2	15	C
AT2G17760	2	7721944	7722169	6	5	C
AT2G39970	2	16693389	16693475	1	16	C
AT1G51950	1	19310266	19310399	3	5	C
AT5G55070	5	22364851	22364920	1	26	C
AT1G04410	1	1190745	1190904	3	60	C
AT4G38430	4	17987828	17988182	9	8	C
AT1G14980	1	5166318	5166458	3	111	C
AT1G72970	1	27458188	27458574	10	6	C
AT2G22540	2	9590122	9590274	4	9	C
AT4G32760	4	15799889	15799968	1	19	C
AT2G01720	2	317854	318034	4	7	C
AT5G14720	5	4749362	4749439	1	6	C
AT5G03430	5	849392	849445	1	9	C
AT5G48385	5	19627983	19628156	5	10	C
AT4G03420	4	1512715	1512920	5	8	C
AT4G01320	4	548169	548262	2	5	C
AT4G11290	4	6870443	6870638	5	6	C
AT1G69410	1	26093530	26093587	1	340	C
AT1G09795	1	3175755	3175857	2	5	C
AT1G79270	1	29821891	29821962	1	8	C
AT3G11710	3	3704691	3704785	2	6	C
AT1G05890	1	1783501	1783628	1	5	C
AT5G23740	5	8008611	8008756	3	140	C
AT5G32450	5	12098201	12098325	3	7	C
AT3G62910	3	23269263	23269396	3	5	C
AT2G39960	2	16690244	16690396	3	8	C
AT5G11450	5	3655815	3655875	1	11	C
AT3G02630	3	562882	563387	13	6	C
AT1G10310	1	3382684	3382878	4	5	C
AT1G03150	1	757937	758007	1	8	C
AT2G36270	2	15212366	15212438	1	5	C
AT1G26550	1	9172068	9172178	2	43	C
AT5G59420	5	23980305	23980427	3	5	C
AT4G38920	4	18148092	18148378	6	53	C
AT5G07340	5	2319143	2319254	3	8	C
AT3G14290	3	4764517	4764599	2	33	C
AT4G31670	4	15338254	15338340	2	5	C
AT1G44920	1	16986106	16986219	3	9	C
AT3G12780	3	4062572	4062650	1	46	C
AT5G66380	5	26531297	26531390	2	5	C
AT3G20790	3	7270310	7270399	2	7	C
AT1G74840	1	28120323	28120532	5	11	C
AT5G05987	5	1805950	1806037	2	7	C
AT3G47833	3	17660178	17660281	3	62	C
AT3G44990	3	16458708	16458926	5	10	C
AT5G14760	5	4769119	4769264	4	10	C
AT4G35220	4	16753129	16753174	1	16	C
AT5G23290	5	7846402	7846506	3	12	C
AT5G18900	5	6304787	6304857	2	8	C
AT1G20220	1	7005769	7005826	1	5	C
AT1G66530	1	24823609	24823679	1	5	C
AT4G28510	4	14085557	14085728	5	17	C
AT4G38430	4	17987828	17988182	9	8	C
AT3G63410	3	23427025	23427332	7	27	C
AT3G23940	3	8651139	8651210	1	5	C
AT1G80300	1	30197838	30198093	7	6	C
AT3G18035	3	6170386	6171268	23	13	C
AT3G48530	3	17999671	17999947	6	8	C
AT5G09860	5	3067078	3067153	1	9	C
AT5G04850	5	1409020	1409092	2	6	C
AT1G24764	1	8762818	8762904	2	6	C
AT3G13750	3	4514343	4514453	3	15	C
AT5G65380	5	26140801	26140920	2	5	C
AT5G53000	5	21504131	21504236	2	14	C
AT5G67130	5	26810480	26810567	1	5	C
AT5G56530	5	22907046	22907133	2	5	C
AT3G02950	3	665846	666478	17	5	C
AT3G56040	3	20803883	20803944	2	12	C
AT4G26240	4	13287475	13287611	3	9	C
AT5G11960	5	3859948	3860007	1	6	C
AT2G03420	2	1035562	1035652	2	9	C
AT5G16130	5	5269523	5269706	4	111	C
AT2G35780	2	15045230	15045326	2	6	C
AT4G17486	4	9751047	9751280	5	10	C
AT2G37240	2	15647650	15647742	2	9	C
AT5G57350	5	23252112	23252349	5	6	C
AT2G37660	2	15803142	15803240	2	17	C
AT3G10500	3	3273314	3273438	3	5	C
AT4G39170	4	18243383	18243458	1	8	C
AT3G27925	3	10368552	10368751	5	7	C
AT1G60780	1	22373794	22373891	2	7	C
AT3G06300	3	1907982	1908040	1	14	C
AT2G30980	2	13190063	13190159	2	9	C
AT5G14710	5	4747584	4747642	1	8	C
AT5G50720	5	20651274	20651397	2	5	C
AT5G63980	5	25627873	25628079	5	7	C
AT4G22920	4	12017186	12017354	4	7	C
AT5G53530	5	21763765	21763941	4	6	C
AT1G80500	1	30276699	30276785	2	12	C
AT5G24420	5	8337505	8337641	3	28	C
AT4G02740	4	1218212	1218274	1	6	C
AT2G36230	2	15201931	15202017	2	10	C
AT4G39170	4	18243383	18243458	1	8	C
AT2G32260	2	13705810	13705853	1	6	C
AT2G37990	2	15909512	15909696	5	5	C
AT1G08980	1	2886102	2886237	4	13	C
AT3G19760	3	6865950	6866037	2	27	C
AT4G14500	4	8335562	8335739	5	6	C
AT1G62740	1	23236234	23236458	6	7	C
AT2G38730	2	16200479	16200567	1	6	C
AT2G40840	2	17056226	17056346	2	5	C
AT2G30980	2	13190379	13190520	3	8	C
AT5G23010	5	7706372	7706447	2	41	C
AT4G39280	4	18283664	18283757	1	9	C
AT1G30820	1	10945496	10945590	2	6	C
AT4G09730	4	6137114	6137210	2	10	C
AT2G35880	2	15071779	15072085	8	5	C
AT5G67270	5	26858513	26858617	3	19	C
AT1G65840	1	24495549	24495982	12	7	C
AT2G37890	2	15869452	15869520	2	8	C
AT2G46470	2	19080288	19080379	1	5	C
AT2G39900	2	16666158	16666349	5	10	C
AT3G56090	3	20825627	20825693	1	25	C
AT5G02530	5	565267	565453	5	18	C
AT1G04190	1	1106855	1106989	3	6	C
AT3G28480	3	10679224	10679311	2	13	C
AT5G08380	5	2696976	2697033	1	10	C
AT5G08420	5	2715515	2715659	4	5	C
AT1G18060	1	6212642	6212825	4	15	C
AT3G09810	3	3010324	3010397	2	5	C
AT5G15910	5	5194853	5194945	2	16	C
AT5G58060	5	23516763	23516850	2	45	C
AT2G45140	2	18618411	18618493	2	46	C
AT1G45130	1	17069115	17069204	2	6	C
AT3G20800	3	7271772	7271963	4	6	C
AT5G53310	5	21653141	21653200	1	15	C
AT5G62740	5	25218528	25218735	6	24	C
AT3G19590	3	6807102	6807178	1	7	C
AT1G30820	1	10945496	10945590	2	6	C
AT5G04710	5	1359661	1359797	3	9	C
AT2G36170	2	15179603	15179706	2	152	C
AT1G56190	1	21032559	21032637	2	15	C
AT3G52190	3	19366721	19366854	3	8	C
AT3G60750	3	22465613	22465704	2	20	C
AT2G39010	2	16299451	16299747	7	31	C
AT4G30950	4	15058708	15058852	3	35	C
AT5G08260	5	2660161	2660455	7	8	C
AT1G20650	1	7158754	7159146	10	5	C
AT2G20570	2	8864224	8864338	3	12	C
AT5G58710	5	23735869	23735941	1	52	C
AT5G64020	5	25639094	25639324	6	5	C
AT3G52880	3	19613173	19613299	3	15	C
AT5G15640	5	5088710	5088907	4	5	C
AT5G20910	5	7093382	7093579	5	12	C
AT1G79070	1	29750059	29750224	4	5	C
AT1G80230	1	30175161	30175212	1	51	C
AT1G76150	1	28580330	28580504	4	17	C
AT3G18165	3	6224804	6224938	4	12	C
AT5G41970	5	16809093	16809192	2	7	C
AT5G56360	5	22841573	22841642	1	6	C
AT1G27510	1	9557733	9557850	2	9	C
AT3G55530	3	20608086	20608190	2	10	C
AT1G74880	1	28134152	28134218	2	17	C
AT1G73180	1	27522109	27522464	9	7	C
AT2G25950	2	11076671	11076749	2	10	C
AT2G35470	2	14916344	14916389	1	12	C
AT3G26070	3	9529206	9529274	1	86	C
AT4G09730	4	6137748	6137889	3	9	C
AT1G07040	1	2162169	2162385	5	6	C
AT3G62030	3	22984931	22985120	5	83	C
AT2G37130	2	15606130	15606299	4	49	C
AT2G30980	2	13190379	13190520	3	8	C
AT3G15730	3	5331061	5332964	53	10	C
AT1G14510	1	4963060	4963289	5	6	C
AT4G32120	4	15517960	15518048	1	7	C
AT3G09210	3	2826060	2826239	4	7	C
AT3G21865	3	7702122	7702224	2	9	C
AT5G27380	5	9669128	9669198	2	5	C
AT3G63190	3	23354806	23354904	2	19	C
AT1G65845	1	24496836	24497209	9	5	C
AT3G13222	3	4253350	4253417	1	12	C
AT2G02990	2	874164	874363	5	14	C
AT2G01590	2	267034	267171	3	10	C
AT1G74950	1	28153274	28153452	5	17	C
AT4G15790	4	8983160	8983199	1	13	C
AT2G24020	2	10225259	10225331	2	17	C
AT1G76450	1	28690331	28690414	1	14	C
AT3G46280	3	17016467	17016751	7	5	C
AT4G24350	4	12610018	12610086	1	12	C
AT3G04520	3	1218460	1218511	1	5	C
AT3G03960	3	1026292	1026370	2	5	C
AT4G28025	4	13936457	13936542	2	9	C
AT1G52670	1	19618960	19619006	1	15	C
AT4G08770	4	5598835	5599004	4	9	C
AT2G35680	2	15005112	15005235	3	8	C
AT1G54290	1	20272666	20272872	5	8	C
AT3G57870	3	21440168	21440321	2	67	C
AT1G32990	1	11956503	11956567	1	39	C
AT5G59740	5	24087895	24087982	1	5	C
AT2G41160	2	17163668	17163776	2	5	C
AT5G27120	5	9541468	9541510	1	7	C
AT5G64840	5	25934701	25934959	6	5	C
AT4G27585	4	13768919	13769069	4	12	C
AT1G25350	1	8893361	8893461	3	7	C
AT3G23700	3	8531862	8531913	1	9	C
AT3G62030	3	22985438	22985527	1	82	C
AT1G29330	1	10258840	10258914	2	6	C
AT4G32940	4	15902515	15902680	4	18	C
AT2G39390	2	16458060	16458217	4	140	C
AT5G66880	5	26728602	26728704	2	14	C
AT3G05520	3	1598902	1599018	3	19	C
AT3G22290	3	7883058	7883126	1	14	C
AT1G78915	1	29672778	29672835	1	7	C
AT3G44860	3	16390849	16391494	13	6	C
AT3G13410	3	4362738	4362850	3	35	C
AT2G41160	2	17164084	17164236	4	15	C
AT4G21110	4	11267878	11268066	4	11	C
AT5G66390	5	26534032	26534224	5	8	C
AT3G51140	3	19009399	19009491	1	21	C
AT3G52155	3	19355422	19355540	3	7	C
AT4G12230	4	7285378	7285504	3	23	C
AT3G08860	3	2696902	2696989	1	10	C
AT3G02220	3	413076	413129	1	16	C
AT5G02960	5	693506	693633	2	164	C
AT1G72730	1	27383187	27383257	1	10	C
AT5G60660	5	24393508	24393659	3	11	C
AT5G20290	5	6852825	6852898	1	43	C
AT5G51840	5	21089914	21090012	1	6	C
AT3G20370	3	7106663	7106830	4	16	C
AT1G10470	1	3443099	3443170	1	10	C
AT1G16870	1	5771481	5771568	2	6	C
AT5G41410	5	16600329	16600390	1	5	C
AT2G38730	2	16200242	16200335	2	6	C
AT3G43520	3	15418259	15418394	3	13	C
AT5G12290	5	3976977	3977115	3	6	C
AT3G16170	3	5478948	5479026	1	5	C
AT3G04650	3	1263951	1264090	4	5	C
AT3G48780	3	18102595	18102762	2	12	C
AT1G54010	1	20163746	20163865	1	13	C
AT2G37510	2	15750506	15750575	1	5	C
AT5G05200	5	1545667	1545823	4	11	C
AT1G76400	1	28665461	28666096	16	7	C
AT5G14220	5	4586541	4586592	1	6	C
AT5G10840	5	3426803	3426913	2	12	C
AT2G04940	2	1736827	1736934	2	8	C
AT1G13820	1	4736413	4736463	1	7	C
AT1G54010	1	20162923	20163392	9	13	C
AT5G61820	5	24852328	24852478	4	12	C
AT5G53140	5	21566408	21566738	8	7	C
AT1G54030	1	20172166	20172367	5	8	C
AT2G42580	2	17737195	17737380	5	5	C
AT3G54020	3	20017198	20017288	1	11	C
AT1G63900	1	23721914	23722027	2	9	C
AT5G03260	5	778983	779135	3	6	C
AT1G69340	1	26070596	26070652	1	9	C
AT5G14720	5	4749720	4749978	6	5	C
AT1G64150	1	23815890	23815975	1	5	C
AT4G02060	4	901777	901837	1	8	C
AT1G63480	1	23544213	23544345	2	5	C
AT4G01100	4	478028	478077	1	23	C
AT3G59810	3	22108398	22108512	2	25	C
AT2G23430	2	9984281	9984548	6	8	C
AT1G04080	1	1056186	1056288	2	6	C
AT4G35580	4	16888890	16889010	2	10	C
AT4G31130	4	15137569	15137784	5	9	C
AT3G47833	3	17660178	17660281	3	62	C
AT4G36910	4	17392533	17392621	2	10	C
AT5G02270	5	468401	468521	3	14	C
AT5G56890	5	23032211	23032454	6	5	C
AT1G79730	1	30006269	30006338	2	7	C
AT1G42440	1	15898319	15898398	1	5	C
AT1G59610	1	21898135	21898228	2	10	C
AT2G18990	2	8246201	8246360	4	8	C
AT1G73760	1	27743671	27743821	3	6	C
AT1G64150	1	23814354	23814426	1	5	C
AT1G14300	1	4884393	4884516	3	7	C
AT5G26860	5	9451880	9451946	1	6	C
AT1G13730	1	4710510	4710696	4	9	C
AT3G23940	3	8651289	8651391	2	5	C
AT5G10170	5	3187741	3187804	2	8	C
AT3G62290	3	23063928	23064048	3	123	C
AT1G27150	1	9431152	9431259	3	5	C
AT5G33320	5	12607812	12607897	2	13	C
AT4G38420	4	17983079	17983189	2	6	C
AT3G17850	3	6111790	6111995	5	5	C
AT5G12950	5	4094749	4094829	1	11	C
AT5G16060	5	5246562	5246710	3	22	C
AT3G20800	3	7271608	7271678	1	8	C
AT2G42390	2	17659009	17659105	2	7	C
AT1G12240	1	4157060	4157148	2	21	C
AT2G02500	2	672163	672243	2	38	C
AT4G11740	4	7073156	7073243	2	5	C
AT3G52190	3	19366549	19366641	2	7	C
AT2G19080	2	8271387	8271532	3	9	C
AT3G28710	3	10776229	10776350	1	41	C
AT5G16750	5	5505781	5505858	1	7	C
AT3G11830	3	3735522	3735610	2	6	C
AT5G07300	5	2300385	2300534	4	5	C
AT4G16720	4	9400509	9400707	3	267	C
AT2G44050	2	18232600	18232647	1	13	C
AT1G36280	1	13642048	13642201	3	7	C
AT5G06290	5	1920626	1920752	3	35	C
AT1G29350	1	10271224	10271754	4	5	C
AT1G06950	1	2131736	2131862	2	6	C
AT5G32450	5	12097734	12098075	9	7	C
AT1G74880	1	28133898	28133958	2	17	C
AT3G01800	3	286428	286572	3	6	C
AT5G03430	5	852118	852276	4	8	C
AT3G09300	3	2859017	2859136	3	6	C
AT1G06550	1	2005885	2005959	1	5	C
AT5G65620	5	26242762	26242834	2	29	C
AT3G21215	3	7444563	7444743	4	11	C
AT1G32380	1	11682569	11682734	4	9	C
AT1G76150	1	28580330	28580504	4	17	C
AT2G43650	2	18107493	18107640	3	5	C
AT4G18950	4	10377831	10377943	3	6	C
AT5G39730	5	15919535	15919619	1	19	C
AT4G18710	4	10297866	10297923	1	19	C
AT3G52880	3	19612938	19613079	4	17	C
AT4G01120	4	483904	483998	2	8	C
AT4G27720	4	13832584	13832850	6	5	C
AT1G04980	1	1414644	1414821	4	5	C
AT4G30190	4	14772005	14772087	2	12	C
AT2G43650	2	18106809	18106901	2	6	C
AT2G29080	2	12498732	12499212	13	8	C
AT4G00780	4	334884	335014	3	16	C
AT1G20950	1	7297673	7297839	3	6	C
AT5G25890	5	9034377	9034442	1	15	C
AT1G45130	1	17069488	17069576	2	5	C
AT5G27520	5	9715282	9715429	4	5	C
AT3G16920	3	5777182	5777342	4	5	C
AT5G35080	5	13372781	13372985	5	5	C
AT3G55240	3	20485417	20485523	2	5	C
AT4G17510	4	9767543	9767592	1	8	C
AT1G21630	1	7582220	7583451	34	6	C
AT5G18120	5	5992348	5992530	4	5	C
AT1G16570	1	5670872	5671001	3	8	C
AT1G07370	1	2263713	2263866	3	5	C
AT2G34480	2	14540839	14540903	1	296	C
AT5G20120	5	6796690	6796742	1	8	C
AT3G10130	3	3131711	3131847	3	7	C
AT1G60780	1	22373133	22373256	3	14	C
AT3G51610	3	19152038	19152132	2	16	C
AT5G06290	5	1920372	1920452	2	37	C
AT5G15910	5	5194022	5194078	1	21	C
AT1G27000	1	9375284	9375359	1	7	C
AT2G37790	2	15846516	15846593	2	17	C
AT1G55480	1	20718202	20718297	2	12	C
AT1G29660	1	10372345	10372470	2	11	C
AT2G17200	2	7490116	7490169	1	8	C
AT1G79200	1	29800068	29800127	1	14	C
AT3G14415	3	4819892	4819955	1	25	C
AT2G29020	2	12477688	12477792	3	17	C
AT5G23010	5	7705752	7705839	2	10	C
AT4G24750	4	12758860	12758928	1	13	C
AT4G39520	4	18372485	18372545	1	10	C
AT3G60620	3	22418747	22418881	3	8	C
AT5G15800	5	5152311	5152411	2	5	C
AT4G00370	4	165834	165894	1	13	C
AT2G45860	2	18882437	18882499	1	5	C
AT2G36230	2	15202120	15202328	5	9	C
AT2G24100	2	10252971	10253222	6	5	C
AT1G70660	1	26645302	26645429	3	17	C
AT2G23070	2	9832134	9832225	2	10	C
AT1G25260	1	8854986	8855045	1	17	C
AT4G26310	4	13315242	13315312	1	5	C
AT1G11240	1	3767884	3767990	2	14	C
AT1G04710	1	1322787	1322886	2	5	C
AT1G75680	1	28421286	28421453	4	7	C
AT4G00585	4	252107	252332	5	59	C
AT5G48385	5	19627983	19628156	5	10	C
AT2G20450	2	8821484	8821614	3	53	C
AT3G06760	3	2133149	2133298	3	6	C
AT1G15740	1	5413747	5413891	3	6	C
AT1G01160	1	73087	73164	1	16	C
AT1G77060	1	28957562	28957645	1	10	C
AT4G26240	4	13288022	13288077	1	9	C
AT2G42975	2	17881449	17881518	1	7	C
AT5G64160	5	25688672	25688790	3	13	C
AT5G20890	5	7088711	7088827	3	6	C
AT1G20220	1	7007153	7007276	2	14	C
AT3G23400	3	8377562	8377799	6	20	C
AT4G11420	4	6948973	6949180	5	5	C
AT1G06350	1	1936226	1936367	2	12	C
AT4G28200	4	13987985	13988169	5	5	C
AT5G43010	5	17266554	17266692	2	6	C
AT4G01120	4	483033	483197	4	5	C
AT4G38550	4	18025844	18025932	2	14	C
AT4G00620	4	259545	259713	3	5	C
AT2G29080	2	12499704	12499927	6	7	C
AT3G01800	3	286644	286760	2	6	C
AT4G30490	4	14901476	14901556	1	7	C
AT3G49080	3	18206045	18206486	12	6	C
AT5G27380	5	9670212	9670382	4	7	C
AT4G16442	4	9272593	9272726	2	25	C
AT5G45950	5	18651975	18652209	6	12	C
AT3G06420	3	1955627	1955680	1	14	C
AT3G54150	3	20062119	20062746	17	9	C
AT1G51730	1	19191466	19191524	1	17	C
AT3G22200	3	7837002	7837091	2	10	C
AT5G43600	5	17530334	17530409	2	7	C
AT3G20240	3	7057529	7057624	2	10	C
AT1G20650	1	7159246	7159436	5	5	C
AT3G16500	3	5613204	5613337	3	18	C
AT2G34770	2	14674058	14674151	2	24	C
AT1G68300	1	25602343	25602462	3	78	C
AT5G07340	5	2319143	2319254	3	8	C
AT5G58030	5	23504896	23504974	2	14	C
AT1G09150	1	2946548	2946612	1	10	C
AT2G42790	2	17812567	17812748	3	21	C
AT1G80770	1	30362298	30362505	5	10	C
AT5G56090	5	22732187	22732486	8	6	C
AT1G16700	1	5711380	5711492	3	10	C
AT5G62810	5	25239858	25239929	2	6	C
AT2G22540	2	9590122	9590274	4	9	C
AT1G54270	1	20264529	20264960	10	15	C
AT3G05970	3	1787077	1787164	2	15	C
AT4G08790	4	5610219	5610356	3	5	C
AT3G07680	3	2456332	2456440	3	29	C
AT5G46340	5	18816919	18816982	1	8	C
AT1G76670	1	28778764	28778965	5	8	C
AT5G66850	5	26713696	26713915	6	5	C
AT1G48420	1	17901564	17901656	2	6	C
AT3G10670	3	3335504	3335681	4	9	C
AT1G06110	1	1853913	1854615	18	8	C
AT3G10370	3	3218403	3218662	6	9	C
AT5G37055	5	14659141	14659248	3	8	C
AT4G27640	4	13798307	13798412	2	9	C
AT5G05060	5	1494319	1494526	5	8	C
AT2G26330	2	11220236	11220308	2	14	C
AT4G24830	4	12793975	12794064	2	7	C
AT5G19930	5	6738412	6738635	5	7	C
AT1G15390	1	5295139	5295229	2	7	C
AT3G47000	3	17327055	17327260	4	9	C
AT3G03740	3	937890	938236	9	6	C
AT4G17300	4	9682240	9682351	3	5	C
AT5G17660	5	5820274	5820331	1	7	C
AT2G37990	2	15908720	15908772	1	12	C
AT2G20230	2	8733925	8734030	2	25	C
AT5G56360	5	22841755	22841813	1	5	C
AT1G12360	1	4205893	4205983	2	20	C
AT1G80770	1	30360767	30360832	1	6	C
AT4G36940	4	17417379	17417499	3	7	C
AT5G19780	5	6688013	6688522	6	22	C
AT2G17020	2	7405364	7405570	5	5	C
AT1G79440	1	29888935	29889021	2	5	C
AT3G20550	3	7175043	7175089	1	5	C
AT2G30950	2	13183027	13183341	8	6	C
AT2G02160	2	555260	555371	3	10	C
AT1G49670	1	18385722	18385809	2	7	C
AT5G03740	5	982974	983114	3	13	C
AT3G11250	3	3521989	3522088	2	18	C
AT3G08740	3	2655400	2655478	1	27	C
AT1G29880	1	10460811	10461036	6	7	C
AT1G80280	1	30190373	30190681	8	7	C
AT5G08420	5	2715764	2715845	1	10	C
AT3G13860	3	4564509	4564641	3	17	C
AT2G05710	2	2145958	2146201	6	26	C
AT5G45550	5	18481597	18481761	3	14	C
AT3G49560	3	18382013	18382129	3	19	C
AT5G13570	5	4367729	4367881	4	6	C
AT3G02530	3	530444	530559	2	8	C
AT5G10840	5	3427015	3427180	4	12	C
AT4G25640	4	13077117	13077204	2	21	C
AT1G53280	1	19869186	19869387	5	5	C
AT4G39690	4	18421201	18421303	2	5	C
AT5G14760	5	4769924	4770167	6	5	C
AT4G19190	4	10494047	10494199	3	7	C
AT4G11740	4	7073890	7074067	4	5	C
AT5G66410	5	26537523	26537598	2	11	C
AT1G44760	1	16899575	16899697	3	11	C
AT1G19450	1	6733034	6733127	2	5	C
AT3G19590	3	6806382	6806465	2	21	C
AT1G16720	1	5723817	5724030	6	6	C
AT2G19520	2	8464526	8464601	1	5	C
AT3G51130	3	19007905	19008010	2	14	C
AT1G64185	1	23828529	23828665	3	5	C
AT3G13740	3	4504678	4504809	3	13	C
AT1G80410	1	30238640	30238723	1	10	C
AT2G41740	2	17423906	17424024	2	17	C
AT4G00100	4	37429	37568	3	84	C
AT2G15620	2	6818642	6818931	7	11	C
AT1G18800	1	6482604	6482676	2	25	C
AT3G56940	3	21088402	21088730	9	38	C
AT3G12780	3	4061420	4061579	4	45	C
AT1G53670	1	20041130	20041196	1	18	C
AT5G53000	5	21504131	21504236	2	14	C
AT5G38110	5	15226655	15226771	2	12	C
AT2G34770	2	14673840	14673906	1	23	C
AT2G47700	2	19560502	19560561	1	8	C
AT3G52190	3	19366549	19366641	2	7	C
AT1G20840	1	7246915	7247476	15	13	C
AT3G23700	3	8532922	8533082	4	5	C
AT4G30330	4	14837036	14837115	1	42	C
AT2G42770	2	17805903	17805943	1	11	C
AT3G04780	3	1311954	1312012	1	12	C
AT3G12110	3	3858843	3859457	13	5	C
AT4G39910	4	18512999	18513098	2	8	C
AT4G17600	4	9804264	9804402	3	39	C
AT2G31610	2	13457574	13457722	4	93	C
AT2G20230	2	8734132	8734321	5	25	C
AT3G58140	3	21542866	21543060	5	6	C
AT3G23530	3	8440349	8440452	1	8	C
AT1G04630	1	1290150	1290222	1	21	C
AT3G60750	3	22465613	22465704	2	20	C
AT4G17510	4	9767543	9767592	1	8	C
AT5G45130	5	18262550	18262599	1	12	C
AT5G42050	5	16833924	16834035	2	15	C
AT5G15530	5	5039283	5039325	1	50	C
AT5G58110	5	23533342	23533431	2	61	C
AT3G52880	3	19612938	19613079	4	17	C
AT3G19450	3	6745072	6745186	3	29	C
AT3G02830	3	615278	615605	8	6	C
AT3G27050	3	9979835	9979901	1	8	C
AT5G59740	5	24088203	24088292	1	5	C
AT5G16970	5	5577417	5577598	4	12	C
AT1G80410	1	30239107	30239186	2	10	C
AT3G16840	3	5738790	5738856	1	6	C
AT5G40760	5	16328778	16328864	2	10	C
AT1G59610	1	21897885	21898006	2	10	C
AT1G15740	1	5413259	5413331	1	7	C
AT2G47700	2	19559991	19560280	7	7	C
AT1G30910	1	11002465	11002576	3	6	C
AT1G32580	1	11784558	11784656	2	13	C
AT2G14520	2	6189926	6190051	3	5	C
AT1G05720	1	1718118	1718300	4	23	C
AT1G75370	1	28280443	28280521	1	6	C
AT1G76400	1	28665221	28665369	3	7	C
AT1G66530	1	24823098	24823167	1	6	C
AT5G22740	5	7558636	7558889	7	7	C
AT4G02120	4	941227	941314	1	8	C
AT4G01480	4	627553	627635	2	21	C
AT3G17820	3	6097958	6098062	2	146	C
AT5G67530	5	26959967	26960224	6	5	C
AT1G18340	1	6312441	6312487	1	5	C
AT1G66520	1	24822120	24822183	1	5	C
AT4G17830	4	9916991	9917130	3	7	C
AT4G11260	4	6853158	6853228	1	33	C
AT5G66410	5	26537706	26537754	1	11	C
AT5G56950	5	23050449	23050542	2	17	C
AT2G45810	2	18869314	18869444	3	11	C
AT1G70770	1	26693395	26693514	3	6	C
AT3G11710	3	3704691	3704785	2	6	C
AT2G21530	2	9226824	9226889	1	14	C
AT3G60640	3	22427638	22427757	3	22	C
AT4G34110	4	16338442	16338532	2	14	C
AT1G33811	1	12268132	12268236	2	7	C
AT1G52670	1	19620361	19620438	2	17	C
AT3G49110	3	18212492	18212684	2	7	C
AT5G20080	5	6783838	6783889	1	37	C
AT4G23900	4	12425999	12426112	3	6	C
AT3G23530	3	8440127	8440276	4	8	C
AT1G76540	1	28725849	28725919	1	9	C
AT3G51840	3	19238707	19238781	1	10	C
AT4G17600	4	9804264	9804402	3	39	C
AT3G22850	3	8089550	8089791	6	12	C
AT5G55190	5	22410503	22410593	2	47	C
AT3G47610	3	17561469	17561568	3	5	C
AT2G22360	2	9505223	9505352	3	7	C
AT3G46740	3	17228590	17228812	5	9	C
AT5G13420	5	4302415	4302598	4	6	C
AT2G20330	2	8779767	8780148	10	6	C
AT5G12110	5	3914875	3914951	2	6	C
AT4G19390	4	10575460	10575542	1	8	C
AT5G01450	5	185589	185715	3	5	C
AT1G25260	1	8854986	8855045	1	17	C
AT5G13240	5	4226027	4226115	2	7	C
AT5G21160	5	7201586	7201769	3	5	C
AT5G23120	5	7778577	7778813	7	12	C
AT2G24850	2	10591421	10591764	9	6	C
AT5G42030	5	16829182	16829253	1	11	C
AT3G16170	3	5477775	5477898	2	5	C
AT1G64390	1	23915387	23915600	6	12	C
AT3G08690	3	2642141	2642246	2	23	C
AT3G52380	3	19433313	19433622	8	16	C
AT1G04040	1	1042952	1043162	5	9	C
AT2G03120	2	938956	939007	1	11	C
AT2G43945	2	18205287	18205346	1	8	C
AT3G51030	3	18962319	18962442	3	8	C
AT5G54110	5	21976047	21976118	1	12	C
AT4G09320	4	5923652	5923701	1	259	C
AT5G25900	5	9037204	9037459	6	6	C
AT3G10070	3	3104745	3104824	2	5	C
AT2G18110	2	7880412	7880688	6	17	C
AT5G43600	5	17531760	17532001	5	5	C
AT5G16550	5	5406140	5406378	6	18	C
AT5G23660	5	7972743	7972863	2	13	C
AT1G09330	1	3014045	3014105	1	6	C
AT3G44100	3	15877342	15877503	4	34	C
AT5G18280	5	6051413	6051631	5	6	C
AT1G43900	1	16657127	16657226	2	5	C
AT1G52070	1	19369893	19370108	6	10	C
AT3G13882	3	4575445	4575539	2	14	C
AT4G09580	4	6052923	6053094	4	7	C
AT4G35360	4	16813810	16813879	1	8	C
AT5G41950	5	16806158	16806350	5	6	C
AT3G26070	3	9528765	9528861	2	47	C
AT3G21280	3	7480536	7480660	2	6	C
AT2G38630	2	16161694	16161965	7	11	C
AT1G76030	1	28537758	28537847	1	19	C
AT2G26740	2	11400543	11400785	3	22	C
AT3G20930	3	7332145	7332243	2	16	C
AT5G24690	5	8457290	8457383	2	5	C
AT1G42970	1	16130852	16131013	4	35	C
AT1G66530	1	24825363	24825465	2	12	C
AT5G11900	5	3835001	3835060	1	10	C
AT5G14710	5	4747584	4747642	1	8	C
AT1G14300	1	4883486	4883632	3	5	C
AT4G19860	4	10778771	10778960	4	6	C
AT2G18960	2	8231651	8231774	1	11	C
AT4G28540	4	14108276	14108372	3	6	C
AT2G39990	2	16706497	16706577	2	25	C
AT5G14970	5	4848406	4848609	5	13	C
AT5G15800	5	5152652	5152734	1	5	C
AT5G15090	5	4890819	4890887	2	23	C
AT2G36130	2	15174857	15174991	3	9	C
AT3G19760	3	6864416	6864738	7	16	C
AT5G59850	5	24130177	24130327	3	34	C
AT4G30950	4	15058002	15058180	4	22	C
AT5G27700	5	9807761	9807894	3	113	C
AT2G20860	2	8987199	8987411	6	16	C
AT5G09850	5	3064481	3064564	1	5	C
AT1G69340	1	26072714	26072784	1	10	C
AT5G15930	5	5200323	5200475	3	9	C
AT5G25940	5	9054569	9054645	1	21	C
AT1G19450	1	6733711	6733777	1	5	C
AT3G04780	3	1312320	1312444	3	7	C
AT5G33320	5	12607281	12607434	3	11	C
AT1G03040	1	704587	704668	2	8	C
AT3G20630	3	7207769	7207882	3	7	C
AT3G23690	3	8529062	8529159	3	9	C
AT4G01320	4	548736	548802	1	18	C
AT2G30700	2	13090160	13091015	23	5	C
AT5G61240	5	24647366	24647438	1	26	C
AT4G17830	4	9916991	9917130	3	7	C
AT3G16180	3	5484542	5484760	5	6	C
AT3G05010	3	1391058	1391140	2	9	C
AT2G38120	2	15981115	15981228	2	14	C
AT2G43460	2	18053818	18054002	5	61	C
AT1G12640	1	4305207	4305263	1	6	C
AT2G01470	2	213950	214045	2	12	C
AT1G74920	1	28144770	28144836	1	5	C
AT2G18770	2	8142374	8142457	1	25	C
AT1G76540	1	28725849	28725919	1	9	C
AT2G17730	2	7712022	7712190	3	5	C
AT1G70760	1	26691327	26691435	2	24	C
AT1G18640	1	6417693	6417826	3	33	C
AT5G12290	5	3974644	3974745	2	6	C
AT5G54760	5	22262183	22262389	5	42	C
AT1G08510	1	2692914	2693439	14	13	C
AT3G21215	3	7444408	7444484	2	11	C
AT3G51140	3	19009738	19010183	12	21	C
AT1G73840	1	27768721	27769279	15	5	C
AT3G15150	3	5103705	5103777	2	5	C
AT4G11160	4	6805353	6805926	15	10	C
AT1G23100	1	8196046	8196186	3	13	C
AT2G42570	2	17724984	17725143	3	8	C
AT2G40300	2	16838919	16838985	2	17	C
AT5G59960	5	24161861	24161946	1	9	C
AT1G76540	1	28726582	28726724	4	13	C
AT1G02680	1	581644	581719	1	9	C
AT3G17820	3	6098165	6098214	1	144	C
AT3G20800	3	7273460	7273532	1	10	C
AT1G80560	1	30293141	30293271	3	20	C
AT4G25640	4	13077278	13077397	3	9	C
AT1G56110	1	20988787	20988936	3	11	C
AT3G01490	3	191806	192003	5	5	C
AT5G14100	5	4550832	4550966	3	5	C
AT1G74950	1	28152904	28153182	7	11	C
AT1G13730	1	4710510	4710696	4	9	C
AT2G20570	2	8864084	8864126	1	12	C
AT3G52880	3	19613688	19613908	6	28	C
AT3G08740	3	2655567	2655674	2	32	C
AT1G72970	1	27458188	27458574	10	6	C
AT1G76540	1	28725622	28725761	3	10	C
AT3G13750	3	4514947	4515153	5	16	C
AT4G16660	4	9380956	9381029	1	16	C
AT5G44000	5	17719734	17719984	7	5	C
AT1G07180	1	2206338	2206518	4	8	C
AT2G45730	2	18845258	18845329	1	7	C
AT4G35180	4	16739333	16739749	11	6	C
AT2G27020	2	11536704	11536791	2	14	C
AT2G17390	2	7563302	7563515	5	32	C
AT3G56940	3	21088402	21088730	9	38	C
AT2G38550	2	16140221	16140389	4	8	C
AT2G15290	2	6650267	6650525	7	11	C
AT1G47530	1	17454829	17455025	5	10	C
AT2G29310	2	12597618	12597835	6	7	C
AT3G54600	3	20222436	20222910	13	7	C
AT3G48170	3	17797514	17797621	2	51	C
AT4G36610	4	17265785	17265853	1	5	C
AT5G63030	5	25304461	25304560	2	68	C
AT3G48530	3	18000025	18000189	4	9	C
AT5G67530	5	26960316	26960605	7	5	C
AT4G23900	4	12425761	12425929	4	6	C
AT1G04820	1	1357156	1357762	6	23	C
AT2G22540	2	9589469	9589511	1	7	C
AT1G49510	1	18331085	18331517	11	6	C
AT2G36230	2	15202120	15202328	5	9	C
AT2G29360	2	12611808	12611915	2	9	C
AT3G07640	3	2438357	2438457	2	9	C
AT5G08420	5	2713957	2714068	2	8	C
AT4G36910	4	17392217	17392266	1	11	C
AT5G40930	5	16422192	16422362	4	31	C
AT3G59050	3	21836295	21836725	11	7	C
AT5G45590	5	18502491	18502607	2	11	C
AT3G47833	3	17660178	17660281	3	62	C
AT3G01690	3	257795	257843	1	7	C
AT1G03400	1	843229	843551	9	10	C
AT3G27240	3	10058994	10059206	5	107	C
AT1G10510	1	3461903	3462177	7	6	C
AT5G64100	5	25668560	25668720	4	16	C
AT5G63110	5	25332849	25333129	8	15	C
AT5G67370	5	26896191	26896344	4	5	C
AT2G32600	2	13841399	13841474	1	11	C
AT2G45710	2	18838594	18838696	3	33	C
AT5G41350	5	16560251	16560392	3	7	C
AT5G57170	5	23179690	23179891	5	11	C
AT4G12420	4	7350117	7350317	5	6	C
AT1G60170	1	22198331	22198440	1	13	C
AT1G20010	1	6938785	6939055	7	17	C
AT3G03330	3	784558	784657	1	5	C
AT4G32980	4	15915438	15915499	1	7	C
AT2G24850	2	10590477	10590571	2	13	C
AT4G16146	4	9143158	9143206	1	15	C
AT2G39550	2	16510736	16510824	1	5	C
AT3G26340	3	9652059	9652160	2	6	C
AT5G53970	5	21929105	21929165	1	9	C
AT1G78995	1	29720468	29720513	1	5	C
AT2G18110	2	7879692	7879801	2	38	C
AT1G12360	1	4201950	4202009	1	13	C
AT3G61540	3	22786078	22786186	2	5	C
AT2G30700	2	13090160	13091015	23	5	C
AT4G38260	4	17937580	17937787	5	6	C
AT3G17820	3	6098476	6098564	2	17	C
AT3G53750	3	19926892	19926962	1	15	C
AT1G68300	1	25602538	25602630	2	18	C
AT2G42880	2	17849083	17849239	4	5	C
AT1G09795	1	3174622	3174736	2	14	C
AT1G12110	1	4105639	4105817	4	13	C
AT5G53530	5	21764868	21764941	1	8	C
AT1G64680	1	24040504	24040600	2	19	C
AT5G11810	5	3809225	3809296	1	6	C
AT3G56460	3	20944756	20944848	2	8	C
AT2G01470	2	213453	213545	1	10	C
AT4G09730	4	6137748	6137889	3	9	C
AT3G57890	3	21451442	21451583	3	6	C
AT1G18340	1	6313120	6313403	8	9	C
AT3G62290	3	23063253	23063410	3	74	C
AT2G34570	2	14570299	14570386	1	12	C
AT5G04850	5	1408555	1408710	3	8	C
AT1G79530	1	29921858	29921956	2	19	C
AT1G27510	1	9555111	9555204	2	21	C
AT1G74840	1	28120323	28120532	5	11	C
AT3G05000	3	1387960	1388078	2	19	C
AT3G57650	3	21362446	21362605	4	5	C
AT5G26220	5	9163793	9163850	1	6	C
AT3G23560	3	8454551	8454670	2	5	C
AT3G29170	3	11138493	11138782	7	19	C
AT5G23900	5	8064755	8064889	3	47	C
AT5G17700	5	5833150	5833440	7	5	C
AT5G47120	5	19154051	19154143	1	73	C
AT1G24764	1	8762261	8762327	1	5	C
AT5G62880	5	25255631	25255696	1	10	C
AT4G22010	4	11665668	11666037	9	5	C
AT1G25230	1	8841396	8841524	3	8	C
AT5G07340	5	2319337	2319651	7	7	C
AT4G27270	4	13661782	13662045	6	8	C
AT4G38550	4	18026583	18026712	3	8	C
AT1G20630	1	7147773	7148051	7	9	C
AT3G09810	3	3010128	3010238	2	6	C
AT4G38630	4	18059046	18059152	2	52	C
AT5G24690	5	8456888	8456987	3	7	C
AT5G36230	5	14293609	14293818	4	5	C
AT1G28250	1	9874437	9874595	4	6	C
AT5G18900	5	6304787	6304857	2	8	C
AT2G39080	2	16317805	16317916	2	8	C
AT3G62600	3	23163796	23163932	3	18	C
AT4G15920	4	9032864	9033075	5	7	C
AT5G61780	5	24842732	24842813	2	11	C
AT4G26270	4	13303199	13303262	1	7	C
AT1G57600	1	21334850	21334928	2	5	C
AT1G25490	1	8953652	8953757	2	5	C
AT5G22500	5	7473439	7473567	3	7	C
AT1G68000	1	25494971	25495076	2	15	C
AT5G27700	5	9808002	9808086	1	22	C
AT1G44100	1	16768925	16769159	5	6	C
AT1G03040	1	705301	705367	1	6	C
AT2G35470	2	14916344	14916389	1	12	C
AT2G38120	2	15981786	15981884	2	6	C
AT5G62200	5	25002551	25002662	3	10	C
AT5G14720	5	4748418	4748470	1	13	C
AT5G65910	5	26379693	26379881	4	5	C
AT2G18770	2	8143026	8143158	2	8	C
AT1G20650	1	7159246	7159436	5	5	C
AT4G36940	4	17419583	17419696	3	15	C
AT1G63460	1	23539716	23539884	4	8	C
AT3G11800	3	3727046	3727154	2	10	C
AT3G09810	3	3010324	3010397	2	5	C
AT1G28120	1	9814615	9814699	2	6	C
AT3G59050	3	21837359	21837447	2	9	C
AT2G42780	2	17809349	17809469	3	7	C
AT5G65620	5	26242249	26242409	4	5	C
AT2G17760	2	7722642	7722742	2	5	C
AT5G24530	5	8379433	8379681	6	9	C
AT4G01320	4	548169	548262	2	5	C
AT3G48000	3	17729410	17729500	2	12	C
AT1G08210	1	2577353	2577425	1	29	C
AT4G13500	4	7857573	7857643	1	13	C
AT3G60640	3	22427638	22427757	3	22	C
AT3G04520	3	1218625	1218737	2	5	C
AT1G63180	1	23432451	23432587	3	19	C
AT1G33265	1	12066970	12067035	1	16	C
AT1G74920	1	28144770	28144836	1	5	C
AT4G20480	4	11034979	11035204	5	9	C
AT5G22740	5	7559120	7559219	2	7	C
AT5G24165	5	8188802	8188960	4	31	C
AT1G74430	1	27979969	27980099	3	9	C
AT3G20740	3	7250764	7250887	2	6	C
AT5G26360	5	9257425	9257499	2	11	C
AT2G20060	2	8666435	8666541	2	8	C
AT1G47530	1	17455556	17455643	1	6	C
AT5G64290	5	25731926	25732375	12	5	C
AT1G50010	1	18522288	18522659	4	28	C
AT5G40760	5	16331009	16331080	2	5	C
AT5G60620	5	24384702	24384760	1	10	C
AT4G01120	4	482365	482443	1	5	C
AT1G30360	1	10717141	10717971	22	9	C
AT2G38730	2	16199867	16199924	1	6	C
AT1G67080	1	25049446	25049575	3	12	C
AT3G56460	3	20944177	20944321	3	31	C
AT5G65260	5	26098091	26098283	5	6	C
AT5G59250	5	23923732	23923870	4	8	C
AT2G20390	2	8803848	8804036	4	6	C
AT4G28540	4	14108927	14108991	1	5	C
AT1G62430	1	23112513	23112640	2	6	C
AT2G37660	2	15802793	15802917	3	28	C
AT3G20550	3	7176593	7176660	1	5	C
AT3G57650	3	21362208	21362286	1	5	C
AT1G09340	1	3017410	3017527	3	39	C
AT1G05010	1	1431805	1432139	7	34	C
AT2G43420	2	18041058	18041229	4	7	C
AT5G51220	5	20839641	20839855	5	10	C
AT1G66520	1	24822120	24822183	1	5	C
AT5G35220	5	13502214	13502283	1	7	C
AT4G27650	4	13806711	13806786	2	8	C
AT1G49510	1	18331600	18331832	6	6	C
AT5G56280	5	22801467	22801560	2	6	C
AT2G20420	2	8814103	8814238	3	7	C
AT5G63200	5	25367986	25368108	2	9	C
AT2G43350	2	18016843	18016905	1	12	C
AT2G37460	2	15734961	15735024	2	6	C
AT2G37890	2	15869640	15869711	1	8	C
AT3G49870	3	18503857	18504019	4	18	C
AT3G50960	3	18950790	18950838	1	8	C
AT3G17020	3	5803418	5803528	2	64	C
AT2G43360	2	18018383	18018523	3	6	C
AT1G72340	1	27241046	27241199	3	5	C
AT3G55005	3	20396869	20397040	4	8	C
AT1G12240	1	4155838	4156456	17	10	C
AT3G02780	3	603552	603644	2	25	C
AT2G27680	2	11811327	11811447	3	31	C
AT1G59960	1	22075816	22076060	5	8	C
AT5G58740	5	23744292	23744341	1	40	C
AT5G35080	5	13372781	13372985	5	5	C
AT2G24360	2	10372259	10373198	26	7	C
AT4G16660	4	9380820	9380882	1	14	C
AT5G20130	5	6798180	6798402	5	13	C
AT4G34110	4	16339171	16339342	5	17	C
AT2G47490	2	19495149	19495198	1	5	C
AT1G19450	1	6733711	6733777	1	5	C
AT3G16170	3	5477775	5477898	2	5	C
AT2G26740	2	11400543	11400785	3	22	C
AT1G19450	1	6732565	6732612	1	5	C
AT2G45730	2	18844480	18844583	2	6	C
AT4G32830	4	15843102	15843249	4	18	C
AT5G66920	5	26740849	26741217	10	5	C
AT4G32120	4	15518964	15519014	1	10	C
AT3G48760	3	18087429	18087612	5	13	C
AT2G29560	2	12654553	12654670	2	5	C
AT2G02990	2	873903	874059	4	22	C
AT4G15545	4	8877255	8877377	3	39	C
AT2G18960	2	8232539	8232778	6	9	C
AT1G32220	1	11608328	11608431	2	35	C
AT1G79440	1	29889786	29889852	1	8	C
AT5G35460	5	13690729	13690823	2	10	C
AT3G13750	3	4512330	4512474	3	15	C
AT5G67600	5	26977162	26977319	3	49	C
AT3G12760	3	4056242	4056292	1	5	C
AT5G60620	5	24385748	24385836	2	5	C
AT2G44270	2	18306712	18306827	2	7	C
AT3G25520	3	9271009	9271314	7	70	C
AT5G48385	5	19627983	19628156	5	10	C
AT1G09210	1	2975850	2975958	3	20	C
AT5G08000	5	2564007	2564247	5	11	C
AT1G06110	1	1853613	1853832	6	8	C
AT5G23120	5	7778905	7779036	3	12	C
AT3G19515	3	6768793	6768891	3	7	C
AT1G02640	1	566043	566141	2	5	C
AT2G42390	2	17658688	17658883	4	10	C
AT1G61770	1	22814851	22814932	2	7	C
AT2G39970	2	16691772	16691841	1	11	C
AT5G22120	5	7335417	7335579	4	12	C
AT1G60230	1	22217238	22217336	2	5	C
AT5G25900	5	9036373	9036534	4	7	C
AT4G04910	4	2490229	2490352	3	7	C
AT1G10870	1	3622919	3623020	2	5	C
AT4G27650	4	13803625	13803732	2	9	C
AT1G48920	1	18102325	18102486	4	72	C
AT3G10530	3	3286431	3286497	2	5	C
AT5G67530	5	26959532	26959891	9	6	C
AT1G01050	1	32546	32670	2	18	C
AT1G51630	1	19147197	19147351	4	6	C
AT4G23630	4	12318751	12318932	5	45	C
AT1G69850	1	26303478	26303696	5	7	C
AT5G56910	5	23040496	23040836	9	8	C
AT1G09795	1	3176132	3176213	2	8	C
AT2G16700	2	7251897	7252157	6	11	C
AT3G13200	3	4243667	4243768	2	30	C
AT1G58270	1	21616980	21617150	4	24	C
AT4G33480	4	16106876	16106938	1	7	C
AT4G17040	4	9587392	9587470	1	21	C
AT4G04020	4	1932947	1933143	5	30	C
AT2G26330	2	11219897	11219969	1	5	C
AT2G27860	2	11873393	11873486	2	68	C
AT3G27925	3	10369137	10369309	4	8	C
AT5G62460	5	25093171	25093243	1	7	C
AT3G30300	3	11926297	11926382	2	6	C
AT5G27990	5	10017657	10017749	2	8	C
AT5G63050	5	25310529	25310663	3	9	C
AT1G14360	1	4912633	4912731	2	10	C
AT2G17390	2	7563076	7563219	3	46	C
AT1G20630	1	7147773	7148051	7	9	C
AT4G30190	4	14772005	14772087	2	12	C
AT5G17700	5	5833150	5833440	7	5	C
AT1G44800	1	16918960	16919023	1	10	C
AT5G26220	5	9163427	9163579	4	12	C
AT3G58470	3	21638033	21638198	4	6	C
AT4G38260	4	17937312	17937504	5	6	C
AT5G41770	5	16737132	16737351	5	5	C
AT4G13720	4	7968601	7968666	1	5	C
AT3G55005	3	20396658	20396783	3	5	C
AT1G12930	1	4404815	4405022	5	5	C
AT3G06810	3	2147610	2147796	5	6	C
AT3G62600	3	23164027	23164176	3	30	C
AT2G01720	2	317854	318034	4	7	C
AT3G27310	3	10089772	10089844	1	8	C
AT3G32930	3	13493696	13493789	2	31	C
AT1G43900	1	16656904	16657047	4	8	C
AT1G62040	1	22937260	22937313	1	15	C
AT3G23570	3	8458524	8458614	2	9	C
AT2G29310	2	12597932	12598039	1	5	C
AT5G66760	5	26672339	26672425	2	9	C
AT3G02720	3	586509	586626	3	13	C
AT2G21150	2	9073793	9073872	1	6	C
AT3G27310	3	10089772	10089844	1	8	C
AT5G13740	5	4433377	4433480	2	6	C
AT1G74320	1	27944824	27945213	10	5	C
AT2G40600	2	16954680	16954776	2	11	C
AT3G57280	3	21205746	21205914	4	12	C
AT3G53620	3	19893194	19893302	2	7	C
AT1G21460	1	7512282	7512402	2	12	C
AT3G26070	3	9528765	9528861	2	47	C
AT2G46260	2	19004347	19004627	6	8	C
AT1G09430	1	3043369	3043421	1	5	C
AT5G19760	5	6681242	6681326	2	37	C
AT4G00780	4	335709	335876	5	12	C
AT5G40930	5	16422809	16422863	1	9	C
AT3G08850	3	2693232	2693390	4	5	C
AT5G48970	5	19875902	19876014	3	5	C
AT1G23190	1	8223436	8223513	1	10	C
AT3G06420	3	1955404	1955523	2	11	C
AT1G48920	1	18103981	18104102	2	15	C
AT3G57000	3	21103573	21103910	9	5	C
AT4G02120	4	943867	943961	2	5	C
AT1G80410	1	30233603	30233662	1	8	C
AT5G19750	5	6678294	6678367	1	6	C
AT1G61800	1	22829074	22829300	5	5	C
AT3G22200	3	7837164	7837241	1	9	C
AT5G15170	5	4926454	4926593	3	6	C
AT1G65220	1	24230923	24231417	13	7	C
AT2G37990	2	15908383	15908534	3	14	C
AT2G18960	2	8231852	8231957	2	10	C
AT5G49460	5	20072639	20072705	1	13	C
AT5G08580	5	2780965	2781105	3	5	C
AT4G19390	4	10575218	10575361	4	8	C
AT5G64110	5	25672461	25672621	3	6	C
AT3G14410	3	4817154	4817189	1	5	C
AT5G52920	5	21482218	21482329	3	8	C
AT3G08850	3	2692513	2692668	4	5	C
AT1G48270	1	17833219	17833389	4	10	C
AT4G00170	4	71456	71572	2	17	C
AT2G41040	2	17129830	17129935	2	6	C
AT5G15090	5	4890335	4890422	2	62	C
AT5G53140	5	21566408	21566738	8	7	C
AT2G37200	2	15629477	15629610	3	7	C
AT1G22640	1	8006488	8006618	3	7	C
AT4G12910	4	7550872	7550986	2	23	C
AT3G02920	3	653603	653708	2	5	C
AT5G13560	5	4363004	4363112	2	5	C
AT2G30010	2	12814933	12815092	4	5	C
AT4G28025	4	13936172	13936298	3	24	C
AT5G03260	5	778983	779135	3	6	C
AT5G11900	5	3835001	3835060	1	10	C
AT2G36305	2	15223090	15223153	1	5	C
AT2G44440	2	18344675	18344897	5	5	C
AT4G24520	4	12663438	12663561	2	11	C
AT1G80610	1	30306333	30306402	1	8	C
AT3G17365	3	5948163	5948232	1	5	C
AT5G13740	5	4433216	4433277	1	8	C
AT5G21160	5	7201586	7201769	3	5	C
AT4G34670	4	16549554	16549740	5	58	C
AT2G24050	2	10234724	10234856	3	7	C
AT1G63090	1	23395646	23395765	3	7	C
AT1G47530	1	17455728	17455785	1	6	C
AT1G35290	1	12947952	12948048	2	6	C
AT4G29330	4	14445557	14445693	3	11	C
AT1G72710	1	27379247	27379384	3	6	C
AT5G66100	5	26446066	26446211	3	8	C
AT4G09830	4	6190086	6190167	2	28	C
AT5G56020	5	22702374	22702633	6	5	C
AT1G07040	1	2162475	2162628	3	36	C
AT4G31530	4	15282961	15283046	2	5	C
AT4G23800	4	12392077	12392163	1	14	C
AT3G06170	3	1868151	1868388	6	10	C
AT3G25230	3	9192171	9192268	2	11	C
AT1G12000	1	4051513	4051645	3	9	C
AT5G27740	5	9826294	9826364	1	6	C
AT4G08520	4	5418740	5418900	3	10	C
AT1G10940	1	3657738	3657813	2	5	C
AT4G26900	4	13516162	13516266	2	5	C
AT2G29080	2	12497886	12498651	20	8	C
AT5G55070	5	22365469	22365537	1	20	C
AT3G62550	3	23147765	23147884	3	44	C
AT3G20000	3	6968481	6968584	2	49	C
AT2G19800	2	8538299	8538381	2	22	C
AT5G61780	5	24840292	24840499	5	6	C
AT2G26240	2	11174802	11174937	4	20	C
AT1G51730	1	19191604	19191674	2	23	C
AT2G24360	2	10372259	10373198	26	7	C
AT3G05970	3	1787240	1787326	2	8	C
AT1G70760	1	26691530	26691625	2	26	C
AT3G26980	3	9948551	9948755	5	8	C
AT5G54510	5	22149266	22150195	26	5	C
AT3G13750	3	4513364	4513483	3	11	C
AT3G49870	3	18503857	18504019	4	18	C
AT4G26780	4	13485473	13485641	4	6	C
AT4G30190	4	14772903	14773048	3	8	C
AT5G41770	5	16737445	16737659	5	5	C
AT4G31450	4	15256327	15256498	4	9	C
AT2G34460	2	14536920	14537103	4	24	C
AT4G29590	4	14513663	14513811	4	9	C
AT1G31860	1	11434504	11434656	3	9	C
AT5G60620	5	24385748	24385836	2	5	C
AT5G53800	5	21866273	21866323	1	7	C
AT1G21760	1	7649709	7649793	1	14	C
AT3G49420	3	18340809	18340871	1	5	C
AT5G27850	5	9873875	9874058	5	151	C
AT1G30820	1	10948348	10948435	2	5	C
AT4G12970	4	7586510	7586569	1	5	C
AT2G32980	2	14005947	14006052	2	17	C
AT4G27640	4	13799484	13799607	2	7	C
AT4G29960	4	14661030	14661182	3	8	C
AT1G21720	1	7626508	7626690	4	28	C
AT5G24490	5	8366467	8366734	7	21	C
AT4G17530	4	9774662	9774710	1	39	C
AT3G03740	3	937508	937791	7	6	C
AT3G01330	3	125846	125925	2	6	C
AT1G19450	1	6733034	6733127	2	5	C
AT3G06810	3	2146763	2146898	3	15	C
AT2G29560	2	12654553	12654670	2	5	C
AT3G53880	3	19964522	19964573	1	9	C
AT5G15800	5	5151851	5152000	3	5	C
AT4G30330	4	14837765	14837792	1	17	C
AT2G40300	2	16838919	16838985	2	17	C
AT1G14620	1	5015171	5015297	3	13	C
AT5G34850	5	13127894	13128006	3	5	C
AT2G37130	2	15606681	15606830	3	22	C
AT5G45590	5	18502491	18502607	2	11	C
AT2G45730	2	18845591	18845697	3	12	C
AT1G09800	1	3179846	3179903	1	5	C
AT3G04520	3	1218460	1218511	1	5	C
AT1G49670	1	18389142	18389316	5	12	C
AT1G48240	1	17813073	17813148	1	7	C
AT3G63190	3	23355308	23355450	4	28	C
AT4G11260	4	6852693	6852820	3	16	C
AT3G20790	3	7270479	7270540	1	8	C
AT3G55530	3	20607511	20607740	6	9	C
AT2G02090	2	526373	526592	5	5	C
AT4G23650	4	12325346	12325474	3	24	C
AT5G19770	5	6684066	6684281	1	36	C
AT4G32120	4	15518704	15518889	4	9	C
AT2G17760	2	7721944	7722169	6	5	C
AT1G34350	1	12534879	12534985	2	7	C
AT4G30190	4	14772649	14772814	3	8	C
AT4G00710	4	291926	292012	2	5	C
AT1G54050	1	20183586	20183806	5	8	C
AT4G34660	4	16547522	16547592	1	7	C
AT1G20090	1	6967781	6967891	2	12	C
AT2G24850	2	10590684	10590840	3	7	C
AT3G22200	3	7837505	7837553	1	6	C
AT1G69010	1	25946474	25946836	9	8	C
AT2G27680	2	11811548	11811660	2	9	C
AT3G57870	3	21440168	21440321	2	67	C
AT1G04480	1	1216243	1216528	7	56	C
AT2G40490	2	16921339	16921465	2	6	C
AT2G32980	2	14005373	14005487	3	5	C
AT5G08650	5	2808218	2808292	2	5	C
AT3G47860	3	17668820	17668986	4	14	C
AT3G19640	3	6821693	6821906	5	5	C
AT3G48000	3	17728932	17729070	3	15	C
AT3G15070	3	5070752	5070908	4	6	C
AT2G38120	2	15982405	15982613	5	6	C
AT5G65960	5	26402773	26402834	1	7	C
AT3G20790	3	7270626	7270704	1	11	C
AT5G17990	5	5958124	5958268	4	8	C
AT2G18960	2	8233164	8233325	3	10	C
AT5G62810	5	25239723	25239769	1	5	C
AT4G11410	4	6946418	6946498	1	5	C
AT1G75990	1	28530014	28530205	5	10	C
AT5G56890	5	23030413	23030509	2	5	C
AT3G03330	3	784558	784657	1	5	C
AT3G10410	3	3236426	3236515	2	15	C
AT3G45140	3	16538638	16538940	8	17	C
AT4G12290	4	7306107	7306670	13	5	C
AT5G54860	5	22303770	22303908	3	6	C
AT1G12000	1	4050601	4050686	2	16	C
AT2G32520	2	13813190	13813382	4	5	C
AT2G21530	2	9227227	9227374	3	12	C
AT2G29560	2	12655699	12655785	2	5	C
AT4G32410	4	15644242	15644509	7	5	C
AT1G60780	1	22373794	22373891	2	7	C
AT2G27290	2	11685922	11686120	4	6	C
AT1G61890	1	22871983	22872070	1	35	C
AT1G14610	1	5013587	5013650	1	9	C
AT4G18040	4	10016875	10016941	1	29	C
AT5G38630	5	15484149	15484349	5	6	C
AT5G48030	5	19484912	19484985	1	6	C
AT2G43420	2	18039292	18039467	4	5	C
AT5G35320	5	13539321	13539511	4	8	C
AT4G00170	4	71819	71893	1	5	C
AT1G15740	1	5411488	5411720	6	12	C
AT4G34350	4	16430029	16430209	4	20	C
AT3G62870	3	23254268	23254567	8	115	C
AT2G37890	2	15869640	15869711	1	8	C
AT5G13180	5	4196921	4197169	7	12	C
AT1G11890	1	4012235	4012382	3	15	C
AT1G80500	1	30276699	30276785	2	12	C
AT1G07040	1	2162475	2162628	3	36	C
AT3G10670	3	3336706	3336757	1	6	C
AT1G09340	1	3017410	3017527	3	39	C
AT5G26360	5	9258549	9258622	1	13	C
AT1G09210	1	2973719	2973767	1	18	C
AT5G23550	5	7940617	7940691	1	5	C
AT3G25220	3	9185011	9185102	2	103	C
AT3G03610	3	870715	870831	2	6	C
AT5G45330	5	18381458	18381626	4	9	C
AT5G05170	5	1534179	1534282	2	10	C
AT5G32450	5	12097207	12097283	1	38	C
AT5G53070	5	21537043	21537148	2	5	C
AT3G47590	3	17547928	17548011	2	5	C
AT3G62910	3	23270899	23270980	1	6	C
AT3G13750	3	4514343	4514453	3	15	C
AT3G52380	3	19433137	19433239	2	17	C
AT5G41970	5	16808861	16809008	4	20	C
AT2G24850	2	10591421	10591764	9	6	C
AT5G61450	5	24727603	24727678	1	14	C
AT4G16330	4	9226621	9226943	8	6	C
AT5G62190	5	24999409	24999564	4	10	C
AT1G13060	1	4452628	4452759	3	32	C
AT1G50380	1	18669224	18669290	1	7	C
AT3G22200	3	7837002	7837091	2	10	C
AT2G25310	2	10785567	10785667	3	27	C
AT3G19515	3	6768793	6768891	3	7	C
AT1G58030	1	21468465	21468578	3	5	C
AT1G18340	1	6313484	6313573	2	5	C
AT5G45670	5	18546429	18546675	6	5	C
AT2G21410	2	9172439	9172547	2	7	C
AT5G23660	5	7972743	7972863	2	13	C
AT3G23990	3	8669248	8669402	4	9	C
AT1G04830	1	1361316	1361409	2	5	C
AT4G25900	4	13162837	13162940	2	15	C
AT5G23290	5	7846589	7846667	1	17	C
AT3G12760	3	4055172	4055234	1	27	C
AT2G18960	2	8231852	8231957	2	10	C
AT5G48300	5	19588900	19589004	2	9	C
AT3G02350	3	479562	480801	33	12	C
AT2G22480	2	9555060	9555189	3	5	C
AT1G30070	1	10546974	10547034	1	8	C
AT1G52280	1	19472397	19472544	3	11	C
AT1G32080	1	11539072	11539388	8	9	C
AT5G05140	5	1522009	1522091	2	7	C
AT5G25900	5	9036728	9036890	4	7	C
AT1G21720	1	7627827	7627922	2	42	C
AT1G12000	1	4052913	4053035	3	13	C
AT5G58030	5	23504567	23504634	1	7	C
AT3G49850	3	18500348	18500586	5	21	C
AT5G16710	5	5484587	5484728	3	51	C
AT4G02120	4	941067	941147	2	9	C
AT4G38430	4	17987828	17988182	9	8	C
AT5G59180	5	23901416	23901582	4	5	C
AT5G23290	5	7846402	7846506	3	12	C
AT1G48920	1	18103682	18103730	1	6	C
AT1G73840	1	27769676	27769754	2	7	C
AT2G01970	2	453489	453627	3	5	C
AT5G65260	5	26097866	26097994	3	14	C
AT4G26080	4	13220927	13221218	7	6	C
AT3G55460	3	20573455	20573626	4	8	C
AT4G00740	4	308374	308749	10	8	C
AT5G38630	5	15484149	15484349	5	6	C
AT4G34120	4	16341511	16341599	2	44	C
AT2G17730	2	7712022	7712190	3	5	C
AT5G22300	5	7380858	7381152	7	5	C
AT5G48680	5	19762869	19762937	2	7	C
AT4G38550	4	18025844	18025932	2	14	C
AT5G07300	5	2302755	2302852	2	8	C
AT1G54050	1	20183586	20183806	5	8	C
AT2G34570	2	14570544	14570823	7	9	C
AT4G31530	4	15283729	15283839	3	5	C
AT5G06780	5	2096092	2096202	3	7	C
AT4G01320	4	548736	548802	1	18	C
AT5G27400	5	9676551	9676618	1	5	C
AT1G08370	1	2638591	2638632	1	19	C
AT1G59610	1	21900059	21900207	3	6	C
AT1G15420	1	5302683	5302931	6	13	C
AT3G13790	3	4533796	4534044	6	7	C
AT5G19780	5	6687410	6687625	2	39	C
AT2G36230	2	15201746	15201848	2	5	C
AT1G79010	1	29730205	29730317	2	30	C
AT1G14010	1	4800622	4800699	2	5	C
AT5G56650	5	22949109	22949232	2	5	C
AT3G57870	3	21440808	21440892	2	32	C
AT1G27510	1	9557014	9557096	2	8	C
AT1G33265	1	12066970	12067035	1	16	C
AT5G44190	5	17816830	17817166	8	10	C
AT3G51130	3	19006222	19006328	2	6	C
AT1G79600	1	29955210	29956656	40	5	C
AT1G64880	1	24112240	24112300	1	11	C
AT2G43650	2	18107984	18108072	2	5	C
AT2G20260	2	8744478	8744544	1	124	C
AT5G41340	5	16556098	16556227	3	12	C
AT3G23100	3	8221008	8221151	4	6	C
AT5G17520	5	5773311	5773430	2	5	C
AT2G20420	2	8813686	8813761	2	17	C
AT3G51840	3	19239463	19239568	2	24	C
AT1G52670	1	19620361	19620438	2	17	C
AT4G26900	4	13515799	13515882	1	7	C
AT2G16090	2	6996479	6996512	1	6	C
AT2G42880	2	17850203	17850612	10	6	C
AT1G33230	1	12049333	12049402	2	9	C
AT2G27020	2	11537661	11537701	1	16	C
AT3G23620	3	8480411	8480615	5	49	C
AT1G20050	1	6949431	6949572	3	20	C
AT4G26870	4	13507307	13507422	3	8	C
AT2G14520	2	6190136	6190210	1	5	C
AT1G74520	1	28011634	28011847	5	5	C
AT3G19515	3	6767410	6768370	26	7	C
AT3G13930	3	4596205	4596280	2	55	C
AT2G40840	2	17056476	17056574	2	6	C
AT2G18230	2	7940500	7940654	3	18	C
AT2G32880	2	13957091	13957243	4	5	C
AT2G44050	2	18232281	18232360	2	21	C
AT1G27150	1	9431334	9431386	1	5	C
AT1G21760	1	7649709	7649793	1	14	C
AT5G61790	5	24844826	24844937	3	100	C
AT1G69340	1	26070385	26070463	1	10	C
AT5G54170	5	22003212	22003296	2	5	C
AT3G59050	3	21837747	21837955	5	10	C
AT2G15970	2	6957500	6957608	2	106	C
AT4G34200	4	16375064	16375160	2	9	C
AT4G17300	4	9682455	9682560	2	5	C
AT2G05630	2	2083408	2083527	3	43	C
AT1G48790	1	18050471	18050536	1	7	C
AT4G35760	4	16944166	16944452	7	16	C
AT5G58710	5	23736336	23736412	1	60	C
AT4G26000	4	13197883	13198136	7	5	C
AT4G02480	4	1082627	1082766	4	7	C
AT5G23120	5	7778577	7778813	7	12	C
AT5G50720	5	20651274	20651397	2	5	C
AT4G30950	4	15057589	15057704	2	32	C
AT3G02770	3	601707	601904	5	19	C
AT1G04290	1	1147946	1148090	3	24	C
AT4G15880	4	9014565	9014655	2	6	C
AT5G48300	5	19588900	19589004	2	9	C
AT4G18570	4	10233336	10233448	2	5	C
AT2G17840	2	7763279	7763364	2	14	C
AT3G05530	3	1604234	1604342	2	41	C
AT2G41490	2	17310841	17310962	3	5	C
AT2G43350	2	18016385	18016553	4	9	C
AT3G52870	3	19605748	19605837	2	6	C
AT4G04870	4	2462113	2462208	2	6	C
AT3G19630	3	6819982	6820117	3	6	C
AT5G63180	5	25359179	25359926	20	5	C
AT1G75220	1	28233960	28234070	2	5	C
AT1G32580	1	11784558	11784656	2	13	C
AT2G28190	2	12022909	12022985	1	73	C
AT2G24020	2	10225922	10226065	3	9	C
AT5G11580	5	3719098	3719269	4	8	C
AT1G08370	1	2638591	2638632	1	19	C
AT1G78890	1	29662360	29662449	1	6	C
AT4G14030	4	8099059	8099291	6	13	C
AT1G44800	1	16918035	16918152	2	7	C
AT5G08380	5	2696268	2696327	1	5	C
AT4G31810	4	15389735	15389804	1	7	C
AT3G29030	3	11013495	11013787	7	7	C
AT2G24020	2	10225684	10225785	2	14	C
AT2G42740	2	17799535	17799731	5	14	C
AT5G05060	5	1494598	1494754	2	8	C
AT1G20010	1	6938785	6939055	7	17	C
AT5G22830	5	7630541	7630666	3	11	C
AT3G13930	3	4598165	4598405	6	8	C
AT2G03510	2	1068629	1068738	3	6	C
AT2G26080	2	11118551	11118747	4	6	C
AT3G06650	3	2079844	2079915	1	6	C
AT4G27500	4	13744357	13744537	5	5	C
AT2G44870	2	18510867	18510921	1	10	C
AT1G70610	1	26629768	26629829	1	9	C
AT4G30190	4	14773151	14773256	2	10	C
AT4G35360	4	16812635	16812713	1	7	C
AT3G62910	3	23270407	23270459	1	7	C
AT4G36970	4	17430321	17430649	8	5	C
AT3G03330	3	784241	784343	1	5	C
AT1G08200	1	2576090	2576183	1	28	C
AT4G31810	4	15389735	15389804	1	7	C
AT4G29820	4	14597001	14597047	1	6	C
AT5G41770	5	16737132	16737351	5	5	C
AT5G01590	5	225405	225603	4	7	C
AT5G60920	5	24529065	24529349	7	12	C
AT5G05600	5	1673109	1673440	8	12	C
AT5G62190	5	25000294	25000429	3	6	C
AT1G75840	1	28480635	28480700	1	9	C
AT1G19950	1	6925498	6925562	2	5	C
AT3G49850	3	18500982	18501067	2	5	C
AT3G02720	3	586509	586626	3	13	C
AT5G66760	5	26673665	26673836	4	14	C
AT3G46280	3	17017552	17017591	1	5	C
AT5G13100	5	4157938	4158056	2	5	C
AT3G14595	3	4909794	4909864	1	6	C
AT3G53620	3	19892467	19892605	3	19	C
AT3G55440	3	20565137	20565213	1	190	C
AT1G27000	1	9374875	9374977	2	16	C
AT1G25260	1	8854365	8854442	2	31	C
AT4G01560	4	677735	677834	3	8	C
AT5G66760	5	26673934	26674004	2	18	C
AT5G12310	5	3981104	3981209	3	15	C
AT4G28510	4	14086207	14086386	5	14	C
AT4G21570	4	11471808	11471931	3	14	C
AT5G01220	5	88202	88286	1	5	C
AT5G19780	5	6687410	6687625	2	39	C
AT3G07670	3	2454091	2454223	3	6	C
AT3G11830	3	3735923	3735998	2	23	C
AT4G02930	4	1297787	1297880	2	31	C
AT1G58030	1	21470381	21470522	4	7	C
AT4G37445	4	17604657	17604772	2	6	C
AT1G76150	1	28581528	28581568	1	7	C
AT1G09795	1	3175755	3175857	2	5	C
AT4G05090	4	2611254	2611305	1	6	C
AT3G61150	3	22641993	22642202	5	5	C
AT4G00370	4	163355	163440	1	9	C
AT2G21600	2	9251252	9251433	4	10	C
AT3G48120	3	17784828	17784915	2	5	C
AT5G40850	5	16385432	16385710	4	23	C
AT5G03880	5	1039174	1039234	1	23	C
AT4G27830	4	13863090	13863346	4	5	C
AT4G00720	4	294936	294987	1	8	C
AT2G30980	2	13189854	13189938	1	11	C
AT5G19750	5	6678660	6678747	2	6	C
AT5G04850	5	1409020	1409092	2	6	C
AT2G20760	2	8950961	8951115	4	24	C
AT5G20500	5	6939180	6939254	1	58	C
AT5G67140	5	26811529	26811628	2	5	C
AT4G38800	4	18113980	18114055	1	29	C
AT5G19780	5	6687410	6687625	2	39	C
AT3G18830	3	6490597	6490944	9	10	C
AT5G64730	5	25890956	25891059	2	7	C
AT1G65410	1	24299347	24299479	3	5	C
AT3G02250	3	425059	425349	8	6	C
AT3G51840	3	19239273	19239380	3	50	C
AT1G35460	1	13041654	13041723	2	7	C
AT5G13240	5	4225436	4225508	2	6	C
AT4G15880	4	9015516	9015589	2	16	C
AT3G52590	3	19517490	19517557	1	558	C
AT4G16650	4	9373088	9373179	2	6	C
AT1G03610	1	901485	901706	6	10	C
AT3G61990	3	22968874	22968942	1	5	C
AT1G25490	1	8952174	8952421	6	5	C
AT3G61830	3	22900210	22900295	2	7	C
AT4G12830	4	7531424	7531479	1	9	C
AT5G08260	5	2659645	2659834	4	10	C
AT2G32870	2	13952332	13952496	4	16	C
AT1G56190	1	21033670	21033829	4	9	C
AT1G80560	1	30294650	30294803	3	15	C
AT4G18710	4	10298561	10298645	1	12	C
AT4G19350	4	10562365	10562458	2	7	C
AT3G07340	3	2341845	2341917	1	9	C
AT5G66850	5	26714411	26714487	2	5	C
AT4G22260	4	11771167	11771283	3	6	C
AT1G23090	1	8185474	8185551	1	19	C
AT5G02610	5	588471	588732	6	5	C
AT4G36910	4	17392370	17392435	1	15	C
AT1G03040	1	705301	705367	1	6	C
AT5G20270	5	6842199	6842275	2	20	C
AT5G23300	5	7849812	7849895	2	8	C
AT5G16810	5	5529198	5529297	2	5	C
AT4G17300	4	9682240	9682351	3	5	C
AT4G19190	4	10493661	10493724	1	10	C
AT1G45130	1	17069115	17069204	2	6	C
AT5G13240	5	4227123	4227204	1	7	C
AT2G39795	2	16604503	16604844	9	9	C
AT3G54110	3	20051739	20051826	2	42	C
AT4G24520	4	12666123	12666207	2	7	C
AT1G79270	1	29822055	29822412	10	7	C
AT1G11430	1	3848606	3848672	1	18	C
AT1G72170	1	27160417	27160578	4	25	C
AT2G41740	2	17423906	17424024	2	17	C
AT4G34150	4	16356513	16356823	8	26	C
AT2G44050	2	18231618	18231734	3	23	C
AT5G60840	5	24491371	24491442	1	7	C
AT5G32450	5	12097734	12098075	9	7	C
AT1G72730	1	27383001	27383111	3	13	C
AT3G62910	3	23270899	23270980	1	6	C
AT4G14500	4	8335562	8335739	5	6	C
AT1G28050	1	9775514	9775857	9	5	C
AT1G19715	1	6818572	6819019	12	7	C
AT4G02930	4	1297973	1298049	2	24	C
AT2G17380	2	7561213	7561305	2	19	C
AT3G02770	3	601707	601904	5	19	C
AT4G15880	4	9014170	9014269	2	6	C
AT4G19350	4	10562924	10562957	1	15	C
AT5G03290	5	795336	795446	1	7	C
AT2G21150	2	9074495	9074549	1	8	C
AT3G27930	3	10371087	10371160	2	6	C
AT5G19960	5	6745617	6745686	1	5	C
AT3G20000	3	6968481	6968584	2	49	C
AT2G35880	2	15070704	15070812	2	8	C
AT3G03250	3	753411	753503	2	49	C
AT2G37240	2	15647650	15647742	2	9	C
AT5G46340	5	18816919	18816982	1	8	C
AT5G17060	5	5611400	5611491	2	5	C
AT5G53530	5	21764868	21764941	1	8	C
AT3G13410	3	4362738	4362850	3	35	C
AT2G33330	2	14130558	14130666	2	5	C
AT4G21790	4	11571469	11571515	1	7	C
AT1G18340	1	6313120	6313403	8	9	C
AT2G39080	2	16317805	16317916	2	8	C
AT3G42050	3	14240861	14240987	2	7	C
AT3G19800	3	6877034	6877115	2	10	C
AT1G18450	1	6349713	6349791	1	5	C
AT5G25080	5	8644254	8644309	1	5	C
AT3G44860	3	16390849	16391494	13	6	C
AT5G23290	5	7846402	7846506	3	12	C
AT4G04470	4	2228119	2228205	2	11	C
AT2G20060	2	8667541	8667649	3	5	C
AT2G40460	2	16903985	16904307	7	5	C
AT5G35200	5	13482709	13482842	3	6	C
AT3G13340	3	4333132	4333267	3	5	C
AT4G09900	4	6222166	6222301	3	5	C
AT1G52040	1	19356037	19356265	5	17	C
AT4G32120	4	15518964	15519014	1	10	C
AT1G24360	1	8641058	8641201	4	30	C
AT2G23070	2	9831741	9831824	1	13	C
AT4G04470	4	2228303	2228374	2	20	C
AT5G63310	5	25390054	25390135	2	32	C
AT3G55620	3	20645658	20645755	2	26	C
AT5G18900	5	6305253	6305311	1	24	C
AT5G54870	5	22307011	22307152	3	7	C
AT2G01470	2	212409	212477	2	6	C
AT4G04020	4	1932947	1933143	5	30	C
AT3G13750	3	4512807	4512896	2	11	C
AT2G27680	2	11811548	11811660	2	9	C
AT5G18670	5	6226545	6227028	13	12	C
AT4G01940	4	842538	842675	3	20	C
AT5G13240	5	4225609	4225689	2	6	C
AT4G26240	4	13288474	13288558	2	9	C
AT4G37040	4	17456219	17456261	1	9	C
AT5G62190	5	24998185	24998280	2	10	C
AT3G14190	3	4711427	4711471	1	8	C
AT1G12000	1	4052283	4052389	2	11	C
AT3G14290	3	4764517	4764599	2	33	C
AT2G47250	2	19409480	19409683	4	12	C
AT4G15545	4	8876767	8876866	2	30	C
AT3G02780	3	603807	603863	1	20	C
AT1G67580	1	25332244	25332380	3	7	C
AT5G22740	5	7559120	7559219	2	7	C
AT3G02530	3	530671	530778	3	7	C
AT5G41600	5	16654363	16654433	2	17	C
AT5G60620	5	24385115	24385215	2	6	C
AT1G71750	1	26991999	26992164	4	5	C
AT2G20330	2	8780643	8780895	7	5	C
AT3G13930	3	4599535	4599631	2	12	C
AT1G30360	1	10717141	10717971	22	9	C
AT5G57350	5	23249604	23249686	2	6	C
AT2G02990	2	873903	874059	4	22	C
AT1G25230	1	8841174	8841303	3	8	C
AT3G07670	3	2453902	2454005	2	5	C
AT4G34660	4	16547522	16547592	1	7	C
AT1G60960	1	22450567	22450625	1	13	C
AT1G27510	1	9557175	9557282	3	7	C
AT1G70900	1	26736047	26736273	6	7	C
AT2G40660	2	16973447	16973546	3	42	C
AT4G08790	4	5609321	5609434	2	5	C
AT4G21110	4	11267878	11268066	4	11	C
AT5G62880	5	25256129	25256395	7	5	C
AT2G24850	2	10590919	10590979	1	5	C
AT3G46970	3	17314729	17314858	3	6	C
AT5G67600	5	26977162	26977319	3	49	C
AT1G04850	1	1366389	1366457	2	13	C
AT5G25440	5	8856379	8856576	5	7	C
AT4G34490	4	16486797	16486966	4	6	C
AT5G13850	5	4471670	4471743	1	82	C
AT1G04190	1	1107554	1107728	5	12	C
AT4G01310	4	544745	544946	5	33	C
AT1G60780	1	22374241	22374345	2	13	C
AT5G21090	5	7166054	7166198	4	92	C
AT2G36630	2	15360159	15360253	2	6	C
AT5G05170	5	1534179	1534282	2	10	C
AT5G30510	5	11637191	11637473	7	19	C
AT3G08760	3	2658984	2659242	7	5	C
AT3G25230	3	9189762	9189849	1	13	C
AT5G24610	5	8428081	8428156	2	7	C
AT3G10410	3	3236601	3236752	4	10	C
AT3G59380	3	21956133	21956229	2	10	C
AT4G00170	4	71456	71572	2	17	C
AT2G43420	2	18041526	18041616	2	11	C
AT1G18450	1	6351391	6351456	1	14	C
AT4G11740	4	7073156	7073243	2	5	C
AT1G23190	1	8223436	8223513	1	10	C
AT3G05910	3	1765162	1765240	1	6	C
AT5G61450	5	24728989	24729027	1	6	C
AT1G07040	1	2161973	2162095	3	6	C
AT1G42440	1	15901272	15901395	3	8	C
AT5G02530	5	565107	565176	2	13	C
AT5G12320	5	3982921	3983009	1	11	C
AT2G29720	2	12708942	12709089	3	8	C
AT5G27850	5	9873525	9873654	3	115	C
AT3G57290	3	21209243	21209471	6	11	C
AT1G80560	1	30294490	30294544	1	9	C
AT5G39600	5	15871642	15872024	9	9	C
AT2G29080	2	12498732	12499212	13	8	C
AT3G28710	3	10775811	10775919	2	35	C
AT1G09800	1	3177322	3177383	2	5	C
AT4G17600	4	9804264	9804402	3	39	C
AT3G17810	3	6095936	6096046	2	14	C
AT1G05960	1	1814657	1814732	2	6	C
AT2G38080	2	15942407	15942652	6	8	C
AT5G03880	5	1039174	1039234	1	23	C
AT2G39420	2	16469262	16469400	3	6	C
AT1G79990	1	30094918	30095033	3	5	C
AT4G27720	4	13832171	13832442	7	5	C
AT1G73180	1	27524536	27524643	2	5	C
AT1G05850	1	1767350	1767510	4	46	C
AT4G14500	4	8335826	8335910	1	5	C
AT3G20000	3	6968663	6968759	2	45	C
AT5G25100	5	8650260	8650370	2	9	C
AT3G23530	3	8442154	8442235	1	15	C
AT1G45010	1	17016381	17016477	2	8	C
AT1G18800	1	6481881	6481941	1	8	C
AT4G11740	4	7074589	7074733	3	7	C
AT5G64440	5	25783830	25783891	1	6	C
AT1G48160	1	17791590	17791690	2	17	C
AT3G10330	3	3201360	3201437	1	5	C
AT1G72680	1	27363951	27364179	5	9	C
AT2G44050	2	18232745	18232805	1	13	C
AT3G14280	3	4761888	4762013	2	6	C
AT5G12470	5	4045872	4046004	3	16	C
AT3G60910	3	22513004	22513118	2	8	C
AT5G03300	5	798124	798195	2	17	C
AT1G04230	1	1126232	1126363	3	8	C
AT2G21410	2	9174858	9174918	1	12	C
AT1G52670	1	19620361	19620438	2	17	C
AT3G21215	3	7443435	7443527	2	9	C
AT3G18940	3	6528246	6528305	1	12	C
AT5G15090	5	4890819	4890887	2	23	C
AT5G12110	5	3915371	3915485	2	7	C
AT2G41790	2	17436953	17437076	2	7	C
AT3G23690	3	8529062	8529159	3	9	C
AT4G18950	4	10377603	10377725	3	5	C
AT1G14610	1	5008773	5008922	3	5	C
AT5G52970	5	21497628	21497719	2	11	C
AT3G17590	3	6018741	6018813	1	6	C
AT5G05200	5	1545908	1546097	4	14	C
AT5G10560	5	3337553	3337904	9	5	C
AT5G13720	5	4428320	4428398	2	12	C
AT5G21160	5	7201309	7201485	4	5	C
AT1G21720	1	7627068	7627158	2	38	C
AT1G75800	1	28462686	28463389	19	11	C
AT1G61890	1	22873568	22874200	16	8	C
AT5G50375	5	20529174	20529305	3	10	C
AT3G61260	3	22687000	22687054	1	69	C
AT4G02480	4	1083934	1084031	2	6	C
AT2G24590	2	10457094	10457183	2	12	C
AT3G28460	3	10675031	10675130	2	7	C
AT2G24050	2	10234943	10235045	3	8	C
AT1G03610	1	902169	902347	5	5	C
AT4G20330	4	10983371	10983488	3	12	C
AT3G59500	3	21998346	21998445	2	10	C
AT5G19760	5	6681242	6681326	2	37	C
AT2G16780	2	7289798	7290122	8	5	C
AT1G48790	1	18050471	18050536	1	7	C
AT5G08300	5	2669196	2669258	1	23	C
AT4G27650	4	13806594	13806651	1	7	C
AT2G06925	2	2842744	2842870	3	27	C
AT2G20990	2	9023723	9023800	2	11	C
AT5G35080	5	13372629	13372704	2	5	C
AT2G46030	2	18939730	18939783	1	10	C
AT1G45130	1	17069298	17069404	2	7	C
AT4G30810	4	15004140	15004248	2	22	C
AT4G17010	4	9576450	9576578	3	7	C
AT1G68830	1	25878564	25878651	2	6	C
AT4G16690	4	9392825	9392951	3	8	C
AT2G26990	2	11529084	11529163	2	21	C
AT5G66560	5	26581737	26581807	2	6	C
AT5G13240	5	4226803	4226853	1	6	C
AT1G69340	1	26071371	26071465	2	8	C
AT4G14320	4	8242823	8242898	2	129	C
AT2G18960	2	8232539	8232778	6	9	C
AT3G22750	3	8037847	8037982	3	6	C
AT3G15580	3	5274613	5274666	1	35	C
AT1G75330	1	28270924	28271056	3	7	C
AT1G80610	1	30306806	30306875	1	5	C
AT1G09800	1	3177322	3177383	2	5	C
AT2G19540	2	8470881	8470997	3	5	C
AT1G59610	1	21897885	21898006	2	10	C
AT1G04350	1	1165872	1166194	8	10	C
AT1G59610	1	21901700	21901785	2	9	C
AT5G60620	5	24386310	24386430	3	6	C
AT4G39280	4	18284346	18284472	3	7	C
AT5G16650	5	5464517	5464593	2	20	C
AT2G47210	2	19386527	19386593	1	7	C
AT3G12320	3	3924016	3924322	7	6	C
AT1G16750	1	5731123	5731240	2	7	C
AT5G12170	5	3934077	3934177	2	5	C
AT1G53120	1	19797706	19797771	2	6	C
AT3G57650	3	21361928	21361988	1	9	C
AT2G36130	2	15174430	15174492	1	8	C
AT5G62190	5	24998832	24998893	1	10	C
AT1G24180	1	8562042	8562120	2	5	C
AT2G37990	2	15908383	15908534	3	14	C
AT1G77510	1	29133471	29133591	2	5	C
AT2G18230	2	7939887	7939995	3	31	C
AT1G29330	1	10258840	10258914	2	6	C
AT3G55380	3	20542662	20542765	3	24	C
AT5G61780	5	24840587	24840803	5	5	C
AT3G22200	3	7838005	7838084	2	12	C
AT2G42710	2	17790766	17790869	2	6	C
AT3G06730	3	2124828	2124951	2	27	C
AT1G11545	1	3879808	3879909	2	15	C
AT4G29590	4	14513490	14513571	1	9	C
AT3G02780	3	603552	603644	2	25	C
AT3G05070	3	1417160	1417275	2	19	C
AT1G04340	1	1163604	1163703	2	8	C
AT1G20650	1	7159529	7159684	4	9	C
AT2G26190	2	11155973	11156061	2	5	C
AT3G09300	3	2858860	2858933	1	7	C
AT4G34120	4	16341687	16341752	1	26	C
AT4G01560	4	678395	678479	2	5	C
AT1G01430	1	157828	158112	7	6	C
AT1G13950	1	4774365	4774440	2	7	C
AT2G24200	2	10295655	10295850	5	22	C
AT5G21990	5	7273606	7273837	6	7	C
AT3G14600	3	4911240	4911356	2	44	C
AT5G47240	5	19201256	19201534	7	6	C
AT1G53560	1	19988924	19989000	2	10	C
AT5G23120	5	7778905	7779036	3	12	C
AT3G62700	3	23201581	23201821	6	5	C
AT2G20420	2	8813339	8813404	1	21	C
AT5G01160	5	54656	54715	1	7	C
AT5G06410	5	1960218	1960284	1	5	C
AT5G53530	5	21765204	21765279	2	10	C
AT2G32730	2	13887920	13887990	1	17	C
AT1G18630	1	6415617	6415724	2	6	C
AT1G56300	1	21083526	21083614	2	9	C
AT1G19600	1	6780410	6780522	3	6	C
AT4G27650	4	13805278	13805354	1	6	C
AT4G17486	4	9751047	9751280	5	10	C
AT1G75500	1	28343183	28343300	2	48	C
AT5G52970	5	21497347	21497451	3	11	C
AT2G21280	2	9119173	9119233	1	25	C
AT4G11600	4	7010147	7010315	5	47	C
AT3G18060	3	6184500	6184662	3	7	C
AT1G80610	1	30306494	30306557	1	7	C
AT2G36870	2	15481293	15481394	3	23	C
AT1G62660	1	23206788	23206876	2	27	C
AT1G49480	1	18318611	18318811	4	13	C
AT3G51610	3	19150839	19150903	1	8	C
AT2G39970	2	16692267	16692322	1	8	C
AT5G66100	5	26446066	26446211	3	8	C
AT5G26830	5	9441146	9441218	1	12	C
AT4G15920	4	9031466	9031586	3	8	C
AT1G33810	1	12266271	12266386	2	28	C
AT5G67370	5	26896191	26896344	4	5	C
AT2G26300	2	11205874	11205952	2	7	C
AT5G08710	5	2835234	2835338	3	6	C
AT5G60920	5	24530118	24530245	3	22	C
AT2G40460	2	16906104	16906661	15	5	C
AT3G03070	3	696814	696899	1	90	C
AT4G17840	4	9918465	9918554	1	10	C
AT2G04230	2	1447420	1447555	3	6	C
AT3G21190	3	7433935	7434086	3	8	C
AT4G34660	4	16547522	16547592	1	7	C
AT1G07080	1	2170523	2170589	1	46	C
AT5G40760	5	16331180	16331296	3	5	C
AT2G18960	2	8230473	8230710	6	27	C
AT5G62460	5	25092735	25093074	9	11	C
AT2G32870	2	13952642	13952943	7	11	C
AT1G15490	1	5320609	5320976	10	5	C
AT1G32380	1	11682569	11682734	4	9	C
AT2G39900	2	16666158	16666349	5	10	C
AT3G51140	3	19009738	19010183	12	21	C
AT1G52890	1	19701565	19701834	5	7	C
AT3G29280	3	11238565	11238639	1	8	C
AT5G56530	5	22907547	22907712	3	8	C
AT5G47330	5	19225315	19225354	1	5	C
AT5G26360	5	9257425	9257499	2	11	C
AT3G26650	3	9797253	9797498	6	163	C
AT1G32550	1	11773446	11773510	1	11	C
AT2G20060	2	8666435	8666541	2	8	C
AT5G08565	5	2776579	2776635	1	6	C
AT5G13180	5	4196921	4197169	7	12	C
AT5G03880	5	1038847	1038905	1	25	C
AT5G66680	5	26637306	26637443	3	23	C
AT5G21090	5	7166392	7166464	1	95	C
AT1G09340	1	3016250	3016337	2	210	C
AT1G24120	1	8531369	8531493	3	6	C
AT3G22200	3	7838005	7838084	2	12	C
AT5G36940	5	14608274	14608359	2	5	C
AT4G26760	4	13480957	13481161	5	5	C
AT1G76790	1	28827639	28828012	10	9	C
AT4G30810	4	15005207	15005341	3	5	C
AT1G17650	1	6070705	6070790	2	5	C
AT4G03390	4	1491098	1491255	4	6	C
AT1G34430	1	12588229	12588313	2	28	C
AT3G26340	3	9653141	9653248	2	17	C
AT3G05910	3	1765162	1765240	1	6	C
AT5G02530	5	565267	565453	5	18	C
AT5G14710	5	4746729	4746777	1	9	C
AT1G26550	1	9172068	9172178	2	43	C
AT2G36070	2	15152417	15152480	1	6	C
AT5G13240	5	4225767	4225830	1	7	C
AT5G01020	5	7210	7334	3	10	C
AT2G43420	2	18041526	18041616	2	11	C
AT4G31450	4	15256327	15256498	4	9	C
AT3G05910	3	1765328	1765382	1	6	C
AT4G02230	4	979502	979866	10	34	C
AT1G01160	1	73287	73396	3	14	C
AT1G29690	1	10380004	10380159	4	5	C
AT4G01026	4	447554	447770	6	13	C
AT1G21090	1	7385088	7385204	2	7	C
AT1G66530	1	24822916	24823015	2	6	C
AT3G20410	3	7118555	7118655	2	7	C
AT3G15410	3	5203715	5203779	1	12	C
AT3G13750	3	4513569	4513734	3	12	C
AT2G23940	2	10191767	10191852	2	14	C
AT1G20220	1	7006295	7006370	2	12	C
AT2G18510	2	8039446	8039533	2	7	C
AT3G27050	3	9979979	9980064	2	9	C
AT3G60210	3	22262838	22262904	1	15	C
AT3G09840	3	3019677	3019840	4	54	C
AT4G01100	4	478679	478792	3	10	C
AT3G12480	3	3959641	3959699	1	7	C
AT2G37660	2	15803142	15803240	2	17	C
AT5G20290	5	6852825	6852898	1	43	C
AT5G24690	5	8456888	8456987	3	7	C
AT2G02810	2	801936	802034	2	6	C
AT2G01490	2	221666	221727	1	15	C
AT4G11920	4	7160775	7160844	1	14	C
AT5G60840	5	24491371	24491442	1	7	C
AT3G55800	3	20721316	20721398	2	17	C
AT1G29310	1	10252634	10252992	8	9	C
AT4G23820	4	12398194	12398369	5	7	C
AT1G51110	1	18939576	18939651	1	18	C
AT2G37890	2	15869452	15869520	2	8	C
AT1G79440	1	29889095	29889162	1	5	C
AT4G38260	4	17937312	17937504	5	6	C
AT5G50160	5	20433298	20433395	3	5	C
AT1G35680	1	13211138	13211213	1	59	C
AT5G24590	5	8417181	8417640	12	5	C
AT1G26750	1	9247150	9247273	3	14	C
AT3G51820	3	19227435	19227483	1	50	C
AT3G27530	3	10198292	10198379	1	5	C
AT3G23175	3	8274546	8274769	6	13	C
AT3G25230	3	9191912	9192040	3	5	C
AT2G47390	2	19451293	19451593	8	5	C
AT5G60840	5	24491038	24491093	1	10	C
AT5G27720	5	9817060	9817168	2	18	C
AT5G52650	5	21373358	21373491	3	217	C
AT3G09180	3	2819651	2819817	4	8	C
AT4G33950	4	16274565	16274816	6	6	C
AT1G78895	1	29663986	29664128	3	10	C
AT3G62290	3	23063253	23063410	3	74	C
AT3G13200	3	4242755	4242862	2	81	C
AT3G25150	3	9159091	9159229	3	47	C
AT2G17390	2	7563836	7563993	4	9	C
AT4G22010	4	11665668	11666037	9	5	C
AT5G28840	5	10863009	10863142	3	16	C
AT5G56360	5	22840959	22841011	1	10	C
AT3G48740	3	18064632	18064752	3	26	C
AT5G55210	5	22414078	22414216	3	8	C
AT4G26900	4	13519312	13519479	4	6	C
AT2G40460	2	16904422	16904640	6	6	C
AT3G46040	3	16926088	16926249	3	59	C
AT4G10790	4	6641406	6641610	5	5	C
AT2G01720	2	319529	319574	1	20	C
AT5G16650	5	5464517	5464593	2	20	C
AT3G19390	3	6723930	6724071	3	6	C
AT1G23190	1	8221428	8221491	1	12	C
AT1G48920	1	18103028	18103124	2	9	C
AT5G56530	5	22907046	22907133	2	5	C
AT2G46470	2	19080288	19080379	1	5	C
AT2G26080	2	11118084	11118270	4	12	C
AT1G72450	1	27279205	27279329	3	32	C
AT5G46020	5	18681089	18681167	2	35	C
AT3G54360	3	20140861	20140949	1	5	C
AT3G04940	3	1366931	1367011	1	6	C
AT4G17520	4	9771895	9772190	7	12	C
AT3G17590	3	6019153	6019248	2	6	C
AT5G17610	5	5804195	5804245	1	17	C
AT5G42030	5	16829456	16829513	1	11	C
AT2G28950	2	12439900	12440219	8	35	C
AT2G32520	2	13813673	13813816	4	7	C
AT5G61240	5	24647366	24647438	1	26	C
AT4G24690	4	12743233	12743383	4	14	C
AT3G12130	3	3865592	3865653	1	21	C
AT5G51570	5	20967778	20967875	2	6	C
AT5G40610	5	16283462	16283680	5	5	C
AT4G16660	4	9380820	9380882	1	14	C
AT1G08200	1	2574872	2574974	2	29	C
AT1G27900	1	9716524	9716594	2	5	C
AT2G21520	2	9224995	9225109	3	5	C
AT2G37890	2	15869788	15869890	1	8	C
AT2G46930	2	19291145	19291228	2	9	C
AT1G75500	1	28343377	28343440	1	28	C
AT3G47000	3	17325364	17325566	5	6	C
AT2G39830	2	16628661	16628745	2	9	C
AT5G62050	5	24941766	24941874	2	6	C
AT3G14600	3	4911240	4911356	2	44	C
AT1G20410	1	7079343	7079404	1	5	C
AT2G03780	2	1153439	1153581	3	7	C
AT4G30630	4	14951339	14951410	2	5	C
AT4G17830	4	9917368	9917491	2	6	C
AT1G09340	1	3017047	3017269	6	39	C
AT5G24490	5	8366467	8366734	7	21	C
AT4G28540	4	14108032	14108181	3	7	C
AT1G42440	1	15900690	15900813	3	6	C
AT5G62190	5	24999409	24999564	4	10	C
AT1G75990	1	28529540	28529677	2	6	C
AT2G45790	2	18864444	18864534	2	8	C
AT5G59840	5	24125237	24125335	2	6	C
AT5G05987	5	1805285	1805364	2	6	C
AT3G27240	3	10057795	10057861	1	19	C
AT3G05970	3	1787077	1787164	2	15	C
AT1G23190	1	8220770	8220826	1	19	C
AT2G42770	2	17806025	17806158	3	11	C
AT3G09810	3	3008699	3008950	7	5	C
AT5G08580	5	2780808	2780869	1	5	C
AT5G39210	5	15720615	15720758	3	20	C
AT5G28900	5	10926755	10926983	2	5	C
AT4G22260	4	11770572	11770644	1	7	C
AT1G54770	1	20438762	20438823	1	7	C
AT1G68650	1	25779979	25780039	1	8	C
AT1G12000	1	4052913	4053035	3	13	C
AT1G09340	1	3017047	3017269	6	39	C
AT1G09780	1	3166584	3167213	16	9	C
GR-RAFL09-30-L21=1-3-.601	4	9611587	9611644	1	10	C
AT1G51560	1	19123782	19123908	3	5	C
AT5G03740	5	982338	982409	2	21	C
AT4G32120	4	15518539	15518600	1	9	C
AT5G48020	5	19480357	19480483	2	8	C
AT4G19185	4	10490073	10490359	7	8	C
AT5G37055	5	14659141	14659248	3	8	C
AT4G11380	4	6921157	6921355	4	9	C
AT2G02810	2	802359	802390	1	5	C
AT1G29060	1	10148028	10148152	3	6	C
AT5G02770	5	628062	628128	1	8	C
AT2G34770	2	14674259	14674456	5	18	C
AT1G28200	1	9851874	9851976	3	18	C
AT2G05630	2	2083408	2083527	3	43	C
AT1G15250	1	5249163	5249299	3	16	C
AT4G32120	4	15517960	15518048	1	7	C
AT2G30950	2	13183427	13183668	5	13	C
AT5G28840	5	10863435	10863532	2	21	C
AT2G43350	2	18016635	18016754	2	9	C
AT4G31530	4	15282961	15283046	2	5	C
AT4G30190	4	14771741	14771902	3	14	C
AT2G04400	2	1533327	1533396	2	9	C
AT3G20870	3	7311425	7311515	2	6	C
AT3G17900	3	6128970	6129287	8	8	C
AT3G03250	3	752806	752884	2	25	C
AT2G32730	2	13887920	13887990	1	17	C
AT4G17600	4	9804264	9804402	3	39	C
AT4G20480	4	11034750	11034907	4	9	C
AT1G24764	1	8762261	8762327	1	5	C
AT5G06360	5	1945377	1945486	2	35	C
AT2G29360	2	12611808	12611915	2	9	C
AT1G78050	1	29354235	29354355	3	5	C
AT4G16650	4	9373088	9373179	2	6	C
AT5G28640	5	10648468	10648545	1	9	C
AT5G46750	5	18987780	18988041	6	6	C
AT1G23740	1	8398588	8398748	4	16	C
AT5G27120	5	9541278	9541368	2	7	C
AT4G28540	4	14108276	14108372	3	6	C
AT3G58140	3	21542576	21542783	5	6	C
AT3G48180	3	17801449	17801904	12	6	C
AT3G13360	3	4339121	4339991	23	5	C
AT3G44620	3	16206039	16206126	2	7	C
AT5G67140	5	26811720	26811856	3	5	C
AT5G16210	5	5296332	5296511	4	5	C
AT1G04530	1	1234602	1234757	3	7	C
AT3G59600	3	22027606	22027685	2	15	C
AT3G58140	3	21542576	21542783	5	6	C
AT4G33790	4	16206606	16206809	5	14	C
AT3G16500	3	5612917	5612985	2	18	C
AT1G49740	1	18412643	18412867	6	5	C
AT1G32100	1	11546741	11546945	5	6	C
AT5G54110	5	21977324	21977444	3	8	C
AT4G27585	4	13768919	13769069	4	12	C
AT2G32870	2	13953295	13953425	3	7	C
AT3G49080	3	18205757	18205838	1	11	C
AT2G19520	2	8465355	8465429	1	5	C
AT2G39400	2	16460425	16460556	3	7	C
AT5G44000	5	17719734	17719984	7	5	C
AT4G18810	4	10323037	10323151	2	10	C
AT1G28350	1	9949386	9949446	1	6	C
AT5G27210	5	9572484	9572566	2	7	C
AT2G20990	2	9022290	9022389	2	16	C
AT3G06650	3	2079410	2079695	7	6	C
AT5G61780	5	24839508	24839583	1	12	C
AT5G56360	5	22841317	22841405	2	6	C
AT5G43680	5	17562325	17562436	2	5	C
AT4G04610	4	2325306	2325598	7	11	C
AT4G20850	4	11163088	11163140	1	8	C
AT1G33230	1	12049333	12049402	2	9	C
AT1G72090	1	27129518	27129611	2	5	C
AT5G61780	5	24840292	24840499	5	6	C
AT4G26870	4	13505934	13506045	3	6	C
AT4G04330	4	2118000	2118118	3	12	C
AT3G07050	3	2231580	2231674	2	8	C
AT2G02500	2	672824	672922	2	14	C
AT3G19390	3	6723584	6723823	6	6	C
AT4G18810	4	10323037	10323151	2	10	C
AT5G20150	5	6802782	6802909	3	33	C
AT1G59650	1	21925254	21925420	4	5	C
AT1G35460	1	13041654	13041723	2	7	C
AT5G09860	5	3070083	3070134	1	5	C
AT2G20270	2	8745508	8745583	1	19	C
AT4G17530	4	9774531	9774579	1	42	C
AT2G17720	2	7704886	7704980	2	11	C
GR-RAFL05-05-B17-2-.144	3	2191879	2192239	9	6	C
AT4G33790	4	16205351	16205513	4	5	C
AT1G80280	1	30189554	30190286	19	7	C
AT3G60640	3	22427490	22427543	1	22	C
AT3G06650	3	2080579	2080712	2	5	C
AT5G65620	5	26241468	26241714	7	5	C
AT1G42440	1	15901093	15901171	1	9	C
AT1G20220	1	7007153	7007276	2	14	C
AT5G16750	5	5507967	5508188	6	5	C
AT2G40840	2	17057218	17057416	5	6	C
AT5G53140	5	21566408	21566738	8	7	C
AT3G22200	3	7838228	7838322	2	12	C
AT4G32120	4	15518148	15518272	3	8	C
AT4G26240	4	13287475	13287611	3	9	C
AT3G60910	3	22513487	22513540	1	6	C
AT4G14500	4	8334954	8335117	4	6	C
AT4G14965	4	8552455	8552499	1	12	C
AT5G19750	5	6678660	6678747	2	6	C
AT5G45360	5	18402188	18402365	4	5	C
AT2G45640	2	18807106	18807181	2	54	C
AT4G00720	4	294936	294987	1	8	C
AT2G38550	2	16139745	16140136	9	8	C
AT5G38530	5	15441506	15441849	8	6	C
AT4G26310	4	13315428	13315479	1	9	C
AT2G39130	2	16330577	16330621	1	6	C
AT2G30980	2	13189624	13189726	2	14	C
AT4G17270	4	9677867	9677966	2	14	C
AT5G58060	5	23515978	23516076	2	21	C
AT1G67750	1	25405539	25406280	20	5	C
AT3G26710	3	9815220	9815342	3	18	C
AT2G37240	2	15647839	15647919	2	9	C
AT5G65470	5	26190174	26190231	1	11	C
AT4G29510	4	14492607	14492750	3	5	C
AT1G51070	1	18932687	18932850	5	18	C
AT5G14700	5	4741016	4741170	4	5	C
AT3G47650	3	17580973	17581070	2	27	C
AT5G39210	5	15720615	15720758	3	20	C
AT3G19800	3	6876693	6876783	2	8	C
AT3G19910	3	6928671	6928780	2	25	C
AT1G29880	1	10459968	10460374	11	9	C
AT1G74920	1	28145598	28145679	2	16	C
AT1G28380	1	9964050	9964289	6	8	C
AT4G29590	4	14513932	14514000	1	12	C
AT5G35320	5	13539321	13539511	4	8	C
AT2G40300	2	16839421	16839509	2	14	C
AT2G34690	2	14638287	14638436	3	11	C
AT2G30700	2	13089829	13090075	6	5	C
AT5G46340	5	18816919	18816982	1	8	C
AT4G07950	4	4798884	4799103	3	7	C
AT4G27650	4	13807333	13807416	2	10	C
AT3G55460	3	20573767	20573799	1	8	C
AT3G21640	3	7619746	7619869	3	5	C
AT3G49320	3	18301017	18301164	4	11	C
AT2G42780	2	17808098	17808291	5	12	C
AT4G24830	4	12795374	12795456	1	18	C
AT5G03630	5	924273	924345	2	20	C
AT1G05260	1	1530429	1530592	4	6	C
AT5G46750	5	18988126	18988550	10	8	C
AT3G06650	3	2080361	2080489	3	6	C
AT5G03430	5	852765	852881	2	8	C
AT3G23920	3	8642859	8643070	5	7	C
AT5G45390	5	18414330	18414836	13	35	C
AT1G80610	1	30306333	30306402	1	8	C
AT5G48970	5	19875902	19876014	3	5	C
AT3G05530	3	1605476	1605596	2	17	C
AT5G40930	5	16422809	16422863	1	9	C
AT4G24840	4	12796747	12796882	3	6	C
AT5G63550	5	25463040	25463120	2	6	C
AT5G63030	5	25304461	25304560	2	68	C
AT2G03800	2	1158332	1158521	4	5	C
AT5G57330	5	23237498	23237598	2	10	C
AT3G19390	3	6723584	6723823	6	6	C
AT2G01490	2	222224	222343	3	14	C
AT3G52155	3	19355165	19355345	4	7	C
AT5G32450	5	12098201	12098325	3	7	C
AT1G31660	1	11331328	11331404	1	11	C
AT3G21240	3	7454726	7454829	2	6	C
AT3G22200	3	7838405	7838484	2	30	C
AT4G31590	4	15310630	15310744	2	5	C
AT5G02450	5	534037	534237	4	313	C
AT4G30800	4	15001472	15001573	2	15	C
AT5G56650	5	22948051	22948405	9	5	C
AT1G72040	1	27116109	27116177	2	7	C
AT2G40510	2	16925671	16925764	1	28	C
AT1G72680	1	27362893	27363204	8	6	C
AT3G25805	3	9428456	9428550	2	5	C
AT5G59840	5	24125066	24125129	1	6	C
AT5G19750	5	6678660	6678747	2	6	C
AT3G47000	3	17327055	17327260	4	9	C
AT2G39960	2	16690244	16690396	3	8	C
AT3G46740	3	17227756	17228005	6	5	C
AT4G21810	4	11575775	11575859	2	17	C
AT5G63200	5	25367190	25367283	2	11	C
AT1G10500	1	3460690	3460909	5	42	C
AT5G15520	5	5037679	5037770	1	6	C
AT2G18770	2	8143026	8143158	2	8	C
AT5G63980	5	25627702	25627776	1	17	C
AT4G00720	4	294760	294856	2	8	C
AT5G40670	5	16304556	16304606	1	12	C
AT5G21070	5	7156832	7157160	8	7	C
AT5G15800	5	5152652	5152734	1	5	C
AT5G49460	5	20072639	20072705	1	13	C
AT5G16730	5	5498141	5498361	5	7	C
AT3G57870	3	21439962	21440076	1	68	C
AT2G32980	2	14005947	14006052	2	17	C
AT3G13930	3	4598675	4598776	2	8	C
AT3G04520	3	1218077	1218210	3	7	C
AT4G28880	4	14253427	14253485	1	5	C
AT1G28320	1	9923217	9923346	3	5	C
AT3G14415	3	4820040	4820110	1	25	C
AT2G03120	2	939729	939807	2	25	C
AT3G61540	3	22786277	22786403	2	6	C
AT1G23190	1	8223436	8223513	1	10	C
AT5G58270	5	23583911	23584047	3	7	C
AT1G08370	1	2638904	2639049	3	10	C
AT4G30780	4	14990843	14991158	8	6	C
AT1G26660	1	9212828	9212930	2	5	C
AT3G03420	3	813112	813250	3	8	C
AT3G52850	3	19600329	19600418	2	6	C
AT3G52930	3	19639274	19639502	5	285	C
AT1G48920	1	18103028	18103124	2	9	C
AT3G20740	3	7249398	7249462	2	8	C
AT5G46340	5	18813825	18813922	2	5	C
AT2G35760	2	15039443	15039576	3	14	C
AT2G47610	2	19537251	19537296	1	98	C
AT2G25110	2	10692569	10692699	3	18	C
AT3G04650	3	1263757	1263879	3	5	C
AT1G61780	1	22817273	22817391	3	16	C
AT2G18960	2	8233454	8233628	5	10	C
AT4G32760	4	15800787	15800948	4	5	C
AT2G30490	2	13001756	13001890	3	8	C
AT3G55620	3	20646833	20646944	3	21	C
AT5G66680	5	26636288	26636330	1	6	C
AT1G16400	1	5606371	5606645	5	6	C
AT1G49970	1	18506695	18506800	2	8	C
AT1G25230	1	8841174	8841303	3	8	C
AT4G17640	4	9826357	9826467	2	5	C
AT1G13990	1	4795776	4795876	3	12	C
AT1G51805	1	19225834	19225961	1	5	C
AT1G80670	1	30327805	30327892	1	7	C
AT3G59810	3	22108398	22108512	2	25	C
AT5G03880	5	1039769	1039839	2	27	C
AT3G05600	3	1623825	1624076	6	8	C
AT3G16170	3	5476759	5476945	5	12	C
AT2G34160	2	14433901	14433964	1	24	C
AT5G60920	5	24529439	24529599	4	12	C
AT3G02220	3	412888	412952	1	14	C
AT1G75680	1	28421286	28421453	4	7	C
AT1G76300	1	28631429	28631482	1	18	C
AT1G73110	1	27498209	27498302	2	9	C
AT5G09860	5	3070223	3070283	1	5	C
AT3G10700	3	3350426	3350540	2	9	C
AT1G64040	1	23762402	23762615	6	5	C
AT1G15490	1	5320609	5320976	10	5	C
AT3G55460	3	20573981	20574060	2	9	C
AT1G67580	1	25332069	25332158	2	7	C
AT4G14320	4	8243047	8243227	4	28	C
AT3G10500	3	3273314	3273438	3	5	C
AT5G22500	5	7471314	7471418	2	23	C
AT2G18230	2	7939727	7939793	1	39	C
AT1G06350	1	1936226	1936367	2	12	C
AT5G09860	5	3067078	3067153	1	9	C
AT2G31360	2	13379576	13379683	2	29	C
AT4G02620	4	1149995	1150078	2	51	C
AT1G27210	1	9456861	9456961	2	5	C
AT5G47200	5	19184693	19184766	2	32	C
AT1G27090	1	9405168	9405329	3	5	C
AT3G04730	3	1289274	1289410	3	20	C
AT1G25350	1	8893361	8893461	3	7	C
AT3G58750	3	21737646	21737732	1	5	C
AT3G27350	3	10127810	10128382	16	7	C
AT1G72710	1	27378682	27378809	2	5	C
AT3G22520	3	7974970	7975050	2	5	C
AT4G38800	4	18114738	18114802	1	23	C
AT3G03340	3	789428	789662	6	7	C
AT4G14965	4	8551882	8551954	1	8	C
AT1G06060	1	1833419	1833561	3	6	C
AT1G79530	1	29922046	29922107	1	14	C
AT2G24820	2	10582603	10582706	2	7	C
AT2G43650	2	18106990	18107066	2	6	C
AT1G16080	1	5515210	5515339	3	22	C
AT2G30950	2	13183427	13183668	5	13	C
AT2G18960	2	8230794	8231556	18	11	C
AT2G24100	2	10252971	10253222	6	5	C
AT1G24560	1	8704588	8704700	2	5	C
AT4G27390	4	13704109	13704187	2	8	C
AT5G40770	5	16332798	16333338	14	18	C
AT5G27850	5	9873525	9873654	3	115	C
AT1G63900	1	23721415	23721553	3	7	C
AT4G30950	4	15058708	15058852	3	35	C
AT5G26360	5	9257614	9257686	2	8	C
AT2G18390	2	7996068	7996149	2	7	C
AT1G24050	1	8507567	8507648	2	14	C
AT1G02870	1	637601	637723	2	10	C
AT4G37760	4	17744708	17744820	2	11	C
AT1G28320	1	9923540	9923600	1	7	C
AT3G14415	3	4819311	4819389	2	68	C
AT1G14810	1	5103531	5103627	2	8	C
AT5G18900	5	6304787	6304857	2	8	C
AT2G17390	2	7563836	7563993	4	9	C
AT3G07370	3	2358992	2359126	3	5	C
AT3G23530	3	8441946	8442083	2	8	C
AT4G17510	4	9767543	9767592	1	8	C
AT3G22200	3	7838405	7838484	2	30	C
AT5G62460	5	25093337	25093402	1	5	C
AT3G44990	3	16459461	16459749	6	5	C
AT1G21920	1	7704678	7704907	6	5	C
AT1G01050	1	31932	31998	1	38	C
AT1G65230	1	24233217	24233432	5	9	C
AT3G46740	3	17228394	17228502	3	9	C
AT2G39140	2	16338950	16339101	2	6	C
AT1G64040	1	23762751	23763311	15	5	C
AT5G05110	5	1508096	1508310	5	8	C
AT5G18120	5	5992348	5992530	4	5	C
AT2G39420	2	16468414	16468545	2	5	C
AT1G23090	1	8185716	8185802	2	9	C
AT1G76450	1	28690856	28690901	1	20	C
AT1G45130	1	17069115	17069204	2	6	C
AT3G06483	3	1991772	1992019	6	9	C
AT1G26470	1	9155742	9155812	2	7	C
AT1G08980	1	2885153	2885279	3	11	C
AT1G79530	1	29921628	29921771	3	15	C
AT2G16850	2	7309238	7309534	7	8	C
AT4G39280	4	18283489	18283574	1	6	C
AT5G26880	5	9458465	9458526	1	10	C
AT4G15900	4	9024501	9024595	2	11	C
AT4G33790	4	16205351	16205513	4	5	C
AT5G20910	5	7092895	7093108	5	11	C
AT4G26670	4	13453173	13453227	1	27	C
AT1G44920	1	16985828	16986014	4	9	C
AT4G27080	4	13593101	13593179	2	21	C
AT1G18650	1	6419770	6420010	6	18	C
AT2G44870	2	18511291	18511757	12	5	C
AT3G06650	3	2079844	2079915	1	6	C
AT1G19715	1	6819100	6819304	5	7	C
AT5G45130	5	18262251	18262419	4	13	C
AT4G22840	4	11993330	11993416	1	6	C
AT3G48780	3	18100962	18101108	4	7	C
AT5G03340	5	812794	812957	4	13	C
AT4G30950	4	15058930	15059178	6	59	C
AT1G28350	1	9949067	9949173	3	5	C
AT5G19760	5	6680935	6680997	1	102	C
AT3G57000	3	21104169	21104314	3	10	C
AT1G78140	1	29407091	29407199	2	6	C
AT2G32240	2	13692114	13692267	4	9	C
AT1G80770	1	30362298	30362505	5	10	C
AT1G76150	1	28580330	28580504	4	17	C
AT5G67500	5	26953750	26953959	5	12	C
AT5G45290	5	18367396	18367507	2	7	C
AT1G29990	1	10508010	10508135	3	30	C
AT4G35780	4	16946525	16946805	6	5	C
AT1G28680	1	10079106	10079384	7	6	C
AT1G48270	1	17832194	17832265	1	5	C
AT4G31530	4	15283550	15283648	2	5	C
AT5G23010	5	7705573	7705666	2	9	C
AT2G42790	2	17810444	17810568	3	8	C
AT1G79440	1	29887724	29887802	1	14	C
AT4G21790	4	11571469	11571515	1	7	C
AT5G04920	5	1439309	1439394	1	8	C
AT2G31040	2	13216609	13216702	2	12	C
AT4G01320	4	548356	548470	3	6	C
AT4G01560	4	677915	677995	2	7	C
AT1G11910	1	4018650	4018819	4	21	C
AT1G02340	1	466731	466797	1	6	C
AT4G00370	4	165232	165340	2	5	C
AT1G52670	1	19620361	19620438	2	17	C
AT3G46970	3	17314930	17315048	3	6	C
AT3G09840	3	3020129	3020358	6	22	C
AT3G55460	3	20573981	20574060	2	9	C
AT2G18510	2	8040023	8040080	1	31	C
AT5G01220	5	89101	89168	1	6	C
AT1G27150	1	9431334	9431386	1	5	C
AT4G11010	4	6733166	6733334	4	36	C
AT4G02620	4	1151069	1151143	1	19	C
AT3G05520	3	1599620	1599710	1	17	C
AT2G44050	2	18232042	18232138	2	23	C
AT5G48030	5	19484912	19484985	1	6	C
AT1G10500	1	3460690	3460909	5	42	C
AT3G44190	3	15913342	15913794	11	10	C
AT1G73110	1	27499003	27499058	1	5	C
AT3G26730	3	9825387	9825437	1	13	C
AT4G09320	4	5923652	5923701	1	259	C
AT3G44620	3	16205902	16205970	1	7	C
AT4G16370	4	9248753	9249323	15	6	C
AT1G15420	1	5302683	5302931	6	13	C
AT4G02060	4	901925	902149	5	6	C
AT1G68650	1	25780695	25780764	1	6	C
AT3G05520	3	1600092	1600254	4	6	C
AT5G56910	5	23040496	23040836	9	8	C
AT1G27150	1	9431334	9431386	1	5	C
AT5G11960	5	3859254	3859403	4	5	C
AT2G36305	2	15223090	15223153	1	5	C
AT2G37890	2	15869640	15869711	1	8	C
AT4G32840	4	15847493	15847533	1	11	C
AT3G55040	3	20409889	20409997	2	7	C
AT3G17930	3	6142478	6142637	4	21	C
AT3G48170	3	17797124	17797365	6	19	C
AT1G78050	1	29353813	29353970	4	7	C
AT1G19950	1	6925352	6925409	1	5	C
AT4G39210	4	18262719	18262826	2	7	C
AT1G26640	1	9209260	9209491	5	15	C
AT5G57815	5	23444615	23444697	2	26	C
AT2G18230	2	7939727	7939793	1	39	C
AT4G02480	4	1083147	1083231	2	7	C
AT1G26670	1	9217360	9217531	4	12	C
AT1G31440	1	11257952	11258066	2	6	C
AT5G42270	5	16921857	16922029	4	12	C
AT1G61890	1	22871983	22872070	1	35	C
AT1G53280	1	19870568	19870769	6	20	C
AT5G23060	5	7737871	7738117	6	27	C
AT1G79440	1	29889786	29889852	1	8	C
AT5G46340	5	18813825	18813922	2	5	C
AT3G25230	3	9190031	9190292	7	20	C
AT5G03300	5	797416	797518	1	15	C
AT4G29040	4	14314060	14314201	3	19	C
AT3G62870	3	23254955	23254997	1	27	C
AT1G17430	1	5983148	5983241	2	6	C
AT5G16650	5	5463741	5463815	1	13	C
AT2G31610	2	13457802	13457974	3	70	C
AT5G03290	5	795089	795164	1	7	C
AT1G55360	1	20670900	20670954	1	8	C
AT1G12240	1	4157060	4157148	2	21	C
AT4G32980	4	15915438	15915499	1	7	C
AT5G57350	5	23252431	23252551	3	7	C
AT3G52850	3	19599364	19600057	19	6	C
AT5G28830	5	10857248	10857443	5	6	C
AT1G56110	1	20989368	20989556	4	11	C
AT2G36630	2	15360670	15360721	1	5	C
AT2G19520	2	8463884	8463971	2	10	C
AT1G67250	1	25167710	25167808	2	31	C
AT4G27830	4	13863936	13863995	1	5	C
AT3G08860	3	2697096	2697210	3	7	C
AT1G42970	1	16131097	16131159	1	34	C
AT3G27090	3	9992092	9992176	2	7	C
AT2G03420	2	1035385	1035482	2	8	C
AT5G58710	5	23736336	23736412	1	60	C
AT2G37080	2	15590764	15590945	4	73	C
AT3G05530	3	1605682	1605823	4	47	C
AT4G17530	4	9774662	9774710	1	39	C
AT1G32220	1	11608328	11608431	2	35	C
AT4G06599	4	3666409	3666575	4	5	C
AT2G36130	2	15174231	15174327	2	8	C
AT1G77510	1	29132044	29132075	1	6	C
AT5G38690	5	15499491	15499589	2	5	C
AT5G23010	5	7705058	7705272	6	6	C
AT1G79440	1	29891500	29891600	2	23	C
AT2G40460	2	16903985	16904307	7	5	C
AT2G34640	2	14591340	14591445	2	12	C
AT2G03420	2	1035562	1035652	2	9	C
AT4G24930	4	12821813	12821883	1	12	C
AT3G27925	3	10368281	10368434	4	19	C
AT5G44000	5	17719734	17719984	7	5	C
AT3G28050	3	10445659	10445821	4	6	C
AT1G71440	1	26925734	26925800	1	5	C
AT4G19190	4	10493661	10493724	1	10	C
AT2G32980	2	14006211	14006337	3	10	C
AT3G56940	3	21088261	21088326	1	34	C
AT3G20930	3	7332145	7332243	2	16	C
AT5G57280	5	23223308	23223438	3	7	C
AT2G23070	2	9832428	9832586	4	11	C
AT4G02860	4	1269143	1269227	2	5	C
AT5G05140	5	1522009	1522091	2	7	C
AT2G15290	2	6650267	6650525	7	11	C
AT3G22200	3	7838228	7838322	2	12	C
AT1G13060	1	4454338	4454439	2	37	C
AT5G22290	5	7376865	7377119	6	5	C
AT5G64840	5	25935338	25935479	3	7	C
AT5G66100	5	26445499	26445989	13	6	C
AT1G54770	1	20438900	20438978	1	7	C
AT2G10950	2	4323280	4323465	4	10	C
AT5G06780	5	2094283	2094347	1	7	C
AT5G66410	5	26538238	26538300	1	6	C
AT4G14790	4	8499357	8499517	3	6	C
AT1G80560	1	30294490	30294544	1	9	C
AT1G15740	1	5412602	5412677	2	9	C
AT5G57815	5	23444452	23444541	1	24	C
AT1G14620	1	5015616	5015691	2	10	C
AT4G34190	4	16372820	16372999	4	59	C
AT4G34670	4	16549003	16549109	2	136	C
AT1G70670	1	26649247	26649373	2	10	C
AT3G49310	3	18298073	18298218	3	6	C
AT3G51820	3	19228241	19228317	1	12	C
AT1G66670	1	24868417	24868532	3	16	C
AT2G36835	2	15457596	15457665	2	39	C
AT2G22780	2	9698070	9698385	8	8	C
AT5G67530	5	26959361	26959437	1	7	C
AT4G01320	4	546631	546779	3	21	C
AT1G07080	1	2170701	2170842	3	32	C
AT4G23040	4	12077268	12077921	17	5	C
AT3G13930	3	4599535	4599631	2	12	C
AT3G61540	3	22784785	22784922	4	7	C
AT1G02780	1	608241	608309	2	187	C
AT3G51730	3	19197944	19198040	2	87	C
AT5G05200	5	1546276	1546390	2	16	C
AT5G51220	5	20838946	20839007	1	8	C
AT3G49420	3	18341103	18341195	1	6	C
AT1G18450	1	6349063	6349124	1	6	C
AT5G63050	5	25310292	25310362	2	14	C
AT4G18910	4	10367450	10367669	5	6	C
AT1G76860	1	28859982	28860078	1	29	C
AT4G26620	4	13428923	13429009	2	5	C
AT1G09780	1	3166225	3166418	5	9	C
AT5G53530	5	21765031	21765106	1	10	C
AT5G20270	5	6842199	6842275	2	20	C
AT5G53140	5	21566408	21566738	8	7	C
AT1G69010	1	25946474	25946836	9	8	C
AT5G63200	5	25367362	25367464	2	11	C
AT3G22200	3	7837835	7837923	1	10	C
AT3G54020	3	20018730	20018837	2	8	C
AT5G03630	5	923021	923147	3	8	C
AT5G51510	5	20938907	20938963	1	24	C
AT5G10460	5	3288322	3288392	1	11	C
AT4G39800	4	18470198	18470375	4	9	C
AT3G09840	3	3020484	3021251	18	11	C
AT5G62740	5	25219048	25219140	2	15	C
AT1G22710	1	8031493	8031557	1	23	C
AT4G36940	4	17417165	17417310	3	9	C
AT4G05060	4	2591274	2591345	2	6	C
AT2G25950	2	11077230	11077339	2	5	C
AT4G23885	4	12419903	12420049	3	15	C
AT3G61150	3	22641993	22642202	5	5	C
AT1G11475	1	3862759	3862818	1	53	C
AT2G38670	2	16178475	16178598	3	28	C
AT3G46740	3	17228590	17228812	5	9	C
AT1G07920	1	2455535	2456018	1	50	C
AT3G02630	3	562882	563387	13	6	C
AT2G45140	2	18618261	18618332	1	47	C
AT4G14500	4	8335562	8335739	5	6	C
AT3G07880	3	2514941	2515160	5	9	C
AT1G08580	1	2715476	2715557	2	14	C
AT5G62290	5	25037936	25038028	2	5	C
AT1G79270	1	29822055	29822412	10	7	C
AT3G57090	3	21140102	21140241	4	16	C
AT2G21410	2	9170086	9170131	1	17	C
AT5G03430	5	852765	852881	2	8	C
AT3G47833	3	17659847	17659916	1	62	C
AT3G49420	3	18341103	18341195	1	6	C
AT5G41340	5	16555308	16555666	9	5	C
AT3G51860	3	19251748	19251945	5	6	C
AT5G48900	5	19842363	19842546	5	5	C
AT3G50500	3	18753358	18753463	3	7	C
AT4G38430	4	17987828	17988182	9	8	C
AT2G36740	2	15415984	15416056	2	7	C
AT5G22500	5	7473439	7473567	3	7	C
AT5G04850	5	1409177	1409271	2	13	C
AT4G14030	4	8099691	8099887	5	29	C
AT1G21760	1	7649885	7649998	2	14	C
AT1G11750	1	3968784	3968925	4	7	C
AT3G06950	3	2194021	2194328	8	5	C
AT5G01430	5	177978	178040	1	9	C
AT5G25890	5	9033802	9034114	8	23	C
AT4G18780	4	10316380	10316460	2	7	C
AT2G46930	2	19291326	19291456	3	7	C
AT3G09180	3	2820835	2820879	1	6	C
AT5G52200	5	21220389	21220584	5	14	C
AT1G48270	1	17833219	17833389	4	10	C
AT3G20800	3	7272436	7272532	2	6	C
AT2G27960	2	11918431	11918492	1	70	C
AT5G06580	5	2012595	2012658	1	5	C
AT4G31530	4	15282961	15283046	2	5	C
AT5G46210	5	18753037	18753153	2	6	C
AT3G16500	3	5613429	5613710	7	10	C
AT1G60780	1	22373133	22373256	3	14	C
AT3G23325	3	8346175	8346299	3	13	C
AT2G21410	2	9172439	9172547	2	7	C
AT5G22350	5	7398390	7398454	1	5	C
AT4G23650	4	12325159	12325259	3	81	C
AT2G38630	2	16162363	16162444	1	6	C
AT5G48030	5	19486721	19486815	2	9	C
AT5G67140	5	26811720	26811856	3	5	C
AT2G40490	2	16920837	16920948	2	21	C
AT1G02475	1	514891	514991	2	16	C
AT4G12830	4	7531995	7532065	1	5	C
AT3G05000	3	1387960	1388078	2	19	C
AT1G58030	1	21468465	21468578	3	5	C
AT2G01490	2	222224	222343	3	14	C
AT5G46750	5	18987375	18987477	2	8	C
AT2G29310	2	12597618	12597835	6	7	C
AT2G45810	2	18869155	18869229	1	9	C
AT1G15740	1	5413747	5413891	3	6	C
AT5G09810	5	3053444	3054058	15	51	C
AT3G62290	3	23063720	23063791	1	90	C
AT1G12000	1	4050794	4050906	3	15	C
AT3G21640	3	7620405	7620495	2	10	C
AT4G16260	4	9200806	9201290	13	18	C
AT5G20270	5	6842199	6842275	2	20	C
AT2G25310	2	10785567	10785667	3	27	C
AT2G32260	2	13705331	13705448	3	16	C
AT1G72680	1	27362893	27363204	8	6	C
AT1G23030	1	8157189	8157702	13	5	C
AT5G15910	5	5194853	5194945	2	16	C
AT5G44340	5	17877427	17877697	7	19	C
AT4G27080	4	13591944	13592001	1	5	C
AT3G19930	3	6935674	6936304	17	6	C
AT5G56280	5	22802280	22802369	2	7	C
AT5G10110	5	3166861	3167043	5	5	C
AT5G16830	5	5533239	5533340	2	8	C
AT1G80410	1	30238383	30238533	4	8	C
AT2G32260	2	13705331	13705448	3	16	C
AT3G12320	3	3924016	3924322	7	6	C
AT4G39960	4	18534390	18534532	3	5	C
AT3G24730	3	9030352	9030419	1	10	C
AT5G10730	5	3392532	3392650	3	19	C
AT4G39660	4	18409017	18409104	2	28	C
AT3G62970	3	23282110	23282143	1	6	C
AT1G72970	1	27456991	27457382	10	14	C
AT5G05987	5	1805950	1806037	2	7	C
AT1G45000	1	17013501	17013693	5	8	C
AT2G42770	2	17806025	17806158	3	11	C
AT1G29310	1	10254051	10254187	3	6	C
AT4G15880	4	9014565	9014655	2	6	C
AT3G45040	3	16485989	16486193	5	6	C
AT1G15740	1	5413259	5413331	1	7	C
AT2G18230	2	7939887	7939995	3	31	C
AT2G05630	2	2083877	2083933	1	11	C
AT3G57650	3	21362446	21362605	4	5	C
AT3G10572	3	3305060	3305138	1	8	C
AT1G19715	1	6818572	6819019	12	7	C
AT1G74690	1	28067504	28067607	3	10	C
AT2G19430	2	8423336	8423417	2	6	C
AT1G19910	1	6913492	6913778	7	120	C
AT2G26300	2	11205874	11205952	2	7	C
AT1G77760	1	29242988	29243129	3	5	C
AT1G04850	1	1367788	1367933	4	25	C
AT5G22350	5	7399009	7399159	3	5	C
AT1G19120	1	6608644	6608760	3	7	C
AT1G01820	1	296781	296862	1	9	C
AT4G25370	4	12974066	12974246	5	46	C
AT5G11340	5	3620391	3620514	3	6	C
AT5G40760	5	16328501	16328686	4	8	C
AT3G02780	3	602927	603065	2	21	C
AT5G66760	5	26672500	26672593	2	9	C
AT3G56090	3	20825795	20825857	1	24	C
AT3G02710	3	584879	584943	1	6	C
AT1G72450	1	27279205	27279329	3	32	C
AT3G13235	3	4273585	4273706	3	10	C
AT4G22750	4	11949812	11949898	2	7	C
AT1G75690	1	28425770	28425955	5	7	C
AT3G15410	3	5204271	5204347	2	6	C
AT5G08650	5	2808218	2808292	2	5	C
AT1G69340	1	26071977	26072229	6	7	C
AT1G69680	1	26208805	26208886	2	6	C
AT1G23190	1	8223166	8223345	5	8	C
AT2G21410	2	9171482	9171620	3	7	C
AT5G58575	5	23691830	23692142	8	16	C
AT3G51730	3	19198270	19198419	4	94	C
AT5G61780	5	24839219	24839397	4	14	C
AT4G29080	4	14324439	14324693	7	6	C
AT2G20570	2	8864224	8864338	3	12	C
AT4G24520	4	12663438	12663561	2	11	C
AT1G17650	1	6070705	6070790	2	5	C
AT4G30260	4	14817267	14817342	1	8	C
AT1G68670	1	25787087	25787164	2	5	C
AT1G36320	1	13674061	13674233	4	10	C
AT1G29700	1	10385860	10385979	3	10	C
AT5G22740	5	7558636	7558889	7	7	C
AT1G26820	1	9293070	9293269	5	20	C
AT4G17830	4	9916470	9916715	6	6	C
AT5G47320	5	19221254	19221323	1	11	C
AT4G20480	4	11034979	11035204	5	9	C
AT1G07070	1	2169340	2169569	6	18	C
AT5G50920	5	20736080	20736196	3	9	C
AT3G15090	3	5078428	5078537	3	9	C
AT1G10470	1	3443252	3443330	2	7	C
AT4G00780	4	335119	335265	3	16	C
AT5G16570	5	5422865	5422994	3	5	C
AT3G10530	3	3286582	3286672	2	5	C
AT5G47570	5	19311592	19311679	2	42	C
AT1G69010	1	25946963	25947093	3	8	C
AT3G03250	3	751722	751780	1	18	C
AT3G53870	3	19962870	19963042	4	159	C
AT1G21720	1	7626508	7626690	4	28	C
AT4G33090	4	15969739	15969885	3	10	C
AT4G27640	4	13799484	13799607	2	7	C
AT4G31130	4	15138381	15138505	2	9	C
AT5G66880	5	26728931	26729024	2	5	C
AT4G32410	4	15642119	15642316	5	5	C
AT3G02875	3	632454	632580	2	5	C
AT3G13340	3	4332632	4332800	4	6	C
AT4G01560	4	678571	678667	2	10	C
AT1G53210	1	19849652	19849834	4	12	C
AT3G57090	3	21140102	21140241	4	16	C
AT3G52850	3	19602361	19602474	3	14	C
AT4G01100	4	478679	478792	3	10	C
AT3G51820	3	19227435	19227483	1	50	C
AT1G77710	1	29211788	29211886	2	74	C
AT5G15090	5	4890819	4890887	2	23	C
AT4G34350	4	16428837	16428924	2	57	C
AT1G53560	1	19988924	19989000	2	10	C
AT5G44020	5	17730338	17730548	5	49	C
AT1G61890	1	22872711	22872768	1	8	C
AT4G25370	4	12973207	12973317	2	39	C
AT2G17760	2	7721944	7722169	6	5	C
AT1G09340	1	3016037	3016172	3	135	C
AT3G54190	3	20073942	20074068	3	6	C
AT5G16550	5	5406140	5406378	6	18	C
AT2G30980	2	13191004	13191277	6	20	C
AT3G50960	3	18950403	18950476	1	5	C
AT3G18035	3	6169777	6169843	1	13	C
AT1G11890	1	4012235	4012382	3	15	C
AT1G65370	1	24288892	24289160	7	6	C
AT1G08210	1	2577506	2577573	1	14	C
AT3G04650	3	1263757	1263879	3	5	C
AT5G23020	5	7718949	7719209	7	6	C
AT5G54680	5	22235276	22235339	1	32	C
AT5G62460	5	25092735	25093074	9	11	C
AT5G39600	5	15871642	15872024	9	9	C
AT5G04260	5	1179207	1179274	1	7	C
AT5G16710	5	5484346	5484464	3	51	C
AT1G61100	1	22515116	22515250	4	5	C
AT1G71440	1	26926602	26926712	2	5	C
AT1G25490	1	8954106	8954199	2	7	C
AT1G05010	1	1432290	1432517	6	60	C
AT1G14410	1	4930285	4930386	2	8	C
AT5G54170	5	22003661	22003824	4	5	C
AT3G46460	3	17107306	17107384	1	7	C
AT4G17170	4	9645591	9645674	2	37	C
AT2G42790	2	17812567	17812748	3	21	C
AT5G06240	5	1888951	1889105	4	6	C
AT3G17780	3	6087922	6087978	1	10	C
AT5G03880	5	1039589	1039633	1	22	C
AT5G11520	5	3686636	3686736	3	9	C
AT2G19430	2	8423192	8423246	1	6	C
AT5G60660	5	24393508	24393659	3	11	C
AT3G57890	3	21451208	21451313	2	6	C
AT2G28190	2	12023141	12023195	1	53	C
AT3G47000	3	17326681	17326772	2	7	C
AT5G43850	5	17645713	17645808	2	28	C
AT5G02120	5	419354	419477	3	32	C
AT4G36940	4	17417379	17417499	3	7	C
AT5G63200	5	25369472	25369620	3	8	C
AT3G45140	3	16538441	16538552	2	13	C
AT3G14290	3	4765785	4765844	1	22	C
AT5G56680	5	22955488	22955618	3	6	C
AT3G02530	3	532167	532231	2	16	C
AT3G50830	3	18905695	18905803	3	13	C
AT3G19970	3	6959583	6960387	21	5	C
AT1G51730	1	19191604	19191674	2	23	C
AT4G00710	4	292651	292765	2	6	C
AT4G35250	4	16772119	16772212	2	10	C
AT3G12920	3	4122789	4123186	10	6	C
AT1G15740	1	5411796	5411925	3	5	C
AT1G22690	1	8027613	8027674	1	13	C
AT2G46260	2	19003837	19003956	2	6	C
AT5G66850	5	26714577	26714741	4	5	C
AT5G61780	5	24841244	24841415	4	6	C
AT2G34160	2	14433901	14433964	1	24	C
AT1G21900	1	7691547	7691760	5	16	C
AT3G13860	3	4561903	4561982	1	16	C
AT3G10380	3	3220650	3220752	2	5	C
AT3G16310	3	5527044	5527156	2	7	C
AT1G58440	1	21719737	21719849	2	5	C
AT1G30820	1	10948530	10948610	2	8	C
AT3G26070	3	9529028	9529103	1	54	C
AT2G20330	2	8780968	8781106	3	5	C
AT5G13080	5	4149746	4150108	9	5	C
AT1G79440	1	29889095	29889162	1	5	C
AT1G45130	1	17068378	17068491	2	5	C
AT1G49670	1	18388869	18389051	4	6	C
AT5G12390	5	4011508	4011638	3	8	C
AT4G39520	4	18372298	18372408	2	9	C
AT5G60920	5	24529065	24529349	7	12	C
AT4G30550	4	14926178	14926511	9	7	C
AT3G47850	3	17665534	17665801	7	5	C
AT1G68650	1	25779598	25779667	2	15	C
AT5G13240	5	4225767	4225830	1	7	C
AT5G43010	5	17267204	17267366	4	12	C
AT1G17380	1	5956489	5956580	2	12	C
AT1G48240	1	17813073	17813148	1	7	C
AT4G17486	4	9750406	9750694	7	10	C
AT4G02480	4	1082278	1082383	2	16	C
AT5G19780	5	6687410	6687625	2	39	C
AT4G37280	4	17548210	17548356	3	6	C
AT2G19520	2	8464738	8464814	1	5	C
AT5G63110	5	25333241	25333372	3	19	C
AT2G24590	2	10456905	10457005	2	10	C
AT2G37890	2	15870251	15870428	5	8	C
AT3G54190	3	20073942	20074068	3	6	C
AT5G04920	5	1439309	1439394	1	8	C
AT5G47330	5	19225442	19225565	2	5	C
AT5G20070	5	6780983	6781088	2	5	C
AT5G17660	5	5820274	5820331	1	7	C
AT1G05850	1	1767728	1768150	11	44	C
AT4G16690	4	9392825	9392951	3	8	C
AT4G09730	4	6137114	6137210	2	10	C
AT3G01800	3	286864	286956	2	6	C
AT4G26240	4	13288022	13288077	1	9	C
AT3G02710	3	585389	585471	2	8	C
AT3G50910	3	18931166	18931936	21	5	C
AT5G08670	5	2819722	2819826	1	24	C
AT5G20990	5	7132993	7133120	3	11	C
AT5G51830	5	21087251	21087457	5	9	C
AT3G62030	3	22985438	22985527	1	82	C
AT5G53530	5	21763765	21763941	4	6	C
AT4G14790	4	8499092	8499214	3	6	C
AT5G47860	5	19399436	19399561	3	9	C
AT3G58560	3	21662381	21662496	3	7	C
AT3G58140	3	21541776	21541956	4	6	C
AT3G57870	3	21440808	21440892	2	32	C
AT5G19930	5	6738412	6738635	5	7	C
AT4G00170	4	71098	71140	1	5	C
AT4G24750	4	12758860	12758928	1	13	C
AT2G30700	2	13089270	13089318	1	15	C
AT2G39970	2	16692717	16692848	3	11	C
AT4G18810	4	10324061	10324111	1	7	C
AT2G42880	2	17850203	17850612	10	6	C
AT4G28880	4	14252674	14252738	1	7	C
AT3G10070	3	3104452	3104488	1	6	C
AT1G23090	1	8185474	8185551	1	19	C
AT2G16780	2	7289798	7290122	8	5	C
AT1G04630	1	1290150	1290222	1	21	C
AT4G34960	4	16649443	16649525	1	5	C
AT3G55530	3	20606488	20606608	2	21	C
AT1G75220	1	28235687	28235750	1	9	C
AT4G28200	4	13987985	13988169	5	5	C
AT1G25490	1	8953389	8953470	1	8	C
AT5G65620	5	26242762	26242834	2	29	C
AT3G04520	3	1217917	1217976	1	9	C
AT1G03475	1	870496	870572	2	12	C
AT2G45200	2	18644951	18645081	3	11	C
AT3G24190	3	8747250	8747484	6	11	C
AT3G04520	3	1218625	1218737	2	5	C
AT5G14700	5	4742644	4742826	4	8	C
AT5G09770	5	3036321	3036376	1	7	C
AT1G69850	1	26301684	26302113	11	6	C
AT2G36870	2	15480993	15481211	6	11	C
AT2G45440	2	18738810	18738894	2	6	C
AT1G33265	1	12066970	12067035	1	16	C
AT5G50320	5	20498673	20498826	4	12	C
AT1G74060	1	27854300	27854407	2	53	C
AT4G33250	4	16039724	16039791	2	68	C
AT5G46210	5	18749100	18749181	2	10	C
AT1G05850	1	1767728	1768150	11	44	C
AT3G06650	3	2080579	2080712	2	5	C
AT5G15750	5	5142294	5142369	2	8	C
AT5G56940	5	23048325	23048371	1	18	C
AT4G32120	4	15518964	15519014	1	10	C
AT1G69850	1	26303478	26303696	5	7	C
AT3G20870	3	7309784	7309902	2	28	C
AT2G35810	2	15056650	15056990	5	18	C
AT4G17270	4	9677339	9677433	1	9	C
AT1G25260	1	8854986	8855045	1	17	C
AT5G67500	5	26953374	26953485	3	31	C
AT5G64180	5	25695008	25695165	4	7	C
AT2G18465	2	8010599	8010894	8	6	C
AT5G51510	5	20939784	20939848	1	18	C
AT2G36630	2	15361237	15361500	7	5	C
AT2G21410	2	9174858	9174918	1	12	C
AT1G27030	1	9383358	9383513	4	7	C
AT5G13260	5	4244410	4244460	1	6	C
AT4G11220	4	6838428	6838498	1	41	C
AT1G09210	1	2973860	2973956	2	9	C
AT5G63050	5	25310292	25310362	2	14	C
AT5G55200	5	22412386	22412558	4	16	C
AT5G20910	5	7092895	7093108	5	11	C
AT3G48740	3	18064847	18065009	4	38	C
AT2G17020	2	7405193	7405287	2	5	C
AT4G19070	4	10447501	10447748	6	6	C
AT5G40760	5	16328778	16328864	2	10	C
AT1G79530	1	29922187	29922334	2	14	C
AT3G17810	3	6094719	6094983	5	7	C
AT5G25100	5	8650061	8650179	3	6	C
AT1G77690	1	29207772	29207958	5	5	C
AT5G55070	5	22366051	22366096	1	5	C
AT3G50910	3	18931166	18931936	21	5	C
AT5G63160	5	25352259	25352399	3	21	C
AT1G79750	1	30013761	30013815	1	10	C
AT1G59610	1	21897885	21898006	2	10	C
AT1G47830	1	17615933	17615993	1	11	C
AT3G07670	3	2454091	2454223	3	6	C
AT5G55070	5	22366051	22366096	1	5	C
AT5G15750	5	5141441	5141586	3	5	C
AT4G32410	4	15643561	15643907	9	7	C
AT3G51670	3	19181324	19181466	3	5	C
AT4G04880	4	2466591	2466683	2	5	C
AT5G14590	5	4704184	4704327	3	5	C
AT5G47770	5	19363173	19363260	1	7	C
AT1G61890	1	22872711	22872768	1	8	C
AT5G63980	5	25627702	25627776	1	17	C
AT4G12230	4	7286127	7286236	2	5	C
AT3G48040	3	17742976	17743064	2	8	C
AT4G25660	4	13084192	13084454	7	6	C
AT5G45360	5	18402188	18402365	4	5	C
AT3G22200	3	7835749	7835850	2	27	C
AT5G53045	5	21526233	21526306	2	9	C
AT4G23400	4	12221796	12221937	4	53	C
AT5G07020	5	2181734	2181872	3	29	C
AT1G75990	1	28529540	28529677	2	6	C
AT4G33220	4	16024369	16024498	3	14	C
AT3G16190	3	5490102	5490219	3	14	C
AT2G18230	2	7939517	7939638	3	39	C
AT1G25260	1	8855307	8855473	4	21	C
AT3G48780	3	18101907	18102069	4	9	C
AT5G23575	5	7947013	7947160	4	6	C
AT4G03390	4	1491098	1491255	4	6	C
AT1G22510	1	7951401	7951503	2	6	C
AT5G09850	5	3064481	3064564	1	5	C
AT1G69680	1	26209548	26209635	2	5	C
AT4G16444	4	9275090	9275172	1	6	C
AT3G20410	3	7118555	7118655	2	7	C
AT2G27190	2	11629527	11629757	6	5	C
AT1G73840	1	27767960	27768149	5	7	C
AT4G19185	4	10490073	10490359	7	8	C
AT4G33480	4	16106876	16106938	1	7	C
AT3G23990	3	8669248	8669402	4	9	C
AT3G48170	3	17799227	17799293	2	8	C
AT1G66670	1	24867977	24868073	2	21	C
AT4G11260	4	6851720	6851825	3	25	C
AT4G17510	4	9767359	9767436	1	8	C
AT1G09210	1	2974929	2975034	2	7	C
AT3G26070	3	9529206	9529274	1	86	C
AT2G17840	2	7763451	7763618	4	7	C
AT2G18900	2	8199109	8199295	5	5	C
AT4G29900	4	14611522	14611614	2	5	C
AT5G13240	5	4226944	4227015	2	6	C
AT3G10380	3	3227805	3228018	5	11	C
AT2G32870	2	13953295	13953425	3	7	C
AT2G21150	2	9074794	9074869	2	23	C
AT4G38550	4	18027002	18027122	3	7	C
AT2G19540	2	8471084	8471202	2	11	C
AT3G02480	3	512784	513035	6	7	C
AT2G37080	2	15591116	15591190	2	8	C
AT1G26640	1	9209005	9209103	2	8	C
AT3G19710	3	6848056	6848152	2	12	C
AT2G42880	2	17849083	17849239	4	5	C
AT4G13430	4	7804429	7804588	4	16	C
AT2G40840	2	17057516	17057610	2	6	C
AT5G63410	5	25412688	25412817	3	6	C
AT1G49970	1	18505777	18505960	5	18	C
AT4G36940	4	17419215	17419314	2	6	C
AT2G39140	2	16338950	16339101	2	6	C
AT1G20850	1	7253079	7253220	3	6	C
AT3G46460	3	17107693	17107791	2	8	C
AT1G09330	1	3014226	3014430	5	10	C
AT2G47590	2	19530560	19530626	2	35	C
AT4G08900	4	5704089	5704223	3	7	C
AT1G03475	1	870144	870228	2	7	C
AT2G22780	2	9697248	9697343	2	14	C
AT1G42970	1	16131097	16131159	1	34	C
AT3G19390	3	6723930	6724071	3	6	C
AT3G10130	3	3131281	3131391	3	7	C
AT3G20550	3	7174884	7174955	1	5	C
AT3G11830	3	3735000	3735099	2	6	C
AT5G40760	5	16329091	16329278	4	5	C
AT3G52590	3	19517490	19517557	1	558	C
AT1G74840	1	28120323	28120532	5	11	C
AT1G48920	1	18102573	18102744	5	12	C
AT3G55440	3	20566150	20566283	3	172	C
AT5G16710	5	5484036	5484180	3	62	C
AT1G29700	1	10385860	10385979	3	10	C
AT3G12760	3	4055879	4055962	2	7	C
AT5G45950	5	18653194	18653441	5	12	C
AT5G21920	5	7241882	7242085	5	13	C
AT3G48000	3	17730158	17730301	3	30	C
AT4G17840	4	9918633	9918705	2	7	C
AT4G22260	4	11771167	11771283	3	6	C
AT5G59740	5	24087895	24087982	1	5	C
AT5G52920	5	21481960	21482095	4	12	C
AT1G13990	1	4796152	4796248	2	20	C
AT5G13120	5	4164393	4164606	5	16	C
AT3G57650	3	21361928	21361988	1	9	C
AT5G56010	5	22699062	22699204	2	126	C
AT5G42030	5	16829456	16829513	1	11	C
AT5G09850	5	3063693	3063772	1	15	C
AT3G16100	3	5459832	5459979	4	9	C
AT5G17700	5	5833150	5833440	7	5	C
AT4G17040	4	9587392	9587470	1	21	C
AT1G16520	1	5650737	5650816	1	6	C
AT5G59840	5	24125066	24125129	1	6	C
AT2G27285	2	11683955	11684174	4	8	C
AT2G36930	2	15518045	15518108	1	34	C
AT2G18960	2	8231852	8231957	2	10	C
AT3G53110	3	19700014	19700080	1	6	C
AT5G47190	5	19182362	19182496	3	9	C
AT1G80610	1	30306806	30306875	1	5	C
AT1G10870	1	3622919	3623020	2	5	C
AT1G27510	1	9557733	9557850	2	9	C
AT1G59610	1	21898547	21898609	1	10	C
AT4G17720	4	9863588	9863664	1	41	C
AT2G37080	2	15591116	15591190	2	8	C
AT3G14415	3	4819695	4819762	1	52	C
AT3G13235	3	4273585	4273706	3	10	C
AT3G56850	3	21057977	21058049	1	10	C
AT4G21190	4	11293266	11293410	3	9	C
AT2G07050	2	2928971	2929028	1	5	C
AT4G30240	4	14808327	14808384	1	5	C
AT2G30980	2	13190063	13190159	2	9	C
AT4G00090	4	34545	34651	2	6	C
AT2G31890	2	13564441	13564524	1	7	C
AT2G32260	2	13705547	13705643	2	10	C
AT3G14960	3	5037293	5037446	4	5	C
AT5G26860	5	9453745	9453785	1	5	C
AT5G40930	5	16421938	16422011	1	36	C
AT1G24360	1	8642209	8642304	2	15	C
AT3G54360	3	20142170	20142579	11	8	C
AT5G08710	5	2835234	2835338	3	6	C
AT1G01820	1	296361	296535	4	20	C
AT2G19830	2	8565849	8565935	2	20	C
AT1G11680	1	3938915	3939399	13	14	C
AT2G19830	2	8565849	8565935	2	20	C
AT4G39800	4	18470983	18471231	7	14	C
AT1G19450	1	6733556	6733622	1	5	C
AT4G19140	4	10470460	10470586	3	6	C
AT4G08150	4	5149902	5150028	3	8	C
AT5G19770	5	6683169	6683678	5	27	C
AT2G37640	2	15796251	15796570	8	10	C
AT3G03860	3	993031	993213	4	5	C
AT3G05530	3	1604234	1604342	2	41	C
AT2G17760	2	7722825	7722883	1	5	C
AT4G01120	4	482146	482272	3	6	C
AT2G31040	2	13216609	13216702	2	12	C
AT1G09340	1	3017679	3017769	2	80	C
AT3G07320	3	2332505	2333798	33	8	C
AT5G46340	5	18815837	18815894	1	5	C
AT5G45680	5	18548729	18548790	1	17	C
AT3G19590	3	6807742	6807821	2	7	C
AT1G29250	1	10224127	10224176	1	25	C
AT5G42970	5	17254874	17254934	1	5	C
AT5G57850	5	23454140	23454187	1	7	C
AT5G62290	5	25037764	25037830	1	5	C
AT2G40460	2	16903985	16904307	7	5	C
AT3G10670	3	3336128	3336251	2	6	C
AT4G27390	4	13703768	13703824	1	9	C
AT5G05987	5	1805950	1806037	2	7	C
AT3G23920	3	8642859	8643070	5	7	C
AT4G17040	4	9588166	9588370	5	37	C
AT3G52850	3	19602140	19602269	3	8	C
AT5G40160	5	16080928	16081008	2	9	C
AT1G17745	1	6103626	6104114	12	7	C
AT1G29350	1	10271224	10271754	4	5	C
AT4G13430	4	7805636	7805686	1	6	C
AT5G14970	5	4848226	4848325	2	10	C
AT3G63190	3	23355308	23355450	4	28	C
AT4G39910	4	18512699	18512897	5	6	C
AT1G53320	1	19895681	19895811	3	11	C
AT3G10330	3	3201360	3201437	1	5	C
AT5G66470	5	26559393	26559474	1	8	C
AT3G02220	3	413250	413372	3	11	C
AT2G43420	2	18039292	18039467	4	5	C
AT4G11420	4	6948445	6948647	5	6	C
AT3G03960	3	1026292	1026370	2	5	C
AT2G03420	2	1035562	1035652	2	9	C
AT3G54660	3	20242186	20242335	4	10	C
AT5G65730	5	26316607	26316708	2	41	C
AT3G24590	3	8971588	8971675	1	6	C
AT5G08565	5	2776925	2776987	1	6	C
AT2G21280	2	9118227	9118330	2	7	C
AT1G21090	1	7385088	7385204	2	7	C
AT5G14720	5	4748964	4749007	1	6	C
AT5G62190	5	25000294	25000429	3	6	C
AT2G37040	2	15566888	15567442	14	5	C
AT5G47240	5	19201769	19201910	4	6	C
AT4G14030	4	8099059	8099291	6	13	C
AT1G76030	1	28539940	28540023	1	7	C
AT4G17520	4	9771895	9772190	7	12	C
AT5G16650	5	5463577	5463620	1	9	C
AT1G65220	1	24230923	24231417	13	7	C
AT1G14000	1	4799727	4799843	2	6	C
AT4G15900	4	9024699	9024765	1	10	C
AT1G16180	1	5541942	5542183	5	9	C
AT1G72040	1	27116109	27116177	2	7	C
AT5G55700	5	22569486	22569615	3	6	C
AT3G14280	3	4761888	4762013	2	6	C
AT5G05987	5	1805136	1805177	1	6	C
AT1G48790	1	18047997	18048060	1	9	C
AT5G62900	5	25266602	25266733	3	11	C
AT1G06290	1	1925340	1925442	1	5	C
AT2G47700	2	19559991	19560280	7	7	C
AT4G27500	4	13744357	13744537	5	5	C
AT2G01970	2	453250	453407	3	5	C
AT5G19070	5	6376189	6376244	1	5	C
AT4G36970	4	17430321	17430649	8	5	C
AT1G79440	1	29891500	29891600	2	23	C
AT1G10310	1	3383283	3383353	2	15	C
AT3G48000	3	17729410	17729500	2	12	C
AT1G72450	1	27278726	27279053	8	31	C
AT3G22200	3	7838005	7838084	2	12	C
AT2G45710	2	18838594	18838696	3	33	C
AT2G24090	2	10249711	10249828	2	46	C
AT5G26220	5	9163427	9163579	4	12	C
AT5G10740	5	3395769	3395925	4	8	C
AT2G01970	2	453714	454300	15	5	C
AT1G02780	1	608815	608938	2	196	C
AT4G00740	4	308127	308223	2	10	C
AT1G35290	1	12947952	12948048	2	6	C
AT4G01100	4	478028	478077	1	23	C
AT5G46750	5	18987780	18988041	6	6	C
AT1G24360	1	8642615	8642750	3	23	C
AT3G15150	3	5103234	5103345	3	5	C
AT5G27120	5	9541468	9541510	1	7	C
AT5G02770	5	628400	628538	4	20	C
AT5G06360	5	1946313	1946365	1	22	C
AT5G61500	5	24751435	24751538	2	14	C
AT3G05520	3	1599620	1599710	1	17	C
AT3G10050	3	3101033	3101213	5	6	C
AT1G33330	1	12085707	12085778	2	5	C
AT5G07960	5	2542912	2543013	2	28	C
AT5G50800	5	20683861	20684075	6	13	C
AT1G67340	1	25234295	25234458	3	12	C
AT4G17300	4	9682240	9682351	3	5	C
AT5G56360	5	22841892	22841994	2	5	C
AT4G23900	4	12425078	12425216	3	6	C
AT2G29210	2	12565625	12565748	3	12	C
AT3G49560	3	18382622	18382685	1	16	C
AT2G14520	2	6189926	6190051	3	5	C
AT1G14000	1	4798029	4798104	1	5	C
AT4G08790	4	5610219	5610356	3	5	C
AT2G13540	2	5644303	5644363	1	12	C
AT3G23940	3	8651139	8651210	1	5	C
AT5G62610	5	25150706	25150775	2	6	C
AT3G55450	3	20569766	20569902	3	5	C
AT5G13100	5	4157938	4158056	2	5	C
AT5G53070	5	21537043	21537148	2	5	C
AT4G33950	4	16274565	16274816	6	6	C
AT3G17970	3	6151423	6151475	1	5	C
AT3G48150	3	17790990	17792241	33	9	C
AT4G25840	4	13140433	13140513	2	5	C
AT2G19800	2	8539949	8540034	2	17	C
AT1G15470	1	5316168	5316304	3	5	C
AT3G20550	3	7175043	7175089	1	5	C
AT5G11450	5	3655969	3656024	1	21	C
AT1G76670	1	28779048	28779233	4	8	C
AT2G07050	2	2930007	2930091	1	19	C
AT3G10380	3	3220448	3220523	1	5	C
AT1G09795	1	3175353	3175437	2	5	C
AT3G13860	3	4564246	4564406	3	8	C
AT3G01190	3	67732	67892	4	8	C
AT1G07040	1	2161488	2161643	4	18	C
AT1G76150	1	28581115	28581266	4	6	C
AT1G69340	1	26071213	26071284	1	8	C
AT3G11510	3	3624320	3624366	1	129	C
AT2G47490	2	19495971	19496066	2	5	C
AT4G38800	4	18113980	18114055	1	29	C
AT3G57650	3	21361559	21361633	1	9	C
AT4G13430	4	7806001	7806079	2	7	C
AT2G40060	2	16734277	16734431	3	38	C
AT1G66530	1	24824487	24824592	3	11	C
AT3G28715	3	10780283	10780386	2	11	C
AT5G24590	5	8417181	8417640	12	5	C
AT1G09210	1	2974041	2974109	2	9	C
AT3G27350	3	10128475	10128538	1	9	C
AT3G51820	3	19228241	19228317	1	12	C
AT1G03280	1	803565	803688	3	5	C
AT5G27430	5	9688466	9688529	1	25	C
AT2G47490	2	19495149	19495198	1	5	C
AT2G31390	2	13390967	13391084	3	52	C
AT1G12000	1	4050471	4050516	1	35	C
AT3G52190	3	19365383	19365454	2	5	C
AT1G65840	1	24495549	24495982	12	7	C
AT5G51840	5	21089914	21090012	1	6	C
AT1G65840	1	24494915	24495003	2	6	C
AT1G78895	1	29663986	29664128	3	10	C
AT5G27560	5	9732226	9732314	2	18	C
AT2G44490	2	18372058	18372149	2	5	C
AT4G15880	4	9014565	9014655	2	6	C
AT3G23990	3	8671999	8672078	1	14	C
AT3G51390	3	19087085	19087160	1	5	C
AT5G22350	5	7399641	7399883	6	7	C
AT4G17530	4	9774531	9774579	1	42	C
AT5G61240	5	24648811	24648883	1	18	C
AT4G11380	4	6921472	6921586	2	7	C
AT1G11130	1	3723603	3723733	3	5	C
AT5G22330	5	7393222	7393411	5	7	C
AT1G07180	1	2206338	2206518	4	8	C
AT2G43420	2	18039292	18039467	4	5	C
AT3G15090	3	5078428	5078537	3	9	C
AT4G39660	4	18407583	18407754	4	6	C
AT1G45000	1	17012250	17012387	3	24	C
AT3G02630	3	562882	563387	13	6	C
AT5G52970	5	21497798	21497867	1	11	C
AT1G28320	1	9923832	9924016	4	9	C
AT3G43590	3	15522126	15522243	2	5	C
AT3G21690	3	7641413	7641532	2	11	C
AT5G23060	5	7737076	7737208	3	26	C
AT1G08410	1	2646698	2646800	2	5	C
AT4G21190	4	11293481	11293580	2	13	C
AT3G15580	3	5274613	5274666	1	35	C
AT3G11170	3	3501722	3501860	2	19	C
AT2G37040	2	15566888	15567442	14	5	C
AT3G62530	3	23143538	23143677	3	24	C
AT1G19450	1	6733212	6733277	1	5	C
AT4G31880	4	15423356	15423560	5	7	C
AT3G60210	3	22262703	22262751	1	15	C
AT1G04930	1	1397666	1397706	1	5	C
AT5G41220	5	16513977	16514051	1	5	C
AT1G06350	1	1935797	1935904	2	11	C
AT3G06300	3	1908147	1908252	2	19	C
AT1G69960	1	26353005	26353083	2	8	C
AT4G02620	4	1150331	1150413	1	44	C
AT3G17850	3	6111399	6111485	1	5	C
AT3G28715	3	10781141	10781276	2	9	C
AT4G34960	4	16650146	16650222	1	5	C
AT4G39100	4	18219627	18219973	9	10	C
AT1G72730	1	27383187	27383257	1	10	C
AT5G21990	5	7275950	7276094	4	9	C
AT4G30190	4	14774751	14774871	2	32	C
AT1G26180	1	9056040	9056112	1	7	C
AT5G45590	5	18502302	18502387	1	35	C
AT4G14790	4	8499357	8499517	3	6	C
AT3G52040	3	19315560	19315613	1	13	C
AT5G64610	5	25847195	25847284	2	5	C
AT5G11810	5	3809225	3809296	1	6	C
AT4G17720	4	9863588	9863664	1	41	C
AT3G14690	3	4937810	4938028	5	7	C
AT2G20990	2	9023123	9023225	2	13	C
AT3G10380	3	3227805	3228018	5	11	C
AT2G39450	2	16479560	16479641	1	7	C
AT2G17840	2	7763451	7763618	4	7	C
AT1G65900	1	24520767	24520860	2	5	C
AT1G10090	1	3294677	3294824	4	8	C
AT4G28220	4	13993429	13993688	6	6	C
AT1G78050	1	29353604	29353723	3	7	C
AT3G07560	3	2412560	2412800	7	22	C
AT5G45550	5	18481597	18481761	3	14	C
AT3G19590	3	6807250	6807331	2	7	C
AT4G28540	4	14107509	14107550	1	10	C
AT3G52155	3	19355422	19355540	3	7	C
AT3G11830	3	3735000	3735099	2	6	C
AT2G39970	2	16692267	16692322	1	8	C
AT4G16370	4	9249599	9250112	13	5	C
AT1G04980	1	1414644	1414821	4	5	C
AT3G16170	3	5478010	5478118	2	5	C
AT1G67630	1	25348473	25348600	3	6	C
AT1G25380	1	8903886	8903982	2	12	C
AT4G27260	4	13654296	13655225	24	8	C
AT5G57630	5	23358467	23358602	3	6	C
AT3G52870	3	19605309	19605456	3	5	C
AT2G29360	2	12611512	12611729	5	8	C
AT4G17520	4	9772662	9772821	3	6	C
AT5G49820	5	20264931	20265004	2	7	C
AT5G27740	5	9826679	9826725	1	11	C
AT2G36305	2	15223090	15223153	1	5	C
AT2G18510	2	8040023	8040080	1	31	C
AT1G30630	1	10859240	10859376	3	22	C
AT3G13222	3	4253143	4253270	3	5	C
AT3G21640	3	7619746	7619869	3	5	C
AT3G27090	3	9992267	9992378	2	12	C
AT5G40670	5	16303818	16303908	2	7	C
AT3G23530	3	8441759	8441853	2	8	C
AT5G27120	5	9541855	9542020	4	6	C
AT1G64720	1	24051043	24051125	2	33	C
AT2G38730	2	16199867	16199924	1	6	C
AT5G43010	5	17266554	17266692	2	6	C
AT1G50170	1	18585909	18586151	5	6	C
AT1G64185	1	23828529	23828665	3	5	C
AT4G14455	4	8311411	8311468	1	7	C
AT1G45976	1	17202184	17202513	9	10	C
AT3G54360	3	20140861	20140949	1	5	C
AT1G12410	1	4224453	4224522	2	28	C
AT5G49230	5	19977342	19977479	3	5	C
AT2G24850	2	10590919	10590979	1	5	C
AT1G24360	1	8642209	8642304	2	15	C
AT5G44680	5	18042051	18042187	4	6	C
AT5G23010	5	7704297	7704557	7	6	C
AT5G57990	5	23487694	23487785	2	5	C
AT2G39450	2	16479841	16480087	7	7	C
AT2G16850	2	7309907	7310048	4	5	C
AT5G51220	5	20838946	20839007	1	8	C
AT5G42980	5	17260579	17260702	3	272	C
AT3G09300	3	2858860	2858933	1	7	C
AT3G47300	3	17440260	17440325	1	7	C
AT5G28830	5	10857248	10857443	5	6	C
AT4G37280	4	17546927	17547012	2	7	C
AT3G14770	3	4958451	4958668	5	9	C
AT4G18950	4	10377603	10377725	3	5	C
AT2G39140	2	16337980	16338081	2	6	C
AT1G01510	1	189562	189676	2	5	C
AT1G74690	1	28067033	28067333	8	5	C
AT5G63790	5	25544582	25544863	7	22	C
AT5G23020	5	7721291	7721366	1	31	C
AT5G08590	5	2784257	2784311	1	6	C
AT1G80280	1	30188921	30189449	14	8	C
AT1G08130	1	2545550	2545638	2	5	C
AT5G23060	5	7737287	7737429	4	23	C
AT4G16660	4	9380171	9380243	1	6	C
AT4G11960	4	7176742	7176839	1	22	C
AT1G16570	1	5671242	5671295	1	6	C
AT1G01820	1	296950	297025	2	16	C
AT3G13674	3	4475434	4475544	3	6	C
AT5G19550	5	6598941	6599025	2	27	C
AT5G13240	5	4226944	4227015	2	6	C
AT1G55360	1	20671317	20671578	7	14	C
AT1G75990	1	28529764	28529902	3	7	C
AT3G12800	3	4063713	4063936	5	30	C
AT2G32520	2	13813462	13813592	3	10	C
AT1G63290	1	23475989	23476031	1	7	C
AT4G18710	4	10298379	10298475	2	12	C
AT4G00780	4	335349	335632	8	12	C
AT5G63980	5	25628198	25628514	8	7	C
AT2G39900	2	16666806	16666896	2	6	C
AT2G17730	2	7712022	7712190	3	5	C
AT5G05700	5	1715064	1715215	3	5	C
AT2G18960	2	8232539	8232778	6	9	C
AT2G03510	2	1067636	1067795	4	16	C
AT3G20870	3	7311989	7312048	1	10	C
AT1G62660	1	23206788	23206876	2	27	C
AT2G20420	2	8813867	8814020	4	10	C
AT4G18910	4	10366514	10366739	5	6	C
AT3G06760	3	2133692	2133770	2	5	C
AT4G29510	4	14492463	14492527	1	10	C
AT3G63190	3	23354806	23354904	2	19	C
AT5G20890	5	7087670	7088156	13	6	C
AT4G30190	4	14773545	14774307	20	10	C
AT4G22360	4	11808676	11808788	2	7	C
AT2G18960	2	8230260	8230380	2	45	C
AT1G74880	1	28133898	28133958	2	17	C
AT1G65650	1	24420489	24420536	1	10	C
AT1G54050	1	20183586	20183806	5	8	C
AT2G26300	2	11206054	11206162	2	5	C
AT4G19185	4	10489559	10489711	3	7	C
AT2G32260	2	13705547	13705643	2	10	C
AT3G11800	3	3727046	3727154	2	10	C
AT5G01970	5	374162	374267	3	5	C
AT4G30810	4	15004337	15004433	2	20	C
AT1G49480	1	18318896	18319290	11	21	C
AT1G52670	1	19618960	19619006	1	15	C
AT5G20080	5	6785847	6785916	1	6	C
AT5G02770	5	628840	629253	10	5	C
AT2G45810	2	18869314	18869444	3	11	C
AT5G18230	5	6026379	6026511	3	5	C
AT1G68650	1	25779598	25779667	2	15	C
AT5G26210	5	9158926	9159059	3	9	C
AT2G42740	2	17799535	17799731	5	14	C
AT5G61130	5	24605932	24606172	5	12	C
AT1G48920	1	18104384	18104558	4	12	C
AT4G24520	4	12666436	12666513	1	13	C
AT4G36420	4	17203033	17203302	7	7	C
AT2G36990	2	15546679	15546834	3	9	C
AT1G51730	1	19191604	19191674	2	23	C
AT5G58420	5	23637316	23637595	5	51	C
AT3G20550	3	7174884	7174955	1	5	C
AT4G31530	4	15282961	15283046	2	5	C
AT4G26760	4	13481234	13481328	2	6	C
AT2G37990	2	15908383	15908534	3	14	C
AT1G04190	1	1106855	1106989	3	6	C
AT5G11770	5	3792508	3793001	13	5	C
AT5G17700	5	5833150	5833440	7	5	C
AT1G70560	1	26608773	26609077	8	5	C
AT2G45730	2	18844227	18844391	4	7	C
AT5G57120	5	23141250	23141315	1	18	C
AT3G49100	3	18208807	18208901	2	8	C
AT4G34350	4	16430029	16430209	4	20	C
AT3G19800	3	6877255	6877301	1	10	C
AT3G52170	3	19358221	19358391	4	6	C
AT1G50740	1	18812195	18812283	2	17	C
AT1G64550	1	23976547	23976633	1	10	C
AT1G80610	1	30306494	30306557	1	7	C
AT3G20800	3	7273199	7273289	1	13	C
AT3G25520	3	9271807	9272026	5	144	C
AT5G15530	5	5040091	5040163	1	17	C
AT2G27960	2	11918431	11918492	1	70	C
AT4G00720	4	294936	294987	1	8	C
AT4G28540	4	14107804	14107874	1	9	C
AT1G52160	1	19427199	19427243	1	5	C
AT5G06290	5	1920372	1920452	2	37	C
AT3G23400	3	8377562	8377799	6	20	C
AT1G22530	1	7956569	7956697	3	7	C
AT5G62200	5	25002551	25002662	3	10	C
AT5G13120	5	4164393	4164606	5	16	C
AT3G05970	3	1787917	1788041	3	6	C
AT5G32450	5	12097022	12097129	2	29	C
AT4G13430	4	7806774	7806843	1	13	C
AT4G27585	4	13768005	13768104	2	6	C
AT1G50740	1	18812195	18812283	2	17	C
AT5G08590	5	2783890	2783965	2	27	C
AT3G06650	3	2081710	2081845	3	6	C
AT2G26330	2	11219897	11219969	1	5	C
AT3G57280	3	21205411	21205640	6	16	C
AT3G16170	3	5477775	5477898	2	5	C
AT1G27090	1	9404467	9404542	1	7	C
AT4G32120	4	15518148	15518272	3	8	C
AT3G16370	3	5557482	5557716	6	81	C
AT4G06599	4	3666409	3666575	4	5	C
AT2G43650	2	18109928	18109997	1	7	C
AT3G11830	3	3735174	3735264	2	6	C
AT1G50250	1	18618375	18618547	4	7	C
AT3G03330	3	785376	785525	3	19	C
AT3G13750	3	4512132	4512225	2	20	C
AT3G48170	3	17798873	17798950	1	7	C
AT3G56750	3	21029671	21029901	5	5	C
AT1G61100	1	22514971	22515024	1	5	C
AT1G14980	1	5166318	5166458	3	111	C
AT2G37250	2	15649674	15649815	3	28	C
AT3G17810	3	6095462	6095575	3	7	C
AT5G47570	5	19311410	19311506	2	115	C
AT5G47190	5	19182842	19183172	9	18	C
AT4G28200	4	13987985	13988169	5	5	C
AT5G40760	5	16331410	16331456	1	10	C
AT1G72680	1	27363293	27363444	4	6	C
AT5G27120	5	9542502	9543000	13	8	C
AT5G40760	5	16329091	16329278	4	5	C
AT4G17790	4	9891930	9892201	7	13	C
AT3G03960	3	1026292	1026370	2	5	C
AT5G10840	5	3427015	3427180	4	12	C
AT1G80300	1	30197838	30198093	7	6	C
AT5G03290	5	794799	794961	4	9	C
AT5G15800	5	5152652	5152734	1	5	C
AT5G63000	5	25298261	25298366	2	7	C
AT1G26640	1	9209260	9209491	5	15	C
AT1G18450	1	6351391	6351456	1	14	C
AT5G32450	5	12097734	12098075	9	7	C
AT2G36620	2	15358114	15358216	2	149	C
AT2G47610	2	19538155	19538248	2	65	C
AT1G76030	1	28539696	28539847	4	7	C
AT5G43720	5	17575965	17576095	4	14	C
AT2G39960	2	16690244	16690396	3	8	C
AT4G00740	4	308374	308749	10	8	C
AT4G14000	4	8091685	8091967	7	9	C
AT5G25752	5	8952903	8953028	3	5	C
AT3G52155	3	19355422	19355540	3	7	C
AT5G58030	5	23504725	23504802	1	8	C
AT1G45000	1	17012975	17013062	2	6	C
AT1G65220	1	24231744	24232006	6	5	C
AT4G00090	4	34545	34651	2	6	C
AT3G27050	3	9980665	9980706	1	6	C
AT4G01480	4	627002	627110	3	22	C
AT3G02220	3	413076	413129	1	16	C
AT5G63980	5	25627873	25628079	5	7	C
AT5G11270	5	3595777	3596095	8	5	C
AT3G11170	3	3501259	3501445	5	19	C
AT4G38260	4	17937312	17937504	5	6	C
AT3G09300	3	2858650	2858767	2	8	C
AT4G17510	4	9768321	9768453	3	12	C
AT1G78140	1	29407283	29407395	3	5	C
AT1G70000	1	26367708	26367917	5	6	C
AT3G08850	3	2687491	2687573	1	8	C
AT4G02930	4	1295907	1296148	6	5	C
AT1G27400	1	9515471	9515512	1	64	C
AT3G58750	3	21737877	21738058	4	9	C
AT2G17360	2	7554533	7554631	2	95	C
AT5G22330	5	7391721	7391828	3	6	C
AT4G26240	4	13287222	13287273	1	6	C
AT2G18230	2	7939727	7939793	1	39	C
AT5G32450	5	12097022	12097129	2	29	C
AT1G15470	1	5316168	5316304	3	5	C
AT5G47040	5	19115233	19115339	2	6	C
AT5G23010	5	7704297	7704557	7	6	C
AT3G13940	3	4601685	4601823	3	7	C
AT4G39800	4	18470668	18470895	5	9	C
AT5G12410	5	4022139	4022280	4	5	C
AT1G09210	1	2974756	2974843	1	7	C
AT2G17360	2	7554237	7554418	3	61	C
AT4G20850	4	11162874	11163006	3	5	C
AT2G30950	2	13183027	13183341	8	6	C
AT3G23570	3	8458524	8458614	2	9	C
AT1G09210	1	2974041	2974109	2	9	C
AT5G54390	5	22104509	22104867	9	10	C
AT5G38830	5	15564937	15565001	1	5	C
AT3G57650	3	21361559	21361633	1	9	C
AT5G53560	5	21777174	21777241	2	84	C
AT4G00710	4	292108	292297	5	5	C
AT3G50960	3	18950066	18950164	2	5	C
AT3G56750	3	21029671	21029901	5	5	C
AT3G07880	3	2514941	2515160	5	9	C
AT5G23900	5	8064498	8064657	4	65	C
AT3G20790	3	7270310	7270399	2	7	C
AT5G07960	5	2542912	2543013	2	28	C
AT4G21150	4	11283220	11283343	3	20	C
AT1G11200	1	3753895	3754163	7	6	C
AT3G55640	3	20652465	20652533	1	7	C
AT5G12470	5	4045872	4046004	3	16	C
AT3G17590	3	6018581	6018629	1	6	C
AT3G10380	3	3226667	3226777	2	6	C
AT3G17680	3	6044224	6044283	1	5	C
AT5G05987	5	1806306	1806378	1	6	C
AT5G27720	5	9816183	9816282	3	34	C
AT5G05760	5	1730034	1730285	6	5	C
AT1G66530	1	24823236	24823326	2	5	C
AT1G29700	1	10386406	10386532	3	12	C
AT1G07040	1	2161720	2161884	4	8	C
AT4G19190	4	10494555	10494757	5	5	C
AT5G11710	5	3774291	3774510	6	5	C
AT3G59810	3	22108398	22108512	2	25	C
AT2G35470	2	14916344	14916389	1	12	C
AT1G32170	1	11575697	11575798	2	17	C
AT5G48385	5	19626686	19627760	28	10	C
AT1G54780	1	20443700	20443893	5	48	C
AT1G80840	1	30389223	30389565	9	7	C
AT5G12470	5	4045872	4046004	3	16	C
AT3G01640	3	240402	240519	2	6	C
AT5G03430	5	852118	852276	4	8	C
AT3G23530	3	8441065	8441128	1	9	C
AT2G29020	2	12477688	12477792	3	17	C
AT1G19880	1	6903463	6903525	1	7	C
AT5G35080	5	13372781	13372985	5	5	C
AT3G52850	3	19602361	19602474	3	14	C
AT4G11680	4	7053982	7054135	4	5	C
AT1G49740	1	18412248	18412552	8	6	C
AT1G30630	1	10859240	10859376	3	22	C
AT1G65230	1	24233712	24233793	1	12	C
AT4G14030	4	8099691	8099887	5	29	C
AT4G32760	4	15800787	15800948	4	5	C
AT1G13950	1	4774365	4774440	2	7	C
AT4G35100	4	16709055	16709351	7	142	C
AT1G19715	1	6818240	6818474	6	5	C
AT1G20630	1	7147403	7147500	2	15	C
AT2G02500	2	671477	671546	1	8	C
AT5G10920	5	3443096	3443553	11	5	C
AT5G43010	5	17266554	17266692	2	6	C
AT4G02480	4	1082857	1083042	5	7	C
AT5G10840	5	3426596	3426708	3	9	C
AT1G35420	1	13026535	13026828	8	7	C
AT2G02500	2	671477	671546	1	8	C
AT2G42880	2	17850203	17850612	10	6	C
AT3G11945	3	3780627	3780745	3	5	C
AT5G08565	5	2776579	2776635	1	6	C
AT3G06483	3	1991483	1991664	5	5	C
AT3G14190	3	4710904	4710981	1	5	C
AT5G01610	5	231482	231537	1	5	C
AT1G19450	1	6732710	6732795	1	5	C
AT5G12110	5	3914669	3914786	3	5	C
AT1G10310	1	3382684	3382878	4	5	C
AT4G01320	4	546862	546947	2	21	C
AT2G38650	2	16172057	16172117	1	6	C
AT2G18710	2	8119900	8120114	6	11	C
AT1G14410	1	4929557	4929646	2	13	C
AT5G22320	5	7389979	7390072	2	13	C
AT4G01120	4	483417	483498	1	13	C
AT1G69960	1	26353005	26353083	2	8	C
AT3G13750	3	4511937	4512004	1	24	C
AT1G79730	1	30006443	30006530	2	7	C
AT3G55040	3	20410453	20410552	3	5	C
AT5G01220	5	88386	88442	1	6	C
AT3G15150	3	5103234	5103345	3	5	C
AT1G54770	1	20438762	20438823	1	7	C
AT5G26830	5	9438022	9438082	2	7	C
AT4G17010	4	9576952	9577063	2	6	C
AT2G41250	2	17208062	17208236	4	10	C
AT4G27640	4	13798793	13798906	3	9	C
AT4G20410	4	11014364	11014494	3	5	C
AT5G07340	5	2319143	2319254	3	8	C
AT3G12760	3	4056382	4056484	2	27	C
AT1G12000	1	4052913	4053035	3	13	C
AT1G21190	1	7420380	7420476	2	10	C
AT2G44490	2	18372058	18372149	2	5	C
AT5G10840	5	3426596	3426708	3	9	C
AT3G06420	3	1955404	1955523	2	11	C
AT4G27720	4	13832171	13832442	7	5	C
AT3G14190	3	4711603	4711977	9	7	C
AT4G32120	4	15517960	15518048	1	7	C
AT2G33990	2	14368454	14368571	2	7	C
AT3G23530	3	8439742	8439923	3	8	C
AT5G61780	5	24839899	24840007	2	6	C
AT2G01470	2	212409	212477	2	6	C
AT1G49970	1	18506041	18506103	1	13	C
AT5G16070	5	5250770	5250834	1	5	C
AT1G29670	1	10376415	10376661	6	29	C
AT3G10380	3	3226667	3226777	2	6	C
AT1G04940	1	1399569	1399774	5	11	C
AT1G75990	1	28530014	28530205	5	10	C
AT4G39800	4	18470198	18470375	4	9	C
AT2G40840	2	17056476	17056574	2	6	C
AT5G12390	5	4011263	4011385	2	12	C
AT4G25900	4	13162198	13162255	1	42	C
AT2G30980	2	13190708	13190765	1	8	C
AT4G26850	4	13500054	13500240	5	20	C
AT5G27990	5	10017829	10017937	3	9	C
AT1G70770	1	26692652	26692879	5	14	C
AT4G23820	4	12398507	12398628	3	13	C
AT3G22200	3	7837164	7837241	1	9	C
AT4G15920	4	9032341	9032506	4	8	C
AT4G24690	4	12742571	12742695	3	7	C
AT4G36940	4	17417799	17417861	1	5	C
GR-RAFL09-30-L21=1-3-.601	4	9611875	9611935	1	10	C
AT5G66860	5	26719119	26719249	2	6	C
AT2G46930	2	19291714	19291801	2	5	C
AT5G10170	5	3187741	3187804	2	8	C
AT2G42880	2	17848169	17848312	3	7	C
AT2G41630	2	17363242	17363373	3	5	C
AT5G62190	5	24998551	24998720	4	11	C
AT1G58030	1	21468681	21468790	2	5	C
AT1G51805	1	19225834	19225961	1	5	C
AT5G14100	5	4551373	4551434	1	6	C
AT5G65380	5	26140801	26140920	2	5	C
AT1G29395	1	10288727	10288792	1	23	C
AT5G43850	5	17645713	17645808	2	28	C
AT5G49720	5	20215842	20215978	3	10	C
AT4G17090	4	9606424	9606635	5	7	C
AT3G55440	3	20566150	20566283	3	172	C
AT5G55640	5	22550842	22550943	3	7	C
AT4G11280	4	6864659	6864820	4	5	C
AT1G35290	1	12947952	12948048	2	6	C
AT5G01220	5	87412	87629	5	6	C
AT3G11710	3	3705316	3705401	1	9	C
AT5G04170	5	1146808	1146984	3	7	C
AT1G23190	1	8222209	8222309	2	5	C
AT5G63200	5	25366237	25366433	5	5	C
AT4G01320	4	548736	548802	1	18	C
AT5G67530	5	26959361	26959437	1	7	C
AT5G12170	5	3934077	3934177	2	5	C
AT3G07340	3	2342042	2342111	1	9	C
AT4G32830	4	15843337	15843433	2	9	C
AT2G05710	2	2143624	2143681	1	6	C
AT2G48130	2	19692548	19692647	2	11	C
AT1G78140	1	29407091	29407199	2	6	C
AT1G79440	1	29889095	29889162	1	5	C
AT1G64740	1	24054777	24054977	5	5	C
AT4G36610	4	17265785	17265853	1	5	C
AT3G46630	3	17192481	17192596	3	13	C
AT4G27650	4	13807039	13807115	2	9	C
AT1G76860	1	28859982	28860078	1	29	C
AT3G17850	3	6111104	6111193	2	5	C
AT1G09760	1	3159579	3159654	1	8	C
AT5G08420	5	2713957	2714068	2	8	C
AT5G43600	5	17530507	17530636	3	5	C
AT1G18800	1	6482213	6482275	1	22	C
AT3G51610	3	19152671	19152734	1	12	C
AT2G13560	2	5660082	5660196	2	6	C
AT3G11710	3	3702478	3702536	2	41	C
AT2G46910	2	19279938	19280073	3	7	C
AT5G61790	5	24845184	24846314	31	26	C
AT2G38120	2	15982405	15982613	5	6	C
AT1G64720	1	24051702	24051859	3	33	C
AT1G76300	1	28631429	28631482	1	18	C
AT2G37080	2	15591116	15591190	2	8	C
AT1G19950	1	6925498	6925562	2	5	C
AT5G65730	5	26316815	26317012	5	15	C
AT4G35250	4	16771929	16772025	2	10	C
AT4G37610	4	17671542	17671673	3	11	C
AT1G54010	1	20163746	20163865	1	13	C
AT2G34570	2	14571399	14571480	2	6	C
AT1G29690	1	10380245	10380429	4	5	C
AT3G62910	3	23269263	23269396	3	5	C
AT1G74060	1	27853989	27854171	4	85	C
AT3G25230	3	9190547	9190628	2	7	C
AT5G38650	5	15488987	15489085	2	25	C
AT4G30190	4	14772311	14772550	5	9	C
AT5G16750	5	5505220	5505351	3	6	C
AT4G14320	4	8242823	8242898	2	129	C
AT3G44750	3	16310093	16310247	4	10	C
AT5G60620	5	24384887	24385006	3	9	C
AT5G13560	5	4363982	4364059	1	6	C
AT1G69680	1	26208805	26208886	2	6	C
AT5G26340	5	9246864	9247069	5	5	C
AT2G27730	2	11827845	11827961	3	13	C
AT3G18440	3	6329117	6329387	7	6	C
AT5G65910	5	26379693	26379881	4	5	C
AT5G14720	5	4748802	4748849	1	6	C
AT2G20990	2	9023337	9023412	2	13	C
AT5G27120	5	9542502	9543000	13	8	C
AT4G33790	4	16206606	16206809	5	14	C
AT5G26360	5	9256018	9256123	2	8	C
AT3G46970	3	17316266	17316443	4	7	C
AT1G59610	1	21902625	21902682	1	21	C
AT4G22260	4	11771167	11771283	3	6	C
AT5G16710	5	5484036	5484180	3	62	C
AT1G79750	1	30013402	30013492	2	10	C
AT1G02680	1	581644	581719	1	9	C
AT3G60210	3	22263275	22263326	1	11	C
AT5G59420	5	23980084	23980203	3	6	C
AT1G50740	1	18812195	18812283	2	17	C
AT2G18710	2	8120195	8120881	18	11	C
AT4G23650	4	12326017	12326170	3	15	C
AT2G39700	2	16551953	16552272	8	8	C
AT1G13950	1	4774365	4774440	2	7	C
AT3G20500	3	7159699	7159788	2	7	C
AT1G29250	1	10224127	10224176	1	25	C
AT3G47160	3	17371830	17371897	1	12	C
AT5G11450	5	3656260	3656557	8	12	C
AT5G54170	5	22002860	22002942	1	7	C
AT2G37170	2	15621152	15621448	4	10	C
AT3G22960	3	8140922	8141401	13	14	C
AT4G30520	4	14910550	14910622	2	5	C
AT3G16270	3	5513507	5513914	10	7	C
AT3G56940	3	21088807	21088906	2	38	C
AT1G10090	1	3292600	3292899	7	8	C
AT3G06810	3	2147363	2147495	3	6	C
AT4G26240	4	13288643	13288705	1	8	C
AT1G17080	1	5840615	5840733	3	17	C
AT3G10410	3	3236426	3236515	2	15	C
AT2G16090	2	6996479	6996512	1	6	C
AT2G21410	2	9172226	9172334	2	7	C
AT5G10950	5	3461257	3461309	1	5	C
AT1G80610	1	30306494	30306557	1	7	C
AT5G40670	5	16304000	16304125	3	5	C
AT5G05170	5	1534699	1534895	5	21	C
AT4G14030	4	8099059	8099291	6	13	C
AT1G04240	1	1128742	1129051	8	8	C
AT4G08280	4	5230961	5231051	2	11	C
AT4G26870	4	13506706	13506817	3	5	C
AT4G14500	4	8334954	8335117	4	6	C
AT5G14720	5	4749071	4749197	2	7	C
AT1G69340	1	26070385	26070463	1	10	C
AT1G69680	1	26209714	26209762	1	6	C
AT5G05987	5	1806306	1806378	1	6	C
AT4G12230	4	7286127	7286236	2	5	C
AT5G62930	5	25272958	25273035	2	11	C
AT3G02875	3	633235	633364	2	5	C
AT1G29370	1	10281875	10281993	1	6	C
AT2G25450	2	10837702	10838024	8	23	C
AT3G05910	3	1764959	1765065	2	11	C
AT2G20990	2	9023723	9023800	2	11	C
AT5G27740	5	9824002	9824113	2	8	C
AT5G08000	5	2564406	2564440	1	12	C
AT3G06810	3	2150271	2150376	3	6	C
AT4G37040	4	17456353	17456425	1	8	C
AT4G25640	4	13077278	13077397	3	9	C
AT1G22510	1	7951401	7951503	2	6	C
AT5G60550	5	24358281	24358369	1	5	C
AT5G16070	5	5248371	5248466	2	9	C
AT3G61260	3	22686660	22686742	2	87	C
AT4G32940	4	15902277	15902434	4	21	C
AT3G46970	3	17315133	17315318	5	5	C
AT4G15640	4	8921313	8921409	2	6	C
AT3G58560	3	21662118	21662266	3	8	C
AT5G06910	5	2141005	2141104	3	7	C
AT3G10220	3	3162179	3162331	4	16	C
AT1G69340	1	26070968	26071088	3	8	C
AT4G17540	4	9776979	9777029	1	5	C
AT1G33230	1	12048902	12048989	1	6	C
AT2G16860	2	7312917	7313060	4	14	C
AT1G60170	1	22196898	22196961	1	16	C
AT1G10870	1	3622919	3623020	2	5	C
AT3G05970	3	1791150	1791222	2	12	C
AT5G12470	5	4045336	4045476	3	20	C
AT4G18060	4	10029093	10029163	1	30	C
AT1G27900	1	9716524	9716594	2	5	C
AT1G12000	1	4051871	4051960	2	11	C
AT1G13820	1	4736211	4736309	2	8	C
AT2G40490	2	16920837	16920948	2	21	C
AT1G52160	1	19426031	19426082	1	5	C
AT4G24520	4	12666291	12666349	2	9	C
AT4G32830	4	15843337	15843433	2	9	C
AT2G38700	2	16189748	16189812	1	7	C
AT1G53120	1	19797347	19797453	3	5	C
AT2G34590	2	14577504	14577548	1	38	C
AT5G26220	5	9163427	9163579	4	12	C
AT3G46740	3	17227415	17227670	7	5	C
AT3G01330	3	125846	125925	2	6	C
AT1G51500	1	19103340	19103463	3	5	C
AT1G52670	1	19618960	19619006	1	15	C
AT3G02530	3	531159	531207	1	11	C
AT3G06300	3	1908711	1908769	1	20	C
AT3G02530	3	528988	529107	3	24	C
AT2G24200	2	10295103	10295230	3	11	C
AT4G26310	4	13315428	13315479	1	9	C
AT1G09795	1	3174999	3175065	1	12	C
AT5G57440	5	23289549	23289774	6	5	C
AT5G15800	5	5152652	5152734	1	5	C
AT5G52650	5	21373358	21373491	3	217	C
AT5G58590	5	23698294	23698420	3	8	C
AT5G11520	5	3686636	3686736	3	9	C
AT2G40600	2	16954880	16954983	2	9	C
AT3G03250	3	751872	751945	2	15	C
AT2G05630	2	2083877	2083933	1	11	C
AT3G49560	3	18382013	18382129	3	19	C
AT4G29820	4	14597001	14597047	1	6	C
AT5G08300	5	2668049	2668259	6	17	C
AT1G63290	1	23475989	23476031	1	7	C
AT2G19520	2	8465355	8465429	1	5	C
AT3G15090	3	5077723	5077797	1	5	C
AT3G02830	3	615278	615605	8	6	C
AT2G26560	2	11301164	11301337	5	10	C
AT5G02120	5	419354	419477	3	32	C
AT5G60550	5	24358281	24358369	1	5	C
AT2G39420	2	16469491	16469590	2	6	C
AT1G63090	1	23395646	23395765	3	7	C
AT1G59650	1	21926021	21926144	2	8	C
AT5G52650	5	21373585	21373865	7	342	C
AT1G30360	1	10717141	10717971	22	9	C
AT4G15545	4	8877255	8877377	3	39	C
AT5G57490	5	23302512	23302584	1	17	C
AT5G62930	5	25272958	25273035	2	11	C
AT3G06950	3	2194021	2194328	8	5	C
AT5G43350	5	17418470	17418882	5	6	C
AT4G14500	4	8336433	8336515	1	5	C
AT1G80560	1	30293141	30293271	3	20	C
AT4G17720	4	9863755	9863859	3	17	C
AT4G26750	4	13477108	13477184	1	18	C
AT4G37040	4	17455456	17455526	1	33	C
AT1G24764	1	8762818	8762904	2	6	C
AT5G63050	5	25310292	25310362	2	14	C
AT5G32450	5	12098201	12098325	3	7	C
AT5G13120	5	4164006	4164249	6	22	C
AT1G76550	1	28729071	28729182	3	6	C
AT1G76540	1	28726019	28726113	2	9	C
AT1G74950	1	28152904	28153182	7	11	C
AT3G19630	3	6819982	6820117	3	6	C
AT5G46750	5	18988126	18988550	10	8	C
AT1G60230	1	22217608	22217673	1	6	C
AT5G48030	5	19484731	19484823	2	6	C
AT4G15920	4	9031466	9031586	3	8	C
AT4G28510	4	14086207	14086386	5	14	C
AT5G13610	5	4383559	4383668	2	5	C
AT5G56020	5	22702741	22702846	2	7	C
AT5G02270	5	468401	468521	3	14	C
AT1G17370	1	5952671	5952791	2	15	C
AT3G22990	3	8164312	8164482	4	10	C
AT1G21070	1	7377369	7377554	5	5	C
AT3G60210	3	22263275	22263326	1	11	C
AT1G04340	1	1163789	1163879	2	9	C
AT5G58030	5	23504367	23504475	2	5	C
AT4G08790	4	5608600	5608683	1	5	C
AT5G44340	5	17877427	17877697	7	19	C
AT2G37130	2	15606681	15606830	3	22	C
AT5G22350	5	7399009	7399159	3	5	C
AT5G63050	5	25310292	25310362	2	14	C
AT3G23760	3	8563168	8563325	4	7	C
AT2G39970	2	16691983	16692091	2	8	C
AT4G27260	4	13654296	13655225	24	8	C
AT1G34030	1	12371016	12371177	2	27	C
AT5G24490	5	8366827	8366936	2	19	C
AT5G11960	5	3860412	3860501	2	11	C
AT5G27990	5	10017657	10017749	2	8	C
AT1G47670	1	17540720	17540854	3	5	C
AT3G62290	3	23063928	23064048	3	123	C
AT1G47530	1	17455114	17455460	9	6	C
AT1G27910	1	9723911	9724024	2	5	C
AT5G60620	5	24385115	24385215	2	6	C
AT3G22950	3	8137328	8137549	6	18	C
AT5G39520	5	15841339	15841537	5	10	C
AT1G21930	1	7713442	7713505	1	10	C
AT2G03510	2	1067342	1067410	1	32	C
AT4G38420	4	17983079	17983189	2	6	C
AT4G17830	4	9917212	9917288	2	6	C
AT2G42580	2	17737195	17737380	5	5	C
AT1G14360	1	4911859	4911981	3	5	C
AT1G27510	1	9555447	9555522	1	11	C
AT2G03780	2	1153439	1153581	3	7	C
AT2G38080	2	15942407	15942652	6	8	C
AT1G80840	1	30389223	30389565	9	7	C
AT3G14770	3	4958206	4958365	4	7	C
AT4G00740	4	308374	308749	10	8	C
AT1G04850	1	1365871	1365949	1	12	C
AT3G61540	3	22786277	22786403	2	6	C
AT1G48570	1	17959663	17959783	2	5	C
AT4G31530	4	15283550	15283648	2	5	C
AT1G72680	1	27363293	27363444	4	6	C
AT3G52850	3	19602361	19602474	3	14	C
AT2G19520	2	8464526	8464601	1	5	C
AT4G31750	4	15366576	15366704	2	5	C
AT1G33811	1	12268542	12268667	2	5	C
AT4G20410	4	11015329	11015488	4	5	C
AT4G27600	4	13783409	13783618	5	6	C
AT5G10920	5	3443096	3443553	11	5	C
AT1G68490	1	25697555	25697762	5	19	C
AT2G42570	2	17725227	17725403	4	8	C
AT3G52850	3	19600700	19600784	2	7	C
AT4G27585	4	13769189	13769433	6	9	C
AT5G60620	5	24384702	24384760	1	10	C
AT4G24690	4	12742798	12743056	6	7	C
AT3G63140	3	23338590	23338729	3	27	C
AT2G39420	2	16468414	16468545	2	5	C
AT4G34960	4	16649673	16649721	1	5	C
AT3G06130	3	1854649	1854757	3	10	C
AT2G30110	2	12864115	12864462	9	13	C
AT2G46070	2	18954460	18954590	3	6	C
AT1G10380	1	3401482	3401847	10	6	C
AT4G15470	4	8845031	8845189	3	47	C
AT2G32260	2	13705331	13705448	3	16	C
AT4G29510	4	14492211	14492367	3	11	C
AT2G21280	2	9119313	9119389	1	25	C
AT5G49360	5	20030943	20031041	2	8	C
AT3G05000	3	1387960	1388078	2	19	C
AT3G13740	3	4504678	4504809	3	13	C
AT2G33585	2	14230621	14230693	1	10	C
AT2G42390	2	17658688	17658883	4	10	C
AT2G21410	2	9173134	9173288	4	6	C
AT3G55640	3	20652102	20652204	2	5	C
AT1G28320	1	9923540	9923600	1	7	C
AT1G12000	1	4051242	4051413	4	6	C
AT5G43720	5	17575127	17575191	2	9	C
AT4G04470	4	2228461	2228537	1	19	C
AT3G20050	3	6999781	6999868	2	5	C
AT2G47580	2	19525256	19525354	2	8	C
AT4G32840	4	15845225	15845380	3	5	C
AT2G24500	2	10409122	10409668	14	5	C
AT2G04340	2	1514831	1515020	5	5	C
AT5G23200	5	7807819	7808094	7	5	C
AT1G04790	1	1347898	1347997	2	5	C
AT4G24520	4	12665731	12665801	1	6	C
AT5G08380	5	2696587	2696691	2	5	C
AT4G24280	4	12591015	12591268	6	6	C
AT1G73680	1	27709839	27709989	4	5	C
AT4G16260	4	9200806	9201290	13	18	C
AT1G08200	1	2575063	2575197	4	20	C
AT1G07210	1	2216326	2216386	1	10	C
AT5G10290	5	3238081	3238200	3	5	C
AT4G19185	4	10489559	10489711	3	7	C
AT4G19540	4	10657690	10657799	2	6	C
AT5G18230	5	6022048	6022183	3	7	C
AT4G12230	4	7285887	7286030	3	13	C
AT2G44050	2	18231618	18231734	3	23	C
AT1G54270	1	20264316	20264420	2	67	C
AT2G24200	2	10295103	10295230	3	11	C
AT5G67260	5	26854130	26854332	5	6	C
AT5G04260	5	1179374	1179449	1	7	C
AT1G13060	1	4453277	4453384	2	22	C
AT2G48130	2	19692548	19692647	2	11	C
AT2G19520	2	8464887	8465083	5	5	C
AT5G57280	5	23223308	23223438	3	7	C
AT3G10572	3	3305431	3305705	6	5	C
AT1G77120	1	28981513	28981671	4	18	C
AT1G80280	1	30190373	30190681	8	7	C
AT4G14000	4	8091367	8091468	2	10	C
AT2G24280	2	10343576	10343656	2	5	C
AT2G26560	2	11301164	11301337	5	10	C
AT1G55480	1	20718729	20718789	1	18	C
AT1G16700	1	5711380	5711492	3	10	C
AT1G60780	1	22374241	22374345	2	13	C
AT1G20770	1	7215003	7215410	11	7	C
AT4G17530	4	9774531	9774579	1	42	C
AT4G26850	4	13500832	13500951	3	18	C
AT2G44050	2	18231870	18231966	3	24	C
AT1G62740	1	23236234	23236458	6	7	C
AT2G13540	2	5646379	5646579	4	5	C
AT1G21760	1	7651243	7651454	6	12	C
AT2G25110	2	10692569	10692699	3	18	C
AT3G22750	3	8037847	8037982	3	6	C
AT3G56090	3	20825460	20825524	1	34	C
AT3G02530	3	530940	531033	2	7	C
AT5G35320	5	13539321	13539511	4	8	C
AT2G03420	2	1035562	1035652	2	9	C
AT1G70940	1	26749287	26749364	1	5	C
AT5G50920	5	20734218	20734308	2	9	C
AT1G15170	1	5222406	5222612	1	5	C
AT4G20030	4	10846924	10847031	2	5	C
AT2G14520	2	6190136	6190210	1	5	C
AT5G14100	5	4550832	4550966	3	5	C
AT2G38500	2	16125019	16125344	8	9	C
AT3G14310	3	4773582	4774072	13	14	C
AT5G24490	5	8366230	8366374	4	34	C
AT2G39960	2	16690244	16690396	3	8	C
AT2G26300	2	11206054	11206162	2	5	C
AT2G24590	2	10456905	10457005	2	10	C
AT1G36280	1	13642048	13642201	3	7	C
AT5G03630	5	923447	923667	6	14	C
AT5G04900	5	1435214	1435283	1	7	C
AT1G08200	1	2574872	2574974	2	29	C
AT5G21920	5	7241882	7242085	5	13	C
AT2G24050	2	10234545	10234643	2	5	C
AT3G44320	3	16004631	16004811	4	7	C
AT3G52850	3	19600700	19600784	2	7	C
AT4G33090	4	15967272	15967394	3	7	C
AT5G53530	5	21763765	21763941	4	6	C
AT3G52880	3	19613999	19614118	3	57	C
AT4G34110	4	16339171	16339342	5	17	C
AT1G67580	1	25331565	25331672	3	9	C
AT5G58420	5	23637135	23637213	1	80	C
AT3G11830	3	3735000	3735099	2	6	C
AT1G20650	1	7158754	7159146	10	5	C
AT4G25340	4	12959981	12960023	1	7	C
AT3G17900	3	6128970	6129287	8	8	C
AT3G13200	3	4242755	4242862	2	81	C
AT3G17850	3	6110553	6110730	4	5	C
AT3G20000	3	6968663	6968759	2	45	C
AT5G15170	5	4926674	4926758	2	5	C
AT1G48920	1	18103028	18103124	2	9	C
AT5G50320	5	20500663	20500836	4	6	C
AT3G10940	3	3422808	3423014	5	10	C
AT5G02530	5	565107	565176	2	13	C
AT5G64370	5	25756782	25756890	2	13	C
AT1G55900	1	20908404	20908503	2	5	C
AT1G65370	1	24288645	24288809	4	6	C
AT2G35190	2	14839351	14839444	2	6	C
AT1G75370	1	28280443	28280521	1	6	C
AT3G23530	3	8441223	8441283	1	9	C
AT5G54810	5	22283015	22283372	9	17	C
AT3G53870	3	19962647	19962795	3	163	C
AT5G22330	5	7391924	7391990	1	5	C
AT5G25440	5	8856061	8856197	3	7	C
AT4G26240	4	13287222	13287273	1	6	C
AT1G26550	1	9172068	9172178	2	43	C
AT2G21120	2	9060699	9060790	2	8	C
AT4G31530	4	15283361	15283448	2	5	C
AT1G32930	1	11933709	11933812	2	5	C
AT1G04850	1	1365871	1365949	1	12	C
AT1G48920	1	18102834	18102933	2	8	C
AT5G48900	5	19842363	19842546	5	5	C
AT5G63850	5	25569416	25569631	6	6	C
AT4G32120	4	15518148	15518272	3	8	C
AT3G46740	3	17227415	17227670	7	5	C
AT3G53230	3	19734520	19734686	4	6	C
AT1G59610	1	21901054	21901138	1	8	C
AT1G09795	1	3175944	3176058	3	8	C
AT3G10130	3	3132751	3132841	2	5	C
AT3G13340	3	4332632	4332800	4	6	C
AT4G30620	4	14948891	14948948	1	6	C
AT1G01050	1	32546	32670	2	18	C
AT4G00100	4	37274	37347	1	84	C
AT4G21810	4	11575956	11576171	6	30	C
AT2G29570	2	12657534	12657632	2	7	C
AT5G22120	5	7335025	7335115	2	11	C
AT2G04570	2	1595334	1595824	13	9	C
AT3G04650	3	1263757	1263879	3	5	C
AT4G34350	4	16429796	16429928	3	20	C
AT1G79440	1	29888935	29889021	2	5	C
AT1G18340	1	6312441	6312487	1	5	C
AT3G04520	3	1218297	1218369	1	6	C
AT4G17830	4	9916470	9916715	6	6	C
AT4G32340	4	15613290	15613466	4	15	C
AT1G09430	1	3044650	3044767	2	13	C
AT2G21120	2	9060877	9060934	1	9	C
AT1G71440	1	26925734	26925800	1	5	C
AT5G52920	5	21482853	21483029	4	8	C
AT5G41970	5	16809607	16809727	2	7	C
AT3G10070	3	3104452	3104488	1	6	C
AT4G20890	4	11182806	11183076	6	13	C
AT3G54110	3	20051578	20051656	1	19	C
AT5G16830	5	5533438	5533596	4	8	C
AT2G37990	2	15908914	15909043	3	7	C
AT3G57870	3	21440808	21440892	2	32	C
AT3G07050	3	2231580	2231674	2	8	C
AT5G66850	5	26713696	26713915	6	5	C
AT4G16170	4	9166109	9166169	1	5	C
AT1G24360	1	8643066	8643149	2	104	C
AT4G08770	4	5598835	5599004	4	9	C
AT1G80670	1	30325847	30325928	2	6	C
AT3G28715	3	10780680	10780766	1	6	C
AT1G18640	1	6416863	6417013	3	12	C
AT1G01050	1	32281	32347	1	38	C
AT2G19760	2	8524382	8524520	3	46	C
AT3G45040	3	16486270	16486383	3	7	C
AT3G22290	3	7883395	7883492	2	13	C
AT3G21865	3	7701750	7701816	1	10	C
AT1G52670	1	19620361	19620438	2	17	C
AT1G04850	1	1365871	1365949	1	12	C
AT2G23350	2	9951927	9952017	2	8	C
AT5G39950	5	16008753	16008876	3	61	C
AT5G45590	5	18502491	18502607	2	11	C
AT2G20890	2	8995521	8995738	5	16	C
AT2G27860	2	11873184	11873292	3	62	C
AT3G01330	3	125846	125925	2	6	C
AT4G11600	4	7010504	7010623	3	62	C
AT5G33320	5	12607812	12607897	2	13	C
AT5G10950	5	3460929	3461025	2	5	C
AT5G23060	5	7737076	7737208	3	26	C
AT3G59050	3	21837184	21837270	2	5	C
AT3G60910	3	22513795	22513877	2	8	C
AT3G01800	3	286428	286572	3	6	C
AT4G11960	4	7176392	7176449	1	9	C
AT3G14220	3	4733573	4733774	5	7	C
AT3G62580	3	23158188	23158408	5	20	C
AT4G38630	4	18058512	18058725	5	6	C
AT1G09210	1	2974041	2974109	2	9	C
AT1G68060	1	25515454	25515985	14	5	C
AT5G26220	5	9164341	9164418	1	6	C
AT3G58750	3	21735755	21735879	3	10	C
AT5G26360	5	9257767	9257836	1	8	C
AT1G25490	1	8953652	8953757	2	5	C
AT1G64850	1	24100950	24101077	2	11	C
AT4G19140	4	10470243	10470374	3	6	C
AT5G10730	5	3391977	3392033	1	16	C
AT1G20225	1	7008712	7008815	2	19	C
AT5G61210	5	24641174	24641733	15	7	C
AT1G42970	1	16130593	16130761	4	54	C
AT3G01770	3	277017	277101	1	10	C
AT4G17270	4	9678505	9678791	7	6	C
AT3G11170	3	3500930	3500997	1	14	C
AT2G31200	2	13301520	13301786	6	21	C
AT5G06410	5	1960367	1960457	2	5	C
AT1G53645	1	20030572	20030722	4	7	C
AT2G47700	2	19560502	19560561	1	8	C
AT5G26360	5	9258181	9258249	2	13	C
AT1G16700	1	5709958	5710059	2	16	C
AT5G16070	5	5247934	5248042	2	6	C
AT3G61540	3	22784785	22784922	4	7	C
AT1G68650	1	25780695	25780764	1	6	C
AT4G19185	4	10490441	10490558	3	8	C
AT5G15530	5	5039422	5039541	2	46	C
AT4G24750	4	12758860	12758928	1	13	C
AT1G78915	1	29672778	29672835	1	7	C
AT5G28900	5	10926755	10926983	2	5	C
AT3G04920	3	1361501	1361672	4	132	C
AT3G03330	3	784241	784343	1	5	C
AT1G27210	1	9456248	9456775	14	5	C
AT5G50375	5	20529982	20530093	2	7	C
AT4G22360	4	11808877	11809049	4	6	C
AT5G63030	5	25304289	25304378	2	43	C
AT3G50360	3	18685636	18685791	4	17	C
AT4G17530	4	9774124	9774280	3	62	C
AT5G08420	5	2715228	2715310	1	5	C
AT3G55450	3	20569366	20569674	7	7	C
AT5G22330	5	7391721	7391828	3	6	C
AT4G20330	4	10983580	10983712	3	22	C
AT1G45010	1	17017378	17017519	3	12	C
AT1G59870	1	22041652	22042494	23	5	C
AT1G49970	1	18505777	18505960	5	18	C
AT3G11130	3	3483312	3483498	4	6	C
AT1G52670	1	19619406	19619643	6	13	C
AT1G17430	1	5983148	5983241	2	6	C
AT2G39990	2	16706497	16706577	2	25	C
AT1G26470	1	9155592	9155644	1	7	C
AT3G43520	3	15418259	15418394	3	13	C
AT3G54110	3	20051578	20051656	1	19	C
AT1G09430	1	3042492	3042669	4	20	C
AT1G18640	1	6417693	6417826	3	33	C
AT5G53530	5	21764868	21764941	1	8	C
AT4G11960	4	7176742	7176839	1	22	C
AT2G01720	2	318609	319241	17	5	C
AT3G59500	3	21998346	21998445	2	10	C
AT4G24520	4	12666594	12666654	1	12	C
AT5G08180	5	2633064	2633134	1	14	C
AT3G12320	3	3924435	3924577	3	5	C
AT3G23690	3	8529250	8529403	3	5	C
AT5G10360	5	3259430	3259539	2	214	C
AT1G21720	1	7627416	7627501	2	41	C
AT1G29330	1	10258690	10258754	1	9	C
AT2G22420	2	9520708	9520900	5	7	C
AT1G74690	1	28067033	28067333	8	5	C
AT5G50720	5	20651043	20651176	4	5	C
AT5G12310	5	3981104	3981209	3	15	C
AT1G80670	1	30327805	30327892	1	7	C
AT5G22320	5	7389750	7389832	2	9	C
AT3G10380	3	3228319	3228440	3	12	C
AT5G03880	5	1039024	1039092	1	33	C
AT2G37690	2	15816800	15816895	2	5	C
AT3G57000	3	21104847	21104905	1	6	C
AT5G07220	5	2265940	2266087	4	8	C
AT1G60780	1	22374748	22374811	1	13	C
AT1G25230	1	8841174	8841303	3	8	C
AT5G48500	5	19670870	19671071	5	10	C
AT5G67370	5	26895841	26895937	2	5	C
AT3G19910	3	6928671	6928780	2	25	C
AT5G61450	5	24729316	24729375	1	6	C
AT3G21640	3	7620610	7620787	4	10	C
AT3G01640	3	240684	240845	4	5	C
AT1G79750	1	30012761	30012981	5	8	C
AT4G28770	4	14212323	14212512	4	7	C
AT4G01560	4	678754	678835	1	8	C
AT3G22960	3	8140660	8140782	3	14	C
AT4G28770	4	14212323	14212512	4	7	C
AT4G22840	4	11993330	11993416	1	6	C
AT3G26340	3	9652283	9652387	2	6	C
AT5G52970	5	21497798	21497867	1	11	C
AT5G62880	5	25255631	25255696	1	10	C
AT2G21280	2	9118070	9118131	1	6	C
AT4G06599	4	3666801	3666916	3	5	C
AT4G21190	4	11292970	11293183	5	6	C
AT3G20050	3	6998720	6998811	2	16	C
AT1G11260	1	3777900	3778223	8	14	C
AT5G60920	5	24530330	24530410	2	43	C
AT4G27260	4	13654296	13655225	24	8	C
AT2G30100	2	12858666	12858786	2	8	C
AT1G70310	1	26489529	26489797	6	11	C
AT5G47200	5	19185423	19185579	3	27	C
AT2G26300	2	11206054	11206162	2	5	C
AT3G17020	3	5803418	5803528	2	64	C
AT3G47960	3	17711539	17711754	6	5	C
AT1G13820	1	4736051	4736146	2	7	C
AT2G31140	2	13277716	13277889	5	8	C
AT3G07640	3	2438357	2438457	2	9	C
AT2G18710	2	8120963	8121121	4	21	C
AT5G20910	5	7092895	7093108	5	11	C
AT5G06780	5	2096092	2096202	3	7	C
AT5G17290	5	5689339	5689464	3	5	C
AT5G48300	5	19589454	19589574	2	27	C
AT4G22920	4	12017186	12017354	4	7	C
AT4G01480	4	627553	627635	2	21	C
AT1G18800	1	6482910	6483033	3	11	C
AT4G01480	4	627192	627258	1	22	C
AT3G53750	3	19927577	19928191	15	6	C
AT3G02080	3	364321	364505	4	146	C
AT1G13060	1	4453880	4454015	3	11	C
AT3G23100	3	8221247	8221376	1	6	C
AT4G11260	4	6851720	6851825	3	25	C
AT5G23660	5	7973197	7973408	5	10	C
AT4G02740	4	1218837	1218959	2	5	C
AT4G01480	4	627192	627258	1	22	C
AT5G61210	5	24642052	24642183	2	10	C
AT3G13930	3	4597031	4597096	1	52	C
AT1G35680	1	13211138	13211213	1	59	C
AT5G16440	5	5372513	5372605	2	21	C
AT3G47120	3	17363387	17363497	2	5	C
AT4G28025	4	13935977	13936079	2	20	C
AT3G62970	3	23282110	23282143	1	6	C
AT2G20990	2	9022290	9022389	2	16	C
AT3G23940	3	8651289	8651391	2	5	C
AT3G53620	3	19893044	19893110	2	14	C
AT3G19590	3	6807907	6808008	2	7	C
AT1G22510	1	7951401	7951503	2	6	C
AT5G02270	5	467666	467819	4	10	C
AT5G24210	5	8218323	8218945	16	10	C
AT3G13340	3	4332632	4332800	4	6	C
AT3G16170	3	5479921	5479975	1	11	C
AT1G79750	1	30014068	30014167	2	7	C
AT2G36620	2	15358325	15358401	2	25	C
AT4G39910	4	18513488	18513605	3	9	C
AT4G01320	4	548572	548644	2	9	C
AT1G12810	1	4367492	4367790	8	31	C
[truncated: 120,488 more chars]
