# Supplementary material for: Support vector machines-based identification of alternative splicing in Arabidopsis thaliana from whole-genome tiling arrays
Source: BMC Bioinformatics. 2011 Feb 16;12:55. doi: 10.1186/1471-2105-12-55 (PMC3051901; doi:10.1186/1471-2105-12-55)
Supplement: Additional file 2 — Intron SCS set. Analogous to Additional file 1, this file contains the list of constitutively and alternatively spliced introns, used for the evaluation of our method. [file 1471-2105-12-55-S2.TXT]

Additional File 2: Intron SCS set

#**************************************************************************************************
#  TAIR_id:       gene identifier from TAIR (www.arabidopsis.org) 
#  Chr:           chromosome number
#  Start:         genomic location of the exon/intron start 
#  Stop:          genomic location of the exon/intron end 
#  Num_probes:    number of complementary tiling probes 
#  Seq_conf:      number of ESTs/cDNAs confirming the splice sites of the exon/intron
#  Label          indicates whether the exon/intron is positively or negatively labeled
#                 'A': exon/intron is labeled negatively (alternatively spliced)
#		  'C': exon/intron is labeled negatively (constitutively spliced)
#**************************************************************************************************


TAIR_id	Chr	Start	Stop	Num_probes	Seq_conf	Label
AT1G01540	1	197906	197973	2	3	A
AT1G01920	1	317092	317166	1	2	A
AT1G02100	1	390252	390351	2	2	A
AT1G02100	1	390401	390482	1	2	A
AT1G02100	1	404844	404911	2	3	A
AT1G02100	1	406134	406246	3	8	A
AT1G02100	1	406520	406720	5	10	A
AT1G02205	1	419531	419674	3	2	A
AT1G02560	1	538132	538208	2	2	A
AT1G02850	1	631860	632008	3	3	A
AT1G03430	1	848498	848640	4	4	A
AT1G04550	1	1241344	1241423	1	3	A
AT1G04550	1	1241543	1241614	1	3	A
AT1G05710	1	1716625	1716689	1	5	A
AT1G05900	1	1789026	1789160	3	3	A
AT1G06470	1	1970581	1970674	1	2	A
AT1G07420	1	2278723	2278968	6	14	A
AT1G07840	1	2426102	2426188	2	6	A
AT1G07890	1	2439013	2439084	1	99	A
AT1G07890	1	2439335	2439416	1	89	A
AT1G08110	1	2535384	2535566	4	2	A
AT1G08520	1	2697198	2697285	2	4	A
AT1G08830	1	2828206	2828382	4	459	A
AT1G09270	1	2996394	2996639	6	9	A
AT1G09640	1	3120541	3120627	1	81	A
AT1G10890	1	3628231	3629097	23	3	A
AT1G10890	1	3629306	3629844	14	2	A
AT1G11790	1	3984509	3984593	2	3	A
AT1G11930	1	4029208	4029321	3	19	A
AT1G12140	1	4124265	4124493	5	2	A
AT1G12230	1	4149701	4149774	1	7	A
AT1G12244	1	4158291	4158364	2	19	A
AT1G13270	1	4546539	4546640	2	10	A
AT1G14320	1	4888763	4888932	2	2	A
AT1G14570	1	4983635	4983729	1	2	A
AT1G16060	1	5508912	5509140	4	3	A
AT1G16560	1	5669684	5669771	2	4	A
AT1G17350	1	5943135	5943320	4	3	A
AT1G20620	1	7145772	7145869	2	111	A
AT1G22280	1	7874998	7875089	2	11	A
AT1G25280	1	8865501	8865582	2	5	A
AT1G25420	1	8916482	8916557	1	9	A
AT1G27020	1	9379750	9379844	2	8	A
AT1G27360	1	9501962	9502063	2	2	A
AT1G27760	1	9670219	9670293	1	4	A
AT1G29120	1	10177770	10177846	1	6	A
AT1G29890	1	10464443	10464527	2	3	A
AT1G29950	1	10492576	10492707	2	2	A
AT1G29950	1	10494247	10494322	2	2	A
AT1G30380	1	10722692	10722767	2	5	A
AT1G31070	1	11086309	11086415	2	4	A
AT1G31070	1	11086721	11086803	2	4	A
AT1G31970	1	11480977	11481129	3	5	A
AT1G33110	1	12008005	12008107	3	4	A
AT1G47490	1	17428538	17428649	2	2	A
AT1G48520	1	17945703	17945771	2	4	A
AT1G50440	1	18689634	18689728	2	2	A
AT1G50440	1	18689636	18689728	2	2	A
AT1G51200	1	18988224	18988391	4	3	A
AT1G54360	1	20294544	20294610	1	10	A
AT1G55510	1	20728385	20728452	1	2	A
AT1G59840	1	22031496	22031576	1	7	A
AT1G61150	1	22546529	22546622	2	5	A
AT1G61150	1	22546933	22547032	2	8	A
AT1G62380	1	23086444	23086918	11	121	A
AT1G63940	1	23736568	23736653	2	17	A
AT1G63940	1	23736568	23736665	2	2	A
AT1G65270	1	24248201	24248308	3	3	A
AT1G65930	1	24544416	24544516	2	19	A
AT1G66760	1	24906646	24906840	4	3	A
AT1G66760	1	24907701	24907810	3	3	A
AT1G67060	1	25040813	25041746	24	2	A
AT1G67060	1	25041833	25041934	2	2	A
AT1G69250	1	26038376	26038472	2	3	A
AT1G72130	1	27141314	27141397	2	2	A
AT1G72510	1	27307184	27307400	3	2	A
AT1G73470	1	27628957	27629067	3	2	A
AT1G73600	1	27676429	27676505	1	9	A
AT1G73670	1	27705965	27706044	1	2	A
AT1G76140	1	28579157	28579243	1	5	A
AT1G76140	1	28579381	28579477	2	5	A
AT1G76520	1	28721615	28721733	3	5	A
AT1G76850	1	28858239	28858365	3	2	A
AT1G76900	1	28888180	28888258	2	8	A
AT1G77080	1	28963559	28963638	1	13	A
AT1G77740	1	29226630	29226710	2	2	A
AT1G78200	1	29425275	29425369	1	2	A
AT1G78590	1	29570052	29570164	2	4	A
AT1G78680	1	29599867	29600092	6	8	A
AT1G78870	1	29656740	29656841	2	49	A
AT1G78900	1	29665142	29665291	4	2	A
AT1G79040	1	29741289	29741373	1	1389	A
AT1G79380	1	29866652	29866722	1	2	A
AT1G79970	1	30087785	30087916	3	2	A
AT1G01020	1	7233	7382	3	6	A
AT1G02090	1	387673	388266	16	9	A
AT1G02880	1	643950	644158	5	3	A
AT1G03055	1	710802	710953	3	3	A
AT1G03860	1	980894	980984	2	15	A
AT1G05340	1	1559517	1559613	1	2	A
AT1G06515	1	1991515	1991881	9	5	A
AT1G06800	1	2093218	2093309	1	3	A
AT1G07480	1	2299273	2299365	1	2	A
AT1G07590	1	2338499	2338641	3	2	A
AT1G07780	1	2411927	2412189	1	5	A
AT1G08350	1	2635247	2635455	5	2	A
AT1G09160	1	2954774	2954850	1	2	A
AT1G10390	1	3412610	3412707	2	2	A
AT1G10760	1	3581633	3581735	2	9	A
AT1G10865	1	3614831	3615035	4	4	A
AT1G11310	1	3801461	3801548	2	6	A
AT1G12520	1	4268276	4268371	2	18	A
AT1G12520	1	4268446	4268525	1	18	A
AT1G13650	1	4681944	4682061	3	2	A
AT1G13860	1	4743499	4743664	4	2	A
AT1G13860	1	4743528	4743664	3	2	A
AT1G14120	1	4834338	4834485	3	8	A
AT1G14120	1	4834338	4834588	6	2	A
AT1G14270	1	4876464	4876663	4	9	A
AT1G14270	1	4876468	4876663	4	3	A
AT1G14270	1	4876763	4876934	4	2	A
AT1G14530	1	4971269	4971386	2	2	A
AT1G14820	1	5105796	5105881	1	4	A
AT1G14820	1	5105920	5106156	6	4	A
AT1G14870	1	5128998	5129087	2	15	A
AT1G15060	1	5184757	5184956	4	6	A
AT1G15140	1	5210625	5210707	1	17	A
AT1G15220	1	5241117	5241239	2	2	A
AT1G16010	1	5497432	5497519	1	2	A
AT1G17980	1	6191001	6191098	2	2	A
AT1G18330	1	6307688	6307801	2	2	A
AT1G19650	1	6798945	6799088	3	3	A
AT1G19660	1	6800843	6800978	3	16	A
AT1G20100	1	6970171	6970608	12	2	A
AT1G22140	1	7814927	7815117	5	2	A
AT1G22140	1	7815119	7815216	2	2	A
AT1G22300	1	7879277	7879623	9	89	A
AT1G22920	1	8109961	8110057	1	10	A
AT1G25375	1	8901635	8901704	1	3	A
AT1G25375	1	8902308	8902432	3	4	A
AT1G26300	1	9096076	9096161	2	3	A
AT1G26300	1	9096213	9096416	5	3	A
AT1G26440	1	9145684	9145970	7	2	A
AT1G28600	1	10052154	10052238	1	6	A
AT1G28960	1	10110009	10110146	3	3	A
AT1G31500	1	11275333	11275659	9	4	A
AT1G31812	1	11411394	11411496	2	62	A
AT1G32900	1	11922057	11922193	3	4	A
AT1G33050	1	11968232	11968326	2	13	A
AT1G33270	1	12068635	12068807	4	5	A
AT1G36070	1	13470351	13471124	21	3	A
AT1G43620	1	16431999	16432081	1	3	A
AT1G43650	1	16448860	16448942	1	2	A
AT1G43650	1	16449007	16449077	1	2	A
AT1G44000	1	16710977	16711063	2	11	A
AT1G44446	1	16851269	16851350	2	2	A
AT1G44446	1	16851647	16851721	1	7	A
AT1G44790	1	16915130	16915208	1	15	A
AT1G45170	1	17099516	17099652	4	2	A
AT1G48550	1	17955524	17955610	2	2	A
AT1G48860	1	18072779	18072852	1	4	A
AT1G50200	1	18596779	18596867	1	2	A
AT1G53000	1	19749703	19749818	3	2	A
AT1G54100	1	20201319	20201402	1	18	A
AT1G54390	1	20308839	20308920	1	2	A
AT1G54390	1	20310303	20310392	1	7	A
AT1G55960	1	20932222	20932391	3	5	A
AT1G58180	1	21542966	21543057	2	6	A
AT1G60850	1	22402230	22402341	2	4	A
AT1G60940	1	22445600	22445771	4	2	A
AT1G61660	1	22758187	22758284	2	6	A
AT1G61660	1	22758340	22758432	1	5	A
AT1G61660	1	22758500	22758627	3	4	A
AT1G62250	1	22999585	22999721	3	2	A
AT1G62780	1	23254318	23254404	2	8	A
AT1G63770	1	23661773	23661877	2	21	A
AT1G64200	1	23832778	23832861	2	2	A
AT1G65060	1	24171501	24171666	4	4	A
AT1G66330	1	24734922	24735010	2	2	A
AT1G66940	1	24977155	24977240	2	5	A
AT1G66940	1	24977266	24977391	2	5	A
AT1G67090	1	25052344	25052499	4	4	A
AT1G67090	1	25052365	25052499	3	11	A
AT1G67090	1	25052365	25052506	3	7	A
AT1G69295	1	26055229	26055453	5	6	A
AT1G69485	1	26122664	26122750	2	2	A
AT1G69485	1	26122664	26122974	7	2	A
AT1G69485	1	26122853	26122974	3	2	A
AT1G69935	1	26346498	26346576	2	2	A
AT1G70280	1	26471797	26471883	1	3	A
AT1G71340	1	26889594	26889665	2	18	A
AT1G73320	1	27569762	27569840	1	9	A
AT1G73490	1	27637951	27638181	5	8	A
AT1G73980	1	27824839	27824955	2	2	A
AT1G75060	1	28185241	28185318	1	2	A
AT1G75295	1	28259628	28259714	2	2	A
AT1G75295	1	28260304	28260375	2	3	A
AT1G75760	1	28450903	28450972	1	3	A
AT1G76940	1	28908271	28908349	1	4	A
AT1G77470	1	29118452	29118627	4	4	A
AT1G77480	1	29119729	29119866	3	4	A
AT1G78240	1	29439400	29439487	2	3	A
AT1G78780	1	29627104	29627194	1	4	A
AT1G79150	1	29780504	29780740	6	2	A
AT1G79520	1	29918105	29918180	1	3	A
AT1G79790	1	30022336	30022409	1	2	A
AT1G79820	1	30031312	30031557	7	4	A
AT1G79830	1	30032869	30032961	2	2	A
AT1G79880	1	30052943	30053016	2	4	A
AT2G01850	2	385558	385630	1	3	A
AT2G02390	2	629625	629718	1	26	A
AT2G03667	2	1115557	1115628	2	16	A
AT2G03667	2	1115557	1115639	2	7	A
AT2G03667	2	1115704	1115775	2	16	A
AT2G04039	2	1333564	1333636	1	2	A
AT2G04039	2	1333702	1333774	1	13	A
AT2G04880	2	1719126	1719196	1	2	A
AT2G05440	2	1993722	1993762	1	10	A
AT2G05440	2	1993743	1993843	1	2	A
AT2G05440	2	1993764	1993843	1	2	A
AT2G05440	2	1993806	1993843	1	2	A
AT2G05440	2	1993806	1993861	2	2	A
AT2G05520	2	2026609	2026709	1	2	A
AT2G05520	2	2026648	2026709	1	2	A
AT2G06025	2	2351547	2351668	3	7	A
AT2G14750	2	6321627	6321709	1	8	A
AT2G14835	2	6374058	6374256	5	3	A
AT2G17410	2	7569578	7569698	3	4	A
AT2G18280	2	7954333	7954414	2	8	A
AT2G20360	2	8794440	8794551	1	68	A
AT2G20950	2	9010900	9010979	1	2	A
AT2G20960	2	9014301	9014387	2	10	A
AT2G21940	2	9359651	9359748	2	4	A
AT2G22660	2	9637012	9637108	2	3	A
AT2G22970	2	9783188	9783254	1	9	A
AT2G23080	2	9836088	9836157	1	9	A
AT2G23420	2	9979493	9979583	2	3	A
AT2G25605	2	10907074	10907174	2	7	A
AT2G25605	2	10907269	10907358	1	9	A
AT2G26500	2	11277675	11277769	3	3	A
AT2G27340	2	11704243	11704526	7	3	A
AT2G27710	2	11823919	11824002	2	3	A
AT2G27710	2	11823919	11824005	2	3	A
AT2G28840	2	12385800	12385886	2	2	A
AT2G28930	2	12432889	12432963	2	2	A
AT2G29340	2	12605095	12605191	2	2	A
AT2G29350	2	12608516	12608610	2	28	A
AT2G30600	2	13047357	13047447	2	5	A
AT2G31370	2	13386114	13386298	4	2	A
AT2G31370	2	13387481	13387613	3	2	A
AT2G31560	2	13444501	13444611	2	2	A
AT2G31560	2	13444501	13444694	5	3	A
AT2G31810	2	13531888	13532041	3	2	A
AT2G32150	2	13666371	13666457	2	20	A
AT2G34260	2	14473358	14473437	1	16	A
AT2G34840	2	14709857	14709947	2	2	A
AT2G35660	2	14996005	14996080	2	4	A
AT2G35660	2	14996005	14996088	2	3	A
AT2G37050	2	15579618	15579691	2	2	A
AT2G37760	2	15839870	15839944	1	11	A
AT2G37770	2	15843230	15843301	1	6	A
AT2G37860	2	15865427	15865519	2	2	A
AT2G39470	2	16483614	16483721	2	2	A
AT2G39470	2	16483638	16483721	1	23	A
AT2G41430	2	17277155	17277240	2	17	A
AT2G41540	2	17333686	17333870	5	3	A
AT2G41540	2	17333686	17333873	5	4	A
AT2G41705	2	17405540	17405633	2	3	A
AT2G41760	2	17430517	17430600	1	7	A
AT2G42130	2	17574182	17574267	2	22	A
AT2G42750	2	17801107	17801198	2	8	A
AT2G44100	2	18250110	18250201	1	9	A
AT2G44210	2	18288822	18288898	1	2	A
AT2G44920	2	18533242	18533352	2	3	A
AT2G45695	2	18833606	18833700	2	7	A
AT2G45740	2	18847135	18847208	1	7	A
AT2G45740	2	18847285	18847365	2	7	A
AT2G45990	2	18927761	18927860	2	6	A
AT2G46100	2	18960983	18961061	2	4	A
AT2G46100	2	18961130	18961281	3	4	A
AT2G46830	2	19253455	19253931	13	5	A
AT2G46830	2	19253822	19253931	2	2	A
AT2G47320	2	19434934	19435023	1	10	A
AT2G47890	2	19616027	19616108	2	5	A
AT2G01060	2	74586	74783	5	19	A
AT2G01350	2	166856	166932	1	16	A
AT2G01450	2	200792	200945	3	6	A
AT2G02960	2	862700	862804	2	3	A
AT2G03280	2	997591	997670	1	5	A
AT2G03390	2	1031262	1031349	2	8	A
AT2G04170	2	1417835	1417962	3	23	A
AT2G04170	2	1418509	1418591	1	12	A
AT2G04170	2	1418711	1418788	2	3	A
AT2G04630	2	1619546	1619630	1	25	A
AT2G13431	2	5598004	5598105	2	2	A
AT2G14170	2	5988099	5988165	1	18	A
AT2G14285	2	6060218	6060568	8	7	A
AT2G16430	2	7129079	7129172	2	5	A
AT2G17340	2	7550649	7551000	9	2	A
AT2G17442	2	7581834	7581906	1	21	A
AT2G17442	2	7581834	7582044	5	21	A
AT2G17442	2	7581863	7582044	4	7	A
AT2G17442	2	7581958	7582044	2	20	A
AT2G20040	2	8658709	8658789	1	2	A
AT2G20590	2	8874742	8874871	3	11	A
AT2G20790	2	8957608	8957680	1	2	A
AT2G22570	2	9597050	9597159	3	3	A
AT2G22570	2	9597063	9597159	2	5	A
AT2G22650	2	9632616	9632884	6	5	A
AT2G22650	2	9632986	9633056	1	7	A
AT2G22650	2	9633182	9633282	2	6	A
AT2G22650	2	9633205	9633282	1	6	A
AT2G22650	2	9633560	9633622	1	10	A
AT2G24600	2	10459829	10459986	4	2	A
AT2G25850	2	11033160	11033272	2	2	A
AT2G26430	2	11252347	11252429	2	9	A
AT2G26690	2	11356087	11356361	6	5	A
AT2G26980	2	11522698	11522780	2	3	A
AT2G29980	2	12789298	12789374	1	11	A
AT2G29980	2	12789731	12789816	1	8	A
AT2G30350	2	12942226	12942346	2	8	A
AT2G30520	2	13012234	13012425	5	12	A
AT2G30695	2	13087659	13087743	2	11	A
AT2G30880	2	13150376	13150454	2	2	A
AT2G30990	2	13196327	13196415	2	2	A
AT2G31570	2	13445887	13445992	2	28	A
AT2G33847	2	14326376	14327250	23	2	A
AT2G35360	2	14897442	14897539	2	7	A
AT2G35390	2	14904187	14904515	7	5	A
AT2G35450	2	14911305	14911388	2	2	A
AT2G36680	2	15376441	15376526	2	4	A
AT2G37270	2	15656124	15656201	1	3	A
AT2G37340	2	15678500	15678638	3	96	A
AT2G38000	2	15912243	15912331	1	3	A
AT2G38170	2	15997677	15997779	2	8	A
AT2G39090	2	16320087	16320179	2	3	A
AT2G39310	2	16422676	16422764	2	2	A
AT2G40270	2	16830020	16830096	1	3	A
AT2G40290	2	16836913	16836999	1	5	A
AT2G42230	2	17600827	17600909	1	3	A
AT2G42590	2	17739985	17740080	1	42	A
AT2G43180	2	17961035	17961107	1	3	A
AT2G43490	2	18062357	18062434	1	2	A
AT2G43560	2	18081656	18081723	2	20	A
AT2G43910	2	18192526	18192681	2	33	A
AT2G44120	2	18256788	18256961	4	49	A
AT2G44280	2	18310560	18310672	2	6	A
AT2G45190	2	18637136	18637228	2	6	A
AT2G45380	2	18708220	18708609	9	2	A
AT2G46230	2	18991725	18991813	2	17	A
AT2G46280	2	19011180	19011271	2	10	A
AT2G46280	2	19012495	19012579	1	2	A
AT2G47060	2	19341299	19341394	2	8	A
AT2G47160	2	19367521	19367594	2	2	A
AT3G02180	3	404837	404984	3	3	A
AT3G02470	3	509210	509311	2	2	A
AT3G03773	3	952875	953069	4	6	A
AT3G04630	3	1259669	1259776	2	5	A
AT3G05545	3	1610387	1610558	4	8	A
AT3G05625	3	1632836	1632938	2	5	A
AT3G05625	3	1633409	1633489	1	4	A
AT3G06330	3	1919312	1919411	2	4	A
AT3G06860	3	2164292	2164389	2	8	A
AT3G07760	3	2476784	2477546	20	18	A
AT3G09820	3	3012380	3012669	7	70	A
AT3G09890	3	3033817	3033903	2	2	A
AT3G10420	3	3241554	3241645	2	6	A
AT3G10450	3	3249687	3249782	2	2	A
AT3G12250	3	3906425	3906627	5	13	A
AT3G12740	3	4050277	4050349	1	14	A
AT3G13445	3	4381597	4381701	2	8	A
AT3G14420	3	4821949	4822039	2	209	A
AT3G14660	3	4925565	4925659	2	4	A
AT3G16150	3	5472272	5472358	2	4	A
AT3G16420	3	5579768	5579863	2	211	A
AT3G16800	3	5721550	5721747	4	2	A
AT3G18080	3	6192464	6192535	2	3	A
AT3G19460	3	6748506	6748606	2	3	A
AT3G21465	3	7562649	7562762	3	7	A
AT3G22425	3	7952246	7952353	2	8	A
AT3G26020	3	9515093	9515274	4	2	A
AT3G26085	3	9532281	9532366	2	6	A
AT3G27420	3	10150617	10150701	2	2	A
AT3G30380	3	11977968	11978034	1	10	A
AT3G43740	3	15655648	15655736	1	5	A
AT3G47550	3	17535420	17535563	3	6	A
AT3G47550	3	17535881	17535949	2	6	A
AT3G48420	3	17941044	17941110	1	2	A
AT3G49120	3	18220467	18220556	2	10	A
AT3G49430	3	18345525	18345634	2	2	A
AT3G51370	3	19081347	19081423	2	3	A
AT3G52990	3	19660094	19660223	3	2	A
AT3G53180	3	19720985	19721060	2	6	A
AT3G53970	3	19997738	19997857	3	12	A
AT3G54010	3	20012293	20012361	1	3	A
AT3G55070	3	20421272	20421412	3	4	A
AT3G55630	3	20648151	20648215	1	4	A
AT3G55630	3	20648465	20648548	2	2	A
AT3G55630	3	20648465	20648553	2	4	A
AT3G56130	3	20838674	20838879	5	49	A
AT3G56310	3	20894510	20894604	2	9	A
AT3G56310	3	20894641	20894844	4	8	A
AT3G59970	3	22164313	22164406	2	11	A
AT3G60410	3	22343863	22344279	11	2	A
AT3G60410	3	22344088	22344279	5	2	A
AT3G60590	3	22409743	22409860	2	2	A
AT3G60600	3	22412552	22412887	9	20	A
AT3G61080	3	22618883	22618957	1	2	A
AT3G01980	3	328336	328424	2	2	A
AT3G02510	3	523647	523745	2	3	A
AT3G02540	3	533827	533917	2	6	A
AT3G02750	3	594371	594474	2	3	A
AT3G02750	3	595613	595701	1	2	A
AT3G03270	3	762801	762906	2	2	A
AT3G05165	3	1462790	1462907	3	3	A
AT3G06580	3	2050726	2050811	1	3	A
AT3G06820	3	2152669	2152799	3	2	A
AT3G08590	3	2611246	2611334	2	2	A
AT3G08910	3	2711480	2711651	5	2	A
AT3G09410	3	2896086	2896234	4	7	A
AT3G09410	3	2896163	2896234	2	4	A
AT3G09410	3	2896951	2897027	2	9	A
AT3G09410	3	2898357	2898441	2	2	A
AT3G09800	3	3007030	3007178	4	2	A
AT3G09940	3	3057703	3057786	2	7	A
AT3G10030	3	3092383	3092656	7	2	A
AT3G10915	3	3416520	3416621	2	6	A
AT3G11280	3	3534402	3534626	6	2	A
AT3G11620	3	3669896	3670064	4	2	A
AT3G11620	3	3671581	3671668	2	5	A
AT3G11850	3	3741124	3741195	2	2	A
AT3G11910	3	3764442	3764517	1	2	A
AT3G11940	3	3779363	3779446	2	2	A
AT3G12100	3	3855035	3855121	1	4	A
AT3G12340	3	3926545	3926941	9	8	A
AT3G13000	3	4160884	4160966	2	3	A
AT3G13080	3	4197546	4197659	2	2	A
AT3G13450	3	4383197	4383269	1	6	A
AT3G14110	3	4677009	4677138	3	9	A
AT3G15390	3	5198036	5198129	2	4	A
AT3G15950	3	5399975	5400058	1	9	A
AT3G16000	3	5433078	5433187	3	2	A
AT3G16140	3	5468856	5468944	2	6	A
AT3G16950	3	5786697	5786789	2	3	A
AT3G18140	3	6213155	6213233	2	10	A
AT3G18140	3	6213534	6213602	1	4	A
AT3G19720	3	6851216	6851322	3	2	A
AT3G19900	3	6923202	6923459	6	3	A
AT3G19900	3	6923518	6923752	6	4	A
AT3G19900	3	6923889	6924286	10	11	A
AT3G24503	3	8920468	8920563	2	9	A
AT3G29100	3	11077744	11077841	2	4	A
AT3G29100	3	11077902	11078046	3	3	A
AT3G29350	3	11265855	11265921	1	20	A
AT3G46440	3	17102621	17102708	1	2	A
AT3G46980	3	17318795	17318869	2	2	A
AT3G47340	3	17449553	17449642	2	8	A
AT3G47340	3	17449812	17449893	1	8	A
AT3G47560	3	17536938	17537014	1	5	A
AT3G47560	3	17537394	17537473	1	5	A
AT3G50670	3	18838421	18839328	24	8	A
AT3G51950	3	19289130	19289216	2	2	A
AT3G52640	3	19527052	19527137	1	2	A
AT3G52720	3	19551731	19552020	8	4	A
AT3G53570	3	19874508	19874608	2	3	A
AT3G53990	3	20001546	20001630	2	104	A
AT3G54380	3	20145922	20146011	2	5	A
AT3G54500	3	20186644	20186758	2	2	A
AT3G54620	3	20229584	20229690	2	3	A
AT3G54620	3	20229588	20229690	2	5	A
AT3G55400	3	20547190	20547301	3	4	A
AT3G56820	3	21053767	21053865	3	3	A
AT3G57050	3	21123303	21123390	2	6	A
AT3G58600	3	21680427	21680501	1	14	A
AT3G58600	3	21680796	21681129	8	13	A
AT3G58640	3	21703671	21703767	2	5	A
AT3G58670	3	21715244	21715334	1	5	A
AT3G59950	3	22157774	22157866	2	2	A
AT3G59990	3	22168655	22168888	5	23	A
AT3G61710	3	22851155	22851257	2	3	A
AT3G62260	3	23050818	23051197	10	3	A
AT3G62860	3	23251238	23251359	2	6	A
AT3G62860	3	23251238	23251364	2	4	A
AT4G01040	4	454826	454912	2	3	A
AT4G01150	4	494360	494448	2	310	A
AT4G02570	4	1128665	1128757	2	2	A
AT4G04040	4	1941736	1941847	2	2	A
AT4G04210	4	2030948	2031019	1	7	A
AT4G04340	4	2122895	2123191	7	2	A
AT4G08540	4	5433997	5434062	1	3	A
AT4G10060	4	6291811	6291870	1	2	A
AT4G11150	4	6800948	6801145	5	50	A
AT4G12030	4	7211608	7211704	1	2	A
AT4G12720	4	7487751	7487822	1	2	A
AT4G12720	4	7487751	7487828	2	5	A
AT4G12760	4	7505179	7505261	2	16	A
AT4G12760	4	7505492	7505573	2	5	A
AT4G13050	4	7618322	7618393	1	2	A
AT4G15540	4	8873848	8873931	2	3	A
AT4G15540	4	8873933	8874135	5	4	A
AT4G15940	4	9041569	9041664	2	23	A
AT4G16845	4	9476854	9477022	4	2	A
AT4G16990	4	9562369	9562693	8	6	A
AT4G16990	4	9562906	9563036	3	2	A
AT4G16990	4	9564617	9564710	2	6	A
AT4G17460	4	9740439	9740522	2	4	A
AT4G17615	4	9817732	9818029	8	6	A
AT4G18730	4	10302640	10302733	2	64	A
AT4G19610	4	10679146	10679242	1	9	A
AT4G20380	4	11004909	11005032	3	15	A
AT4G20380	4	11004909	11005035	3	4	A
AT4G21450	4	11427443	11427702	6	9	A
AT4G21580	4	11475863	11475960	2	2	A
AT4G21980	4	11655789	11655907	3	2	A
AT4G23470	4	12249503	12249827	8	46	A
AT4G23570	4	12299935	12300017	1	2	A
AT4G23895	4	12423213	12423306	2	3	A
AT4G24160	4	12541805	12541875	2	5	A
AT4G24290	4	12596510	12596818	8	2	A
AT4G24460	4	12644528	12644731	6	2	A
AT4G24960	4	12828265	12828391	2	26	A
AT4G25680	4	13089430	13089517	1	4	A
AT4G26070	4	13219388	13219469	2	2	A
AT4G26070	4	13219517	13219608	1	2	A
AT4G26110	4	13233225	13233383	4	37	A
AT4G26110	4	13235038	13235439	10	2	A
AT4G26710	4	13468810	13469158	9	21	A
AT4G29210	4	14402712	14402821	2	2	A
AT4G30310	4	14832281	14832357	2	5	A
AT4G30760	4	14982608	14982674	1	4	A
AT4G30993	4	15099418	15099509	2	8	A
AT4G31010	4	15107921	15108005	2	4	A
AT4G31410	4	15245482	15245556	2	2	A
AT4G32590	4	15722077	15722243	4	16	A
AT4G33650	4	16164364	16164430	1	2	A
AT4G34000	4	16297505	16297594	2	8	A
AT4G34310	4	16419101	16419206	2	7	A
AT4G35410	4	16833435	16833544	2	17	A
AT4G35450	4	16839709	16839849	3	3	A
AT4G35450	4	16839753	16839849	2	3	A
AT4G35880	4	16995273	16995346	1	3	A
AT4G36210	4	17130597	17130731	2	2	A
AT4G37520	4	17632198	17632269	2	12	A
AT4G38225	4	17928192	17928278	2	20	A
AT4G39200	4	18257462	18257556	2	2	A
AT4G00026	4	12017	12129	3	6	A
AT4G00430	4	186474	186600	3	49	A
AT4G00560	4	241156	241245	2	4	A
AT4G01290	4	542002	542163	4	5	A
AT4G02405	4	1058979	1059067	2	2	A
AT4G03020	4	1333877	1334033	4	2	A
AT4G06634	4	3766138	3766213	1	4	A
AT4G09760	4	6149499	6149686	4	4	A
AT4G10970	4	6720153	6721241	29	17	A
AT4G13220	4	7674765	7674861	2	9	A
AT4G13350	4	7772036	7772201	4	4	A
AT4G13640	4	7937851	7937957	2	15	A
AT4G17190	4	9650577	9650654	2	7	A
AT4G18030	4	10013118	10013417	7	17	A
AT4G19880	4	10785718	10785815	2	10	A
AT4G21215	4	11312788	11313283	11	8	A
AT4G21650	4	11502359	11502438	1	4	A
AT4G22590	4	11893784	11893881	2	2	A
AT4G23100	4	12103716	12103812	2	8	A
AT4G24490	4	12655972	12656149	4	2	A
AT4G25450	4	13010298	13010381	1	9	A
AT4G25650	4	13082100	13082167	2	3	A
AT4G26370	4	13334951	13335086	3	4	A
AT4G26860	4	13504154	13504230	2	9	A
AT4G27040	4	13574629	13574746	1	18	A
AT4G27050	4	13577796	13577910	3	2	A
AT4G27120	4	13604241	13604336	2	2	A
AT4G27800	4	13852305	13852387	2	24	A
AT4G28030	4	13938313	13938474	4	7	A
AT4G28060	4	13944078	13944158	2	3	A
AT4G29010	4	14299249	14299403	4	2	A
AT4G29220	4	14404898	14404959	1	2	A
AT4G29360	4	14451858	14451947	2	2	A
AT4G29670	4	14535889	14536101	5	9	A
AT4G29810	4	14593422	14593498	2	2	A
AT4G30580	4	14933407	14933537	2	5	A
AT4G31120	4	15132454	15132546	2	5	A
AT4G31860	4	15407041	15407124	1	4	A
AT4G33050	4	15945165	15945248	2	5	A
AT4G33050	4	15945842	15945954	2	2	A
AT4G33625	4	16153349	16153717	9	15	A
AT4G33625	4	16153837	16154029	4	14	A
AT4G33910	4	16257410	16257477	1	7	A
AT4G34180	4	16370453	16370550	2	21	A
AT4G34460	4	16478759	16478996	6	2	A
AT4G35570	4	16887874	16887972	2	29	A
AT4G35790	4	16956552	16956689	3	4	A
AT4G35830	4	16977798	16977948	3	2	A
AT4G36530	4	17241739	17241859	3	2	A
AT4G36690	4	17294435	17294706	6	9	A
AT4G36690	4	17294608	17294706	2	3	A
AT4G36800	4	17341954	17342039	1	24	A
AT4G38090	4	17883910	17883991	1	2	A
AT4G38130	4	17896592	17896664	1	7	A
AT4G38510	4	18011797	18012252	12	7	A
AT4G38510	4	18012337	18012733	10	7	A
AT4G39710	4	18427477	18427551	1	8	A
AT4G39900	4	18509624	18509724	2	12	A
AT5G01670	5	252142	252294	4	2	A
AT5G01670	5	252520	252599	2	12	A
AT5G02790	5	632893	633052	4	2	A
AT5G03540	5	889984	890102	3	3	A
AT5G04410	5	1244542	1244658	2	4	A
AT5G04510	5	1289176	1289290	2	3	A
AT5G07090	5	2202812	2202918	2	112	A
AT5G07440	5	2357162	2357253	2	18	A
AT5G08080	5	2590416	2590531	3	2	A
AT5G08680	5	2823338	2823437	3	13	A
AT5G09230	5	2873274	2873344	1	4	A
AT5G09920	5	3096327	3096503	4	2	A
AT5G12040	5	3887154	3887360	5	6	A
AT5G14200	5	4577954	4578038	1	7	A
AT5G14250	5	4599943	4600033	2	4	A
AT5G14260	5	4604047	4604250	4	3	A
AT5G14260	5	4604132	4604250	2	3	A
AT5G14920	5	4827493	4827579	2	2	A
AT5G15610	5	5081592	5081677	2	2	A
AT5G16840	5	5537098	5537319	5	49	A
AT5G18310	5	6062265	6062347	2	13	A
AT5G18440	5	6112930	6113024	2	3	A
AT5G18440	5	6113914	6113992	1	20	A
AT5G18440	5	6114433	6114622	5	21	A
AT5G19940	5	6740136	6740207	1	39	A
AT5G20250	5	6833899	6834006	2	2	A
AT5G20250	5	6834051	6834148	1	13	A
AT5G23250	5	7831765	7832028	6	6	A
AT5G25460	5	8864443	8864529	2	2	A
AT5G36290	5	14320084	14320182	2	2	A
AT5G37350	5	14811066	14811153	1	5	A
AT5G38560	5	15459358	15459439	2	4	A
AT5G38890	5	15587457	15587685	6	3	A
AT5G41080	5	16459425	16459539	2	27	A
AT5G41080	5	16459425	16459645	5	28	A
AT5G42560	5	17032834	17032929	2	19	A
AT5G42770	5	17170527	17170790	6	4	A
AT5G44720	5	18062076	18062156	1	11	A
AT5G46030	5	18688017	18688102	2	49	A
AT5G46110	5	18716529	18716611	2	42	A
AT5G46390	5	18835729	18835818	2	2	A
AT5G47310	5	19218725	19219144	12	9	A
AT5G47720	5	19349029	19349152	2	2	A
AT5G49510	5	20098326	20098406	1	19	A
AT5G49710	5	20213660	20214124	12	2	A
AT5G49760	5	20236662	20236750	2	2	A
AT5G49910	5	20322024	20322102	2	2	A
AT5G50950	5	20747508	20748134	13	6	A
AT5G53860	5	21884940	21885049	2	11	A
AT5G54270	5	22056037	22056099	1	2	A
AT5G55000	5	22338633	22338771	4	2	A
AT5G55610	5	22544525	22544656	3	5	A
AT5G56190	5	22759803	22759910	2	3	A
AT5G57655	5	23365886	23365961	1	7	A
AT5G57860	5	23455687	23455831	4	24	A
AT5G58140	5	23544879	23544952	2	2	A
AT5G58140	5	23545738	23545951	5	3	A
AT5G58190	5	23567131	23567257	3	3	A
AT5G58190	5	23568579	23568666	2	3	A
AT5G59400	5	23975463	23975558	2	3	A
AT5G59400	5	23976302	23976393	1	4	A
AT5G59710	5	24077744	24077893	3	2	A
AT5G60600	5	24380109	24380192	1	28	A
AT5G60940	5	24540915	24541005	2	6	A
AT5G61170	5	24628815	24628885	1	11	A
AT5G62520	5	25116089	25116170	1	5	A
AT5G62720	5	25211300	25211802	13	15	A
AT5G63440	5	25424966	25425092	3	6	A
AT5G64960	5	25973315	25973411	2	15	A
AT5G65050	5	26002230	26002314	1	2	A
AT5G66040	5	26428033	26428094	1	52	A
AT5G66070	5	26439746	26439816	1	2	A
AT5G66240	5	26483502	26483589	2	3	A
AT5G01010	5	1460	1570	3	4	A
AT5G01910	5	358082	358159	2	9	A
AT5G02020	5	386719	387036	8	14	A
AT5G05330	5	1578048	1578306	6	4	A
AT5G05670	5	1696334	1696457	3	3	A
AT5G05740	5	1725922	1726007	2	4	A
AT5G07350	5	2324190	2324265	1	3	A
AT5G07890	5	2519114	2519210	2	3	A
AT5G08400	5	2708521	2708618	2	2	A
AT5G08740	5	2849148	2849226	2	4	A
AT5G08740	5	2850601	2850682	1	3	A
AT5G09240	5	2874067	2874423	9	8	A
AT5G09660	5	2993906	2993977	1	67	A
AT5G10320	5	3244606	3244673	1	3	A
AT5G12840	5	4051700	4052009	8	2	A
AT5G12840	5	4052335	4052686	9	2	A
AT5G15220	5	4941940	4942038	2	6	A
AT5G15550	5	5059270	5059352	2	5	A
AT5G16390	5	5361341	5361567	6	22	A
AT5G16870	5	5547426	5547591	3	2	A
AT5G17770	5	5866189	5866378	5	4	A
AT5G19220	5	6464966	6465044	2	2	A
AT5G19485	5	6575829	6575932	2	12	A
AT5G20160	5	6804765	6804859	2	13	A
AT5G22440	5	7436519	7436627	3	2	A
AT5G22510	5	7476147	7476229	1	6	A
AT5G23050	5	7732627	7732892	6	2	A
AT5G23395	5	7875506	7875593	2	8	A
AT5G24150	5	8174167	8174578	8	2	A
AT5G24150	5	8174761	8174872	2	2	A
AT5G24260	5	8236769	8236855	1	2	A
AT5G24810	5	8521555	8521647	2	2	A
AT5G25270	5	8757964	8758262	8	6	A
AT5G25270	5	8759381	8759468	2	2	A
AT5G25270	5	8761635	8761884	6	2	A
AT5G25610	5	8916082	8916448	7	10	A
AT5G27860	5	9875450	9875647	5	4	A
AT5G35210	5	13491738	13491820	1	2	A
AT5G35620	5	13842364	13842804	11	18	A
AT5G37600	5	14952071	14952171	2	121	A
AT5G37680	5	14987380	14987477	1	5	A
AT5G38410	5	15402126	15402213	2	2	A
AT5G40600	5	16272623	16272710	1	22	A
AT5G41210	5	16510441	16510507	1	26	A
AT5G42080	5	16838694	16838796	2	6	A
AT5G47730	5	19353703	19353788	2	2	A
AT5G47880	5	19403574	19403649	2	3	A
AT5G48230	5	19572238	19572313	2	2	A
AT5G48440	5	19647425	19647519	2	6	A
AT5G48440	5	19648684	19648770	1	5	A
AT5G50915	5	20727817	20727949	3	2	A
AT5G54840	5	22294243	22294621	8	2	A
AT5G55290	5	22441341	22441430	1	3	A
AT5G55550	5	22520896	22520981	2	2	A
AT5G55550	5	22521073	22521151	1	2	A
AT5G56130	5	22741860	22742032	3	11	A
AT5G58260	5	23578523	23578586	1	12	A
AT5G58720	5	23737331	23737423	2	2	A
AT5G58720	5	23737496	23737614	2	2	A
AT5G58970	5	23826263	23826763	12	4	A
AT5G58970	5	23826870	23826970	2	3	A
AT5G59770	5	24097980	24098061	2	6	A
AT5G60640	5	24388574	24388664	2	2	A
AT5G62790	5	25233562	25233795	6	8	A
AT5G63860	5	25572562	25572743	5	4	A
AT5G63860	5	25572864	25572995	2	2	A
AT5G64130	5	25682256	25682329	1	80	A
AT5G64130	5	25682394	25682483	2	18	A
AT5G64200	5	25700452	25700528	1	13	A
AT5G64250	5	25715685	25715755	1	20	A
AT5G64460	5	25791974	25792045	1	17	A
AT5G64650	5	25857416	25857624	5	11	A
AT5G65000	5	25982670	25982765	1	4	A
AT5G65740	5	26320131	26320197	1	2	A
AT5G65740	5	26320278	26320400	3	2	A
AT5G65740	5	26320473	26320557	2	2	A
AT5G65940	5	26394306	26394380	1	14	A
AT5G65940	5	26396138	26396200	1	13	A
AT5G66055	5	26434961	26435038	1	2	A
AT5G67030	5	26771764	26771885	3	5	A
AT5G67030	5	26772079	26772159	1	3	A
AT5G67110	5	26802910	26802986	2	12	A
AT5G67380	5	26899815	26899884	2	10	A
AT5G67380	5	26899815	26899983	4	2	A
GR-RAFL04-10-M11-0-.62	1	29810810	29810903	2	2	A
GR-RAFL09-55-N23-2-.873	3	4967534	4967635	2	3	A
AT3G22750	3	8038722	8038804	1	5	C
AT2G45790	2	18864184	18864262	2	10	C
AT3G55960	3	20772339	20772444	2	7	C
AT1G78560	1	29552712	29552790	2	6	C
AT5G22580	5	7502838	7502929	2	75	C
AT5G13840	5	4468734	4468832	2	9	C
AT3G15380	3	5196145	5196250	3	9	C
AT1G78630	1	29581637	29581835	5	52	C
AT4G32150	4	15526869	15526986	3	40	C
AT3G02570	3	545023	545145	3	5	C
AT4G37130	4	17491387	17491529	3	7	C
AT5G11790	5	3800651	3800759	2	6	C
AT5G16130	5	5268544	5268976	12	101	C
AT1G03150	1	758008	758198	5	8	C
AT4G30190	4	14771903	14772004	2	14	C
AT1G64150	1	23814427	23814808	9	5	C
AT3G18270	3	6263856	6263954	2	16	C
AT2G37690	2	15812951	15813180	5	6	C
AT5G19820	5	6695895	6695991	2	6	C
AT4G16146	4	9142908	9143000	2	25	C
AT1G64390	1	23915926	23916684	19	10	C
AT3G22200	3	7835851	7835946	1	28	C
AT1G30820	1	10948257	10948347	2	5	C
AT1G09760	1	3161424	3161522	2	9	C
AT4G16146	4	9142908	9143000	2	25	C
AT2G34200	2	14448649	14448756	3	22	C
AT5G18290	5	6055359	6055457	3	10	C
AT2G04400	2	1533230	1533326	2	10	C
AT5G15170	5	4926759	4926843	2	5	C
AT5G46210	5	18753154	18753632	12	6	C
AT2G05790	2	2199509	2199625	2	23	C
AT1G78880	1	29658154	29658250	2	5	C
AT2G16850	2	7309535	7309906	8	8	C
AT4G32410	4	15643265	15643344	1	5	C
AT1G59610	1	21903070	21903155	2	8	C
AT2G47490	2	19495398	19495596	5	5	C
AT3G19515	3	6769922	6770101	4	7	C
AT3G27570	3	10215829	10216296	12	7	C
AT5G65620	5	26242835	26242923	2	33	C
AT5G19440	5	6557320	6557445	2	17	C
AT3G13235	3	4272494	4272579	2	5	C
AT1G78560	1	29551892	29551986	2	14	C
AT1G07110	1	2178620	2178768	3	21	C
AT4G29270	4	14423981	14424064	2	21	C
AT1G05430	1	1595043	1595130	1	15	C
AT2G38180	2	16005126	16005212	2	6	C
AT2G18770	2	8142703	8142785	1	22	C
AT2G31040	2	13217703	13217779	1	32	C
AT2G13540	2	5645248	5645419	4	10	C
AT3G30775	3	12451399	12451488	1	49	C
AT3G13340	3	4332522	4332631	2	9	C
AT1G44970	1	17005225	17005309	2	21	C
AT2G20570	2	8863943	8864083	4	13	C
AT5G12950	5	4094997	4095073	1	11	C
AT3G19810	3	6878945	6879278	9	7	C
AT5G57330	5	23236937	23237053	3	8	C
AT3G23325	3	8346300	8346815	13	14	C
AT5G13610	5	4383469	4383558	2	9	C
AT2G47210	2	19388967	19389049	2	5	C
AT5G14220	5	4586434	4586540	2	6	C
AT5G23520	5	7929658	7929744	1	7	C
AT4G18480	4	10202964	10203071	2	44	C
AT1G35160	1	12868152	12868423	7	60	C
AT1G68830	1	25878485	25878563	2	6	C
AT3G02770	3	601341	601706	10	29	C
AT5G19960	5	6744483	6744573	1	7	C
AT1G68830	1	25878109	25878184	1	6	C
AT1G50370	1	18664904	18665256	9	18	C
AT1G14290	1	4880857	4881553	19	7	C
AT5G57815	5	23443992	23444451	12	24	C
AT5G18110	5	5989239	5989322	1	18	C
AT5G15520	5	5037771	5038054	7	6	C
AT1G51510	1	19106786	19107035	6	16	C
AT1G79270	1	29823278	29823369	2	7	C
AT4G29960	4	14660935	14661029	2	8	C
AT4G34490	4	16486708	16486796	1	6	C
AT4G30240	4	14808242	14808326	2	5	C
AT2G33255	2	14106641	14106730	1	12	C
AT1G02340	1	467087	467184	2	8	C
AT5G22300	5	7379568	7379647	1	10	C
AT5G54860	5	22303683	22303769	2	6	C
AT4G18970	4	10389885	10390005	3	7	C
AT5G27720	5	9815912	9816008	1	33	C
AT2G15270	2	6645302	6646001	19	10	C
AT2G14520	2	6190211	6190307	2	8	C
AT5G52920	5	21482762	21482852	2	8	C
AT5G15850	5	5176651	5176758	3	6	C
AT1G18190	1	6260906	6261263	9	5	C
AT2G21120	2	9060617	9060698	1	8	C
AT3G48760	3	18086999	18087428	11	13	C
AT5G65880	5	26370375	26370684	8	9	C
AT1G24764	1	8762328	8762817	13	6	C
AT5G23300	5	7849896	7850095	4	8	C
AT5G40200	5	16089959	16090032	1	7	C
AT2G33255	2	14106641	14106730	1	12	C
AT3G51390	3	19087161	19087249	1	6	C
AT3G50630	3	18812207	18812274	1	6	C
AT2G46470	2	19079523	19079720	5	8	C
AT1G05890	1	1783629	1783981	8	6	C
AT5G22350	5	7398123	7398200	2	7	C
AT1G63120	1	23413577	23414114	13	8	C
AT4G38630	4	18059361	18059440	1	17	C
AT1G48240	1	17814728	17814952	5	5	C
AT2G32260	2	13705644	13705809	3	9	C
AT2G46930	2	19291621	19291713	1	5	C
AT5G26830	5	9441046	9441145	2	12	C
AT5G61970	5	24909485	24909630	4	5	C
AT4G02060	4	905115	905198	2	10	C
AT4G28880	4	14253698	14253919	6	5	C
AT5G25940	5	9054965	9055047	2	15	C
AT4G13980	4	8078669	8078995	8	8	C
AT5G63490	5	25436361	25436457	2	6	C
AT2G39550	2	16510661	16510735	1	5	C
AT5G12470	5	4044999	4045088	1	34	C
AT1G08460	1	2672769	2672917	3	18	C
AT1G09795	1	3175438	3175754	8	5	C
AT1G75630	1	28404406	28404494	2	52	C
AT4G17520	4	9771661	9771894	5	45	C
AT4G31480	4	15267113	15267185	1	6	C
AT5G28840	5	10864030	10864728	17	17	C
AT5G23550	5	7940692	7940858	4	5	C
AT3G60640	3	22427758	22427845	1	22	C
AT2G32280	2	13720790	13720867	1	10	C
AT1G31330	1	11215302	11215563	7	97	C
AT1G62040	1	22937314	22937555	6	27	C
AT5G15800	5	5152412	5152499	2	5	C
AT1G61770	1	22814151	22814246	2	13	C
AT4G22750	4	11949709	11949811	2	13	C
AT3G52590	3	19516924	19517007	2	514	C
AT4G03240	4	1424282	1424377	2	6	C
AT1G70310	1	26490574	26490659	2	42	C
AT3G58010	3	21487833	21487910	2	10	C
AT1G62660	1	23205343	23205579	6	11	C
AT4G37040	4	17455884	17455965	2	26	C
AT5G58950	5	23820568	23820690	2	14	C
AT4G39940	4	18521094	18521168	1	17	C
AT3G02480	3	512700	512783	2	24	C
AT2G29020	2	12477793	12478227	11	25	C
AT2G21520	2	9223705	9223777	1	7	C
AT2G25310	2	10784951	10785051	2	13	C
AT4G08520	4	5417900	5418739	22	10	C
AT4G27585	4	13768380	13768456	1	9	C
AT1G77060	1	28957324	28957419	2	8	C
AT2G46260	2	19004121	19004346	5	9	C
AT3G19680	3	6841156	6841338	4	12	C
AT4G33090	4	15969173	15969249	2	6	C
AT4G34120	4	16342543	16342672	3	20	C
AT3G17930	3	6143061	6143154	2	12	C
AT1G80560	1	30293272	30293379	2	22	C
AT1G26560	1	9181351	9181426	2	11	C
AT1G25230	1	8842014	8842080	2	9	C
AT2G40840	2	17056908	17056994	2	5	C
AT4G38800	4	18114405	18114562	4	56	C
AT5G60620	5	24385216	24385325	2	6	C
AT2G21410	2	9170132	9170216	1	17	C
AT1G06060	1	1833098	1833418	8	6	C
AT5G02450	5	534238	534355	3	542	C
AT5G20070	5	6780895	6780982	1	5	C
AT1G52160	1	19427692	19427772	2	6	C
AT4G17720	4	9863860	9864504	17	17	C
AT5G19550	5	6600446	6600807	9	11	C
AT3G63080	3	23321197	23321288	2	7	C
AT5G53400	5	21680294	21680384	1	9	C
AT1G12410	1	4224137	4224228	2	30	C
AT2G45730	2	18845698	18845817	3	12	C
AT1G65020	1	24158368	24158467	2	11	C
AT3G54360	3	20139611	20139710	2	25	C
AT2G44525	2	18389380	18389534	3	5	C
AT1G68670	1	25786141	25786227	2	30	C
AT5G23120	5	7778489	7778576	1	12	C
AT4G01320	4	547130	547224	2	18	C
AT2G05070	2	1800085	1800179	2	35	C
AT5G50180	5	20448456	20448694	6	8	C
AT4G30190	4	14773459	14773544	2	10	C
AT5G20890	5	7088487	7088710	6	6	C
AT5G61790	5	24846315	24846610	8	55	C
AT3G54110	3	20050892	20050983	1	10	C
AT5G24690	5	8457628	8458170	13	13	C
AT3G60210	3	22262905	22263274	9	16	C
AT5G55190	5	22410287	22410502	5	57	C
AT3G44100	3	15877713	15878168	12	12	C
AT1G79270	1	29821802	29821890	2	10	C
AT5G14710	5	4746529	4746728	4	9	C
AT3G04520	3	1217817	1217916	2	10	C
AT4G24770	4	12767107	12767421	8	40	C
AT3G07560	3	2411841	2411936	1	9	C
AT3G10700	3	3347042	3347174	3	7	C
AT3G22200	3	7838323	7838404	1	30	C
AT4G23740	4	12366644	12367025	8	13	C
AT3G20370	3	7105612	7105704	2	27	C
AT5G17290	5	5689465	5689717	6	5	C
AT2G39400	2	16461151	16461240	2	9	C
AT2G19470	2	8443231	8443300	1	7	C
AT1G47720	1	17564838	17565008	4	5	C
AT2G46910	2	19279650	19279722	1	10	C
AT4G16660	4	9380883	9380955	1	16	C
AT2G40360	2	16863136	16863337	4	13	C
AT3G50500	3	18753978	18754071	2	6	C
AT4G12830	4	7532513	7532596	2	5	C
AT5G51440	5	20908674	20908811	3	5	C
AT1G27210	1	9456962	9457042	1	5	C
AT4G00370	4	165755	165833	1	14	C
AT4G26970	4	13547783	13547863	1	7	C
AT5G12290	5	3975506	3975727	5	5	C
AT2G05710	2	2145877	2145957	1	26	C
AT4G11420	4	6949181	6949260	1	5	C
AT4G23800	4	12391586	12391668	2	11	C
AT1G79530	1	29921521	29921627	2	15	C
AT1G50320	1	18642481	18642789	7	36	C
AT1G50120	1	18569435	18569535	2	9	C
AT5G57440	5	23289441	23289548	2	8	C
AT3G03330	3	783891	783968	1	30	C
AT4G23460	4	12248379	12248820	12	7	C
AT5G53470	5	21728671	21728791	3	5	C
AT1G20770	1	7215411	7215492	1	16	C
AT4G20850	4	11164598	11165079	13	5	C
AT1G62660	1	23203973	23204307	9	16	C
AT1G23190	1	8220014	8220600	15	21	C
AT3G16060	3	5447648	5447848	5	14	C
AT5G58420	5	23636829	23637134	7	80	C
AT1G32220	1	11608432	11608517	2	35	C
AT3G07160	3	2265385	2265480	2	7	C
AT1G77060	1	28957646	28957892	6	12	C
AT5G06360	5	1946366	1946445	1	24	C
AT5G55190	5	22409721	22410009	7	54	C
AT1G29310	1	10252375	10252633	7	9	C
AT2G36400	2	15278979	15279191	5	6	C
AT4G35910	4	17011041	17011309	6	7	C
AT3G01420	3	161781	161877	2	5	C
AT2G40590	2	16953338	16953419	1	8	C
AT2G01470	2	213546	213636	2	10	C
AT2G27860	2	11872283	11872390	2	13	C
AT2G15560	2	6796880	6797020	3	7	C
AT1G16750	1	5731241	5731329	2	8	C
AT1G18600	1	6401965	6402150	5	5	C
AT2G26080	2	11117992	11118083	2	13	C
AT5G28220	5	10191654	10191852	5	12	C
AT1G18800	1	6482482	6482603	3	25	C
AT3G23620	3	8480616	8480920	8	49	C
AT1G51070	1	18932606	18932686	2	23	C
AT4G26750	4	13477009	13477107	2	24	C
AT1G21380	1	7487020	7487113	2	7	C
AT3G13750	3	4513084	4513187	2	8	C
AT1G65370	1	24288516	24288644	3	13	C
AT3G01490	3	191722	191805	1	6	C
AT3G55530	3	20608014	20608085	2	15	C
AT2G25310	2	10785912	10786100	4	16	C
AT2G39400	2	16460098	16460193	2	8	C
AT4G12970	4	7586400	7586509	2	6	C
AT1G23190	1	8223346	8223435	2	10	C
AT5G47100	5	19148087	19148408	8	5	C
AT2G03800	2	1157417	1157515	2	5	C
AT3G12780	3	4062651	4062726	1	46	C
AT5G47750	5	19359147	19359370	6	9	C
AT4G16380	4	9254684	9255127	10	16	C
AT5G12390	5	4011029	4011111	2	11	C
AT1G09430	1	3043100	3043368	7	5	C
AT2G01470	2	212306	212408	2	6	C
AT4G26870	4	13506634	13506705	1	5	C
AT4G08310	4	5249073	5249164	1	9	C
AT3G63190	3	23355226	23355307	1	55	C
AT1G24240	1	8587442	8587544	3	6	C
AT2G22780	2	9697652	9697728	1	7	C
AT5G23860	5	8043360	8043487	3	16	C
AT4G01100	4	479422	479506	2	38	C
AT2G37240	2	15648196	15648280	2	10	C
AT4G39690	4	18419694	18419801	3	5	C
AT5G58110	5	23533137	23533341	5	61	C
AT5G06450	5	1968505	1969065	15	7	C
AT1G09340	1	3016718	3016817	2	162	C
AT3G56240	3	20874720	20874832	3	119	C
AT4G24750	4	12760295	12760405	2	14	C
AT4G27830	4	13862038	13862120	1	9	C
AT5G11480	5	3670105	3670966	22	9	C
AT4G34190	4	16373369	16373468	2	27	C
AT5G58860	5	23783627	23784082	10	5	C
AT5G05990	5	1807072	1807146	1	21	C
AT3G03330	3	785526	785622	2	22	C
AT2G44870	2	18510922	18511062	4	11	C
AT5G14700	5	4741171	4741276	2	5	C
AT1G59610	1	21897770	21897884	3	15	C
AT3G09840	3	3022447	3022534	2	45	C
AT1G66970	1	24998164	24998247	2	13	C
AT4G01100	4	479422	479506	2	38	C
AT4G26670	4	13453228	13453346	2	33	C
AT4G22750	4	11950323	11950408	1	12	C
AT3G05910	3	1765755	1765845	2	7	C
AT4G28510	4	14086387	14086760	10	14	C
AT3G07050	3	2231499	2231579	1	8	C
AT2G40840	2	17057417	17057515	2	6	C
AT4G17040	4	9586831	9586946	3	40	C
AT3G57650	3	21363274	21363404	3	10	C
AT3G29170	3	11137557	11138492	20	19	C
AT3G60520	3	22373015	22373340	8	5	C
AT2G43020	2	17899935	17900024	2	5	C
AT5G49980	5	20352405	20352565	4	7	C
AT3G15180	3	5112436	5112559	2	5	C
AT4G04330	4	2118296	2118409	2	11	C
AT2G01490	2	223041	223140	3	20	C
AT4G28880	4	14252428	14252536	2	8	C
AT3G12150	3	3877817	3877934	2	5	C
AT3G10500	3	3271890	3271980	2	7	C
AT1G52280	1	19471886	19471990	2	21	C
AT5G53330	5	21657577	21657807	5	22	C
AT1G74030	1	27844801	27845172	10	6	C
AT3G15090	3	5078313	5078427	3	9	C
AT2G37120	2	15601533	15601866	8	12	C
AT4G26240	4	13287120	13287221	2	5	C
AT1G49970	1	18507372	18507894	13	29	C
AT4G39240	4	18269407	18269586	4	20	C
AT4G04860	4	2461102	2461193	2	7	C
AT3G23530	3	8441677	8441758	1	9	C
AT4G17510	4	9767906	9767993	2	27	C
AT3G47850	3	17666020	17666477	11	10	C
AT3G55460	3	20572356	20573454	30	53	C
AT3G54110	3	20051496	20051577	1	19	C
AT5G16010	5	5228319	5228541	6	7	C
AT5G25490	5	8877379	8877562	3	5	C
AT4G33700	4	16178508	16179012	13	5	C
AT5G53560	5	21776942	21777173	6	84	C
AT2G19180	2	8332231	8332523	7	36	C
AT3G05530	3	1604343	1604446	2	41	C
AT1G16430	1	5614938	5615160	6	6	C
AT5G32450	5	12098076	12098200	3	7	C
AT1G09430	1	3043100	3043368	7	5	C
AT2G32730	2	13887991	13888217	5	17	C
AT3G27925	3	10369310	10369466	4	9	C
AT5G38650	5	15488539	15488986	11	26	C
AT2G43460	2	18054003	18054365	9	61	C
AT3G04520	3	1219592	1219688	1	11	C
AT1G02870	1	637515	637600	1	10	C
AT5G27600	5	9746434	9746520	2	5	C
AT5G24210	5	8217958	8218322	9	10	C
AT1G71900	1	27065580	27065911	8	5	C
AT3G60640	3	22427758	22427845	1	22	C
AT4G20960	4	11212458	11212552	2	5	C
AT1G77330	1	29069158	29069238	2	6	C
AT5G06360	5	1945648	1945736	2	33	C
AT2G38120	2	15981229	15981323	2	15	C
AT4G01560	4	677648	677734	2	13	C
AT3G19710	3	6847765	6847861	2	11	C
AT1G72040	1	27116178	27116258	2	8	C
AT5G64160	5	25688372	25688671	7	13	C
AT5G11240	5	3582738	3582943	5	8	C
AT1G63180	1	23431471	23431567	2	8	C
AT1G73680	1	27709734	27709838	1	5	C
AT4G21660	4	11507000	11507101	2	5	C
AT1G30090	1	10561063	10561314	7	5	C
AT3G20630	3	7203183	7203304	3	17	C
AT5G10840	5	3426709	3426802	1	12	C
AT3G50830	3	18905804	18906156	9	13	C
AT5G12310	5	3980949	3981103	4	15	C
AT3G16170	3	5478119	5478503	10	6	C
AT3G10130	3	3131202	3131280	2	10	C
AT1G60780	1	22373500	22373610	2	8	C
AT1G48160	1	17791956	17792226	7	7	C
AT5G63650	5	25499199	25499278	2	7	C
AT1G26470	1	9155813	9155936	2	9	C
AT1G80700	1	30337113	30337493	3	7	C
AT1G14620	1	5015522	5015615	2	10	C
AT4G18710	4	10297924	10298016	2	19	C
AT1G74920	1	28143294	28143415	3	28	C
AT1G12410	1	4223915	4223997	1	46	C
AT2G39140	2	16338442	16338560	3	8	C
AT5G16830	5	5534596	5534945	8	17	C
AT1G72160	1	27157734	27157854	3	15	C
AT5G27740	5	9826365	9826451	2	11	C
AT2G40490	2	16921233	16921338	2	11	C
AT3G09810	3	3009472	3009558	1	11	C
AT3G22060	3	7771400	7771712	7	14	C
AT2G05630	2	2083934	2084734	21	11	C
AT4G34190	4	16373000	16373256	6	77	C
AT2G41630	2	17363597	17363703	2	11	C
AT3G15150	3	5103778	5103998	5	5	C
AT4G31560	4	15295511	15295905	10	18	C
AT4G29590	4	14513572	14513662	2	9	C
AT1G13820	1	4735803	4736050	6	7	C
AT4G25340	4	12960218	12960588	10	6	C
AT4G02840	4	1264942	1265901	25	21	C
AT1G79260	1	29818577	29818663	2	12	C
AT4G39800	4	18471464	18471545	1	43	C
AT1G51060	1	18930806	18930901	2	328	C
AT1G11545	1	3879098	3879506	10	7	C
AT3G14390	3	4808784	4808880	2	8	C
AT2G05710	2	2142398	2142480	2	8	C
AT5G03880	5	1039235	1039458	6	23	C
AT5G48840	5	19821412	19821499	2	5	C
AT1G51540	1	19120808	19120878	2	9	C
AT4G00720	4	294857	294935	2	8	C
AT5G21010	5	7138049	7138179	3	6	C
AT5G58110	5	23532664	23532749	2	28	C
AT2G47790	2	19579243	19579385	2	6	C
AT5G24650	5	8438318	8438419	2	20	C
AT3G42050	3	14240659	14240860	5	7	C
AT4G01100	4	478793	478874	1	10	C
AT4G21445	4	11425090	11425433	9	5	C
AT1G02130	1	401236	401321	2	20	C
AT1G51390	1	19055221	19055355	2	5	C
AT5G24690	5	8456988	8457087	2	8	C
AT4G17830	4	9917289	9917367	2	6	C
AT1G22710	1	8031074	8031161	2	57	C
AT4G30800	4	15002005	15002084	2	17	C
AT4G27080	4	13589736	13589897	4	13	C
AT2G15620	2	6818932	6819007	1	12	C
AT1G04290	1	1148091	1148170	2	35	C
AT4G16330	4	9226546	9226620	1	10	C
AT4G19070	4	10447339	10447500	4	6	C
AT1G04710	1	1322492	1322571	2	9	C
AT1G16720	1	5723725	5723816	2	6	C
AT5G63160	5	25350898	25351172	7	18	C
AT3G60910	3	22513119	22513216	2	9	C
AT1G12640	1	4303929	4304010	1	7	C
AT4G32410	4	15645787	15646312	14	14	C
AT3G03330	3	785272	785375	2	18	C
AT5G11520	5	3686328	3686421	2	6	C
AT4G29900	4	14611615	14611708	2	5	C
AT4G19070	4	10447749	10448086	8	6	C
AT1G76300	1	28631664	28631755	1	19	C
AT1G49970	1	18506334	18506505	4	8	C
AT2G30980	2	13189523	13189623	2	30	C
AT3G15160	3	5104692	5104782	2	5	C
AT1G18340	1	6312488	6312572	2	5	C
AT5G47910	5	19418784	19418884	2	15	C
AT1G49510	1	18331833	18331958	3	8	C
AT4G38400	4	17979048	17979137	2	12	C
AT1G78380	1	29491897	29492396	13	46	C
AT1G77920	1	29303536	29303684	3	6	C
AT2G39960	2	16689074	16689902	22	12	C
AT4G38495	4	18007592	18007685	2	9	C
AT2G18390	2	7995956	7996067	3	8	C
AT5G56140	5	22744928	22745008	1	5	C
AT1G60230	1	22216177	22216294	3	5	C
AT4G18060	4	10029164	10029285	2	34	C
AT3G14960	3	5037447	5037607	3	5	C
AT4G38630	4	18057758	18057839	1	17	C
AT1G63900	1	23722393	23722462	1	9	C
AT5G14640	5	4719628	4719707	1	8	C
AT4G14320	4	8242740	8242822	2	129	C
AT5G09650	5	2991885	2991972	2	23	C
AT5G62880	5	25255116	25255258	3	14	C
AT5G51830	5	21087758	21087830	1	6	C
AT3G27925	3	10369591	10369678	2	11	C
AT1G25260	1	8855474	8855724	5	21	C
AT5G46340	5	18815351	18815462	2	5	C
AT5G47770	5	19363441	19363521	1	5	C
AT3G02220	3	412490	412583	2	12	C
AT3G29180	3	11152347	11152433	1	13	C
AT3G07470	3	2387351	2387892	15	12	C
AT4G01560	4	678668	678753	2	15	C
AT1G53840	1	20106286	20106449	3	12	C
AT3G12800	3	4063937	4064059	2	30	C
AT3G56910	3	21080887	21081138	7	51	C
AT4G01900	4	822841	822919	1	6	C
AT3G19800	3	6876274	6876392	2	6	C
AT5G66410	5	26538000	26538086	2	9	C
AT5G12290	5	3977420	3977511	2	8	C
AT2G42570	2	17724871	17724983	2	11	C
AT4G28770	4	14213037	14213194	4	16	C
AT1G50170	1	18586152	18586282	3	6	C
AT3G56800	3	21046334	21046822	12	49	C
AT1G06400	1	1951518	1952463	25	21	C
AT3G48680	3	18046487	18047381	25	7	C
AT3G18600	3	6403041	6403234	4	6	C
AT1G48570	1	17959784	17959881	2	5	C
AT1G26640	1	9209104	9209259	3	15	C
AT3G24430	3	8868813	8868914	2	13	C
AT1G10090	1	3292900	3293270	10	8	C
AT3G49310	3	18297447	18297811	9	5	C
AT5G19820	5	6695895	6695991	2	6	C
AT2G47490	2	19495053	19495148	2	6	C
AT3G15180	3	5112436	5112559	2	5	C
AT1G61770	1	22815393	22815482	2	5	C
AT3G46740	3	17228276	17228393	3	9	C
AT1G29880	1	10461336	10461442	2	6	C
AT5G43720	5	17575192	17575279	2	9	C
AT5G63810	5	25555622	25555708	1	5	C
AT1G58380	1	21693474	21693588	3	14	C
AT3G56340	3	20903839	20903941	2	249	C
AT3G16170	3	5479826	5479920	2	12	C
AT4G14790	4	8499518	8499759	6	7	C
AT3G26650	3	9797499	9797582	2	163	C
AT5G42970	5	17254935	17255056	2	5	C
AT4G08280	4	5231243	5231850	16	12	C
AT4G32840	4	15845381	15845456	1	5	C
AT1G73590	1	27666322	27666470	3	11	C
AT1G09330	1	3013094	3013246	4	8	C
AT1G70310	1	26489949	26490061	2	16	C
AT3G22200	3	7837092	7837163	1	14	C
AT5G40850	5	16385306	16385431	3	23	C
AT1G60800	1	22387608	22387936	9	6	C
AT1G72170	1	27160579	27161163	15	25	C
AT5G46860	5	19030537	19030614	1	34	C
AT5G18110	5	5989239	5989322	1	18	C
AT2G05710	2	2143682	2143767	1	5	C
AT3G30300	3	11926034	11926110	2	6	C
AT5G63850	5	25569104	25569226	3	7	C
AT4G18780	4	10313445	10313526	2	5	C
AT4G37590	4	17664922	17665024	2	6	C
AT1G49890	1	18476501	18476595	2	6	C
AT4G38790	4	18112841	18112922	1	16	C
AT3G24550	3	8961691	8961784	1	8	C
AT1G06950	1	2134956	2135037	1	5	C
AT3G58140	3	21541531	21541630	2	13	C
AT4G13430	4	7804589	7804682	1	16	C
AT5G05987	5	1806038	1806124	1	7	C
AT1G51760	1	19204610	19204688	1	8	C
AT1G79990	1	30096244	30096375	3	6	C
AT2G39420	2	16469401	16469490	1	6	C
AT1G07430	1	2281661	2281743	1	6	C
AT4G08280	4	5230559	5230960	8	11	C
AT3G20000	3	6968585	6968662	2	62	C
AT4G22750	4	11950624	11951156	14	17	C
AT1G29330	1	10258755	10258839	1	10	C
AT1G45000	1	17012388	17012475	1	24	C
AT1G36280	1	13642202	13642292	2	7	C
AT1G33040	1	11966765	11967100	7	41	C
EST-dbest_24085590-0-.16378	1	21047552	21048018	12	8	C
AT1G11130	1	3727004	3727115	3	8	C
AT2G38380	2	16084083	16084162	1	20	C
AT4G02610	4	1148998	1149079	1	5	C
AT3G17170	3	5853902	5854312	10	12	C
AT1G09390	1	3031523	3032118	15	9	C
AT5G64670	5	25870231	25870327	2	12	C
AT3G49080	3	18205839	18206044	5	11	C
AT3G06130	3	1854370	1854491	2	20	C
AT5G49720	5	20216944	20217020	2	9	C
AT2G41040	2	17128956	17129049	2	8	C
AT4G23900	4	12425679	12425760	1	7	C
AT5G30510	5	11637130	11637190	1	32	C
AT2G42710	2	17791237	17791337	2	7	C
AT3G17680	3	6044037	6044223	4	5	C
AT4G15610	4	8910261	8910417	4	20	C
AT4G28025	4	13936080	13936171	2	29	C
AT3G54470	3	20179745	20179824	1	6	C
AT2G04340	2	1513612	1514384	21	7	C
AT4G15630	4	8917768	8918350	13	15	C
AT4G27830	4	13862213	13862321	2	7	C
AT3G02690	3	580232	580318	2	6	C
AT3G57290	3	21209155	21209242	1	11	C
AT3G63080	3	23321367	23321453	1	8	C
AT5G27280	5	9617862	9617940	2	21	C
AT2G16090	2	6996391	6996478	2	6	C
AT4G35890	4	16999124	16999232	2	5	C
AT4G15880	4	9014656	9014752	2	7	C
AT3G56060	3	20814371	20814465	1	7	C
AT4G38490	4	18006994	18007083	1	19	C
AT5G08180	5	2632204	2633063	22	30	C
AT5G13160	5	4178484	4178728	6	6	C
AT4G32410	4	15642988	15643137	4	12	C
AT3G27020	3	9965121	9965336	5	6	C
AT5G14220	5	4583856	4583950	2	5	C
AT4G09000	4	5776285	5777082	22	59	C
AT4G11420	4	6948648	6948802	4	6	C
AT1G27510	1	9555034	9555110	2	21	C
AT1G20050	1	6949294	6949430	3	24	C
AT1G32490	1	11742383	11742481	2	7	C
AT1G09780	1	3167214	3167303	1	28	C
AT5G04920	5	1441680	1441784	2	9	C
AT1G18340	1	6313574	6313695	3	5	C
AT1G08200	1	2575967	2576089	3	42	C
AT5G66850	5	26713369	26713525	4	7	C
AT3G53880	3	19965183	19965349	4	7	C
AT3G48000	3	17729501	17729590	2	22	C
AT2G41040	2	17129748	17129829	2	6	C
AT1G66970	1	24998164	24998247	2	13	C
AT5G21990	5	7276095	7276174	2	16	C
AT5G26860	5	9452895	9453003	3	5	C
AT5G27430	5	9687600	9687827	6	26	C
AT5G46180	5	18737767	18737878	2	7	C
AT1G55080	1	20556846	20556930	2	5	C
AT3G24100	3	8703876	8703952	2	53	C
AT2G35680	2	15005236	15005431	5	13	C
AT1G13690	1	4693694	4693958	7	14	C
AT5G04850	5	1408711	1408820	2	11	C
AT1G27330	1	9493668	9493838	4	14	C
AT5G25490	5	8877065	8877251	5	5	C
AT2G43650	2	18107874	18107983	2	5	C
AT4G26750	4	13477810	13478107	7	20	C
AT3G46460	3	17107792	17108054	7	8	C
AT1G51140	1	18948084	18948197	3	5	C
AT5G35460	5	13690130	13690214	2	16	C
AT1G29700	1	10386910	10387355	12	10	C
AT1G73110	1	27498432	27498502	1	8	C
AT1G28050	1	9776216	9776498	7	6	C
AT1G74920	1	28144432	28144606	4	8	C
AT2G39900	2	16666897	16667105	5	10	C
AT4G39520	4	18372546	18372846	7	11	C
AT1G19880	1	6903526	6903612	1	7	C
AT4G39100	4	18219399	18219626	5	10	C
AT3G02530	3	531804	532166	10	30	C
AT3G53620	3	19892606	19892714	2	19	C
AT4G12600	4	7453522	7454046	14	43	C
AT1G16670	1	5698133	5698219	1	5	C
AT5G25540	5	8891926	8891989	1	14	C
AT3G43520	3	15418395	15418547	4	37	C
AT3G55980	3	20787433	20787826	9	10	C
AT5G20280	5	6849726	6849809	2	7	C
AT3G52870	3	19605213	19605308	1	7	C
AT3G43800	3	15672244	15672414	4	20	C
AT1G75690	1	28426215	28426348	3	38	C
AT3G23530	3	8442084	8442153	1	15	C
AT5G05170	5	1534896	1535066	4	22	C
AT4G25900	4	13162494	13162610	3	19	C
AT5G48500	5	19670471	19670555	1	17	C
AT1G51560	1	19123685	19123781	2	7	C
AT5G22480	5	7452061	7452154	1	5	C
AT2G34160	2	14434119	14434203	2	28	C
AT5G36160	5	14250613	14250689	2	18	C
AT5G51830	5	21086958	21087250	7	10	C
AT3G20330	3	7090468	7090542	1	23	C
AT1G77060	1	28957067	28957146	1	5	C
AT1G26340	1	9114067	9114321	6	6	C
AT4G35100	4	16709352	16709609	6	141	C
AT1G16430	1	5614783	5614870	2	5	C
AT2G17360	2	7554419	7554532	3	116	C
AT5G43750	5	17597764	17597841	1	15	C
AT1G36990	1	14030107	14030203	1	13	C
AT3G60640	3	22427262	22427489	6	22	C
AT2G38120	2	15981229	15981323	2	15	C
AT4G19860	4	10779301	10779381	2	6	C
AT1G10120	1	3304253	3304341	1	12	C
AT2G39270	2	16407398	16407768	9	8	C
AT3G14310	3	4772913	4773581	16	14	C
AT1G73180	1	27524257	27524338	1	6	C
AT5G61970	5	24906013	24906116	2	6	C
AT5G54760	5	22261996	22262182	4	42	C
AT1G44800	1	16916975	16917069	2	13	C
AT2G26080	2	11118479	11118550	1	8	C
AT2G21600	2	9251434	9251602	4	13	C
AT4G39280	4	18282734	18282814	1	5	C
AT3G11130	3	3483499	3483581	2	6	C
AT3G04520	3	1217977	1218076	2	9	C
AT3G13200	3	4243155	4243426	7	51	C
AT1G11130	1	3723227	3723602	9	7	C
AT4G31450	4	15256099	15256326	5	9	C
AT2G42780	2	17808694	17808816	2	9	C
AT1G18450	1	6351138	6351232	2	9	C
AT3G22200	3	7837924	7838004	2	12	C
AT1G32550	1	11772469	11772578	2	18	C
AT4G06599	4	3666576	3666661	2	5	C
AT2G21120	2	9060935	9061225	8	9	C
AT2G41560	2	17339640	17339716	2	6	C
AT1G20050	1	6949294	6949430	3	24	C
AT2G38670	2	16178599	16178686	2	31	C
AT5G05990	5	1807525	1807652	3	13	C
AT4G19350	4	10562282	10562364	1	6	C
AT1G75270	1	28254690	28254839	3	40	C
AT1G68160	1	25551906	25552006	2	7	C
AT4G29040	4	14313972	14314059	2	23	C
AT5G47420	5	19251873	19251950	2	5	C
AT1G02340	1	467087	467184	2	8	C
AT5G11770	5	3791384	3792507	29	29	C
AT4G26240	4	13288078	13288473	10	9	C
AT1G63900	1	23722393	23722462	1	9	C
AT4G37130	4	17491387	17491529	3	7	C
AT1G60620	1	22336592	22336717	2	6	C
AT1G51730	1	19190554	19190640	2	13	C
AT5G06410	5	1960285	1960366	2	5	C
AT2G40660	2	16975492	16975648	4	26	C
AT3G26340	3	9653249	9653453	5	27	C
AT4G14965	4	8551955	8552071	2	8	C
AT5G18110	5	5989930	5990018	2	18	C
AT5G05780	5	1737347	1737513	4	9	C
AT3G22320	3	7891382	7891471	2	37	C
AT2G32600	2	13842196	13842449	6	17	C
AT3G05970	3	1786983	1787076	2	52	C
AT3G58010	3	21487833	21487910	2	10	C
AT5G02960	5	693634	693730	2	446	C
AT5G09860	5	3069985	3070082	2	5	C
AT3G16500	3	5612842	5612916	2	18	C
AT1G26550	1	9172572	9172660	2	38	C
AT4G37760	4	17744305	17744707	9	21	C
AT5G65700	5	26301652	26301758	2	8	C
AT3G54020	3	20018838	20018926	1	10	C
AT5G49820	5	20265200	20265397	4	6	C
AT1G76450	1	28690580	28690655	1	17	C
AT5G26860	5	9451484	9451879	10	8	C
AT5G44680	5	18042357	18042443	2	7	C
AT1G58270	1	21616256	21616363	3	25	C
AT1G20580	1	7130133	7130298	4	104	C
AT5G56280	5	22801721	22801838	2	6	C
AT2G22540	2	9590275	9590664	9	15	C
AT5G50920	5	20737033	20737447	11	15	C
AT4G22930	4	12020940	12021019	1	12	C
AT1G29060	1	10148153	10148588	11	8	C
AT5G13720	5	4428219	4428319	2	14	C
AT4G23460	4	12247789	12247918	3	7	C
AT2G24850	2	10591298	10591420	3	6	C
AT1G71440	1	26927233	26927311	2	7	C
AT4G20480	4	11034621	11034749	2	21	C
AT2G28890	2	12413587	12413668	2	6	C
AT3G14750	3	4954356	4954511	4	10	C
AT4G16146	4	9144400	9144517	3	5	C
AT3G14290	3	4764232	4764333	2	33	C
AT1G20220	1	7006371	7006499	2	18	C
AT5G23660	5	7973620	7973746	3	12	C
AT1G04850	1	1367223	1367610	10	128	C
AT5G62440	5	25090158	25090845	19	9	C
AT1G72090	1	27127883	27128052	4	8	C
AT2G26330	2	11219808	11219896	1	5	C
AT5G63200	5	25367465	25367581	3	11	C
AT3G01560	3	220603	220769	5	5	C
AT2G36305	2	15223317	15223394	1	6	C
AT4G05060	4	2591188	2591273	2	7	C
AT1G01050	1	31999	32086	1	49	C
AT1G63800	1	23672027	23672130	2	11	C
AT1G76450	1	28690580	28690655	1	17	C
AT4G28880	4	14251571	14251771	5	13	C
AT3G05000	3	1387879	1387959	1	19	C
AT5G23740	5	8008345	8008427	2	204	C
AT5G48335	5	19605387	19605453	1	9	C
AT2G01110	2	84719	84834	3	17	C
AT5G22740	5	7556712	7557298	16	10	C
AT2G37130	2	15606300	15606386	2	74	C
AT5G51020	5	20762927	20763031	2	7	C
AT4G38540	4	18023620	18023706	1	9	C
AT1G60780	1	22373053	22373132	1	14	C
AT5G08130	5	2606746	2606836	2	7	C
AT3G01550	3	217444	217526	2	9	C
AT1G80770	1	30360247	30360315	1	9	C
AT3G53800	3	19942007	19942331	9	7	C
AT5G47770	5	19363770	19363886	3	11	C
AT5G03660	5	939073	939732	17	33	C
AT2G37690	2	15812951	15813180	5	6	C
AT1G18450	1	6348206	6348293	2	22	C
AT3G63080	3	23321517	23321654	3	6	C
AT5G13110	5	4161126	4161192	1	5	C
AT4G35760	4	16943039	16943121	2	11	C
AT5G03030	5	708634	708933	8	18	C
AT2G24850	2	10591765	10591937	1	11	C
AT5G56280	5	22800925	22801084	3	7	C
AT5G18290	5	6055735	6056111	9	10	C
AT1G79750	1	30013293	30013401	2	10	C
AT4G28880	4	14252739	14252863	3	7	C
AT4G39280	4	18281686	18281784	2	18	C
AT2G27330	2	11702934	11703098	4	11	C
AT1G59610	1	21901786	21901895	2	14	C
AT5G09590	5	2977595	2977879	7	5	C
AT1G11910	1	4017841	4017956	2	28	C
AT4G17520	4	9772344	9772440	2	9	C
AT3G51140	3	19008869	19009117	6	26	C
AT2G38270	2	16038926	16039750	20	8	C
AT5G52370	5	21277906	21277979	2	15	C
AT5G17300	5	5691813	5691892	2	5	C
AT5G20890	5	7088157	7088408	6	6	C
AT3G19450	3	6746172	6746257	1	22	C
AT5G20890	5	7089666	7089760	2	41	C
AT1G61770	1	22814151	22814246	2	13	C
AT2G24500	2	10409669	10409779	2	8	C
AT1G05430	1	1595186	1595318	2	10	C
AT3G27890	3	10353008	10353077	1	20	C
AT5G39250	5	15741837	15742074	6	8	C
AT4G17520	4	9772996	9773095	3	24	C
AT3G05810	3	1731343	1731685	8	15	C
AT1G59650	1	21925169	21925253	2	10	C
AT1G23190	1	8223085	8223165	2	8	C
AT1G61380	1	22650248	22650343	2	8	C
AT5G61030	5	24578396	24578528	3	7	C
AT4G37280	4	17548357	17548445	2	7	C
AT3G63190	3	23355226	23355307	1	55	C
AT5G21160	5	7203295	7203629	9	9	C
AT2G26190	2	11156383	11156465	2	7	C
AT3G14415	3	4818545	4818657	2	61	C
AT3G02530	3	530779	530939	4	7	C
AT1G56190	1	21033549	21033669	2	9	C
AT4G23680	4	12336695	12337239	14	21	C
AT1G78915	1	29675470	29675629	4	13	C
AT5G63200	5	25367284	25367361	2	11	C
AT3G28460	3	10674953	10675030	1	7	C
AT5G28540	5	10542708	10542784	1	10	C
AT3G03630	3	878482	878553	1	5	C
AT3G52380	3	19433036	19433136	2	22	C
AT2G32070	2	13648821	13648953	3	7	C
AT4G30920	4	15048858	15049075	4	7	C
AT2G24500	2	10408496	10408577	1	22	C
AT5G23120	5	7779282	7779548	6	13	C
AT5G22500	5	7470621	7471313	18	23	C
AT3G11510	3	3624056	3624136	1	274	C
AT2G23780	2	10131324	10131552	5	5	C
AT3G17930	3	6142826	6142913	1	43	C
AT1G14620	1	5016107	5016334	6	7	C
AT5G11060	5	3512737	3512934	5	7	C
AT4G12590	4	7451698	7451830	2	16	C
AT1G69680	1	26209002	26209099	2	6	C
AT3G11830	3	3735611	3735698	1	9	C
AT5G14100	5	4551435	4551538	2	6	C
AT3G16910	3	5774808	5775194	9	8	C
AT4G32410	4	15643908	15644241	8	10	C
AT4G00490	4	224723	224803	1	10	C
AT1G15740	1	5411926	5412007	1	5	C
AT2G23030	2	9813162	9813385	5	9	C
AT3G09210	3	2825512	2825624	2	9	C
AT5G60450	5	24325953	24326033	1	7	C
AT5G12320	5	3983592	3983663	1	21	C
AT1G22640	1	8006412	8006487	1	7	C
AT1G24180	1	8560811	8560926	3	33	C
AT5G63200	5	25368438	25368961	14	9	C
AT1G72340	1	27240966	27241045	1	8	C
AT1G67630	1	25348386	25348472	2	6	C
AT5G13240	5	4225346	4225435	2	6	C
AT1G61770	1	22814760	22814850	1	8	C
AT5G17550	5	5787190	5787496	8	6	C
AT4G32120	4	15518273	15518382	3	8	C
AT3G04520	3	1217817	1217916	2	10	C
AT1G49240	1	18220268	18220338	1	84	C
AT3G17820	3	6098565	6098648	1	17	C
AT3G15190	3	5116724	5117161	12	72	C
AT1G04530	1	1235108	1235182	2	6	C
AT5G25900	5	9036891	9036982	2	7	C
AT2G45810	2	18868891	18868966	1	6	C
AT1G57620	1	21346733	21347617	25	12	C
AT1G50320	1	18642481	18642789	7	36	C
AT1G17790	1	6125755	6125869	2	8	C
AT1G72090	1	27127472	27127571	2	6	C
AT1G04690	1	1314030	1314462	10	47	C
AT3G13360	3	4338991	4339120	3	5	C
AT1G52910	1	19712487	19712564	2	12	C
AT5G11960	5	3860008	3860123	3	7	C
AT4G30950	4	15058853	15058929	1	59	C
AT2G42780	2	17809107	17809201	2	9	C
AT1G48920	1	18102745	18102833	2	12	C
AT1G79160	1	29785250	29785335	2	9	C
AT4G01320	4	546780	546861	1	22	C
AT5G63410	5	25412818	25413007	4	6	C
AT1G56600	1	21212392	21212748	9	6	C
AT5G59410	5	23977245	23977497	6	8	C
AT2G18960	2	8230381	8230472	2	49	C
AT3G03070	3	696900	697937	28	111	C
AT2G47580	2	19525059	19525255	5	8	C
AT5G03990	5	1076060	1076551	12	5	C
AT4G18810	4	10323731	10323811	1	7	C
AT3G55620	3	20646945	20647033	2	26	C
AT5G61450	5	24729494	24729584	2	6	C
AT5G16710	5	5484465	5484586	2	51	C
AT4G22000	4	11660220	11660795	13	9	C
AT3G14430	3	4824475	4824576	2	22	C
AT4G32960	4	15909157	15909246	2	5	C
AT3G52930	3	19639182	19639273	2	334	C
AT1G55150	1	20580646	20580761	3	7	C
AT3G57870	3	21440893	21441017	2	32	C
AT2G32520	2	13813593	13813672	2	14	C
AT4G37590	4	17665096	17665230	3	7	C
AT3G25150	3	9159230	9159314	2	85	C
AT3G10140	3	3135606	3135713	2	9	C
AT4G00780	4	335877	335971	2	14	C
AT3G15990	3	5430451	5430535	2	6	C
AT1G80410	1	30235220	30235319	2	6	C
AT5G08710	5	2835339	2835431	2	8	C
AT4G11260	4	6852616	6852692	1	16	C
AT5G23290	5	7846332	7846401	2	12	C
AT2G15570	2	6798958	6799781	21	9	C
AT3G56040	3	20803790	20803882	2	12	C
AT4G14030	4	8099888	8100005	2	29	C
AT5G20935	5	7103702	7103832	3	5	C
AT1G05720	1	1718301	1718427	3	26	C
AT5G43350	5	17418883	17419108	6	7	C
AT4G20870	4	11175666	11175837	4	21	C
AT3G56140	3	20843374	20843498	3	12	C
AT5G46340	5	18813744	18813824	1	6	C
AT1G54140	1	20218553	20218800	7	5	C
AT5G55940	5	22674570	22674897	6	20	C
AT1G70300	1	26484764	26484859	2	6	C
AT5G62880	5	25256040	25256128	2	14	C
AT5G61970	5	24909485	24909630	4	5	C
AT5G16710	5	5483924	5484035	2	76	C
AT3G10370	3	3218065	3218167	3	12	C
AT2G05070	2	1800085	1800179	2	35	C
AT3G02120	3	377460	377533	2	14	C
AT5G64980	5	25979576	25979696	3	5	C
AT3G47610	3	17561392	17561468	2	5	C
AT3G02250	3	424972	425058	1	8	C
AT2G02120	2	538383	538671	7	14	C
AT2G37240	2	15648049	15648134	2	9	C
AT5G46750	5	18987478	18987561	2	8	C
AT5G65840	5	26361443	26361522	1	7	C
AT3G16980	3	5795490	5795624	3	8	C
AT5G11240	5	3583484	3583585	2	6	C
AT1G35680	1	13211031	13211137	2	62	C
AT3G27530	3	10198380	10198459	2	5	C
AT5G41340	5	16557042	16557139	1	7	C
AT2G26910	2	11494616	11494679	1	5	C
AT1G14830	1	5108836	5109154	8	5	C
AT4G19700	4	10714502	10714588	2	7	C
AT4G05180	4	2672634	2672869	5	132	C
AT1G26180	1	9055752	9055904	3	8	C
AT1G21930	1	7713506	7714040	13	10	C
AT3G16560	3	5636185	5636272	2	7	C
AT3G48410	3	17938207	17938993	21	8	C
AT4G18970	4	10390253	10390364	2	33	C
AT2G30110	2	12863239	12863534	7	5	C
AT5G11480	5	3669856	3670033	4	11	C
AT1G04850	1	1366661	1366804	3	66	C
AT5G12290	5	3974974	3975113	3	6	C
AT5G19770	5	6683679	6683788	1	30	C
AT3G04920	3	1361068	1361365	7	130	C
AT5G11240	5	3586439	3586523	1	7	C
AT4G30620	4	14948802	14948890	1	6	C
AT2G15860	2	6916008	6916159	4	6	C
AT1G20220	1	7005827	7005942	3	5	C
AT1G80410	1	30238534	30238639	1	11	C
AT3G46280	3	17017012	17017551	13	6	C
AT5G16070	5	5248467	5248562	2	9	C
AT4G17510	4	9768454	9768585	3	12	C
AT1G77760	1	29242225	29242662	11	6	C
AT4G21570	4	11471342	11471430	1	20	C
AT1G12120	1	4116512	4117294	20	5	C
AT5G40740	5	16319498	16319694	4	5	C
AT1G75220	1	28234071	28234148	1	6	C
AT3G21240	3	7454623	7454725	2	8	C
AT5G23010	5	7706448	7706640	4	42	C
AT5G64840	5	25934597	25934700	3	9	C
AT1G72040	1	27116178	27116258	2	8	C
AT4G23920	4	12431610	12432011	10	11	C
AT3G14690	3	4938029	4938112	2	7	C
AT4G17650	4	9828735	9828829	2	6	C
AT2G32260	2	13704902	13705330	11	18	C
AT2G33585	2	14230533	14230620	2	10	C
AT2G23070	2	9831825	9831929	2	13	C
AT3G63030	3	23306418	23306887	12	15	C
AT2G21150	2	9073873	9073966	2	6	C
AT4G27640	4	13798907	13798985	1	9	C
AT2G43350	2	18017078	18017447	9	9	C
AT1G45130	1	17070210	17070299	1	8	C
AT3G13740	3	4505552	4505654	2	14	C
AT3G19450	3	6744958	6745071	3	29	C
AT1G27510	1	9555034	9555110	2	21	C
AT3G13235	3	4272494	4272579	2	5	C
AT3G23700	3	8532077	8532362	7	9	C
AT5G42030	5	16830099	16830215	3	16	C
AT5G11450	5	3655876	3655968	2	21	C
AT3G55440	3	20566746	20566830	2	251	C
AT3G53410	3	19812270	19812365	2	7	C
AT2G24500	2	10408789	10408874	2	5	C
AT5G48030	5	19485348	19485446	2	6	C
AT5G35460	5	13690274	13690364	1	10	C
AT4G24330	4	12604089	12604171	2	19	C
AT3G07340	3	2342112	2342199	2	9	C
AT3G13410	3	4362851	4362952	2	35	C
AT5G42270	5	16921178	16921255	1	5	C
AT5G39520	5	15841244	15841338	2	10	C
AT1G60080	1	22157482	22157559	1	7	C
AT4G25340	4	12959889	12959980	2	7	C
AT3G23400	3	8376858	8376946	2	43	C
AT3G46040	3	16926250	16926415	4	54	C
AT1G75440	1	28317698	28317931	5	9	C
AT3G22200	3	7837242	7837328	2	9	C
AT3G54170	3	20069979	20070060	2	5	C
AT2G37690	2	15812951	15813180	5	6	C
AT2G04650	2	1622449	1622538	2	5	C
AT2G32600	2	13841265	13841398	3	11	C
AT1G04240	1	1129052	1129132	1	9	C
AT5G50790	5	20674451	20674541	1	8	C
AT1G50370	1	18663668	18664025	9	6	C
AT1G47500	1	17436777	17437089	6	5	C
AT1G75330	1	28270673	28270923	7	7	C
AT3G51090	3	18989743	18989868	2	10	C
AT3G06500	3	2014358	2014440	2	5	C
AT1G75400	1	28300831	28301161	9	13	C
AT4G22010	4	11663799	11664739	24	8	C
AT4G00752	4	320256	320376	2	9	C
AT2G37240	2	15647374	15647488	3	10	C
AT4G30780	4	14991417	14991498	1	6	C
AT1G18060	1	6212538	6212641	2	24	C
AT5G47330	5	19224857	19224951	2	5	C
AT3G48170	3	17799110	17799226	3	10	C
AT5G44190	5	17817610	17817727	2	29	C
AT2G42880	2	17849878	17850202	8	8	C
AT3G27925	3	10368179	10368280	2	36	C
AT4G30550	4	14926512	14926623	2	7	C
AT3G60640	3	22427544	22427637	2	24	C
AT2G45770	2	18860276	18860362	2	5	C
AT3G10380	3	3221112	3221208	2	7	C
AT1G50380	1	18668112	18668389	6	5	C
AT1G78895	1	29663769	29663985	6	14	C
AT4G39520	4	18371824	18371905	2	11	C
AT3G06420	3	1955314	1955403	2	11	C
AT1G69960	1	26353290	26353374	2	12	C
AT3G14290	3	4766204	4766295	1	18	C
AT4G29590	4	14513046	14513141	2	9	C
AT2G37690	2	15812951	15813180	5	6	C
AT4G04840	4	2449882	2450001	3	11	C
AT1G47530	1	17455026	17455113	2	10	C
AT5G15800	5	5152001	5152136	3	5	C
AT2G39140	2	16337908	16337979	1	6	C
AT4G02480	4	1084193	1084287	1	7	C
AT3G13750	3	4513735	4513850	3	12	C
AT1G27000	1	9374278	9374361	1	32	C
AT2G30410	2	12967043	12967172	3	30	C
AT3G28710	3	10774970	10775058	2	19	C
AT2G26300	2	11206644	11207017	9	6	C
AT5G11710	5	3773801	3773887	2	8	C
AT4G27830	4	13863022	13863089	1	5	C
AT4G27585	4	13768516	13768918	10	12	C
AT5G01020	5	7335	7437	2	17	C
AT1G10940	1	3657814	3658049	6	5	C
AT4G01935	4	841584	841690	2	6	C
AT3G09440	3	2905176	2905423	6	10	C
AT4G36390	4	17196423	17196703	6	5	C
AT3G52155	3	19354903	19354988	2	12	C
AT1G25260	1	8855474	8855724	5	21	C
AT2G18770	2	8142936	8143025	2	16	C
AT3G07640	3	2438458	2439053	16	9	C
AT1G18710	1	6452199	6452437	6	5	C
AT4G26970	4	13544229	13544305	1	8	C
AT3G48170	3	17798021	17798106	1	9	C
AT4G26310	4	13315480	13315570	1	9	C
AT5G47240	5	19201679	19201768	2	7	C
AT2G28605	2	12262430	12262508	1	9	C
AT4G08520	4	5420136	5420232	2	10	C
AT2G32600	2	13841631	13841733	2	13	C
AT4G37270	4	17542146	17542232	1	7	C
AT1G21310	1	7453556	7453665	2	31	C
AT5G16970	5	5577165	5577416	6	13	C
AT2G25490	2	10856958	10857327	10	12	C
AT5G19550	5	6599026	6599149	3	27	C
AT1G75780	1	28456074	28456865	22	5	C
AT2G26190	2	11156062	11156140	2	5	C
AT1G58030	1	21471378	21471648	7	9	C
AT5G64010	5	25636859	25636951	2	5	C
AT2G19740	2	8520740	8521148	11	39	C
AT5G51510	5	20939358	20939449	2	28	C
AT1G69010	1	25946160	25946241	1	7	C
AT1G80770	1	30362506	30362588	2	14	C
AT5G55220	5	22416533	22416636	2	6	C
AT5G60160	5	24241558	24241644	2	6	C
AT1G25550	1	8976777	8976867	2	13	C
AT2G40460	2	16904641	16906103	35	6	C
AT4G29960	4	14661609	14661884	7	17	C
AT5G11240	5	3583703	3583904	5	5	C
AT1G43130	1	16231430	16231511	1	11	C
AT1G19715	1	6818161	6818239	2	5	C
AT4G18060	4	10027800	10027894	2	9	C
AT1G13990	1	4796076	4796151	1	20	C
AT2G45730	2	18845173	18845257	1	7	C
AT5G37480	5	14902609	14902725	1	24	C
AT5G47120	5	19153413	19153808	10	75	C
AT3G58730	3	21730267	21730779	14	16	C
AT1G76550	1	28729183	28729292	3	6	C
AT1G07750	1	2404451	2404537	1	16	C
AT1G74880	1	28133803	28133897	2	17	C
AT5G53470	5	21728882	21729083	5	5	C
AT2G25740	2	10987424	10987698	7	5	C
AT1G42430	1	15896190	15896305	1	5	C
AT3G17810	3	6095851	6095935	1	14	C
AT5G25752	5	8952781	8952902	3	5	C
AT2G47610	2	19537618	19537774	4	113	C
AT3G16670	3	5681688	5681833	4	18	C
AT4G30470	4	14894957	14895766	19	10	C
AT2G36835	2	15456969	15457595	17	39	C
AT1G64385	1	23904712	23905115	10	5	C
AT3G20550	3	7176073	7176423	9	7	C
AT2G07050	2	2925805	2925882	1	6	C
AT4G20870	4	11175918	11176701	20	14	C
AT5G57990	5	23487786	23487989	5	5	C
AT1G02660	1	572760	572834	1	5	C
AT2G04400	2	1533013	1533145	3	7	C
AT5G46180	5	18737459	18737534	1	5	C
AT1G29250	1	10223543	10223665	3	104	C
AT3G19340	3	6701760	6701826	1	7	C
AT4G13430	4	7807440	7807517	1	40	C
AT1G78010	1	29338602	29338702	2	6	C
AT3G54820	3	20314509	20314596	1	23	C
AT4G19185	4	10490723	10491280	14	10	C
AT5G28220	5	10191654	10191852	5	12	C
AT2G39130	2	16333999	16334232	6	5	C
AT5G08620	5	2794784	2794876	2	7	C
AT3G47000	3	17325567	17325637	1	6	C
AT3G52880	3	19612779	19612937	4	20	C
AT1G10090	1	3294825	3294991	4	10	C
AT1G76010	1	28533352	28533465	2	28	C
AT2G29320	2	12599957	12600065	1	8	C
AT3G02530	3	530341	530443	2	9	C
AT4G02480	4	1082548	1082626	2	11	C
AT5G43010	5	17267052	17267203	4	12	C
AT1G35620	1	13156693	13156895	5	21	C
AT2G20420	2	8813762	8813866	2	17	C
AT2G22420	2	9520626	9520707	2	7	C
AT5G13420	5	4303407	4303527	2	14	C
AT3G10070	3	3104489	3104579	2	6	C
AT2G26080	2	11118748	11118843	2	6	C
AT2G39990	2	16705893	16706118	5	25	C
AT1G02335	1	464524	464760	5	6	C
AT5G45550	5	18481496	18481596	2	14	C
AT2G26300	2	11207647	11207722	2	15	C
AT3G06170	3	1867705	1868150	11	14	C
AT1G23190	1	8220827	8221178	9	19	C
AT1G47720	1	17564838	17565008	4	5	C
AT2G40840	2	17056087	17056225	3	5	C
AT1G19990	1	6935604	6935708	2	7	C
AT1G02140	1	403948	404184	6	65	C
AT4G08900	4	5703888	5704088	5	9	C
AT5G66410	5	26538000	26538086	2	9	C
AT5G47240	5	19201911	19202006	1	6	C
AT1G54690	1	20418496	20418665	4	8	C
AT5G47560	5	19306380	19307125	20	5	C
AT1G71900	1	27065580	27065911	8	5	C
AT1G79610	1	29958032	29958124	2	9	C
AT5G55220	5	22417317	22417398	2	7	C
AT2G18900	2	8199023	8199108	1	5	C
AT5G55220	5	22417317	22417398	2	7	C
AT1G80530	1	30284558	30284808	6	7	C
AT1G15470	1	5315937	5316167	6	11	C
AT2G21280	2	9119390	9119533	3	25	C
AT5G27320	5	9629297	9629753	12	5	C
EST-dbest_29679119x11-4+.23267	5	6428738	6429487	20	11	C
AT5G53310	5	21652638	21653140	13	15	C
AT5G04600	5	1324569	1325083	14	23	C
AT5G51510	5	20939558	20939783	6	25	C
AT1G68650	1	25779507	25779597	2	15	C
AT4G18930	4	10371097	10371309	5	15	C
AT5G65620	5	26242531	26242616	2	18	C
AT3G13740	3	4505088	4505250	4	12	C
AT1G61780	1	22816761	22817272	12	31	C
AT5G04550	5	1305569	1305924	9	12	C
AT1G27910	1	9723651	9723910	6	5	C
AT5G22500	5	7472641	7472806	3	6	C
AT3G17820	3	6097884	6097957	1	153	C
AT5G10060	5	3147151	3147236	1	5	C
AT3G59050	3	21836903	21836988	2	8	C
AT2G44300	2	18314819	18315021	4	7	C
AT5G46020	5	18680337	18680438	2	34	C
AT5G14050	5	4533377	4533517	3	20	C
AT4G13720	4	7968219	7968324	2	6	C
AT1G73750	1	27742205	27742304	2	10	C
AT3G19760	3	6866038	6866134	2	46	C
AT5G10960	5	3464366	3464478	3	34	C
AT2G16405	2	7113525	7113655	1	5	C
AT3G44620	3	16206127	16206346	5	7	C
AT2G40600	2	16954984	16955071	1	9	C
AT1G12000	1	4050907	4051019	2	15	C
AT1G75800	1	28463390	28463873	12	10	C
AT5G62190	5	24998102	24998184	1	13	C
AT2G36620	2	15357784	15357876	2	212	C
AT1G53280	1	19869388	19869523	4	5	C
AT1G80500	1	30276786	30276855	1	12	C
AT1G11750	1	3968699	3968783	2	7	C
AT3G05910	3	1765532	1765628	2	7	C
AT3G44280	3	15979918	15981362	37	16	C
AT1G60230	1	22217114	22217237	2	7	C
AT1G15250	1	5249300	5249372	2	16	C
AT4G39800	4	18471616	18471695	1	25	C
AT1G75900	1	28503124	28503445	8	38	C
AT2G41250	2	17208237	17208336	2	10	C
AT3G23530	3	8439924	8440005	1	8	C
AT5G13310	5	4263922	4264236	8	15	C
AT5G14590	5	4704033	4704183	3	15	C
AT5G43010	5	17267817	17268138	8	6	C
AT1G50380	1	18669684	18669774	1	16	C
AT5G56280	5	22801561	22801640	2	8	C
AT3G58470	3	21638364	21638845	13	6	C
AT1G55020	1	20531199	20531295	2	5	C
AT5G61060	5	24584694	24584776	1	5	C
AT1G02660	1	573253	573336	2	5	C
AT4G38550	4	18026929	18027001	2	7	C
AT1G49380	1	18282573	18282722	4	5	C
AT4G35220	4	16753748	16753845	2	8	C
AT2G26240	2	11174711	11174801	2	28	C
AT2G45710	2	18838860	18838952	2	41	C
AT1G04230	1	1125729	1125993	7	9	C
AT3G18830	3	6490945	6491057	2	15	C
AT2G39990	2	16705500	16705573	1	35	C
AT3G22320	3	7892119	7892227	3	13	C
AT1G22160	1	7823524	7823615	2	43	C
AT1G07110	1	2179199	2179290	2	7	C
AT5G11850	5	3816739	3816919	4	6	C
AT2G42680	2	17782987	17783073	2	52	C
AT5G20150	5	6802910	6802995	1	33	C
AT2G34160	2	14434119	14434203	2	28	C
AT2G39660	2	16539500	16539590	1	7	C
AT4G02940	4	1309483	1309556	2	6	C
AT5G62880	5	25255116	25255258	3	14	C
AT5G62600	5	25140848	25140938	2	7	C
AT5G03430	5	849314	849391	2	13	C
AT5G51570	5	20967155	20967255	2	16	C
AT3G47850	3	17665802	17665901	2	6	C
AT2G29580	2	12659859	12659977	2	5	C
AT4G31810	4	15389136	15389353	5	5	C
AT2G37790	2	15846594	15846691	2	18	C
AT1G74320	1	27945214	27945367	4	5	C
AT1G17370	1	5952554	5952670	2	15	C
AT5G17060	5	5611492	5611847	9	5	C
AT5G16070	5	5248769	5249054	7	5	C
AT4G17640	4	9825669	9826004	9	27	C
AT2G36630	2	15361501	15361580	2	6	C
AT4G13010	4	7601798	7601874	1	132	C
AT5G02870	5	658939	659410	12	198	C
AT2G47490	2	19495053	19495148	2	6	C
AT4G01100	4	479422	479506	2	38	C
AT3G63080	3	23321197	23321288	2	7	C
AT3G02710	3	584944	585032	1	6	C
AT5G14590	5	4704033	4704183	3	15	C
AT5G56360	5	22841995	22842081	2	5	C
AT3G11830	3	3735611	3735698	1	9	C
AT5G05990	5	1807072	1807146	1	21	C
AT2G20060	2	8666670	8666797	3	8	C
AT1G26560	1	9178654	9179396	17	6	C
AT4G20130	4	10880013	10880095	2	7	C
AT1G19835	1	6856712	6856792	1	6	C
AT3G17810	3	6094984	6095097	2	7	C
AT3G46970	3	17314340	17314420	1	6	C
AT3G48000	3	17730302	17730398	1	48	C
AT2G06850	2	2764383	2764465	1	182	C
AT2G34570	2	14570824	14570926	2	9	C
AT3G20550	3	7175090	7175179	1	6	C
AT1G23190	1	8223346	8223435	2	10	C
AT4G04470	4	2228206	2228302	2	20	C
AT1G27510	1	9556834	9557013	4	7	C
AT2G32260	2	13706084	13706175	1	5	C
AT5G56020	5	22702031	22702373	8	5	C
AT2G04940	2	1739963	1740139	5	5	C
AT5G22320	5	7390251	7390329	1	7	C
AT2G37690	2	15817122	15817224	1	6	C
AT5G56890	5	23030510	23030613	2	5	C
AT1G06060	1	1834367	1834470	2	7	C
AT2G22310	2	9485142	9485425	7	11	C
AT3G60750	3	22466755	22466839	2	41	C
AT4G37910	4	17827546	17827643	2	19	C
AT5G50920	5	20735082	20735582	14	6	C
AT5G48335	5	19605487	19605834	9	10	C
AT4G21790	4	11571012	11571276	6	8	C
AT3G15480	3	5227022	5227582	15	25	C
AT3G22840	3	8084980	8085122	3	28	C
AT4G33480	4	16106375	16106519	3	15	C
AT5G16050	5	5244836	5244921	2	12	C
AT4G01120	4	482273	482364	1	6	C
AT4G24280	4	12592784	12593036	7	9	C
AT2G18510	2	8040259	8040347	2	35	C
AT5G35320	5	13539232	13539320	2	9	C
AT2G22330	2	9496681	9497430	19	6	C
AT3G15290	3	5145758	5145865	2	18	C
AT5G11520	5	3687227	3687535	8	17	C
AT4G31480	4	15267113	15267185	1	6	C
AT1G72900	1	27436342	27436565	5	7	C
AT3G14410	3	4817395	4817756	9	6	C
AT4G24015	4	12470799	12470981	4	6	C
AT3G20800	3	7273290	7273459	4	13	C
AT1G51730	1	19191796	19191912	2	22	C
AT5G62460	5	25093075	25093170	1	10	C
AT1G21720	1	7626390	7626507	2	30	C
AT1G79010	1	29730828	29730903	1	49	C
AT2G45570	2	18787627	18787733	2	5	C
AT5G18900	5	6305121	6305252	3	24	C
AT3G07640	3	2439445	2439538	2	9	C
AT1G58360	1	21683463	21683549	2	8	C
AT1G10940	1	3657625	3657737	3	5	C
AT1G10200	1	3347113	3347198	2	44	C
AT5G25900	5	9036535	9036727	5	7	C
AT1G32220	1	11608108	11608327	5	40	C
AT3G47833	3	17659761	17659846	2	62	C
AT5G18230	5	6021679	6021766	1	16	C
AT2G41870	2	17478398	17478972	15	14	C
AT4G21190	4	11292878	11292969	1	6	C
AT5G08710	5	2835150	2835233	2	6	C
AT2G39770	2	16596591	16596670	1	87	C
AT3G22290	3	7885117	7885199	2	28	C
AT5G53400	5	21679218	21679701	13	7	C
AT5G05600	5	1673441	1674354	22	14	C
AT3G17820	3	6097884	6097957	1	153	C
AT5G63200	5	25368438	25368961	14	9	C
AT5G63200	5	25367465	25367581	3	11	C
AT3G03610	3	868920	869452	13	7	C
AT2G27190	2	11629968	11630128	2	12	C
AT3G26580	3	9761300	9761378	2	20	C
AT2G03120	2	939380	939492	2	9	C
AT1G72170	1	27160199	27160416	6	25	C
AT3G13750	3	4513484	4513568	2	14	C
AT3G53110	3	19698848	19698943	2	21	C
AT1G63290	1	23476032	23476115	1	7	C
AT4G31930	4	15449876	15450019	4	6	C
AT1G74410	1	27970101	27970570	11	11	C
AT5G46340	5	18813923	18813988	2	5	C
AT5G01990	5	379309	379398	2	5	C
AT2G19520	2	8466132	8466215	2	16	C
AT5G04900	5	1435284	1435413	3	7	C
AT3G01330	3	125926	126049	2	6	C
AT1G52420	1	19534140	19534404	5	6	C
AT1G12000	1	4050687	4050793	2	16	C
AT1G11910	1	4019195	4019378	5	70	C
AT5G43010	5	17266693	17266793	2	9	C
AT2G06850	2	2764661	2765087	11	94	C
AT2G47210	2	19386594	19386689	2	7	C
AT4G11600	4	7010624	7010716	2	62	C
AT1G26640	1	9207703	9207802	2	5	C
AT4G30270	4	14820099	14820189	2	58	C
AT5G10810	5	3419753	3420194	11	14	C
AT3G19710	3	6848471	6848569	2	29	C
AT2G44770	2	18465354	18465501	4	6	C
AT4G01370	4	567860	568047	5	15	C
AT5G23310	5	7850903	7851179	6	22	C
AT5G08670	5	2819623	2819721	2	24	C
AT2G29080	2	12499620	12499703	2	7	C
AT2G46030	2	18939447	18939528	2	15	C
AT5G25940	5	9054646	9054901	6	25	C
AT3G26710	3	9815568	9815650	2	17	C
AT1G16080	1	5514738	5514902	4	62	C
AT1G72940	1	27446404	27446496	2	11	C
AT4G02930	4	1296927	1297014	2	5	C
AT4G32340	4	15613467	15613813	9	18	C
AT3G58630	3	21694799	21694901	2	12	C
AT2G34770	2	14674696	14674771	1	14	C
AT2G28000	2	11934734	11934817	2	18	C
AT4G05530	4	2817103	2817287	4	37	C
AT3G48530	3	17999579	17999670	2	8	C
AT1G50170	1	18585815	18585908	2	6	C
AT5G41190	5	16506791	16506920	3	5	C
AT5G13240	5	4226116	4226430	8	9	C
AT4G01000	4	432977	433103	3	5	C
AT4G19350	4	10562282	10562364	1	6	C
AT1G78995	1	29720514	29720594	2	5	C
AT5G22640	5	7533155	7533236	2	6	C
AT5G55460	5	22486241	22486345	3	5	C
AT2G42710	2	17790680	17790765	2	7	C
AT3G45260	3	16607735	16607806	2	8	C
AT3G23530	3	8438987	8439066	2	9	C
AT5G58060	5	23515697	23515977	6	32	C
AT1G80050	1	30117170	30117276	2	6	C
AT5G10730	5	3392651	3392891	6	19	C
AT3G14290	3	4765279	4765371	2	28	C
AT3G44300	3	15995914	15996004	1	53	C
AT5G56650	5	22948406	22948512	2	11	C
AT5G53480	5	21730710	21731233	13	8	C
AT5G12290	5	3975506	3975727	5	5	C
AT2G16850	2	7309010	7309237	5	14	C
AT5G14720	5	4752845	4753327	13	5	C
AT5G65910	5	26379400	26379692	8	5	C
AT4G17530	4	9774922	9775422	13	22	C
AT3G17820	3	6097884	6097957	1	153	C
AT3G17020	3	5802932	5803417	13	74	C
AT2G26080	2	11117992	11118083	2	13	C
AT4G30780	4	14991159	14991241	2	8	C
AT3G13050	3	4177143	4177451	8	5	C
AT1G52340	1	19494474	19495145	16	7	C
AT1G48100	1	17771367	17771559	4	6	C
AT1G27340	1	9495881	9496592	19	9	C
AT4G30080	4	14705591	14706182	14	5	C
AT3G47300	3	17440326	17440395	1	7	C
AT3G25805	3	9428551	9429084	14	5	C
AT1G63120	1	23413577	23414114	13	8	C
AT1G07830	1	2423105	2423281	5	11	C
AT3G09300	3	2858768	2858859	2	8	C
AT5G16570	5	5424098	5424451	10	7	C
AT3G04940	3	1367012	1367109	2	8	C
AT1G04850	1	1365950	1366036	2	12	C
AT3G51730	3	19198041	19198269	6	94	C
AT3G58630	3	21694799	21694901	2	12	C
AT5G24420	5	8337642	8337729	2	29	C
AT4G12060	4	7228421	7228990	15	12	C
AT4G28540	4	14107551	14107803	7	9	C
AT1G42440	1	15898230	15898318	1	9	C
AT5G61240	5	24648209	24648303	2	6	C
AT3G55800	3	20721226	20721315	2	27	C
AT5G17610	5	5804246	5804577	8	29	C
AT1G09330	1	3014106	3014225	2	10	C
AT3G03470	3	825043	825159	3	7	C
AT1G17650	1	6071034	6071119	2	8	C
AT1G36320	1	13674899	13674991	2	24	C
AT5G09850	5	3064722	3064804	2	7	C
AT2G32870	2	13952218	13952331	2	16	C
AT5G62810	5	25239770	25239857	2	6	C
AT4G00090	4	34652	34747	1	6	C
AT1G71030	1	26799466	26799550	2	29	C
AT1G72170	1	27160199	27160416	6	25	C
AT5G55220	5	22415418	22415510	2	6	C
AT4G22830	4	11990421	11990522	2	6	C
AT5G16750	5	5505859	5505938	1	7	C
AT5G64160	5	25689246	25689330	1	13	C
AT5G64010	5	25636476	25636585	3	5	C
AT1G75630	1	28404406	28404494	2	52	C
AT3G14690	3	4937695	4937809	3	10	C
AT2G04400	2	1532116	1532389	7	6	C
AT2G42190	2	17590221	17590662	10	9	C
AT5G41340	5	16556228	16556323	2	12	C
AT5G50800	5	20684076	20684165	1	20	C
AT2G42040	2	17551564	17551665	2	5	C
AT1G23030	1	8157014	8157188	4	5	C
AT2G24100	2	10252702	10252783	2	6	C
AT1G77940	1	29309858	29309945	2	102	C
AT2G19540	2	8468929	8469044	3	14	C
AT2G26190	2	11156383	11156465	2	7	C
AT3G03630	3	878785	878869	2	5	C
AT5G32450	5	12096944	12097021	1	29	C
AT1G76300	1	28631483	28631601	2	18	C
AT2G02990	2	873828	873902	1	22	C
AT1G32550	1	11772469	11772578	2	18	C
AT1G17080	1	5840734	5840824	2	24	C
AT5G57280	5	23223439	23223546	2	7	C
AT2G23350	2	9951835	9951926	2	8	C
AT1G09210	1	2973231	2973326	2	71	C
AT1G33800	1	12261852	12261933	1	8	C
AT4G08310	4	5249692	5249772	1	15	C
AT4G28200	4	13987895	13987984	2	8	C
AT1G71880	1	27059407	27059544	3	21	C
AT4G29080	4	14324360	14324438	1	6	C
AT1G56070	1	20974777	20975329	15	19	C
AT1G63180	1	23431309	23431377	1	9	C
AT5G26830	5	9441046	9441145	2	12	C
AT3G07050	3	2231675	2231897	6	13	C
AT3G22890	3	8113345	8113607	6	31	C
AT2G26300	2	11204548	11205035	12	12	C
AT4G04910	4	2490008	2490228	6	15	C
AT3G22320	3	7891382	7891471	2	37	C
AT3G05910	3	1764870	1764958	1	17	C
AT1G09210	1	2973445	2973527	1	102	C
AT5G23200	5	7808095	7808191	2	5	C
AT2G30980	2	13191278	13191358	2	39	C
AT5G53310	5	21652638	21653140	13	15	C
AT1G71440	1	26925404	26925481	1	7	C
AT1G04340	1	1163452	1163603	3	8	C
AT3G62870	3	23254166	23254267	2	115	C
AT1G71940	1	27082689	27082810	3	8	C
AT1G55480	1	20718462	20718538	2	16	C
AT3G21280	3	7480382	7480535	3	8	C
AT1G26560	1	9179898	9180069	4	5	C
AT2G45790	2	18863065	18863155	2	17	C
AT5G17060	5	5611492	5611847	9	5	C
AT4G25900	4	13161853	13162197	9	45	C
AT3G51820	3	19228458	19228552	2	7	C
AT2G38400	2	16092764	16092842	2	53	C
AT1G50900	1	18870211	18870424	5	42	C
AT3G06810	3	2147496	2147609	3	6	C
AT5G64730	5	25892067	25892163	2	8	C
AT5G08650	5	2807072	2807348	7	12	C
AT2G22900	2	9752002	9752485	11	5	C
AT5G52380	5	21279366	21279628	7	7	C
AT3G21240	3	7454623	7454725	2	8	C
AT4G19190	4	10493725	10494046	8	10	C
AT2G20450	2	8821828	8822095	7	55	C
AT1G58440	1	21719195	21719460	7	5	C
AT1G22520	1	7953303	7953796	13	22	C
AT1G06950	1	2131631	2131735	2	6	C
AT1G76110	1	28560295	28560388	2	5	C
AT5G61780	5	24843592	24843684	2	23	C
AT5G55200	5	22412076	22412385	7	18	C
AT5G65620	5	26241715	26241812	2	5	C
AT1G31817	1	11415746	11416224	12	16	C
AT5G44710	5	18059067	18059458	10	6	C
AT5G66680	5	26637444	26637532	2	23	C
AT5G10920	5	3442119	3442237	3	15	C
AT5G10150	5	3183297	3183375	1	5	C
AT1G04930	1	1397707	1397827	2	5	C
AT4G33700	4	16176941	16177018	1	5	C
AT1G25350	1	8889943	8890032	2	6	C
AT1G79440	1	29890528	29890881	9	7	C
AT1G53230	1	19853776	19853868	2	11	C
AT3G02630	3	563388	563794	10	6	C
AT3G48100	3	17771472	17771573	3	6	C
AT4G13500	4	7857128	7857572	10	13	C
AT3G49420	3	18340872	18341102	5	6	C
AT5G06360	5	1945086	1945166	2	33	C
AT5G63550	5	25463121	25463276	3	6	C
AT4G04880	4	2466871	2467023	4	6	C
AT2G24850	2	10590980	10591077	1	5	C
AT3G61990	3	22969170	22969266	2	19	C
AT5G08690	5	2826974	2827051	2	14	C
AT1G75040	1	28181465	28181721	6	12	C
AT1G21760	1	7649324	7649708	9	14	C
AT1G59610	1	21904094	21904206	2	14	C
AT2G04160	2	1405533	1406961	36	6	C
AT3G20550	3	7177641	7177876	6	6	C
AT4G17270	4	9677967	9678074	2	15	C
AT1G18630	1	6415535	6415616	1	6	C
AT2G38670	2	16176381	16176468	2	20	C
AT1G19120	1	6608761	6608862	2	10	C
AT4G17520	4	9772822	9772943	2	13	C
AT1G79270	1	29823278	29823369	2	7	C
AT2G21600	2	9250013	9250614	16	17	C
AT4G14455	4	8311469	8311555	2	7	C
AT1G66970	1	24997501	24997736	6	6	C
AT5G49060	5	19905040	19905346	8	5	C
AT1G11210	1	3756262	3756369	1	10	C
AT5G57490	5	23301422	23301494	2	6	C
AT4G27260	4	13655226	13655314	2	8	C
AT2G24290	2	10346056	10346243	5	10	C
AT3G43590	3	15522616	15522715	2	5	C
AT5G59140	5	23892001	23892374	10	20	C
AT1G05260	1	1530040	1530146	2	10	C
AT4G07950	4	4799104	4799382	4	11	C
AT2G01990	2	465603	466148	13	6	C
AT5G10840	5	3427181	3427659	13	12	C
AT1G21380	1	7486856	7486936	2	6	C
AT5G09850	5	3064001	3064084	1	6	C
AT1G64150	1	23815655	23815889	6	5	C
AT4G09010	4	5778741	5778820	2	44	C
AT3G20930	3	7333358	7333447	2	6	C
AT4G32150	4	15526501	15526703	4	103	C
AT3G46970	3	17315319	17315570	5	5	C
AT5G59460	5	23994725	23994799	1	14	C
AT5G02870	5	658939	659410	12	198	C
AT1G63180	1	23432728	23432850	3	16	C
AT1G78915	1	29673036	29673267	7	7	C
AT5G03610	5	915714	915799	1	26	C
AT1G15390	1	5295060	5295138	1	8	C
AT5G10360	5	3258974	3259059	2	124	C
AT1G69460	1	26116011	26116321	8	25	C
AT3G48170	3	17800440	17800793	9	10	C
AT4G17300	4	9682951	9683062	2	5	C
AT3G27530	3	10198196	10198291	2	5	C
AT4G17030	4	9582722	9583066	9	6	C
AT1G60550	1	22311390	22311489	2	8	C
AT3G03070	3	696900	697937	28	111	C
AT4G29080	4	14324074	14324216	3	25	C
AT3G24430	3	8868813	8868914	2	13	C
AT3G12670	3	4021621	4021707	1	7	C
AT2G03820	2	1166701	1166931	5	11	C
AT3G28220	3	10525999	10526094	2	7	C
AT4G23920	4	12431610	12432011	10	11	C
AT2G37690	2	15813420	15813825	9	6	C
AT5G64730	5	25890582	25890955	9	8	C
AT3G13200	3	4243528	4243666	3	30	C
AT1G77120	1	28980856	28980941	1	62	C
AT5G20280	5	6845461	6845552	2	6	C
AT4G19390	4	10575124	10575217	2	12	C
AT1G19360	1	6691779	6692030	6	13	C
AT4G38420	4	17983190	17983417	6	6	C
AT5G61450	5	24729376	24729458	1	6	C
AT1G21070	1	7377555	7377659	2	6	C
AT1G14410	1	4929794	4929871	1	13	C
AT5G40080	5	16057487	16057770	4	11	C
AT2G38670	2	16178394	16178474	2	28	C
AT4G01950	4	845479	846028	13	5	C
AT2G35500	2	14921361	14921531	4	33	C
AT4G09320	4	5923533	5923651	2	259	C
AT1G57660	1	21359470	21359771	7	71	C
AT1G11750	1	3969302	3969487	4	13	C
AT3G16170	3	5479505	5479644	3	9	C
AT4G33030	4	15937087	15937167	2	5	C
AT1G20190	1	6999488	6999570	2	13	C
AT5G54160	5	21999715	22000519	21	26	C
AT3G03330	3	786004	786078	1	9	C
AT1G10510	1	3461821	3461902	1	11	C
AT3G05810	3	1731836	1732214	10	13	C
AT5G56290	5	22804416	22804510	2	10	C
AT5G05987	5	1805178	1805284	1	6	C
AT1G69340	1	26071089	26071212	3	8	C
AT2G20260	2	8744545	8744620	2	123	C
AT4G37590	4	17663575	17663810	5	6	C
AT2G24050	2	10234644	10234723	2	6	C
AT1G33680	1	12204239	12204336	2	6	C
AT4G18440	4	10188571	10188656	2	5	C
AT2G34510	2	14552383	14553695	34	8	C
AT4G23650	4	12326772	12327014	6	15	C
AT1G65650	1	24420537	24421097	15	10	C
AT3G52880	3	19612779	19612937	4	20	C
AT2G37460	2	15734195	15734285	2	6	C
AT4G33250	4	16039792	16039871	2	68	C
AT4G17300	4	9683145	9683234	2	5	C
AT3G56490	3	20953928	20954040	3	147	C
AT1G19920	1	6916022	6916105	2	7	C
AT5G64740	5	25902104	25902187	1	7	C
AT3G15150	3	5103141	5103233	2	5	C
AT4G05090	4	2611170	2611253	2	6	C
AT4G26870	4	13507423	13507498	1	18	C
AT3G21160	3	7417376	7417546	4	5	C
AT4G15790	4	8983499	8983621	3	13	C
AT1G75500	1	28342145	28342256	3	23	C
AT4G27080	4	13593180	13593263	2	37	C
AT4G00750	4	316617	316710	2	5	C
AT5G13100	5	4157407	4157600	5	5	C
AT5G13240	5	4227016	4227122	1	8	C
AT5G54810	5	22282933	22283014	1	17	C
AT4G02480	4	1083438	1083521	2	11	C
AT2G42710	2	17791447	17791534	2	9	C
AT1G04170	1	1097681	1097798	3	28	C
AT4G39210	4	18259751	18260315	15	6	C
AT5G24160	5	8184856	8185543	15	5	C
AT2G20420	2	8814239	8814326	2	7	C
AT5G55220	5	22417317	22417398	2	7	C
AT2G28000	2	11934452	11934524	2	43	C
AT4G17270	4	9677967	9678074	2	15	C
AT1G45130	1	17070411	17070482	1	7	C
AT3G20800	3	7273290	7273459	4	13	C
AT3G03220	3	742975	743493	14	5	C
AT1G68650	1	25780040	25780133	2	8	C
AT5G04260	5	1179108	1179206	2	7	C
AT5G04060	5	1101538	1101652	3	9	C
AT3G21215	3	7444485	7444562	1	11	C
AT5G66850	5	26714915	26715014	2	6	C
AT4G12420	4	7351381	7351461	1	5	C
AT5G52240	5	21230668	21231440	19	37	C
AT3G62600	3	23163933	23164026	2	35	C
AT5G35320	5	13539512	13539994	13	8	C
AT4G20870	4	11174991	11175087	2	27	C
AT5G09650	5	2991425	2991517	2	54	C
AT3G50960	3	18950706	18950789	2	9	C
AT2G01490	2	221728	222075	8	16	C
AT1G53120	1	19797954	19798033	1	10	C
AT1G67080	1	25050026	25050295	6	6	C
AT4G29080	4	14324074	14324216	3	25	C
AT3G51130	3	19007309	19007382	2	6	C
AT3G46540	3	17146159	17146252	2	8	C
AT2G20760	2	8951116	8951841	20	24	C
AT5G25900	5	9037125	9037203	2	9	C
AT2G06925	2	2842648	2842743	2	27	C
AT5G05200	5	1546098	1546275	4	16	C
AT2G40360	2	16863463	16863547	2	13	C
AT2G44870	2	18510686	18510866	4	10	C
AT3G09840	3	3019841	3020128	7	57	C
AT4G35050	4	16683022	16683101	1	5	C
AT2G19540	2	8470998	8471083	2	11	C
AT4G12910	4	7551193	7551265	2	11	C
AT3G13930	3	4599632	4599709	2	13	C
AT1G68650	1	25780490	25780570	1	15	C
AT3G14770	3	4958793	4959147	9	11	C
AT3G18830	3	6489822	6489978	3	7	C
AT2G21150	2	9073131	9073216	1	12	C
AT3G46970	3	17315049	17315132	2	7	C
AT4G19640	4	10688916	10688997	2	16	C
AT5G13180	5	4196828	4196920	2	12	C
AT3G19590	3	6807332	6807741	10	7	C
AT5G15640	5	5088908	5089049	3	5	C
AT3G03860	3	992647	993030	9	5	C
AT4G12830	4	7532513	7532596	2	5	C
AT2G22430	2	9534036	9534162	2	17	C
AT5G09860	5	3067003	3067077	1	9	C
AT5G66680	5	26635308	26635386	1	102	C
AT5G58090	5	23523887	23524089	4	7	C
AT5G11790	5	3801509	3801605	2	7	C
AT5G50790	5	20674451	20674541	1	8	C
AT1G25490	1	8953471	8953651	4	8	C
AT2G29080	2	12498652	12498731	1	8	C
AT3G01440	3	169194	169315	2	6	C
AT4G16444	4	9275008	9275089	1	6	C
AT1G65840	1	24494211	24494308	2	10	C
AT3G05530	3	1605383	1605475	2	17	C
AT3G20050	3	7002023	7002198	4	8	C
AT4G37280	4	17548461	17548568	2	7	C
AT3G05970	3	1791394	1791474	1	12	C
AT1G10940	1	3657814	3658049	6	5	C
AT3G52850	3	19601036	19601133	2	7	C
AT5G61240	5	24647439	24647610	4	26	C
AT1G55900	1	20908753	20908846	2	12	C
AT1G01600	1	219623	219751	3	7	C
AT4G22010	4	11665564	11665667	2	5	C
AT4G32410	4	15645493	15645589	2	8	C
AT3G07220	3	2298925	2299203	8	8	C
AT3G20630	3	7207668	7207768	2	7	C
AT5G08180	5	2632204	2633063	22	30	C
AT1G11545	1	3879910	3880080	4	15	C
AT1G20220	1	7006019	7006104	2	6	C
AT3G11510	3	3624574	3624868	7	25	C
AT3G13340	3	4333268	4333343	2	5	C
AT1G64970	1	24138604	24138673	1	17	C
AT5G16980	5	5580070	5580294	3	5	C
AT3G13882	3	4575540	4575786	6	18	C
AT4G39280	4	18282901	18283020	3	6	C
AT5G66390	5	26533708	26533791	2	7	C
AT1G13730	1	4712037	4712111	2	8	C
AT2G19430	2	8422626	8422711	2	7	C
AT1G78915	1	29672836	29672917	1	8	C
AT1G23190	1	8222744	8222851	2	6	C
AT5G19190	5	6457490	6457593	2	15	C
AT1G61890	1	22874201	22874521	7	13	C
AT5G25752	5	8952781	8952902	3	5	C
AT3G17430	3	5968463	5968562	2	7	C
AT3G14415	3	4820300	4820385	2	43	C
AT1G14250	1	4870159	4870301	3	5	C
AT1G61770	1	22814933	22815278	9	7	C
AT5G13240	5	4225831	4226026	5	7	C
AT1G15740	1	5413164	5413258	1	10	C
AT3G61990	3	22968801	22968873	1	5	C
AT2G45270	2	18674351	18674528	4	8	C
AT4G30780	4	14991417	14991498	1	6	C
AT1G04790	1	1345109	1345466	9	14	C
AT2G19270	2	8367596	8368073	12	18	C
AT4G02120	4	943498	943578	2	5	C
AT3G55520	3	20605516	20605599	2	11	C
AT2G38650	2	16171298	16172056	21	5	C
AT5G21090	5	7164985	7165828	23	70	C
AT3G10690	3	3339744	3339815	1	5	C
AT1G10430	1	3428880	3428952	2	7	C
AT5G56950	5	23050241	23050448	5	18	C
AT4G26000	4	13198445	13198525	2	5	C
AT2G04890	2	1721897	1722276	9	7	C
AT3G58140	3	21542784	21542865	1	6	C
AT5G62460	5	25093244	25093336	2	7	C
AT2G46070	2	18953374	18953467	1	5	C
AT5G53400	5	21680294	21680384	1	9	C
AT2G33585	2	14230694	14230786	2	10	C
AT1G07950	1	2466292	2466635	9	7	C
AT5G23660	5	7973118	7973196	1	10	C
AT4G11600	4	7010780	7010868	2	71	C
AT3G50960	3	18950839	18950911	1	8	C
AT5G57015	5	23089567	23089640	1	6	C
AT5G45600	5	18506701	18506806	2	5	C
AT3G15040	3	5066289	5066607	7	6	C
AT3G21140	3	7411614	7411830	5	8	C
AT4G37640	4	17684098	17684175	1	5	C
AT4G38550	4	18027123	18027232	2	7	C
AT1G32930	1	11933621	11933708	1	6	C
AT2G39970	2	16692323	16692716	10	11	C
AT5G59460	5	23994883	23995017	3	9	C
AT5G56680	5	22955404	22955487	2	6	C
AT3G22200	3	7835851	7835946	1	28	C
AT4G04860	4	2461102	2461193	2	7	C
AT3G46970	3	17312737	17312854	3	23	C
AT3G57870	3	21440077	21440167	2	125	C
AT3G21215	3	7444744	7445065	8	15	C
AT1G19680	1	6805636	6805796	4	14	C
AT5G57280	5	23223119	23223307	5	7	C
AT4G38260	4	17937788	17937867	1	11	C
AT5G19070	5	6376245	6376374	3	5	C
AT5G55700	5	22571399	22571620	6	8	C
AT2G41900	2	17497777	17498406	15	14	C
AT1G51760	1	19203986	19204086	2	7	C
AT4G29130	4	14352768	14352832	1	5	C
AT3G11170	3	3501620	3501721	2	19	C
AT2G19540	2	8470220	8470306	2	5	C
AT3G20500	3	7158080	7158557	13	9	C
AT3G21640	3	7620496	7620609	2	12	C
AT4G16430	4	9267530	9267616	1	15	C
AT1G55450	1	20709005	20709100	2	28	C
AT4G24520	4	12666514	12666593	1	16	C
AT4G25660	4	13083822	13084191	10	11	C
AT5G35460	5	13690467	13690544	1	9	C
AT2G04400	2	1532849	1532932	2	7	C
AT3G07340	3	2341416	2341505	2	11	C
AT3G22290	3	7884623	7884801	4	12	C
AT5G16210	5	5297066	5297582	14	7	C
AT3G15070	3	5070644	5070751	3	11	C
AT1G04480	1	1216529	1217131	16	78	C
AT1G79530	1	29921957	29922045	2	26	C
AT4G01660	4	709198	709282	1	5	C
AT3G23920	3	8643071	8643192	2	8	C
AT1G64720	1	24051860	24051963	2	54	C
AT4G17510	4	9767437	9767542	2	8	C
AT1G20050	1	6949294	6949430	3	24	C
AT4G38550	4	18027381	18027495	3	8	C
AT2G05940	2	2288543	2288645	3	5	C
AT5G25757	5	8965563	8965648	1	13	C
AT2G03510	2	1067266	1067341	1	34	C
AT3G54220	3	20083061	20083173	3	5	C
AT1G75220	1	28233396	28233498	2	8	C
AT3G27930	3	10372712	10372809	2	5	C
AT1G76150	1	28580989	28581114	3	9	C
AT1G28250	1	9874596	9875080	13	7	C
AT3G16100	3	5459644	5459831	4	9	C
AT3G13930	3	4597808	4597889	1	12	C
AT4G15920	4	9033223	9033322	2	5	C
AT1G35290	1	12948451	12948615	4	6	C
AT2G44740	2	18449630	18450037	10	9	C
AT4G17300	4	9682125	9682239	3	5	C
AT5G57950	5	23478133	23478216	2	9	C
AT4G32960	4	15909407	15909876	12	5	C
AT5G04920	5	1439624	1439739	2	7	C
AT1G04790	1	1347998	1348079	1	15	C
AT4G29735	4	14564167	14564279	2	14	C
AT1G21720	1	7627502	7627826	9	42	C
AT3G47610	3	17561392	17561468	2	5	C
AT5G63940	5	25605831	25605942	2	5	C
AT3G16910	3	5774808	5775194	9	8	C
AT1G70690	1	26656942	26657024	1	6	C
AT4G30190	4	14772213	14772310	2	10	C
AT3G05970	3	1787513	1787739	5	6	C
AT3G55040	3	20409794	20409888	2	8	C
AT1G44100	1	16769160	16769574	8	6	C
AT5G06290	5	1919610	1920008	10	56	C
AT5G54390	5	22103514	22103776	6	18	C
AT1G12000	1	4051646	4051870	6	11	C
AT3G58140	3	21542210	21542372	4	6	C
AT4G39690	4	18419694	18419801	3	5	C
AT3G12800	3	4064234	4064338	2	45	C
AT5G03880	5	1039840	1040188	9	27	C
AT5G15800	5	5152412	5152499	2	5	C
AT1G01820	1	297744	298011	6	9	C
AT3G63140	3	23339124	23339198	1	28	C
AT5G14240	5	4597041	4597322	7	9	C
AT4G24780	4	12771843	12772120	7	6	C
AT1G59650	1	21926145	21926227	1	16	C
AT4G27520	4	13751537	13751637	2	22	C
AT5G02502	5	558710	559138	11	7	C
AT3G44860	3	16390744	16390848	2	11	C
AT5G54760	5	22262390	22262550	3	55	C
AT1G78050	1	29354147	29354234	2	5	C
AT2G43980	2	18218152	18218295	4	6	C
AT2G37460	2	15735025	15735887	22	6	C
AT1G29690	1	10381181	10381558	9	7	C
AT3G54110	3	20051119	20051199	1	7	C
AT3G51780	3	19218773	19218946	4	12	C
AT1G66970	1	24998023	24998123	1	7	C
AT3G47833	3	17660282	17660758	13	102	C
AT5G60920	5	24530246	24530329	2	60	C
AT2G17390	2	7564212	7564487	7	21	C
AT3G18165	3	6224107	6224198	2	17	C
AT5G66680	5	26637444	26637532	2	23	C
AT5G19760	5	6680832	6680934	2	102	C
AT5G50410	5	20546644	20546726	1	5	C
AT3G20050	3	6999703	6999780	1	5	C
AT2G36070	2	15152330	15152416	2	6	C
AT4G22360	4	11809713	11809803	2	16	C
AT3G23810	3	8588767	8588966	5	20	C
AT1G80410	1	30237782	30238097	8	6	C
AT3G57080	3	21138245	21138323	1	15	C
AT2G26300	2	11205700	11205873	3	7	C
AT5G09310	5	2887565	2888221	18	11	C
AT3G48530	3	17999579	17999670	2	8	C
AT4G28880	4	14252428	14252536	2	8	C
AT2G34590	2	14577728	14577819	1	16	C
AT2G47390	2	19451191	19451292	2	8	C
AT1G69550	1	26155088	26155184	2	5	C
AT2G36130	2	15175197	15175292	2	11	C
AT2G45790	2	18863065	18863155	2	17	C
AT4G29820	4	14596556	14596642	2	7	C
AT5G14050	5	4533377	4533517	3	20	C
AT1G53210	1	19850100	19850174	1	14	C
AT5G49720	5	20215399	20215567	4	8	C
AT3G50960	3	18950706	18950789	2	9	C
AT5G06290	5	1920986	1921095	3	66	C
AT1G16400	1	5606195	5606370	4	7	C
AT3G44190	3	15913795	15913871	2	10	C
AT5G16570	5	5424098	5424451	10	7	C
AT3G23100	3	8221377	8221543	4	6	C
AT5G61210	5	24641734	24641865	3	7	C
AT5G54160	5	22000832	22000910	1	40	C
AT5G42720	5	17147825	17147906	1	17	C
AT2G36835	2	15456969	15457595	17	39	C
AT3G01420	3	159922	160025	2	21	C
AT5G58375	5	23613752	23613829	2	40	C
AT2G27190	2	11629758	11629854	2	6	C
AT2G31130	2	13271080	13271192	2	7	C
AT4G12110	4	7255852	7255941	1	13	C
AT4G09800	4	6174763	6174854	1	185	C
AT5G49990	5	20357888	20358315	9	14	C
AT2G22780	2	9697980	9698069	1	8	C
AT2G15970	2	6957416	6957499	1	106	C
AT2G33180	2	14073836	14074169	9	14	C
AT4G18060	4	10027971	10028056	1	12	C
AT1G22800	1	8072202	8072295	2	6	C
AT5G23010	5	7706145	7706235	2	23	C
AT5G65620	5	26241378	26241467	2	5	C
AT3G21690	3	7640859	7641079	6	7	C
AT2G36400	2	15279385	15279481	2	9	C
AT1G14410	1	4929467	4929556	1	13	C
AT2G29720	2	12708865	12708941	1	8	C
AT5G63000	5	25298367	25298649	7	7	C
AT3G21690	3	7641533	7641624	2	22	C
AT3G57650	3	21361446	21361558	2	14	C
AT5G11790	5	3801080	3801278	4	5	C
AT2G46580	2	19136850	19136936	1	7	C
AT5G19820	5	6696060	6696147	2	5	C
AT1G04530	1	1235357	1235452	2	8	C
AT1G32990	1	11956028	11956117	1	43	C
AT1G26470	1	9155242	9155326	1	8	C
AT1G28240	1	9869037	9869123	1	6	C
AT3G46460	3	17107385	17107498	3	8	C
AT1G08980	1	2885063	2885152	2	23	C
AT1G28150	1	9835671	9835756	1	18	C
AT5G59840	5	24125490	24125724	5	5	C
AT3G49420	3	18341759	18342016	6	9	C
AT5G09850	5	3064403	3064480	1	6	C
AT1G71710	1	26980072	26980147	1	8	C
AT2G30960	2	13184523	13184603	1	5	C
AT3G11130	3	3483499	3483581	2	6	C
AT3G01480	3	189985	190062	2	7	C
AT5G48385	5	19626588	19626685	1	23	C
AT1G17650	1	6069947	6070021	1	6	C
AT5G27120	5	9540984	9541277	7	9	C
AT4G16190	4	9172216	9172289	1	36	C
AT4G15900	4	9025254	9025466	6	5	C
AT2G41900	2	17497777	17498406	15	14	C
AT1G25550	1	8977424	8977509	2	7	C
AT1G31940	1	11470781	11471067	7	8	C
AT5G16400	5	5364043	5364119	1	32	C
AT4G32570	4	15716963	15717073	2	6	C
AT1G47530	1	17455461	17455555	2	6	C
AT4G32940	4	15902202	15902276	1	21	C
AT2G21410	2	9172778	9173133	9	9	C
AT1G62430	1	23110195	23110343	4	5	C
AT5G16750	5	5505583	5505780	5	7	C
AT2G30920	2	13164870	13164980	2	7	C
AT5G10170	5	3187659	3187740	2	9	C
AT5G01290	5	121173	121265	2	10	C
AT1G27000	1	9374978	9375066	2	16	C
AT5G19070	5	6376245	6376374	3	5	C
AT3G54820	3	20313400	20313515	2	45	C
AT3G52380	3	19433240	19433312	1	16	C
AT1G65900	1	24521687	24521777	1	7	C
AT5G08380	5	2695688	2695793	2	5	C
AT1G17370	1	5952554	5952670	2	15	C
AT5G13240	5	4226495	4226586	1	8	C
AT1G80410	1	30238534	30238639	1	11	C
AT3G61540	3	22784703	22784784	2	20	C
AT2G47210	2	19386594	19386689	2	7	C
AT2G35410	2	14906433	14906519	2	22	C
AT5G53140	5	21566024	21566407	10	23	C
AT1G74430	1	27979204	27979968	20	13	C
AT1G18450	1	6349125	6349260	3	6	C
AT1G79440	1	29887457	29887723	6	14	C
AT3G13860	3	4564135	4564245	3	8	C
AT3G11710	3	3702537	3702620	2	41	C
AT2G17760	2	7722743	7722824	1	5	C
AT2G35780	2	15045540	15045990	11	6	C
AT3G19760	3	6865326	6865643	8	9	C
AT1G10510	1	3465444	3465522	1	16	C
AT3G55620	3	20645756	20645848	2	26	C
AT5G12420	5	4026313	4026541	6	9	C
AT1G29060	1	10148647	10149283	17	6	C
AT2G28520	2	12221131	12221239	2	5	C
AT1G80410	1	30233315	30233404	1	9	C
AT1G25350	1	8893640	8893728	2	8	C
AT1G76030	1	28540024	28540122	2	10	C
AT2G44640	2	18425877	18425959	1	9	C
AT1G73840	1	27768608	27768720	2	5	C
AT2G36930	2	15518109	15518234	2	37	C
AT5G47090	5	19144698	19144983	7	12	C
AT4G27500	4	13744538	13744611	2	5	C
AT5G60550	5	24358778	24358867	2	5	C
AT3G02250	3	425350	425461	3	6	C
AT5G59420	5	23980428	23980662	6	5	C
AT4G15545	4	8876867	8876947	2	29	C
AT3G60190	3	22258240	22258325	1	9	C
AT4G12590	4	7451932	7452116	5	18	C
AT1G04710	1	1322887	1322965	1	5	C
AT3G54826	3	20321502	20322127	16	11	C
AT5G47570	5	19311680	19311753	1	42	C
AT3G02720	3	587252	587429	5	7	C
AT4G00710	4	290605	290694	2	5	C
AT2G24860	2	10594275	10594375	2	24	C
AT3G17820	3	6098215	6098292	1	144	C
AT1G35290	1	12947861	12947951	1	6	C
AT3G25920	3	9493641	9493710	1	44	C
AT5G03290	5	794701	794798	2	12	C
AT1G27390	1	9514347	9514431	2	5	C
AT4G28610	4	14133617	14133702	2	5	C
AT5G12290	5	3975354	3975431	1	5	C
AT1G60995	1	22473538	22474086	14	7	C
AT5G02050	5	403396	403488	2	14	C
AT1G80050	1	30117170	30117276	2	6	C
AT3G53110	3	19699582	19699658	2	14	C
AT2G38650	2	16169213	16169289	2	5	C
AT1G74320	1	27946375	27946456	1	8	C
AT3G48890	3	18140963	18141944	25	25	C
AT3G54660	3	20241376	20241483	2	37	C
AT5G23900	5	8064890	8064977	1	47	C
AT5G47420	5	19250289	19250509	5	6	C
AT1G11180	1	3747953	3748073	2	5	C
AT5G46020	5	18680337	18680438	2	34	C
AT3G24590	3	8971818	8971915	2	6	C
AT1G62040	1	22936752	22936866	3	12	C
AT1G73540	1	27649944	27650037	1	9	C
AT1G69010	1	25946339	25946473	3	8	C
AT3G06810	3	2147252	2147362	2	7	C
AT5G54430	5	22114655	22114743	2	15	C
AT3G18940	3	6528072	6528245	4	12	C
AT3G22845	3	8088039	8088155	3	13	C
AT3G24550	3	8962432	8962527	2	10	C
AT2G39970	2	16693298	16693388	2	29	C
AT2G16780	2	7289709	7289797	2	5	C
AT1G62810	1	23262318	23262433	3	8	C
AT1G04910	1	1390529	1390774	6	8	C
AT3G23325	3	8346300	8346815	13	14	C
AT5G20900	5	7091504	7091576	1	25	C
AT4G28025	4	13936080	13936171	2	29	C
AT4G20850	4	11169106	11169185	2	5	C
AT4G11010	4	6732900	6732976	1	21	C
AT1G36320	1	13673234	13673651	8	19	C
AT1G76030	1	28538694	28538781	1	12	C
AT1G25350	1	8892010	8892109	2	5	C
AT1G48920	1	18104961	18105061	2	70	C
AT5G25890	5	9033612	9033801	5	28	C
AT5G65900	5	26378201	26378314	2	5	C
AT3G25230	3	9189679	9189761	2	13	C
AT2G18710	2	8119814	8119899	2	17	C
AT4G09010	4	5778741	5778820	2	44	C
AT4G17040	4	9586831	9586946	3	40	C
AT4G17560	4	9781041	9781128	2	29	C
AT2G35760	2	15039577	15039921	8	14	C
AT5G05200	5	1545824	1545907	2	14	C
AT5G60840	5	24491275	24491370	2	11	C
AT3G15290	3	5145758	5145865	2	18	C
AT5G60550	5	24358189	24358280	2	6	C
AT3G44750	3	16310248	16310334	1	21	C
AT1G09630	1	3118841	3119407	15	9	C
AT4G09800	4	6173819	6174174	8	167	C
AT1G35420	1	13026829	13026921	2	7	C
AT3G13350	3	4337152	4337625	12	12	C
AT3G60210	3	22262614	22262702	1	51	C
AT1G20580	1	7130133	7130298	4	104	C
AT4G15620	4	8914176	8915198	25	7	C
AT1G04410	1	1190905	1191222	8	60	C
AT1G74320	1	27946375	27946456	1	8	C
AT5G09770	5	3036377	3036462	2	7	C
AT5G14590	5	4703630	4703908	8	18	C
AT2G17390	2	7564629	7564725	2	46	C
AT1G01160	1	73742	73821	1	15	C
AT5G54870	5	22307941	22308031	2	6	C
AT3G20930	3	7333556	7333668	2	5	C
AT1G24050	1	8508257	8508386	2	24	C
AT1G20630	1	7149345	7149445	2	15	C
AT4G35220	4	16753048	16753128	1	22	C
AT1G16500	1	5639301	5639436	3	11	C
AT3G14390	3	4808400	4808495	2	6	C
AT5G08380	5	2694945	2695048	2	14	C
AT2G29560	2	12655786	12655953	4	8	C
AT5G36160	5	14250613	14250689	2	18	C
AT4G14500	4	8335118	8335561	12	6	C
AT5G19850	5	6710035	6710119	1	7	C
AT2G43020	2	17899063	17899433	10	6	C
AT1G04440	1	1204267	1204391	3	5	C
AT4G18040	4	10017422	10017863	12	20	C
AT1G62990	1	23342435	23342987	14	7	C
AT5G63200	5	25368438	25368961	14	9	C
AT2G23390	2	9970062	9970224	4	5	C
AT4G02930	4	1295822	1295906	2	24	C
AT2G21045	2	9035528	9035636	2	15	C
AT5G17820	5	5888483	5888908	9	5	C
AT3G51860	3	19253263	19253343	2	5	C
AT2G17200	2	7489524	7489694	4	37	C
AT4G26310	4	13315480	13315570	1	9	C
AT5G13850	5	4472236	4472325	2	89	C
AT5G65040	5	25995199	25995342	2	5	C
AT5G24160	5	8184856	8185543	15	5	C
AT1G32080	1	11538368	11538466	1	6	C
AT1G78895	1	29663322	29663697	8	13	C
AT3G44620	3	16205971	16206038	1	7	C
AT4G16660	4	9380732	9380819	1	14	C
AT4G11380	4	6921356	6921471	2	9	C
AT5G64840	5	25935247	25935337	1	9	C
AT5G16650	5	5464005	5464516	12	21	C
AT3G60190	3	22256545	22256632	2	5	C
AT3G11830	3	3732756	3732850	2	9	C
AT1G73110	1	27499059	27499157	3	5	C
AT1G63480	1	23544346	23544429	2	6	C
AT1G20010	1	6938707	6938784	2	17	C
AT5G50100	5	20390150	20390231	1	9	C
AT1G54320	1	20279454	20279642	5	33	C
AT4G34960	4	16650018	16650145	3	7	C
AT5G10740	5	3395926	3396032	2	8	C
AT2G43360	2	18018524	18018692	4	6	C
AT1G77940	1	29309207	29309754	14	332	C
AT5G53330	5	21656801	21656881	1	37	C
AT2G18040	2	7849664	7850494	23	34	C
AT5G07300	5	2302005	2302076	1	5	C
AT4G33640	4	16159937	16160132	5	22	C
AT5G40670	5	16303316	16303405	2	9	C
AT2G40510	2	16925950	16926113	3	51	C
AT1G04980	1	1414055	1414153	2	7	C
AT2G20140	2	8700292	8700370	1	11	C
AT5G26860	5	9455639	9455712	1	5	C
AT4G34370	4	16435037	16435116	2	9	C
AT1G42440	1	15901396	15901493	2	8	C
AT5G66760	5	26672594	26672687	2	10	C
AT1G27400	1	9515354	9515470	2	64	C
AT5G16400	5	5364043	5364119	1	32	C
AT1G69010	1	25946339	25946473	3	8	C
AT5G08380	5	2696815	2696975	4	10	C
AT4G32840	4	15845381	15845456	1	5	C
AT1G67080	1	25050026	25050295	6	6	C
AT5G02100	5	414103	414207	2	9	C
AT3G57280	3	21206222	21206300	1	12	C
AT3G57280	3	21206343	21206429	2	13	C
AT4G17530	4	9774281	9774356	2	114	C
AT5G15640	5	5089199	5089369	4	7	C
AT1G80230	1	30175213	30175452	5	51	C
AT1G62710	1	23230026	23230317	6	11	C
AT1G44920	1	16985699	16985827	3	10	C
AT4G28400	4	14049655	14049733	2	8	C
AT3G61260	3	22687055	22687455	9	69	C
AT2G39900	2	16666897	16667105	5	10	C
AT3G01560	3	220201	220319	3	12	C
AT1G52930	1	19716359	19716441	1	8	C
AT3G49250	3	18270460	18270557	2	5	C
AT5G56140	5	22742880	22743392	13	6	C
AT4G35020	4	16673281	16673583	8	13	C
AT5G08690	5	2828156	2828239	2	80	C
AT2G17290	2	7523740	7524025	7	6	C
AT5G55070	5	22365948	22366050	2	6	C
AT5G20890	5	7088157	7088408	6	6	C
AT1G18800	1	6483034	6483336	7	11	C
AT5G65840	5	26362855	26362937	2	7	C
AT4G00050	4	17956	18029	1	7	C
AT2G16800	2	7293213	7293457	6	16	C
AT3G14600	3	4911515	4911598	2	50	C
AT5G02450	5	534238	534355	3	542	C
AT4G12590	4	7451698	7451830	2	16	C
AT5G42310	5	16935119	16935203	1	5	C
AT2G39130	2	16330622	16330709	2	6	C
AT1G08980	1	2885063	2885152	2	23	C
AT5G27380	5	9670383	9670605	5	13	C
AT1G03150	1	757688	757936	6	11	C
AT5G22350	5	7399160	7399359	5	6	C
AT2G36130	2	15174992	15175110	2	15	C
AT5G27740	5	9826210	9826293	2	6	C
AT3G15090	3	5078538	5078698	4	12	C
AT4G13720	4	7967472	7967571	2	9	C
AT2G23070	2	9832226	9832427	4	11	C
AT2G26990	2	11528285	11528369	2	15	C
AT3G62870	3	23254568	23254647	2	139	C
AT5G65760	5	26327167	26327257	1	5	C
AT1G10850	1	3613559	3613681	2	12	C
AT3G62290	3	23063411	23063719	8	90	C
AT2G15560	2	6796880	6797020	3	7	C
AT3G12760	3	4055654	4055735	2	6	C
AT4G05530	4	2817424	2817518	2	25	C
AT5G13720	5	4428399	4428483	1	12	C
AT1G17370	1	5954273	5954712	10	18	C
AT5G03160	5	750908	751005	2	8	C
AT3G11945	3	3782064	3782145	1	9	C
AT1G76030	1	28539606	28539695	2	7	C
AT2G35795	2	15050106	15050256	4	38	C
AT4G32980	4	15915500	15915590	2	7	C
AT1G70770	1	26693753	26693849	2	6	C
AT3G13740	3	4505305	4505447	3	7	C
AT1G66100	1	24609812	24609906	2	19	C
AT3G47800	3	17646667	17646762	2	7	C
AT5G08580	5	2780870	2780964	2	5	C
AT5G41340	5	16556378	16556462	2	7	C
AT3G49560	3	18382318	18382391	1	12	C
AT2G03780	2	1153352	1153438	1	9	C
AT1G64890	1	24113696	24113779	1	11	C
AT3G22110	3	7793589	7794076	12	14	C
AT4G13720	4	7968219	7968324	2	6	C
AT5G11710	5	3773024	3773113	2	10	C
AT3G23570	3	8458437	8458523	2	11	C
AT4G30520	4	14910456	14910549	2	5	C
AT3G55620	3	20646082	20646452	10	21	C
AT3G56140	3	20843374	20843498	3	12	C
AT5G02770	5	628718	628839	2	14	C
AT1G66530	1	24825466	24825550	2	12	C
AT5G55190	5	22409721	22410009	7	54	C
AT3G17900	3	6128724	6128969	7	9	C
AT2G17380	2	7561635	7561721	1	14	C
AT3G13750	3	4515577	4515652	2	23	C
AT1G79530	1	29923276	29923372	2	23	C
AT4G14000	4	8090976	8091065	1	12	C
AT3G58560	3	21663074	21663166	2	5	C
AT2G17390	2	7562993	7563075	2	46	C
AT3G62030	3	22985528	22985617	2	101	C
AT3G25860	3	9463583	9463717	3	44	C
AT2G46910	2	19280255	19280331	2	9	C
AT5G28640	5	10648546	10649542	25	9	C
AT2G42710	2	17791099	17791190	2	7	C
AT2G42680	2	17782987	17783073	2	52	C
AT5G17290	5	5688128	5688347	6	5	C
AT1G53560	1	19988639	19988720	1	19	C
AT4G17720	4	9863348	9863419	2	34	C
AT3G44100	3	15877504	15877612	3	59	C
AT1G04230	1	1126125	1126231	3	9	C
AT2G24180	2	10289877	10290063	4	6	C
AT3G14200	3	4713988	4714256	6	5	C
AT5G01960	5	372589	372666	1	8	C
AT3G62870	3	23254851	23254954	3	193	C
AT4G27640	4	13798643	13798792	4	9	C
AT5G57030	5	23094919	23095005	1	7	C
AT4G38920	4	18147401	18148091	18	73	C
AT5G60920	5	24529600	24529703	2	12	C
AT3G57890	3	21451584	21451920	7	11	C
AT2G25737	2	10986342	10986430	2	5	C
AT3G05530	3	1605597	1605681	2	47	C
AT5G23860	5	8043360	8043487	3	16	C
AT2G45770	2	18860276	18860362	2	5	C
AT5G13570	5	4367622	4367728	3	6	C
AT4G31530	4	15283840	15284004	4	9	C
AT1G53510	1	19975309	19975513	5	7	C
AT1G09210	1	2975467	2975562	2	28	C
AT5G12390	5	4011029	4011111	2	11	C
AT2G42570	2	17724871	17724983	2	11	C
AT5G46020	5	18680337	18680438	2	34	C
AT1G65410	1	24300699	24300780	1	9	C
AT1G26660	1	9212564	9212827	7	5	C
AT3G01330	3	125472	125564	2	6	C
AT3G54110	3	20051119	20051199	1	7	C
AT3G53670	3	19902371	19902868	13	9	C
AT1G17080	1	5840511	5840614	2	17	C
AT4G24780	4	12771843	12772120	7	6	C
AT4G28880	4	14252739	14252863	3	7	C
AT2G20760	2	8950876	8950960	2	25	C
AT1G64550	1	23976634	23976725	2	11	C
AT3G53260	3	19756984	19757192	4	10	C
AT1G35290	1	12948251	12948348	2	12	C
AT1G63290	1	23476032	23476115	1	7	C
AT2G32880	2	13957000	13957090	2	5	C
AT5G43750	5	17598076	17598149	1	10	C
AT5G24165	5	8188961	8189072	2	34	C
AT3G06035	3	1823702	1824036	8	12	C
AT5G58710	5	23735747	23735868	3	52	C
AT2G21410	2	9170540	9170811	7	12	C
AT3G23530	3	8438794	8438883	2	12	C
AT2G26300	2	11205700	11205873	3	7	C
AT2G35410	2	14905977	14906128	3	20	C
AT4G24510	4	12661387	12661728	8	23	C
AT5G26820	5	9434035	9434122	1	7	C
AT4G04830	4	2445999	2446449	11	30	C
AT5G58710	5	23735133	23735666	14	51	C
AT3G51840	3	19238599	19238706	2	10	C
AT5G42480	5	17005180	17005269	2	7	C
AT5G25757	5	8965563	8965648	1	13	C
AT3G19590	3	6806988	6807101	2	9	C
AT5G51830	5	21088253	21088338	2	8	C
AT1G48100	1	17771011	17771197	4	8	C
AT1G55360	1	20670799	20670899	2	7	C
AT2G19830	2	8565360	8565453	2	21	C
AT4G11680	4	7054385	7054472	2	6	C
AT4G29080	4	14324074	14324216	3	25	C
AT2G26330	2	11217364	11217526	4	5	C
AT1G72710	1	27376420	27377242	22	5	C
AT5G57030	5	23096802	23096878	1	9	C
AT4G37200	4	17510997	17511067	1	10	C
AT5G28060	5	10070482	10070723	6	37	C
AT5G57490	5	23302074	23302361	7	21	C
AT1G72920	1	27442073	27442165	2	9	C
AT1G27000	1	9375158	9375283	3	7	C
AT3G44750	3	16310415	16310508	2	19	C
AT1G71040	1	26800917	26800996	2	18	C
AT2G38390	2	16087368	16087464	2	10	C
AT1G67230	1	25159282	25159508	6	5	C
AT1G22530	1	7956476	7956568	2	14	C
AT3G51510	3	19120667	19120743	2	44	C
AT3G55240	3	20484999	20485416	11	5	C
AT4G27650	4	13806142	13806593	11	7	C
AT4G15900	4	9024766	9024957	5	10	C
AT3G14410	3	4817395	4817756	9	6	C
AT2G16860	2	7312291	7312916	17	42	C
AT1G73180	1	27524437	27524535	2	5	C
AT1G09770	1	3162182	3162445	6	7	C
AT1G14300	1	4883386	4883485	2	5	C
AT2G21150	2	9074702	9074793	2	23	C
AT1G25490	1	8953758	8953841	2	5	C
AT5G18900	5	6305312	6305672	9	28	C
AT5G09850	5	3064403	3064480	1	6	C
AT2G14520	2	6189844	6189925	1	6	C
AT5G63200	5	25369621	25369745	3	10	C
AT4G17600	4	9804403	9804470	1	43	C
AT3G52930	3	19639182	19639273	2	334	C
AT3G56240	3	20874910	20875371	13	110	C
AT5G02502	5	558710	559138	11	7	C
AT2G36390	2	15276793	15276875	1	31	C
AT1G05430	1	1594807	1594920	2	12	C
AT2G37250	2	15649816	15649894	1	28	C
AT4G27640	4	13798643	13798792	4	9	C
AT5G11520	5	3686544	3686635	2	9	C
AT1G70770	1	26692566	26692651	2	22	C
AT1G45050	1	17034204	17034465	7	5	C
AT3G01420	3	160552	160642	1	6	C
AT1G51060	1	18930806	18930901	2	328	C
AT5G11500	5	3678262	3678371	2	72	C
AT3G45260	3	16607735	16607806	2	8	C
AT3G05970	3	1791223	1791314	2	12	C
AT5G62190	5	25000430	25000672	6	9	C
AT5G03630	5	923358	923446	1	13	C
AT1G31760	1	11372709	11373181	13	5	C
AT5G20280	5	6846469	6846559	3	5	C
AT2G25110	2	10692191	10692427	6	21	C
AT5G08380	5	2696692	2696778	2	9	C
AT1G04690	1	1314660	1314778	2	11	C
AT4G12340	4	7322009	7322375	9	8	C
AT5G34850	5	13125781	13125853	1	34	C
AT5G51940	5	21122868	21122952	2	26	C
AT2G36990	2	15546835	15547006	4	9	C
AT3G26070	3	9529104	9529205	2	86	C
AT5G52520	5	21330477	21330590	2	5	C
AT1G01160	1	73397	73487	2	14	C
AT4G17560	4	9780387	9780467	2	31	C
AT3G55620	3	20646082	20646452	10	21	C
AT3G22520	3	7974832	7974969	3	7	C
AT2G17120	2	7467543	7467629	1	39	C
AT2G22310	2	9485538	9485787	6	10	C
AT1G26670	1	9217532	9217627	2	14	C
AT2G28000	2	11934233	11934328	2	76	C
AT5G20280	5	6849726	6849809	2	7	C
AT4G00090	4	34810	34921	2	5	C
AT2G25950	2	11076750	11076858	2	10	C
AT1G21630	1	7581594	7582219	17	8	C
AT1G07430	1	2282057	2282148	1	7	C
AT5G08565	5	2776056	2776134	1	6	C
AT5G65260	5	26097995	26098090	2	14	C
AT5G27320	5	9629297	9629753	12	5	C
AT3G01490	3	192390	192864	12	5	C
AT4G17390	4	9715455	9715552	2	27	C
AT4G30750	4	14981772	14981859	1	14	C
AT5G22500	5	7471952	7472029	1	8	C
AT5G50920	5	20734466	20734549	2	13	C
AT3G48530	3	17999579	17999670	2	8	C
AT5G38630	5	15484350	15484444	2	6	C
AT3G53750	3	19926410	19926891	12	15	C
AT4G33700	4	16176941	16177018	1	5	C
AT3G24590	3	8971676	8971748	1	9	C
AT5G21090	5	7166465	7166579	2	131	C
AT3G21190	3	7433866	7433934	1	13	C
AT4G39520	4	18373802	18373951	3	23	C
AT2G42740	2	17799061	17799145	2	11	C
AT2G43350	2	18017078	18017447	9	9	C
AT1G70760	1	26691626	26691709	1	26	C
AT1G73110	1	27498611	27498703	2	5	C
AT3G17668	3	6039782	6039857	1	7	C
AT5G20080	5	6783890	6784366	12	38	C
AT5G59460	5	23994883	23995017	3	9	C
AT1G26180	1	9055160	9055379	6	12	C
AT3G47850	3	17665409	17665533	3	5	C
AT4G12780	4	7516187	7516288	2	5	C
AT3G49850	3	18500163	18500347	4	21	C
AT5G57490	5	23301422	23301494	2	6	C
AT5G64380	5	25759271	25759347	1	9	C
AT5G61450	5	24729846	24729939	1	9	C
AT5G09860	5	3066820	3066917	1	10	C
AT5G08050	5	2578519	2578587	1	23	C
AT5G34850	5	13126878	13127042	1	6	C
AT5G26360	5	9256124	9256268	3	8	C
AT2G41040	2	17129192	17129285	2	7	C
AT5G13640	5	4393979	4394802	22	7	C
AT1G32060	1	11533711	11533789	2	33	C
AT1G01050	1	31603	31691	1	53	C
AT3G45970	3	16907345	16907419	1	43	C
AT4G11380	4	6920691	6921156	12	11	C
AT2G18710	2	8119814	8119899	2	17	C
AT2G41160	2	17163777	17163895	3	5	C
AT1G07750	1	2404451	2404537	1	16	C
AT1G51070	1	18932606	18932686	2	23	C
AT1G44920	1	16985699	16985827	3	10	C
AT4G17040	4	9585951	9586720	21	42	C
AT1G23740	1	8398500	8398587	2	22	C
AT3G23940	3	8651211	8651288	2	5	C
AT4G23920	4	12433441	12433576	3	5	C
AT1G75220	1	28235598	28235686	1	9	C
AT3G44750	3	16309351	16309433	1	35	C
AT3G15070	3	5070909	5071017	2	6	C
AT5G15930	5	5202076	5202166	1	5	C
AT1G42970	1	16130525	16130592	1	73	C
AT3G02720	3	587252	587429	5	7	C
AT1G57590	1	21333017	21333091	1	6	C
AT3G02480	3	512700	512783	2	24	C
AT4G35220	4	16753554	16753675	3	5	C
AT5G65730	5	26317013	26317131	2	14	C
AT3G28460	3	10675131	10675210	1	7	C
AT5G06760	5	2090145	2090226	1	15	C
AT4G01560	4	677305	677411	3	17	C
AT3G11730	3	3709599	3710012	11	5	C
AT4G14455	4	8311469	8311555	2	7	C
AT4G37280	4	17547937	17548070	2	7	C
AT4G31880	4	15423272	15423355	1	7	C
AT5G54680	5	22235634	22235711	2	14	C
AT4G33670	4	16170805	16170887	1	8	C
AT3G58750	3	21735682	21735754	2	22	C
AT5G22120	5	7335116	7335416	7	11	C
AT5G01960	5	370719	370796	1	12	C
AT5G10740	5	3395192	3395406	5	9	C
AT5G59960	5	24159743	24159985	6	6	C
AT5G35080	5	13372705	13372780	1	5	C
AT1G10120	1	3304253	3304341	1	12	C
AT1G17510	1	6023859	6023996	4	9	C
AT3G51240	3	19037268	19037349	1	8	C
AT2G43460	2	18053385	18053817	12	79	C
AT5G51570	5	20966933	20967032	2	21	C
AT1G65370	1	24288810	24288891	1	6	C
AT4G15790	4	8983499	8983621	3	13	C
AT3G14290	3	4766044	4766136	2	22	C
AT2G40490	2	16921233	16921338	2	11	C
AT2G17360	2	7553684	7554075	10	67	C
AT5G56290	5	22808686	22808763	2	6	C
AT1G77510	1	29133807	29133888	1	11	C
AT2G26990	2	11529347	11529479	2	9	C
AT5G14700	5	4741171	4741276	2	5	C
AT5G10730	5	3392034	3392123	1	27	C
AT5G22330	5	7393412	7393983	13	7	C
AT1G76700	1	28787629	28787828	5	7	C
AT4G01940	4	842454	842537	1	22	C
AT1G20950	1	7298250	7298336	2	5	C
AT3G25150	3	9159230	9159314	2	85	C
AT3G22290	3	7884208	7884474	6	12	C
AT3G11170	3	3501861	3501940	1	62	C
AT1G08370	1	2639050	2639249	4	9	C
AT4G36940	4	17419115	17419214	2	6	C
AT4G30190	4	14773459	14773544	2	10	C
AT5G14640	5	4721281	4721458	4	5	C
AT4G38430	4	17986906	17986991	2	26	C
AT5G61060	5	24584905	24585007	2	5	C
AT5G20520	5	6944474	6945169	18	5	C
AT1G76550	1	28728856	28728931	1	6	C
AT4G39800	4	18471616	18471695	1	25	C
AT5G63810	5	25558343	25558423	1	7	C
AT1G61040	1	22487021	22487429	10	5	C
AT3G55005	3	20396218	20396657	12	5	C
AT5G53330	5	21657577	21657807	5	22	C
AT3G19640	3	6821907	6821983	1	5	C
AT2G10950	2	4323466	4324466	27	10	C
AT1G19950	1	6925256	6925351	2	5	C
AT3G22320	3	7891178	7891266	2	23	C
AT2G41040	2	17129369	17129437	1	5	C
AT2G23350	2	9952769	9952860	2	26	C
AT4G17830	4	9917876	9917955	2	20	C
AT3G46970	3	17317108	17317217	2	13	C
AT5G13560	5	4363113	4363324	5	5	C
AT3G25140	3	9154918	9155040	3	9	C
AT1G66970	1	24996696	24996794	2	20	C
AT5G66880	5	26728705	26728776	1	14	C
AT4G12600	4	7453522	7454046	14	43	C
AT1G11680	1	3939400	3939592	5	14	C
AT1G04690	1	1314660	1314778	2	11	C
AT1G04410	1	1190640	1190744	2	304	C
AT3G24530	3	8947216	8947291	1	5	C
AT5G13720	5	4428219	4428319	2	14	C
AT5G44100	5	17769342	17769435	1	5	C
AT1G32380	1	11682735	11682819	1	13	C
AT5G64730	5	25892067	25892163	2	8	C
AT1G09700	1	3138934	3139335	11	5	C
AT5G39520	5	15841538	15841622	2	19	C
AT4G27640	4	13799851	13800010	4	6	C
AT3G62600	3	23163933	23164026	2	35	C
AT4G05180	4	2672190	2672336	2	167	C
AT3G54540	3	20200872	20201358	13	12	C
AT3G56090	3	20826311	20826401	2	38	C
AT3G54170	3	20069764	20069907	3	6	C
AT4G13430	4	7805356	7805635	7	6	C
AT1G66520	1	24821781	24822119	8	7	C
AT4G38550	4	18026713	18026804	2	8	C
AT2G04940	2	1736935	1737034	2	8	C
AT5G06360	5	1945487	1945577	2	53	C
AT5G14640	5	4720594	4720673	1	5	C
AT3G62910	3	23270262	23270406	3	7	C
AT3G62030	3	22984738	22984930	5	83	C
AT2G21140	2	9068749	9068949	4	7	C
AT5G50375	5	20529306	20529554	6	11	C
AT5G02530	5	564526	564783	6	8	C
AT3G23530	3	8437657	8438468	19	14	C
AT3G25660	3	9341158	9341237	2	16	C
AT1G03250	1	794181	794326	3	6	C
AT5G27320	5	9629297	9629753	12	5	C
AT4G30490	4	14899573	14899663	1	10	C
AT3G13350	3	4336980	4337071	2	18	C
AT5G43060	5	17287633	17287730	2	9	C
AT1G61800	1	22829301	22829391	2	5	C
AT1G28320	1	9923738	9923831	2	9	C
AT4G35360	4	16813731	16813809	1	8	C
AT1G72090	1	27127612	27127789	4	7	C
AT1G30820	1	10945414	10945495	1	8	C
AT5G23020	5	7718651	7718948	8	6	C
AT1G68670	1	25786141	25786227	2	30	C
AT1G26450	1	9149264	9149510	6	6	C
AT3G54170	3	20068397	20068494	2	7	C
AT2G25110	2	10691616	10691745	3	25	C
AT2G28000	2	11934965	11935045	1	8	C
AT1G14300	1	4884517	4884626	3	7	C
AT3G11130	3	3485446	3485531	2	5	C
AT5G49720	5	20215399	20215567	4	8	C
AT1G80560	1	30294804	30294943	3	30	C
AT1G07050	1	2164634	2164723	1	5	C
AT5G13260	5	4244329	4244409	1	7	C
AT3G01330	3	125472	125564	2	6	C
AT2G44440	2	18344401	18344508	3	5	C
AT3G10860	3	3399991	3400470	13	143	C
AT4G25340	4	12962546	12962628	2	6	C
AT5G54680	5	22234625	22235275	17	37	C
AT2G39050	2	16311106	16311452	9	6	C
AT2G35900	2	15077652	15078409	19	5	C
AT4G39910	4	18512604	18512698	2	6	C
AT1G26180	1	9055626	9055706	2	5	C
AT2G37460	2	15734871	15734960	2	7	C
AT1G72710	1	27379138	27379246	2	6	C
AT5G66680	5	26635308	26635386	1	102	C
AT4G01560	4	677996	678074	2	7	C
AT1G34780	1	12749816	12749912	2	5	C
AT1G28150	1	9835671	9835756	1	18	C
AT4G31530	4	15282756	15282830	2	5	C
AT4G39280	4	18282040	18282120	2	13	C
AT1G11890	1	4012608	4012750	3	21	C
AT1G13380	1	4589474	4589658	4	29	C
AT3G54660	3	20242336	20242463	3	10	C
AT5G15910	5	5194763	5194852	2	16	C
AT2G45790	2	18863224	18863620	10	17	C
AT2G35190	2	14838244	14838335	1	8	C
AT5G51940	5	21122705	21122798	2	30	C
AT5G59180	5	23901719	23901816	2	8	C
AT5G59460	5	23994883	23995017	3	9	C
AT2G31040	2	13217381	13217458	2	23	C
AT3G07440	3	2382929	2383006	2	6	C
AT3G56940	3	21088327	21088401	1	51	C
AT5G41220	5	16513586	16513672	2	5	C
AT3G09840	3	3021719	3021800	1	17	C
AT3G20230	3	7056044	7056519	12	7	C
AT3G04650	3	1263029	1263117	1	5	C
AT5G54580	5	22189663	22189771	3	14	C
AT4G20480	4	11035551	11035812	7	11	C
AT4G23040	4	12075940	12076024	1	5	C
AT1G14300	1	4883633	4883923	7	5	C
AT3G54660	3	20242336	20242463	3	10	C
AT3G22110	3	7793589	7794076	12	14	C
AT5G62740	5	25218736	25218831	2	24	C
AT2G03090	2	917667	917900	6	9	C
AT3G08850	3	2687778	2687996	5	5	C
AT2G30700	2	13089190	13089269	1	15	C
AT1G80700	1	30337113	30337493	3	7	C
AT2G43350	2	18016906	18016999	2	13	C
AT4G29900	4	14611236	14611314	1	7	C
AT5G59740	5	24087650	24087730	2	6	C
AT1G16870	1	5772606	5772712	2	8	C
AT5G06580	5	2011607	2011698	2	7	C
AT5G65480	5	26193400	26193950	14	35	C
AT5G57015	5	23090794	23090877	1	5	C
AT2G22780	2	9697980	9698069	1	8	C
AT2G18510	2	8039738	8039825	2	29	C
AT1G74050	1	27851657	27852083	11	46	C
AT4G33090	4	15966729	15966816	1	12	C
AT5G19760	5	6680998	6681241	6	150	C
AT3G50500	3	18753250	18753357	2	8	C
AT3G08690	3	2642247	2642351	2	25	C
AT1G76540	1	28725544	28725621	2	10	C
AT5G27380	5	9669551	9669631	1	5	C
AT5G41580	5	16647384	16647479	2	6	C
AT4G30780	4	14990671	14990842	3	6	C
AT5G46210	5	18753154	18753632	12	6	C
AT1G10090	1	3291957	3292051	2	8	C
AT3G02230	3	416662	416745	1	21	C
AT2G20230	2	8733140	8733535	10	58	C
AT1G32060	1	11533711	11533789	2	33	C
AT2G30980	2	13191278	13191358	2	39	C
AT1G76030	1	28540024	28540122	2	10	C
AT1G69010	1	25945829	25946088	6	10	C
AT1G60740	1	22364948	22365050	2	9	C
AT2G25310	2	10785170	10785260	2	24	C
AT1G12800	1	4362013	4362174	4	15	C
AT3G03250	3	751781	751871	2	18	C
AT5G24490	5	8366375	8366466	2	34	C
AT2G34690	2	14638437	14638751	8	9	C
AT3G20770	3	7262601	7263107	12	8	C
AT5G39730	5	15919456	15919534	1	19	C
AT5G19050	5	6369586	6369998	11	5	C
AT1G77450	1	29105093	29105193	2	11	C
AT5G43150	5	17342405	17342741	7	8	C
AT1G75510	1	28351670	28351755	2	10	C
AT2G39970	2	16691678	16691771	2	11	C
AT5G02770	5	628129	628228	2	10	C
AT5G65960	5	26402707	26402772	1	8	C
AT4G35360	4	16814018	16814119	2	13	C
AT3G25920	3	9492985	9493275	7	78	C
AT2G02500	2	671870	671984	3	22	C
AT5G40610	5	16283384	16283461	2	5	C
AT5G47100	5	19149104	19149333	6	6	C
AT5G13260	5	4244329	4244409	1	7	C
AT3G04860	3	1340312	1340393	1	5	C
AT3G48740	3	18065463	18065595	3	34	C
AT1G32550	1	11771994	11772422	11	15	C
AT3G27240	3	10059637	10059846	6	40	C
AT4G17270	4	9676814	9676902	2	12	C
AT5G59740	5	24087650	24087730	2	6	C
AT3G62870	3	23253969	23254071	2	89	C
AT2G45200	2	18645269	18645381	3	11	C
AT1G19450	1	6733128	6733211	1	5	C
AT4G10030	4	6270556	6270651	2	5	C
AT1G27900	1	9715750	9715856	2	5	C
AT2G40300	2	16838816	16838918	2	21	C
AT4G29040	4	14313972	14314059	2	23	C
AT5G27850	5	9873433	9873524	2	115	C
AT3G60620	3	22418882	22418947	2	8	C
AT4G11380	4	6924690	6924769	2	7	C
AT3G59050	3	21836726	21836803	2	7	C
AT2G43120	2	17935183	17935269	1	5	C
AT3G14690	3	4937695	4937809	3	10	C
AT4G11600	4	7010624	7010716	2	62	C
AT2G42710	2	17791447	17791534	2	9	C
AT1G70760	1	26691436	26691529	1	31	C
AT2G29720	2	12708865	12708941	1	8	C
AT1G08390	1	2642598	2642986	10	9	C
AT4G29820	4	14597048	14597137	2	6	C
AT1G30360	1	10718311	10718397	1	23	C
AT4G17640	4	9826468	9826555	2	5	C
AT1G12710	1	4327858	4327988	3	5	C
AT1G52190	1	19438438	19438528	1	11	C
AT1G71950	1	27084740	27085007	7	21	C
AT2G22480	2	9553243	9553312	1	6	C
AT1G79440	1	29890994	29891102	2	8	C
AT4G34660	4	16547785	16548238	11	8	C
AT2G20230	2	8734031	8734131	2	27	C
AT1G29520	1	10324207	10324283	2	7	C
AT3G48150	3	17793002	17793463	12	9	C
AT5G20080	5	6782882	6783092	6	45	C
AT3G22550	3	7991910	7992083	3	7	C
AT3G48120	3	17783687	17784060	10	5	C
AT2G46470	2	19079523	19079720	5	8	C
AT2G32520	2	13813107	13813189	1	5	C
AT4G18400	4	10170604	10171104	14	5	C
AT3G05830	3	1736971	1737152	4	5	C
AT5G63810	5	25554652	25554985	8	9	C
AT3G49850	3	18501264	18501362	2	5	C
AT1G27400	1	9515513	9515990	13	64	C
AT2G04400	2	1532601	1532682	2	6	C
AT3G62550	3	23147541	23147764	6	320	C
AT4G32980	4	15915036	15915437	10	7	C
AT2G03120	2	938016	938108	2	25	C
AT3G15000	3	5050987	5051069	1	17	C
AT4G38630	4	18058920	18059045	2	70	C
AT1G09800	1	3177384	3177598	5	5	C
AT1G54770	1	20438979	20439063	2	7	C
AT1G08210	1	2577426	2577505	2	31	C
AT2G44300	2	18314819	18315021	4	7	C
AT1G23330	1	8280047	8280151	3	5	C
AT4G29590	4	14512820	14512923	2	10	C
AT1G53280	1	19870770	19870846	2	20	C
AT5G47040	5	19115077	19115232	3	6	C
AT4G08700	4	5567077	5567278	4	9	C
AT3G55800	3	20722038	20722121	1	44	C
AT2G45810	2	18868144	18868363	5	5	C
AT5G57040	5	23101350	23101439	1	22	C
AT2G36305	2	15223317	15223394	1	6	C
AT4G29510	4	14492090	14492210	2	21	C
AT4G25620	4	13068710	13069208	13	9	C
AT1G65820	1	24489709	24490269	15	51	C
AT3G10500	3	3273439	3273533	2	6	C
AT2G43460	2	18054003	18054365	9	61	C
AT4G26060	4	13215672	13215953	7	8	C
AT1G22950	1	8125749	8125825	1	6	C
AT3G19910	3	6927496	6928216	19	11	C
AT1G04170	1	1099298	1099398	2	8	C
AT1G53670	1	20041509	20041699	4	11	C
AT5G59740	5	24089987	24090092	3	6	C
AT1G65840	1	24494399	24494566	4	9	C
AT3G09180	3	2820880	2820956	1	6	C
AT1G53510	1	19975060	19975131	1	8	C
AT4G17420	4	9722842	9722938	2	7	C
AT2G47180	2	19376978	19377093	3	9	C
AT1G04240	1	1129052	1129132	1	9	C
AT2G07050	2	2928828	2928970	3	5	C
AT4G20130	4	10880013	10880095	2	7	C
AT5G05370	5	1591027	1591699	18	9	C
AT5G11900	5	3834304	3834633	8	12	C
AT4G35580	4	16889011	16889103	2	10	C
AT1G24180	1	8560811	8560926	3	33	C
AT3G20740	3	7249317	7249397	2	15	C
AT5G48970	5	19876015	19876149	3	6	C
AT4G14455	4	8311803	8311909	3	7	C
AT2G03430	2	1037117	1037349	6	6	C
AT4G25340	4	12959889	12959980	2	7	C
AT3G02630	3	564237	564408	4	7	C
AT1G08580	1	2715558	2715944	11	35	C
AT5G57015	5	23090357	23090436	1	5	C
AT2G17720	2	7704981	7705263	7	11	C
AT1G68780	1	25836621	25836775	4	5	C
AT2G47700	2	19560562	19560681	3	8	C
AT3G47850	3	17665409	17665533	3	5	C
AT4G14790	4	8498482	8498599	2	6	C
AT3G51610	3	19152588	19152670	2	16	C
AT5G57330	5	23236937	23237053	3	8	C
AT3G11420	3	3594130	3594221	1	9	C
AT1G28200	1	9851463	9851873	11	24	C
AT1G77330	1	29069158	29069238	2	6	C
AT3G22200	3	7837092	7837163	1	14	C
AT3G06950	3	2193944	2194020	2	16	C
AT2G41160	2	17164237	17164644	11	21	C
AT5G15520	5	5037318	5037410	2	10	C
AT3G14415	3	4820111	4820197	1	34	C
AT4G01320	4	548471	548571	3	9	C
AT5G54810	5	22283373	22283621	6	28	C
AT2G38650	2	16171132	16171229	2	5	C
AT3G13410	3	4363586	4363680	2	94	C
AT4G27390	4	13703947	13704108	4	9	C
AT1G59990	1	22094084	22094155	1	14	C
AT2G23390	2	9970062	9970224	4	5	C
AT4G04950	4	2519101	2519593	13	22	C
AT5G44070	5	17752767	17752844	1	44	C
AT3G44280	3	15979918	15981362	37	16	C
AT4G04020	4	1933144	1933229	2	30	C
AT4G20870	4	11175918	11176701	20	14	C
AT5G07830	5	2504528	2504621	2	6	C
AT5G03630	5	922932	923020	2	8	C
AT5G07590	5	2402300	2402395	2	5	C
AT1G31440	1	11258067	11258399	8	6	C
AT5G21160	5	7199339	7199576	6	8	C
AT2G39960	2	16690397	16690466	1	9	C
AT2G22900	2	9752002	9752485	11	5	C
AT3G47610	3	17561569	17561838	7	7	C
AT4G14030	4	8099602	8099690	2	40	C
AT4G32570	4	15717172	15717248	1	10	C
AT3G13050	3	4177143	4177451	8	5	C
AT5G16070	5	5249744	5249880	3	9	C
AT1G53645	1	20030480	20030571	2	7	C
AT3G58470	3	21638199	21638280	1	6	C
AT5G60160	5	24242771	24243006	6	7	C
AT1G59990	1	22094493	22094579	2	15	C
AT4G13200	4	7668498	7668722	5	17	C
AT1G59650	1	21924950	21925031	2	10	C
AT5G09810	5	3053359	3053443	2	51	C
AT5G40160	5	16080633	16080701	1	5	C
AT2G45400	2	18711173	18711273	1	6	C
AT2G29020	2	12477076	12477687	17	17	C
AT5G15170	5	4926759	4926843	2	5	C
AT5G50375	5	20530094	20530180	1	7	C
AT1G52340	1	19494474	19495145	16	7	C
AT1G12570	1	4280593	4280668	2	7	C
AT5G61780	5	24842359	24842452	2	5	C
AT3G56950	3	21090079	21090334	5	8	C
AT1G75840	1	28480181	28480266	2	30	C
AT1G59610	1	21901139	21901219	2	9	C
AT3G13750	3	4513277	4513363	1	11	C
AT1G51760	1	19203580	19203858	7	14	C
AT5G54870	5	22307941	22308031	2	6	C
AT5G56630	5	22943654	22943762	2	14	C
AT1G49240	1	18221444	18221549	2	141	C
AT3G55380	3	20543300	20543716	11	18	C
AT2G24395	2	10382970	10383074	2	6	C
AT3G17390	3	5953699	5953905	5	35	C
AT1G66410	1	24778468	24779371	25	39	C
AT2G45340	2	18699244	18699603	8	5	C
AT1G79440	1	29891192	29891297	3	11	C
AT5G06580	5	2015942	2016033	2	6	C
AT2G33255	2	14106207	14106596	10	11	C
AT1G17690	1	6083342	6083441	2	9	C
AT5G57580	5	23334726	23334810	2	5	C
AT3G26070	3	9529104	9529205	2	86	C
AT1G48420	1	17901439	17901563	3	9	C
AT4G16370	4	9249324	9249417	2	8	C
AT4G02740	4	1220307	1220518	5	5	C
AT1G51805	1	19226563	19226652	2	5	C
AT2G39130	2	16330487	16330576	1	12	C
AT2G40510	2	16925950	16926113	3	51	C
AT1G13110	1	4468174	4468243	1	8	C
AT4G30950	4	15057705	15057789	2	32	C
AT4G24350	4	12610830	12610926	2	9	C
AT1G70610	1	26626200	26626321	3	6	C
AT5G64380	5	25759271	25759347	1	9	C
AT5G13570	5	4367622	4367728	3	6	C
AT1G20575	1	7127662	7127736	2	29	C
AT3G19710	3	6847980	6848055	1	12	C
AT1G35420	1	13026829	13026921	2	7	C
AT1G61620	1	22741558	22742180	16	34	C
AT1G33811	1	12268237	12268541	7	8	C
AT4G17420	4	9723878	9723965	1	18	C
AT2G42780	2	17807723	17808097	10	12	C
AT4G36290	4	17172711	17172794	2	7	C
AT1G60800	1	22387608	22387936	9	6	C
AT5G45550	5	18481762	18481992	5	21	C
AT3G44620	3	16206127	16206346	5	7	C
AT2G03120	2	939211	939308	2	11	C
AT3G56090	3	20826311	20826401	2	38	C
AT1G01360	1	142641	142710	1	11	C
AT5G52520	5	21328669	21328752	2	5	C
AT4G37410	4	17591719	17592144	11	8	C
AT1G14620	1	5016107	5016334	6	7	C
AT5G13260	5	4244461	4244551	1	6	C
AT1G05960	1	1815085	1815171	2	8	C
AT3G19590	3	6807179	6807249	1	7	C
AT4G18810	4	10325579	10325682	2	7	C
AT5G40710	5	16312970	16313072	2	5	C
AT2G17250	2	7509787	7509916	2	5	C
AT5G61840	5	24857543	24858043	13	6	C
AT4G21110	4	11267779	11267877	2	11	C
AT1G32080	1	11538368	11538466	1	6	C
AT4G25900	4	13162494	13162610	3	19	C
AT5G01920	5	359713	359780	1	13	C
AT3G43230	3	15218500	15218727	5	14	C
AT4G19540	4	10657603	10657689	1	7	C
AT1G13820	1	4736310	4736412	2	8	C
AT1G49970	1	18506104	18506220	2	13	C
AT3G50560	3	18772433	18772815	9	5	C
AT3G21140	3	7411614	7411830	5	8	C
AT5G35460	5	13690130	13690214	2	16	C
AT4G28660	4	14150085	14150457	10	43	C
AT1G21760	1	7650866	7650952	1	10	C
AT5G23010	5	7703621	7704296	17	9	C
AT2G03510	2	1068173	1068299	3	5	C
AT4G27650	4	13807580	13807747	4	11	C
AT3G23530	3	8441854	8441945	1	8	C
AT1G75370	1	28283253	28283424	4	5	C
AT1G10200	1	3347244	3347341	2	43	C
AT1G42550	1	15981258	15981328	1	7	C
AT1G42550	1	15981258	15981328	1	7	C
AT2G43945	2	18206153	18206850	19	8	C
AT4G39940	4	18520454	18520593	3	5	C
AT5G24650	5	8438570	8438668	2	20	C
AT1G65845	1	24497210	24497344	3	17	C
AT3G25860	3	9462773	9462855	2	7	C
AT5G24530	5	8382258	8382902	15	9	C
AT5G27560	5	9733226	9733323	2	12	C
AT1G33811	1	12268237	12268541	7	8	C
AT1G61300	1	22611382	22611553	1	6	C
AT2G31400	2	13395417	13395569	4	6	C
AT3G10405	3	3234511	3234599	1	17	C
AT1G29350	1	10270866	10271223	4	5	C
AT3G15180	3	5115621	5115723	2	10	C
AT2G02500	2	672069	672162	2	38	C
AT4G15790	4	8982467	8983159	18	13	C
AT5G63200	5	25368438	25368961	14	9	C
AT5G42150	5	16864899	16864976	1	7	C
AT4G31500	4	15274301	15274394	2	14	C
AT3G30775	3	12452475	12453037	13	9	C
AT1G29250	1	10223543	10223665	3	104	C
AT3G26340	3	9652161	9652282	3	6	C
AT3G12730	3	4047941	4048059	2	5	C
AT3G20800	3	7272533	7272729	5	8	C
AT1G03150	1	758261	758349	1	9	C
AT1G72160	1	27158007	27158087	2	6	C
AT3G17820	3	6098063	6098164	2	146	C
AT5G25780	5	8976154	8976295	4	7	C
AT1G58270	1	21616517	21616603	1	14	C
AT3G02530	3	529981	530252	7	8	C
AT1G22710	1	8031558	8031701	3	23	C
AT5G57330	5	23236696	23236774	2	11	C
AT4G33090	4	15966350	15966450	2	14	C
AT1G79530	1	29921353	29921435	2	59	C
AT5G10730	5	3391846	3391976	2	15	C
AT2G03120	2	937592	937898	8	24	C
AT4G23740	4	12366644	12367025	8	13	C
AT4G09460	4	5993280	5993587	7	16	C
AT4G19860	4	10779301	10779381	2	6	C
AT4G18593	4	10237653	10238150	13	6	C
AT4G02980	4	1320157	1320551	9	32	C
AT5G01970	5	373317	373396	2	10	C
AT2G26080	2	11117803	11117876	1	17	C
AT4G12780	4	7516467	7516613	4	13	C
AT1G48570	1	17959241	17959337	2	6	C
AT1G74920	1	28144675	28144769	2	11	C
AT1G67580	1	25331673	25331764	2	9	C
AT3G53110	3	19701079	19701160	1	17	C
AT1G24360	1	8642413	8642614	5	23	C
AT4G39100	4	18218358	18218613	7	17	C
AT5G13930	5	4488958	4489042	1	122	C
AT4G37760	4	17744305	17744707	9	21	C
AT4G31810	4	15387500	15387604	2	7	C
AT2G26080	2	11117118	11117198	1	8	C
AT4G19860	4	10778961	10779067	2	8	C
AT4G11740	4	7074877	7075142	6	12	C
AT1G28240	1	9871278	9871543	7	6	C
AT1G64390	1	23916776	23916867	2	9	C
AT3G14410	3	4817190	4817285	2	7	C
AT5G53330	5	21657051	21657467	11	22	C
AT3G56460	3	20944104	20944176	1	47	C
AT1G04690	1	1315206	1315305	2	33	C
AT5G08260	5	2660053	2660160	3	9	C
AT5G21160	5	7200432	7200525	2	8	C
AT5G05780	5	1736988	1737079	2	11	C
AT5G03300	5	796668	796855	4	29	C
AT1G77420	1	29098895	29098971	1	12	C
AT5G48900	5	19845554	19845631	2	6	C
AT4G27720	4	13831837	13831917	2	21	C
AT4G18060	4	10027800	10027894	2	9	C
AT5G22330	5	7391631	7391720	1	8	C
AT5G11810	5	3810063	3810167	2	8	C
AT3G21240	3	7454623	7454725	2	8	C
AT4G37610	4	17671449	17671541	2	11	C
AT1G25230	1	8841761	8841855	2	19	C
AT4G23040	4	12075940	12076024	1	5	C
AT3G48170	3	17800204	17800295	2	13	C
AT5G44710	5	18059067	18059458	10	6	C
AT5G09860	5	3067154	3067248	2	9	C
AT2G37130	2	15606577	15606680	2	69	C
AT1G44920	1	16986433	16986527	2	11	C
AT1G36280	1	13641972	13642047	1	8	C
AT1G80610	1	30306876	30308533	45	5	C
AT3G02230	3	416916	416999	2	39	C
AT5G25100	5	8650180	8650259	1	9	C
AT1G77120	1	28980706	28980807	2	61	C
AT3G04520	3	1217817	1217916	2	10	C
AT5G05990	5	1807072	1807146	1	21	C
AT4G01560	4	677835	677914	2	8	C
AT2G20420	2	8813405	8813498	2	21	C
AT3G27310	3	10089585	10089771	4	9	C
AT3G14595	3	4909865	4909959	2	7	C
AT2G03510	2	1067546	1067635	2	29	C
AT3G02530	3	531451	531666	5	21	C
AT3G08880	3	2703354	2703452	2	6	C
AT3G55960	3	20771911	20772001	2	12	C
AT3G45030	3	16483022	16483178	4	62	C
AT1G69460	1	26116533	26116609	2	24	C
AT1G08410	1	2646532	2646697	3	5	C
AT1G54990	1	20516433	20516934	13	11	C
AT1G17200	1	5878705	5879389	17	54	C
AT1G32210	1	11607444	11607547	2	13	C
AT1G09815	1	3189644	3189858	5	42	C
AT5G13440	5	4309078	4309843	20	38	C
AT3G27240	3	10058231	10058316	1	17	C
AT2G20890	2	8995739	8995905	3	30	C
AT1G60770	1	22371872	22372084	5	9	C
AT3G48000	3	17730538	17730751	5	37	C
AT5G48020	5	19480803	19480894	2	15	C
AT3G27240	3	10057498	10057794	8	19	C
AT4G38020	4	17861877	17862019	3	7	C
AT5G02100	5	414103	414207	2	9	C
AT4G12070	4	7233043	7233143	2	5	C
AT5G63905	5	25588488	25588618	3	15	C
AT1G73010	1	27469230	27469375	3	47	C
AT4G17420	4	9724007	9724093	2	23	C
AT2G41630	2	17363374	17363465	2	5	C
AT5G49570	5	20129382	20129519	3	9	C
AT5G06550	5	2001482	2001794	9	5	C
AT1G55080	1	20556846	20556930	2	5	C
AT4G23900	4	12426113	12426204	1	8	C
AT2G22480	2	9555190	9555326	2	16	C
AT4G13720	4	7967472	7967571	2	9	C
AT3G03470	3	825043	825159	3	7	C
AT3G17170	3	5853902	5854312	10	12	C
AT5G16160	5	5275859	5275940	1	8	C
AT1G05060	1	1451537	1451662	3	6	C
AT5G62540	5	25122031	25122103	1	17	C
AT1G68000	1	25495077	25495157	2	16	C
AT4G35470	4	16847132	16847307	4	7	C
AT1G48920	1	18102745	18102833	2	12	C
AT3G23700	3	8532468	8532546	1	6	C
AT2G41740	2	17424025	17424522	13	17	C
AT1G19450	1	6733623	6733710	2	5	C
AT1G18800	1	6482276	6482366	2	22	C
AT5G09860	5	3067003	3067077	1	9	C
AT4G02480	4	1084193	1084287	1	7	C
AT4G37590	4	17663575	17663810	5	6	C
AT5G10360	5	3259334	3259429	2	251	C
AT5G04170	5	1146707	1146807	2	7	C
AT2G37170	2	15621062	15621151	2	10	C
AT4G36970	4	17430650	17430831	4	5	C
AT1G23400	1	8312583	8312738	3	5	C
AT3G44750	3	16309661	16309765	2	23	C
AT4G34960	4	16649526	16649672	4	5	C
AT5G67530	5	26958757	26958837	1	11	C
AT1G20580	1	7129823	7129914	2	53	C
AT5G57440	5	23288874	23288948	1	7	C
AT3G20790	3	7270541	7270625	2	11	C
AT1G14620	1	5015692	5016039	9	11	C
AT5G22640	5	7533155	7533236	2	6	C
AT1G29050	1	10136651	10136759	3	9	C
AT4G34620	4	16535252	16535820	15	275	C
AT2G35680	2	15005028	15005111	1	8	C
AT2G38120	2	15980749	15980840	2	16	C
AT1G74920	1	28145513	28145597	2	16	C
AT4G07390	4	4196427	4196521	2	15	C
AT3G61540	3	22786404	22786479	2	10	C
AT2G03310	2	1006560	1006641	1	5	C
AT3G23100	3	8221668	8221788	3	5	C
AT1G25230	1	8841304	8841395	2	8	C
AT5G15170	5	4926594	4926673	2	9	C
AT3G20410	3	7118000	7118083	2	5	C
AT2G37660	2	15803062	15803141	1	18	C
AT4G37040	4	17455884	17455965	2	26	C
AT3G25150	3	9159384	9159763	10	9	C
AT2G18770	2	8143159	8143252	2	8	C
AT5G16710	5	5483512	5483831	8	76	C
AT3G01490	3	192004	192266	6	5	C
AT3G60750	3	22465705	22465806	2	19	C
AT1G15420	1	5302932	5303052	2	15	C
AT4G23820	4	12398370	12398506	3	18	C
AT5G26860	5	9452576	9452645	2	5	C
AT5G64290	5	25731837	25731925	2	22	C
AT3G14290	3	4765279	4765371	2	28	C
AT5G48030	5	19483791	19483996	5	6	C
AT4G02100	4	930277	930371	2	8	C
AT4G01320	4	548471	548571	3	9	C
AT2G42880	2	17848086	17848168	1	6	C
AT4G31670	4	15337222	15337312	2	5	C
AT1G33230	1	12048990	12049332	9	9	C
AT1G04790	1	1347616	1347703	2	5	C
AT5G22740	5	7556712	7557298	16	10	C
AT5G11450	5	3655397	3655487	2	11	C
AT1G18260	1	6279280	6279382	2	11	C
AT2G36630	2	15360254	15360343	1	6	C
AT1G03330	1	818281	818918	18	21	C
AT4G39280	4	18282901	18283020	3	6	C
AT5G49945	5	20336345	20336427	2	6	C
AT4G12910	4	7550790	7550871	2	106	C
AT1G32460	1	11738274	11738822	12	21	C
AT1G16400	1	5606646	5606904	5	6	C
AT1G23400	1	8312583	8312738	3	5	C
AT5G57560	5	23325116	23325199	2	16	C
AT1G27510	1	9555205	9555446	5	29	C
AT1G55450	1	20709196	20709272	1	31	C
AT5G53800	5	21866166	21866272	2	7	C
AT2G30410	2	12966555	12966882	8	17	C
AT2G42880	2	17848086	17848168	1	6	C
AT4G28360	4	14030356	14030609	7	13	C
AT4G17420	4	9724007	9724093	2	23	C
AT1G79440	1	29887803	29887873	1	20	C
AT1G78140	1	29408406	29408596	4	17	C
AT3G25580	3	9294173	9294972	20	9	C
AT3G50630	3	18811955	18812037	2	6	C
AT2G19520	2	8464383	8464525	4	7	C
AT2G19760	2	8524521	8525025	14	47	C
AT1G14510	1	4962661	4963059	10	6	C
AT5G15350	5	4985531	4985981	11	27	C
AT2G36390	2	15271505	15271955	12	7	C
AT4G15900	4	9024044	9024280	5	14	C
AT5G54390	5	22104868	22104966	2	23	C
AT2G18960	2	8231958	8232047	2	10	C
AT1G71695	1	26968289	26969252	24	64	C
AT5G06780	5	2095999	2096091	2	7	C
AT4G34350	4	16430505	16430764	7	20	C
AT5G66470	5	26559299	26559392	2	8	C
AT3G63130	3	23335809	23336060	6	6	C
AT1G07750	1	2404451	2404537	1	16	C
AT3G58730	3	21730267	21730779	14	16	C
AT3G14390	3	4808784	4808880	2	8	C
AT1G75330	1	28270673	28270923	7	7	C
AT5G64730	5	25890582	25890955	9	8	C
AT5G05200	5	1546098	1546275	4	16	C
AT1G35260	1	12937318	12937488	4	5	C
AT4G34120	4	16342303	16342425	2	13	C
AT5G06760	5	2090145	2090226	1	15	C
AT3G54660	3	20242864	20242947	2	7	C
AT2G05920	2	2270493	2270603	2	11	C
AT1G45130	1	17069947	17070029	2	7	C
AT5G10290	5	3237956	3238080	2	5	C
AT5G66680	5	26636471	26636635	4	8	C
AT5G36160	5	14251154	14251236	2	7	C
AT5G11500	5	3678019	3678156	4	102	C
AT3G12110	3	3858689	3858842	4	5	C
AT1G15470	1	5317386	5317464	1	13	C
AT5G01870	5	337573	337665	2	13	C
AT4G19185	4	10489712	10489800	2	7	C
AT4G37640	4	17684336	17684415	2	6	C
AT1G55480	1	20718091	20718201	3	15	C
AT2G27680	2	11811661	11811740	1	9	C
AT2G30980	2	13191278	13191358	2	39	C
AT2G35880	2	15071538	15071656	2	7	C
AT1G22690	1	8027381	8027470	2	8	C
AT5G12470	5	4046005	4046471	12	19	C
AT3G61890	3	22925675	22925859	4	5	C
AT3G12760	3	4056629	4056728	2	65	C
AT3G62600	3	23163933	23164026	2	35	C
AT5G62880	5	25255116	25255258	3	14	C
AT3G16170	3	5476647	5476758	3	14	C
AT1G03475	1	869964	870143	4	7	C
AT4G39280	4	18283575	18283663	2	9	C
AT5G57170	5	23179463	23179689	6	12	C
AT4G14690	4	8418700	8418779	1	15	C
AT5G23120	5	7780244	7780399	4	137	C
AT3G18990	3	6549332	6549420	2	5	C
AT3G13180	3	4239463	4239679	5	5	C
AT4G21810	4	11576676	11576915	6	12	C
AT5G22060	5	7304124	7304218	2	9	C
AT3G09700	3	2975856	2976140	7	5	C
AT5G23575	5	7949558	7949639	1	5	C
AT5G03455	5	863268	863777	14	17	C
AT1G22450	1	7925479	7925939	11	35	C
AT1G27000	1	9374596	9374691	2	29	C
AT3G21280	3	7480382	7480535	3	8	C
AT5G19550	5	6600904	6601016	3	20	C
AT3G09210	3	2825978	2826059	1	6	C
AT2G43790	2	18145788	18146007	6	16	C
AT1G10310	1	3383354	3383653	7	15	C
AT2G30110	2	12860306	12860403	2	5	C
AT5G62540	5	25122031	25122103	1	17	C
AT1G72175	1	27162829	27162908	1	11	C
AT1G26750	1	9247274	9247523	6	14	C
AT2G02500	2	671547	671628	1	8	C
AT3G20510	3	7161090	7161727	17	6	C
AT3G22200	3	7837405	7837504	2	12	C
AT3G59380	3	21956230	21956329	2	10	C
AT5G54110	5	21977445	21977530	2	8	C
AT4G04950	4	2519101	2519593	13	22	C
AT5G61030	5	24578637	24578760	3	5	C
AT2G38270	2	16038926	16039750	20	8	C
AT3G08860	3	2698750	2698843	2	6	C
AT1G64550	1	23976114	23976312	5	6	C
AT2G16400	2	7109185	7109264	1	6	C
AT2G20260	2	8744545	8744620	2	123	C
AT4G14130	4	8137828	8137914	2	13	C
AT2G37790	2	15846037	15846116	1	16	C
AT4G31840	4	15401989	15402082	2	67	C
AT5G20290	5	6851773	6851856	1	143	C
AT5G23740	5	8008757	8009008	6	140	C
AT4G17486	4	9751281	9751642	9	10	C
AT5G62190	5	24998102	24998184	1	13	C
AT3G54210	3	20079060	20079136	1	49	C
AT5G53570	5	21779603	21779689	2	24	C
AT5G26360	5	9255750	9255841	2	25	C
AT1G61300	1	22611382	22611553	1	6	C
AT5G03030	5	709114	709507	10	12	C
AT5G22740	5	7559220	7559538	8	9	C
AT2G37660	2	15803711	15803789	1	36	C
AT5G57850	5	23453905	23454139	6	9	C
AT1G49480	1	18318513	18318610	2	13	C
AT2G43420	2	18041617	18041765	4	11	C
AT2G02160	2	555164	555259	2	8	C
AT2G39550	2	16510661	16510735	1	5	C
AT5G24490	5	8366375	8366466	2	34	C
AT1G16180	1	5541398	5541477	2	7	C
AT1G66530	1	24824776	24824902	3	12	C
AT3G21240	3	7454623	7454725	2	8	C
AT3G44300	3	15995540	15995630	1	19	C
AT5G03610	5	918024	918104	2	15	C
AT3G12040	3	3835674	3835820	3	6	C
AT3G62550	3	23147343	23147429	2	24	C
AT4G21660	4	11506346	11506443	2	15	C
AT3G15710	3	5324226	5324312	1	7	C
AT4G35760	4	16942828	16942899	1	12	C
AT5G57990	5	23487607	23487693	2	10	C
AT3G05530	3	1604134	1604233	2	63	C
AT1G29250	1	10223895	10224126	6	77	C
AT1G55360	1	20670955	20671061	2	9	C
AT1G04440	1	1204267	1204391	3	5	C
AT5G16550	5	5406379	5406486	2	18	C
AT1G12240	1	4154101	4154427	9	6	C
AT3G54250	3	20095071	20095152	2	5	C
AT2G22870	2	9747706	9747791	2	6	C
AT5G43350	5	17418883	17419108	6	7	C
AT5G50310	5	20496137	20496237	2	6	C
AT1G47380	1	17377832	17378308	12	5	C
AT4G27390	4	13703947	13704108	4	9	C
AT3G27390	3	10137427	10137698	7	11	C
AT5G51020	5	20763126	20763216	2	9	C
AT3G51090	3	18989743	18989868	2	10	C
AT1G27000	1	9374111	9374214	2	13	C
AT3G25230	3	9189850	9190030	4	20	C
AT4G24510	4	12661387	12661728	8	23	C
AT1G27030	1	9381869	9381943	1	6	C
AT1G18450	1	6349312	6349452	3	6	C
AT4G24510	4	12661387	12661728	8	23	C
AT3G03330	3	785067	785231	4	15	C
AT3G51840	3	19236753	19236836	1	49	C
AT1G21400	1	7494836	7494911	2	9	C
AT4G15610	4	8909394	8910132	19	21	C
AT1G63460	1	23539627	23539715	1	12	C
AT3G52930	3	19639182	19639273	2	334	C
AT5G55660	5	22557676	22557756	2	6	C
AT1G65845	1	24497210	24497344	3	17	C
AT5G61240	5	24648209	24648303	2	6	C
AT1G21760	1	7650307	7650439	3	5	C
AT5G56290	5	22804002	22804285	7	11	C
AT4G33030	4	15935547	15936015	12	28	C
AT3G63140	3	23338520	23338589	1	27	C
AT3G26730	3	9825438	9825522	1	13	C
AT2G30100	2	12858787	12858871	2	9	C
AT2G45400	2	18711173	18711273	1	6	C
AT3G44100	3	15877713	15878168	12	12	C
AT3G49420	3	18341759	18342016	6	9	C
AT5G16310	5	5343359	5343437	2	16	C
AT3G56140	3	20841257	20841565	8	5	C
AT4G04840	4	2449669	2449745	1	13	C
AT1G01160	1	73742	73821	1	15	C
AT1G07070	1	2169570	2169660	2	18	C
AT3G27930	3	10371161	10371250	2	6	C
AT5G59850	5	24130328	24130748	11	34	C
AT3G21770	3	7673575	7673739	4	10	C
AT3G51050	3	18965068	18965322	6	14	C
AT5G54860	5	22302863	22302956	2	8	C
AT1G01860	1	305443	305545	2	6	C
AT2G31360	2	13379397	13379575	4	36	C
AT4G28770	4	14212225	14212322	2	19	C
AT2G26990	2	11527869	11527983	3	5	C
AT4G01750	4	757042	757581	15	5	C
AT1G18800	1	6481786	6481880	2	8	C
AT4G21990	4	11658765	11658905	3	22	C
AT2G43530	2	18077249	18077409	4	38	C
AT5G14970	5	4848326	4848405	2	16	C
AT5G18230	5	6026512	6026939	10	7	C
AT3G13222	3	4253271	4253349	1	15	C
AT5G62650	5	25172639	25172732	2	9	C
AT5G12320	5	3983010	3983353	9	13	C
AT4G37910	4	17827371	17827465	2	15	C
AT5G05580	5	1665365	1665448	2	5	C
AT2G05790	2	2199509	2199625	2	23	C
AT5G20890	5	7089511	7089598	2	42	C
AT2G37040	2	15566431	15566887	9	11	C
AT3G44750	3	16309046	16309278	5	35	C
AT3G55120	3	20441919	20442016	2	14	C
AT5G49720	5	20215742	20215841	2	10	C
AT3G62110	3	23009621	23009703	2	6	C
AT5G47110	5	19151923	19152079	4	20	C
AT1G69830	1	26292340	26292435	2	20	C
AT3G01520	3	209230	209366	4	30	C
AT5G15650	5	5092549	5093160	15	106	C
AT5G13240	5	4225346	4225435	2	6	C
AT2G30700	2	13091016	13091405	10	6	C
AT1G29700	1	10385748	10385859	2	10	C
AT2G34520	2	14555185	14555273	2	13	C
AT1G29520	1	10324207	10324283	2	7	C
AT4G20130	4	10878982	10879096	2	12	C
AT4G29735	4	14564167	14564279	2	14	C
AT1G02130	1	400447	400723	7	18	C
AT1G64150	1	23815655	23815889	6	5	C
AT3G63080	3	23321197	23321288	2	7	C
AT2G41160	2	17164713	17164842	3	17	C
AT5G03430	5	852882	853003	2	8	C
AT4G01320	4	548263	548355	2	6	C
AT3G23570	3	8459178	8459351	4	11	C
AT3G55380	3	20542544	20542661	3	24	C
AT5G45590	5	18502388	18502490	2	38	C
AT5G24650	5	8437630	8438192	15	22	C
AT1G74430	1	27980100	27980226	3	9	C
AT1G49970	1	18506801	18506910	2	9	C
AT3G19515	3	6768696	6768792	2	7	C
AT5G25080	5	8644009	8644099	1	8	C
AT4G31810	4	15387648	15387719	1	6	C
AT4G04020	4	1932606	1932946	8	55	C
AT3G25220	3	9185103	9185208	2	103	C
AT5G47560	5	19305156	19305237	1	47	C
AT2G26070	2	11113696	11114042	9	8	C
AT5G14220	5	4586593	4586717	3	6	C
AT5G27720	5	9815751	9815870	3	34	C
AT3G48120	3	17784916	17785034	2	5	C
AT5G53530	5	21765280	21765378	2	10	C
AT5G02770	5	628539	628629	2	24	C
AT5G03300	5	798630	798853	5	35	C
AT1G63900	1	23720794	23720873	2	13	C
AT1G74030	1	27843192	27843278	1	18	C
AT2G18770	2	8141823	8142046	5	14	C
AT1G73590	1	27666322	27666470	3	11	C
AT1G73110	1	27499221	27499348	3	6	C
AT4G01480	4	627259	627351	1	24	C
AT3G10130	3	3132672	3132750	1	5	C
AT1G20580	1	7129129	7129768	17	43	C
AT3G47080	3	17351147	17351243	2	5	C
AT3G06410	3	1949358	1949442	2	5	C
AT1G73110	1	27499464	27499556	2	7	C
AT1G79990	1	30096543	30096819	7	7	C
AT5G56680	5	22955619	22955726	2	15	C
AT1G10380	1	3401848	3402049	5	6	C
AT3G12670	3	4021621	4021707	1	7	C
AT2G40600	2	16954984	16955071	1	9	C
AT3G22290	3	7883493	7883905	11	13	C
AT2G36130	2	15175197	15175292	2	11	C
AT3G51140	3	19008869	19009117	6	26	C
AT2G40660	2	16973547	16973759	5	42	C
AT3G15410	3	5204348	5204432	2	6	C
AT5G47190	5	19183173	19183260	1	18	C
AT1G20650	1	7159823	7159911	1	8	C
AT4G21570	4	11472288	11472746	12	15	C
AT1G72970	1	27457383	27457789	8	14	C
AT1G10470	1	3443331	3443416	2	7	C
AT4G19640	4	10688662	10688746	2	18	C
AT2G32600	2	13841475	13841563	2	11	C
AT3G60910	3	22513878	22513951	1	14	C
AT1G21720	1	7626908	7627067	4	38	C
AT3G05727	3	1693690	1693764	1	42	C
AT1G12000	1	4050687	4050793	2	16	C
AT3G47960	3	17710676	17710754	1	10	C
AT1G09770	1	3162182	3162445	6	7	C
AT1G75270	1	28254409	28254597	4	32	C
AT4G25670	4	13086240	13086898	17	15	C
AT3G15850	3	5359851	5359936	1	10	C
AT5G56860	5	23008028	23008303	7	6	C
AT4G39280	4	18281841	18281912	1	22	C
AT3G55450	3	20569903	20569979	1	5	C
AT3G05670	3	1653397	1653718	8	5	C
AT3G07440	3	2382108	2382255	3	5	C
AT1G04480	1	1216123	1216242	2	56	C
AT5G58420	5	23637596	23637693	2	51	C
AT1G64390	1	23915926	23916684	19	10	C
AT5G45670	5	18546066	18546155	2	108	C
AT5G24690	5	8457628	8458170	13	13	C
AT3G01800	3	286957	287052	2	7	C
AT4G16330	4	9226944	9227027	2	6	C
AT4G26080	4	13220599	13220689	1	9	C
AT1G75840	1	28479725	28480091	10	31	C
AT3G52850	3	19600608	19600699	2	7	C
AT1G12000	1	4050907	4051019	2	15	C
AT4G11920	4	7160845	7160952	2	14	C
AT4G37200	4	17510113	17510574	12	5	C
AT2G40300	2	16838816	16838918	2	21	C
AT1G21930	1	7713506	7714040	13	10	C
AT1G65560	1	24375653	24375997	8	6	C
AT3G28480	3	10678320	10678421	2	29	C
AT5G10180	5	3196542	3196687	3	13	C
AT3G21215	3	7443528	7443849	8	9	C
AT5G08580	5	2781106	2781195	1	5	C
AT1G17370	1	5953836	5954209	9	27	C
AT5G13240	5	4225346	4225435	2	6	C
AT1G77020	1	28951271	28951359	2	5	C
AT5G41950	5	16806351	16806477	2	28	C
AT2G19520	2	8464383	8464525	4	7	C
AT1G72090	1	27129867	27129964	2	6	C
AT4G31480	4	15267393	15267474	1	7	C
AT1G77060	1	28957324	28957419	2	8	C
AT3G56750	3	21029902	21030068	4	5	C
AT4G34110	4	16337006	16337237	6	13	C
AT1G74430	1	27979204	27979968	20	13	C
AT5G63110	5	25333373	25333468	2	25	C
AT5G04840	5	1405504	1405992	12	5	C
AT1G77920	1	29303536	29303684	3	6	C
AT3G22200	3	7836382	7836528	4	20	C
AT5G35080	5	13373785	13373860	1	10	C
AT1G65220	1	24231418	24231743	8	7	C
AT5G65620	5	26242171	26242248	2	5	C
AT1G04980	1	1414055	1414153	2	7	C
AT2G17020	2	7405571	7405658	2	6	C
AT4G35470	4	16847132	16847307	4	7	C
AT5G27430	5	9688970	9689062	1	26	C
AT5G56280	5	22801335	22801466	3	6	C
AT1G76730	1	28809123	28809203	1	7	C
AT4G27310	4	13676445	13676535	1	7	C
AT2G38500	2	16124925	16125018	2	9	C
AT5G10730	5	3391169	3391251	2	6	C
AT2G31360	2	13379927	13380016	1	37	C
AT3G13750	3	4514454	4514544	1	17	C
AT5G40200	5	16089826	16089906	2	7	C
AT2G41630	2	17362936	17363016	1	11	C
AT1G68650	1	25779507	25779597	2	15	C
AT2G35120	2	14813781	14814273	13	45	C
AT1G26820	1	9292971	9293069	2	20	C
AT4G11160	4	6803876	6803952	1	15	C
AT1G56300	1	21083615	21083718	2	9	C
AT4G02120	4	941315	941401	2	8	C
AT3G26830	3	9890113	9890209	2	9	C
AT1G72710	1	27379001	27379072	1	5	C
AT5G66390	5	26533708	26533791	2	7	C
AT1G07110	1	2183693	2183807	3	9	C
AT3G01970	3	326811	326911	2	10	C
AT5G12420	5	4026313	4026541	6	9	C
AT5G16830	5	5534596	5534945	8	17	C
AT3G47610	3	17561569	17561838	7	7	C
AT1G59650	1	21925932	21926020	2	8	C
AT3G50520	3	18759451	18759528	2	7	C
AT5G46340	5	18815762	18815836	1	5	C
AT1G25380	1	8904294	8904481	5	9	C
AT2G26330	2	11219970	11220059	2	7	C
AT5G08670	5	2819623	2819721	2	24	C
AT1G11905	1	4015241	4015838	15	6	C
AT4G01480	4	626780	626855	1	26	C
AT3G05600	3	1623759	1623824	1	17	C
AT3G52230	3	19382589	19383222	17	32	C
AT5G46340	5	18813923	18813988	2	5	C
AT5G50310	5	20496137	20496237	2	6	C
AT4G18440	4	10188571	10188656	2	5	C
AT3G26810	3	9870032	9870346	8	5	C
AT2G42390	2	17658599	17658687	2	12	C
AT5G03630	5	923358	923446	1	13	C
AT4G01370	4	567393	567522	2	37	C
AT5G43720	5	17575036	17575126	2	9	C
AT1G13380	1	4589866	4590256	10	22	C
AT2G37990	2	15909895	15909998	2	11	C
AT5G66880	5	26728510	26728601	2	17	C
AT3G63190	3	23355076	23355157	1	42	C
AT2G45790	2	18864000	18864082	2	24	C
AT1G64740	1	24053891	24054049	3	18	C
AT3G02530	3	529981	530252	7	8	C
AT3G32930	3	13493598	13493695	1	35	C
AT3G48740	3	18065323	18065424	2	47	C
AT4G22240	4	11766417	11766500	1	68	C
AT1G10090	1	3294342	3294462	3	8	C
AT5G57350	5	23251892	23252111	5	6	C
AT1G09780	1	3165714	3165798	2	52	C
AT1G60170	1	22198083	22198181	3	11	C
AT4G02610	4	1148998	1149079	1	5	C
AT4G01370	4	568646	568716	1	17	C
AT4G27080	4	13589736	13589897	4	13	C
AT2G21280	2	9119580	9119678	2	11	C
AT4G02620	4	1151144	1151278	3	19	C
AT4G28540	4	14107551	14107803	7	9	C
AT3G54110	3	20050892	20050983	1	10	C
AT1G65220	1	24232301	24232395	2	10	C
AT5G55460	5	22486241	22486345	3	5	C
AT5G16070	5	5249536	5249649	3	6	C
AT2G43650	2	18106605	18106808	4	6	C
AT3G46970	3	17315665	17315755	2	5	C
AT4G27585	4	13768380	13768456	1	9	C
AT3G11170	3	3501446	3501537	2	19	C
AT1G64385	1	23904033	23904121	2	8	C
AT5G13260	5	4244581	4244690	2	6	C
AT1G13110	1	4468174	4468243	1	8	C
AT2G25270	2	10767506	10767589	1	10	C
AT1G79750	1	30013130	30013213	2	7	C
AT1G52280	1	19472138	19472214	1	22	C
AT5G53530	5	21763942	21764027	1	6	C
AT5G57040	5	23101350	23101439	1	22	C
AT3G27925	3	10368435	10368551	2	19	C
AT3G25230	3	9189850	9190030	4	20	C
AT5G38830	5	15564574	15564663	1	5	C
AT1G58030	1	21469129	21469218	2	10	C
AT1G13060	1	4452760	4452852	2	32	C
AT3G01640	3	240520	240683	4	7	C
AT2G41740	2	17418154	17418251	2	36	C
AT3G04780	3	1311720	1311811	2	38	C
AT5G40850	5	16385306	16385431	3	23	C
AT5G18490	5	6135830	6136446	16	5	C
AT4G29900	4	14612021	14612118	2	5	C
AT2G32880	2	13957000	13957090	2	5	C
AT2G03120	2	939211	939308	2	11	C
AT4G27080	4	13593180	13593263	2	37	C
AT3G20790	3	7269788	7269879	2	11	C
AT5G16070	5	5247840	5247933	2	17	C
AT2G21190	2	9089244	9089473	6	7	C
AT3G23940	3	8651392	8651601	5	5	C
AT1G49400	1	18286987	18287122	3	10	C
AT5G52650	5	21373082	21373357	7	214	C
AT5G06580	5	2012267	2012354	2	5	C
AT3G02250	3	424451	424524	2	10	C
AT3G13750	3	4513084	4513187	2	8	C
AT3G53880	3	19964574	19964906	9	9	C
AT3G03610	3	870619	870714	2	6	C
AT1G26940	1	9344117	9344194	1	5	C
AT4G17170	4	9645081	9645167	2	37	C
AT3G57000	3	21104525	21104619	2	6	C
AT1G59610	1	21897770	21897884	3	15	C
AT2G27860	2	11872906	11873183	7	62	C
AT4G35470	4	16848487	16848589	2	14	C
AT4G19185	4	10489958	10490072	2	8	C
AT4G30620	4	14949120	14949279	4	11	C
AT1G09340	1	3016338	3016459	3	215	C
AT4G14000	4	8091280	8091366	2	12	C
AT5G56650	5	22949029	22949108	1	5	C
AT3G17930	3	6142638	6142734	2	42	C
AT2G26300	2	11207330	11207419	2	7	C
AT1G80770	1	30362150	30362297	4	10	C
AT4G07950	4	4798150	4798883	17	7	C
AT4G00752	4	320440	320708	6	10	C
AT5G27740	5	9826726	9826814	2	11	C
AT4G20850	4	11162696	11162873	4	5	C
AT1G71030	1	26799466	26799550	2	29	C
AT1G63180	1	23431652	23431752	2	6	C
AT5G56090	5	22733577	22733654	1	7	C
AT3G26340	3	9653820	9654035	5	9	C
AT3G55240	3	20484999	20485416	11	5	C
AT2G22450	2	9539568	9539648	2	7	C
AT4G15790	4	8983677	8983769	2	17	C
AT4G25370	4	12973115	12973206	2	39	C
AT4G07950	4	4799104	4799382	4	11	C
AT5G23575	5	7949558	7949639	1	5	C
AT3G05530	3	1605824	1605921	2	97	C
AT3G57650	3	21362938	21363179	6	6	C
AT1G36280	1	13641972	13642047	1	8	C
AT5G20910	5	7093580	7093666	1	17	C
AT1G64090	1	23793249	23793486	6	33	C
AT3G01690	3	257063	257325	7	23	C
AT1G25350	1	8893191	8893360	4	7	C
AT2G17380	2	7561635	7561721	1	14	C
AT1G78895	1	29663769	29663985	6	14	C
AT3G17780	3	6087979	6088055	1	10	C
AT5G03220	5	768368	768447	1	5	C
AT1G24180	1	8561309	8561400	2	13	C
AT2G17200	2	7489725	7490115	9	13	C
AT2G39420	2	16469591	16469674	1	6	C
AT4G31670	4	15338154	15338253	2	5	C
AT3G47000	3	17326773	17327054	7	9	C
AT1G51560	1	19125116	19125253	3	5	C
AT1G66530	1	24823327	24823407	1	5	C
AT4G35360	4	16813039	16813168	2	6	C
AT3G25230	3	9189850	9190030	4	20	C
AT2G37690	2	15817122	15817224	1	6	C
AT5G66675	5	26632500	26632579	1	11	C
AT3G28460	3	10674953	10675030	1	7	C
AT2G46080	2	18956446	18956964	12	18	C
AT3G16920	3	5777343	5777434	2	10	C
AT5G03530	5	886586	886923	8	5	C
AT1G07180	1	2206519	2206619	2	14	C
AT2G24100	2	10253223	10253301	1	7	C
AT4G17300	4	9684635	9684729	2	6	C
AT1G68830	1	25876978	25877374	10	5	C
AT1G73180	1	27521715	27521979	7	7	C
AT2G29310	2	12597519	12597617	3	9	C
AT4G14690	4	8418700	8418779	1	15	C
AT2G46000	2	18928447	18928532	1	8	C
AT1G27900	1	9717332	9717413	1	5	C
AT1G14830	1	5108836	5109154	8	5	C
AT1G69850	1	26301610	26301683	1	6	C
AT3G52040	3	19315614	19315688	1	13	C
AT3G13350	3	4335836	4335919	2	7	C
AT1G13750	1	4717838	4717913	1	5	C
AT2G20330	2	8781981	8782064	1	5	C
AT4G11160	4	6804250	6804355	2	10	C
AT1G48790	1	18050537	18050980	11	7	C
AT1G79270	1	29821802	29821890	2	10	C
AT5G18140	5	5998961	5999077	2	7	C
AT3G60750	3	22465914	22466000	1	17	C
AT5G45670	5	18547084	18547167	2	24	C
AT4G17830	4	9917876	9917955	2	20	C
AT3G03920	3	1009832	1010207	10	14	C
AT2G33255	2	14107053	14107270	6	14	C
AT3G15180	3	5115621	5115723	2	10	C
AT5G10560	5	3338082	3338190	2	5	C
AT3G08760	3	2659243	2659332	2	7	C
AT3G05910	3	1765532	1765628	2	7	C
AT5G19850	5	6710035	6710119	1	7	C
AT3G27090	3	9992379	9992599	5	24	C
AT4G15420	4	8824006	8824351	8	7	C
AT2G24590	2	10457529	10457619	1	6	C
AT5G62880	5	25255856	25255925	1	12	C
AT3G48410	3	17937474	17937607	3	6	C
AT3G51130	3	19007309	19007382	2	6	C
AT1G20270	1	7022637	7022721	1	6	C
AT2G19520	2	8466132	8466215	2	16	C
AT2G43650	2	18106605	18106808	4	6	C
AT5G61780	5	24841416	24841506	1	6	C
AT5G22830	5	7629857	7629932	1	5	C
AT4G16720	4	9401188	9401332	4	32	C
AT1G19680	1	6805636	6805796	4	14	C
AT5G64010	5	25636476	25636585	3	5	C
AT1G70760	1	26691626	26691709	1	26	C
AT3G06810	3	2147955	2148042	2	6	C
AT3G25230	3	9192269	9192365	2	12	C
AT1G16700	1	5710910	5710988	1	18	C
AT3G51830	3	19231576	19231664	2	7	C
AT2G01970	2	453628	453713	2	5	C
AT5G59740	5	24087983	24088202	6	5	C
AT1G77060	1	28957646	28957892	6	12	C
AT3G13470	3	4391955	4392034	1	5	C
AT4G17230	4	9662919	9663681	21	10	C
AT4G27640	4	13802626	13802706	1	5	C
AT3G25220	3	9184160	9184643	13	106	C
AT3G55450	3	20570330	20570515	5	6	C
AT1G64680	1	24040601	24040675	2	32	C
AT3G54290	3	20116088	20116176	1	7	C
AT3G18035	3	6169675	6169776	2	18	C
AT4G38630	4	18059153	18059245	2	52	C
AT3G03960	3	1025066	1025152	2	10	C
AT3G26810	3	9870032	9870346	8	5	C
AT1G15390	1	5295060	5295138	1	8	C
AT1G11910	1	4019441	4019523	2	71	C
AT5G60620	5	24386016	24386090	2	5	C
AT4G16370	4	9249324	9249417	2	8	C
AT2G39270	2	16407398	16407768	9	8	C
AT5G36940	5	14610476	14610610	3	5	C
AT1G78010	1	29340914	29340996	1	6	C
AT4G00740	4	308750	308857	2	8	C
AT3G16190	3	5491066	5491152	2	13	C
AT2G18710	2	8119544	8119648	2	31	C
AT1G51390	1	19054304	19054427	3	6	C
AT2G19760	2	8524521	8525025	14	47	C
AT3G45040	3	16484138	16484216	2	8	C
AT5G62550	5	25123229	25123308	2	5	C
AT5G43850	5	17646113	17646336	5	12	C
AT5G14760	5	4768747	4769118	10	10	C
AT4G14500	4	8335118	8335561	12	6	C
AT5G05140	5	1521928	1522008	1	8	C
AT4G33480	4	16106581	16106875	7	8	C
AT5G52750	5	21401597	21401689	2	17	C
AT2G19800	2	8538215	8538298	1	23	C
AT1G15250	1	5248867	5248954	2	37	C
AT2G31360	2	13379684	13379784	2	29	C
AT5G19850	5	6710247	6710317	2	6	C
AT3G02450	3	503083	503222	3	10	C
AT3G20000	3	6968398	6968480	2	49	C
AT5G54800	5	22279127	22279507	8	8	C
AT5G45130	5	18262420	18262549	3	13	C
AT4G11960	4	7177040	7177536	13	20	C
AT3G02040	3	349439	349672	5	16	C
AT5G12170	5	3934433	3934527	2	6	C
AT1G48420	1	17901657	17901756	3	6	C
AT2G22480	2	9553388	9553468	1	6	C
AT1G45010	1	17017520	17017614	2	12	C
AT2G21150	2	9074550	9074634	1	9	C
AT5G04600	5	1323816	1323918	2	27	C
AT4G29040	4	14312850	14312941	2	8	C
AT2G40100	2	16753476	16753950	11	10	C
AT2G25110	2	10691616	10691745	3	25	C
AT1G36320	1	13674234	13674320	2	10	C
AT4G19640	4	10688916	10688997	2	16	C
AT3G14415	3	4819390	4819465	2	68	C
AT4G13200	4	7668498	7668722	5	17	C
AT1G61100	1	22515251	22515452	5	7	C
AT2G15970	2	6957416	6957499	1	106	C
AT5G07030	5	2184693	2185192	13	12	C
AT5G55220	5	22417733	22417826	2	22	C
AT4G37510	4	17626755	17626838	1	12	C
AT2G46470	2	19080521	19080821	8	5	C
AT4G17170	4	9645990	9646184	5	19	C
AT5G56090	5	22732044	22732186	2	10	C
AT1G68300	1	25602260	25602342	2	78	C
AT5G35670	5	13874928	13875011	2	6	C
AT5G64380	5	25759271	25759347	1	9	C
AT1G09210	1	2974110	2974615	13	10	C
AT3G02020	3	341040	341116	1	6	C
AT1G08580	1	2716013	2716191	5	9	C
AT3G45040	3	16486384	16486492	3	7	C
AT3G54150	3	20061975	20062118	2	8	C
AT1G17370	1	5952378	5952466	1	9	C
AT1G42440	1	15902214	15902287	2	9	C
AT3G22620	3	8009076	8009165	2	23	C
AT1G06560	1	2011601	2011711	3	10	C
AT4G01897	4	821170	821333	3	7	C
AT3G05830	3	1736971	1737152	4	5	C
AT3G18165	3	6223495	6223926	10	34	C
AT1G75680	1	28422195	28422259	1	5	C
AT2G40280	2	16832987	16833172	5	14	C
AT5G22350	5	7399884	7400562	18	7	C
AT5G48380	5	19622833	19622917	2	8	C
AT2G20890	2	8996023	8996151	3	40	C
AT5G10950	5	3460837	3460928	1	5	C
AT5G63940	5	25608121	25608221	2	5	C
AT5G47200	5	19185778	19185851	1	26	C
AT2G02040	2	487599	487852	6	18	C
AT2G43120	2	17935183	17935269	1	5	C
AT2G17200	2	7491832	7491942	2	7	C
AT4G20850	4	11163545	11163751	5	5	C
AT1G26940	1	9343880	9344042	3	6	C
AT5G25754	5	8955382	8955469	2	26	C
AT5G39730	5	15919267	15919361	2	16	C
AT4G25840	4	13140514	13140595	2	5	C
AT4G20850	4	11164192	11164280	2	5	C
AT3G63140	3	23338164	23338240	2	59	C
AT5G52380	5	21278926	21279078	3	6	C
AT5G61240	5	24648386	24648482	2	11	C
AT1G14410	1	4930194	4930284	2	10	C
AT1G74950	1	28153183	28153273	2	19	C
AT5G46180	5	18737198	18737297	2	5	C
AT5G54180	5	22006006	22006141	3	6	C
AT3G24590	3	8971818	8971915	2	6	C
AT3G47730	3	17607692	17607778	1	5	C
AT3G12280	3	3918455	3918893	11	9	C
AT2G37690	2	15817122	15817224	1	6	C
AT3G50500	3	18754479	18754707	5	12	C
AT3G56090	3	20825525	20825626	2	34	C
AT4G17390	4	9714665	9714767	2	129	C
AT2G38760	2	16208241	16208329	1	8	C
AT4G35140	4	16725641	16725727	1	5	C
AT3G12150	3	3877817	3877934	2	5	C
AT3G19590	3	6808009	6808292	7	7	C
AT1G14360	1	4912539	4912632	2	26	C
AT4G34190	4	16373000	16373256	6	77	C
AT1G16850	1	5765269	5765365	2	11	C
AT5G47120	5	19153413	19153808	10	75	C
AT2G19470	2	8443231	8443300	1	7	C
AT3G05910	3	1766468	1766541	2	9	C
AT4G37640	4	17683459	17683538	2	6	C
AT1G59610	1	21897220	21897717	13	16	C
AT3G14390	3	4808400	4808495	2	6	C
AT3G06650	3	2081173	2081355	4	8	C
AT5G01220	5	88598	88698	2	6	C
AT3G04940	3	1365730	1365836	2	18	C
AT5G01220	5	87182	87411	5	7	C
AT4G11920	4	7160666	7160774	2	15	C
AT3G54110	3	20051657	20051738	1	59	C
AT3G57890	3	21451124	21451207	2	6	C
AT1G33040	1	11966765	11967100	7	41	C
AT1G19120	1	6608761	6608862	2	10	C
AT3G50910	3	18931937	18932310	9	5	C
AT4G37910	4	17827371	17827465	2	15	C
AT4G34290	4	16411206	16412009	21	46	C
AT1G30820	1	10948850	10949142	6	14	C
AT1G20840	1	7247477	7247583	3	13	C
AT5G13160	5	4177687	4178292	16	6	C
AT2G37130	2	15606300	15606386	2	74	C
AT1G61770	1	22815393	22815482	2	5	C
AT1G76300	1	28631664	28631755	1	19	C
AT1G29700	1	10385457	10385554	2	24	C
AT1G70560	1	26610674	26610782	2	5	C
AT4G39660	4	18408934	18409016	2	28	C
AT2G44360	2	18328363	18328599	5	7	C
AT1G54290	1	20272873	20273019	4	8	C
AT2G46930	2	19291802	19291883	1	5	C
AT2G25060	2	10669584	10669656	1	14	C
AT1G09430	1	3043807	3043924	2	5	C
AT2G44050	2	18231532	18231617	2	23	C
AT2G24850	2	10590841	10590918	1	7	C
AT1G64150	1	23814268	23814353	2	6	C
AT5G15640	5	5089199	5089369	4	7	C
AT1G70000	1	26367625	26367707	2	13	C
AT3G01420	3	161113	161213	1	6	C
AT3G59810	3	22108513	22108596	1	34	C
AT1G01430	1	157757	157827	2	6	C
AT1G55270	1	20623239	20623525	7	7	C
AT2G37890	2	15869891	15870013	3	8	C
AT3G57530	3	21308031	21308123	2	7	C
AT2G21600	2	9250981	9251251	7	10	C
AT2G47490	2	19495398	19495596	5	5	C
AT3G16170	3	5477651	5477774	3	5	C
AT1G35680	1	13210305	13210613	7	66	C
AT3G25520	3	9271713	9271806	2	159	C
AT4G29080	4	14324694	14324796	2	16	C
AT1G64150	1	23812782	23813739	24	7	C
AT2G04650	2	1622267	1622354	2	7	C
AT5G11960	5	3860182	3860411	5	11	C
AT1G70610	1	26629830	26629913	2	8	C
AT3G61260	3	22686573	22686659	2	87	C
AT5G05170	5	1531493	1531587	2	6	C
AT1G51730	1	19191675	19191760	2	23	C
AT1G08370	1	2640244	2640307	1	21	C
AT5G61820	5	24851863	24851976	2	56	C
AT1G28380	1	9965269	9965353	2	5	C
AT2G45860	2	18882500	18882583	1	6	C
AT2G43820	2	18159981	18160066	1	5	C
AT1G36380	1	13702227	13702319	1	22	C
AT3G15810	3	5348457	5348917	11	18	C
AT5G26360	5	9258623	9258712	2	16	C
AT5G08420	5	2714256	2714506	6	5	C
AT1G71440	1	26927233	26927311	2	7	C
AT2G35900	2	15077652	15078409	19	5	C
AT5G08260	5	2660919	2661014	2	24	C
AT4G26900	4	13516267	13516378	2	6	C
AT5G35670	5	13873476	13873559	2	7	C
AT3G58140	3	21541016	21541174	3	33	C
AT1G45976	1	17202069	17202183	3	11	C
AT1G45130	1	17068652	17068720	1	5	C
AT5G51020	5	20763612	20763703	2	13	C
AT5G57120	5	23141150	23141249	3	17	C
AT4G26900	4	13519480	13519554	1	6	C
AT5G17550	5	5787996	5788121	2	5	C
AT4G10770	4	6632409	6632481	1	6	C
AT5G19820	5	6695895	6695991	2	6	C
AT5G45290	5	18367299	18367395	2	7	C
AT1G72150	1	27153977	27154071	2	33	C
AT2G05790	2	2199509	2199625	2	23	C
AT5G26830	5	9438083	9438240	4	7	C
AT1G29310	1	10252375	10252633	7	9	C
AT1G79260	1	29818734	29818839	2	12	C
AT4G34720	4	16568744	16569093	9	51	C
AT2G30710	2	13093386	13093486	2	8	C
AT5G13310	5	4263922	4264236	8	15	C
AT3G03250	3	752885	752963	1	25	C
AT1G29700	1	10386910	10387355	12	10	C
AT5G25900	5	9037460	9037527	2	6	C
AT1G60170	1	22198441	22198570	2	28	C
AT4G12910	4	7550987	7551069	1	23	C
AT5G61970	5	24909485	24909630	4	5	C
AT5G01015	5	5576	5694	3	6	C
AT2G36130	2	15174015	15174230	5	9	C
AT1G25682	1	9003641	9003936	7	10	C
AT3G26730	3	9825222	9825386	1	13	C
AT2G40940	2	17092897	17092990	2	5	C
AT4G32760	4	15800379	15800457	2	14	C
AT3G47730	3	17607692	17607778	1	5	C
AT2G21520	2	9224519	9224617	2	8	C
AT3G48170	3	17798186	17798315	3	8	C
AT4G26970	4	13545847	13545937	2	5	C
AT1G29990	1	10507727	10507819	2	32	C
AT3G53620	3	19893960	19894034	1	12	C
AT5G50375	5	20529640	20529789	4	9	C
AT3G05520	3	1599864	1600091	6	14	C
AT4G26850	4	13499960	13500053	2	20	C
AT4G16650	4	9373002	9373087	2	9	C
AT2G37250	2	15649816	15649894	1	28	C
AT4G32930	4	15899509	15899776	7	48	C
AT5G58710	5	23735942	23736064	2	56	C
AT1G05060	1	1451362	1451448	2	8	C
AT1G68570	1	25753311	25753440	3	6	C
AT1G07630	1	2351236	2351318	1	8	C
AT5G06360	5	1946366	1946445	1	24	C
AT3G49310	3	18297447	18297811	9	5	C
AT4G24350	4	12611108	12611179	1	10	C
AT2G21280	2	9119063	9119172	2	27	C
AT3G23570	3	8459375	8459466	1	11	C
AT1G25350	1	8893462	8893566	2	8	C
AT3G12780	3	4062129	4062223	1	37	C
AT2G45200	2	18646138	18646580	12	10	C
AT3G54600	3	20223370	20223674	7	12	C
AT5G12410	5	4023809	4023896	2	13	C
AT2G41250	2	17208693	17208971	7	6	C
AT2G39960	2	16690397	16690466	1	9	C
AT2G44640	2	18424635	18424783	3	8	C
AT4G31450	4	15256499	15256582	2	9	C
AT1G45000	1	17011764	17012034	6	37	C
AT3G25770	3	9408448	9408549	2	29	C
AT5G08590	5	2783966	2784040	1	26	C
AT3G28910	3	10912814	10913138	9	16	C
AT5G55730	5	22576234	22576975	20	5	C
AT4G24520	4	12663562	12663650	2	11	C
AT3G63140	3	23338730	23338795	1	36	C
AT4G02120	4	943498	943578	2	5	C
AT3G25920	3	9492739	9492831	2	59	C
AT4G17600	4	9804167	9804263	2	39	C
AT3G24590	3	8971676	8971748	1	9	C
AT3G10090	3	3109161	3109927	18	9	C
AT1G25490	1	8952731	8952862	3	7	C
AT4G31460	4	15260930	15261110	3	7	C
AT1G04790	1	1345109	1345466	9	14	C
AT5G14620	5	4718173	4718246	1	6	C
AT1G77840	1	29273450	29273760	8	13	C
AT5G54680	5	22235634	22235711	2	14	C
AT3G55250	3	20490628	20490737	3	5	C
AT5G48385	5	19625964	19626512	14	19	C
AT3G49080	3	18205577	18205756	4	15	C
AT4G01480	4	627259	627351	1	24	C
AT3G25930	3	9494791	9494908	2	7	C
AT1G29395	1	10289300	10289381	2	23	C
AT4G30190	4	14773049	14773150	2	10	C
AT1G77060	1	28957646	28957892	6	12	C
AT1G78560	1	29551892	29551986	2	14	C
AT5G20520	5	6945288	6945378	1	7	C
AT4G29960	4	14661183	14661370	4	8	C
AT1G29520	1	10324207	10324283	2	7	C
AT5G16440	5	5372005	5372305	8	22	C
AT1G50840	1	18843098	18843460	9	10	C
AT5G63200	5	25367751	25367825	1	8	C
AT4G37910	4	17827707	17828017	7	11	C
AT3G47300	3	17440326	17440395	1	7	C
AT3G19970	3	6960582	6960751	4	5	C
AT5G64670	5	25870413	25870700	7	5	C
AT5G15800	5	5152563	5152651	1	5	C
AT3G06650	3	2079916	2080006	2	6	C
AT4G17510	4	9767906	9767993	2	27	C
AT1G53560	1	19988639	19988720	1	19	C
AT1G36320	1	13673234	13673651	8	19	C
AT1G77120	1	28980856	28980941	1	62	C
AT1G09150	1	2948314	2948394	1	23	C
AT3G27350	3	10128383	10128474	2	9	C
AT5G42720	5	17149470	17149736	6	9	C
AT2G45730	2	18845009	18845129	3	6	C
AT4G24830	4	12795457	12795542	2	18	C
AT1G75440	1	28317997	28318340	8	14	C
AT2G17390	2	7563516	7563611	2	32	C
AT3G45620	3	16757021	16757389	9	7	C
AT1G78140	1	29407200	29407282	1	6	C
AT1G21630	1	7581594	7582219	17	8	C
AT5G61780	5	24842814	24842924	3	11	C
AT3G01720	3	265060	265318	6	5	C
AT2G47210	2	19388967	19389049	2	5	C
AT2G22780	2	9697531	9697614	2	8	C
AT5G50310	5	20496308	20496408	2	7	C
AT1G10410	1	3418130	3418215	1	5	C
AT5G42030	5	16829085	16829181	2	14	C
AT1G11910	1	4018023	4018121	2	30	C
AT3G19910	3	6927365	6927453	2	10	C
AT1G08980	1	2884572	2884651	1	29	C
AT4G35060	4	16686266	16686348	1	12	C
AT1G09760	1	3159484	3159578	2	11	C
AT3G20510	3	7161817	7161924	2	6	C
AT5G52920	5	21483661	21483730	1	96	C
AT1G50380	1	18668112	18668389	6	5	C
AT1G16750	1	5731241	5731329	2	8	C
AT2G30980	2	13189727	13189853	3	14	C
AT1G58440	1	21719637	21719736	2	5	C
AT4G18710	4	10297774	10297865	1	21	C
AT3G27925	3	10367974	10368042	1	34	C
AT3G21215	3	7443162	7443248	2	9	C
AT1G77940	1	29310053	29310160	2	23	C
AT3G01520	3	209487	209819	8	35	C
AT4G08520	4	5418901	5419104	4	11	C
AT5G01590	5	224943	225404	12	9	C
AT3G01640	3	240520	240683	4	7	C
AT1G22640	1	8006619	8006697	1	8	C
AT3G23620	3	8481168	8481279	3	7	C
AT1G02340	1	466798	466956	4	6	C
AT3G51090	3	18989292	18989378	2	9	C
AT1G13340	1	4570467	4570577	2	6	C
AT1G54150	1	20220611	20220693	1	6	C
AT4G34120	4	16341987	16342248	7	18	C
AT3G28715	3	10780767	10780861	2	8	C
AT3G17970	3	6151647	6151720	2	10	C
AT4G27230	4	13637728	13638141	10	31	C
AT5G22350	5	7398653	7398785	3	6	C
AT5G05170	5	1533782	1533888	2	8	C
AT5G49720	5	20216560	20216631	2	6	C
AT1G53230	1	19853776	19853868	2	11	C
AT4G19860	4	10779301	10779381	2	6	C
AT3G28710	3	10775502	10775614	3	37	C
AT1G04130	1	1075022	1075106	1	5	C
AT5G21160	5	7201168	7201308	3	10	C
AT4G00360	4	161374	161538	4	10	C
AT5G13240	5	4225346	4225435	2	6	C
AT5G57490	5	23302585	23302921	9	17	C
AT5G04590	5	1320727	1320864	3	11	C
AT5G43850	5	17646113	17646336	5	12	C
AT3G13882	3	4575540	4575786	6	18	C
AT5G46750	5	18988042	18988125	1	8	C
AT1G65370	1	24288810	24288891	1	6	C
AT1G65470	1	24323743	24323834	1	6	C
AT3G53100	3	19697165	19697278	2	6	C
AT5G50310	5	20495491	20495584	2	5	C
AT5G46860	5	19030064	19030175	1	17	C
AT4G00710	4	290605	290694	2	5	C
AT4G01810	4	779891	780210	8	7	C
AT3G07570	3	2418442	2418539	2	8	C
AT5G12120	5	3918110	3918566	11	5	C
AT3G14415	3	4819390	4819465	2	68	C
AT1G18450	1	6349125	6349260	3	6	C
AT2G23350	2	9951835	9951926	2	8	C
AT2G01720	2	320024	320109	2	8	C
AT3G45620	3	16758670	16758750	2	9	C
AT4G31450	4	15258008	15258727	19	5	C
AT2G31740	2	13500203	13500287	1	6	C
AT1G76030	1	28538694	28538781	1	12	C
AT4G08700	4	5567077	5567278	4	9	C
AT3G02530	3	529311	529393	2	8	C
AT4G21960	4	11647976	11648095	3	98	C
AT1G14810	1	5103956	5104066	2	8	C
AT2G03120	2	939008	939122	2	11	C
AT2G42880	2	17848937	17849082	3	7	C
AT3G02450	3	503083	503222	3	10	C
AT4G34620	4	16535868	16535963	2	268	C
AT1G33230	1	12047026	12047100	2	15	C
AT3G12730	3	4047762	4047863	2	6	C
AT1G68830	1	25876978	25877374	10	5	C
AT3G02770	3	601341	601706	10	29	C
AT1G75440	1	28317698	28317931	5	9	C
AT1G45130	1	17070210	17070299	1	8	C
AT3G54050	3	20029332	20029433	2	82	C
AT5G62290	5	25037504	25037611	2	7	C
AT5G13720	5	4428585	4428676	2	10	C
AT5G50375	5	20529090	20529173	2	10	C
AT1G26660	1	9212378	9212532	4	6	C
AT2G39270	2	16407398	16407768	9	8	C
AT1G09340	1	3016718	3016817	2	162	C
AT4G29080	4	14324694	14324796	2	16	C
AT5G57280	5	23223439	23223546	2	7	C
AT3G45140	3	16537917	16538019	2	13	C
AT1G20950	1	7298621	7298711	1	5	C
AT3G06650	3	2079329	2079409	1	32	C
AT1G12000	1	4051137	4051241	2	6	C
AT5G24420	5	8337417	8337504	1	28	C
AT1G01050	1	31603	31691	1	53	C
AT4G22350	4	11804182	11804291	1	7	C
AT5G15640	5	5088908	5089049	3	5	C
AT5G04850	5	1409093	1409176	2	12	C
AT5G13260	5	4244063	4244149	2	7	C
AT4G09460	4	5993280	5993587	7	16	C
AT2G34480	2	14541118	14541224	2	41	C
AT2G32070	2	13648821	13648953	3	7	C
AT2G17390	2	7564212	7564487	7	21	C
AT2G31140	2	13277890	13278142	6	8	C
AT3G13750	3	4512226	4512329	2	19	C
AT4G32340	4	15612877	15613289	10	14	C
AT1G48920	1	18103568	18103681	2	6	C
AT4G34490	4	16485496	16485583	2	6	C
AT2G05920	2	2270493	2270603	2	11	C
AT1G77090	1	28965868	28965983	2	8	C
AT5G57350	5	23252350	23252430	2	7	C
AT4G30190	4	14770920	14771009	1	77	C
AT1G01940	1	324418	324635	5	12	C
AT3G19760	3	6865813	6865949	3	27	C
AT5G16980	5	5580070	5580294	3	5	C
AT2G30440	2	12981714	12981795	2	10	C
AT4G31450	4	15258008	15258727	19	5	C
AT2G24200	2	10294518	10294615	2	30	C
AT3G52155	3	19355541	19355625	1	8	C
AT3G23530	3	8440453	8440543	2	8	C
AT5G40160	5	16081009	16081158	3	9	C
AT1G12240	1	4156976	4157059	1	21	C
AT1G19715	1	6817225	6817313	2	8	C
AT3G02530	3	529311	529393	2	8	C
AT1G04340	1	1164086	1164667	15	7	C
AT4G38040	4	17867994	17868076	1	6	C
AT1G01470	1	172545	172619	1	42	C
AT1G75500	1	28342145	28342256	3	23	C
AT3G16100	3	5459980	5460064	2	26	C
AT1G20410	1	7079405	7079496	2	5	C
AT1G62740	1	23236785	23236931	3	14	C
AT3G04520	3	1217817	1217916	2	10	C
AT1G27400	1	9516410	9516498	1	62	C
AT3G17590	3	6018313	6018414	2	8	C
AT5G39210	5	15720759	15720954	5	20	C
AT3G14290	3	4766204	4766295	1	18	C
AT4G33220	4	16025145	16025243	2	8	C
AT3G46970	3	17315947	17316099	4	6	C
AT2G32880	2	13957000	13957090	2	5	C
AT1G73760	1	27743822	27744239	10	6	C
AT3G54660	3	20241376	20241483	2	37	C
AT2G35760	2	15039360	15039442	1	16	C
AT3G55530	3	20607741	20607826	1	16	C
AT1G18060	1	6212826	6213159	9	15	C
AT4G28400	4	14048539	14049034	12	15	C
AT5G61240	5	24648707	24648810	2	18	C
AT2G29210	2	12565749	12565901	4	12	C
AT5G14100	5	4551130	4551209	1	6	C
AT5G18550	5	6161202	6161340	3	5	C
AT4G21990	4	11658544	11658628	2	39	C
AT4G17090	4	9606328	9606423	2	12	C
AT1G17745	1	6101770	6103625	46	8	C
AT2G25110	2	10692191	10692427	6	21	C
AT2G38400	2	16091098	16091449	9	19	C
AT3G20930	3	7333556	7333668	2	5	C
AT5G36160	5	14250613	14250689	2	18	C
AT2G24550	2	10435554	10435806	6	14	C
AT2G19520	2	8463792	8463883	2	10	C
AT2G44050	2	18232648	18232744	2	13	C
AT4G01935	4	841584	841690	2	6	C
AT4G35780	4	16946806	16946878	1	10	C
AT3G24030	3	8680262	8680380	3	7	C
AT1G49140	1	18181399	18181647	6	52	C
AT1G47530	1	17455786	17455876	2	6	C
AT4G32570	4	15717172	15717248	1	10	C
AT5G53470	5	21728671	21728791	3	5	C
AT3G15190	3	5116724	5117161	12	72	C
AT5G11980	5	3871282	3871778	13	8	C
AT1G33990	1	12357272	12357373	2	7	C
AT5G27430	5	9687877	9688465	16	26	C
AT1G16850	1	5765269	5765365	2	11	C
AT1G27510	1	9557851	9557949	2	9	C
AT3G63080	3	23321367	23321453	1	8	C
AT5G56630	5	22941877	22941955	1	7	C
AT3G29090	3	11075288	11075355	1	12	C
AT1G72970	1	27456607	27456990	9	33	C
AT3G23810	3	8588767	8588966	5	20	C
AT1G24070	1	8518871	8518952	2	5	C
AT3G01480	3	188718	189011	8	24	C
AT3G12760	3	4055963	4056062	2	7	C
AT5G22120	5	7336141	7336225	2	16	C
AT3G01770	3	277237	277312	1	10	C
AT2G36835	2	15458161	15458241	2	20	C
AT5G16050	5	5244095	5244207	3	36	C
AT1G09795	1	3176428	3176596	4	17	C
AT2G21280	2	9119390	9119533	3	25	C
AT5G15170	5	4926371	4926453	2	6	C
AT1G80410	1	30233518	30233602	2	9	C
AT5G21070	5	7157161	7157290	3	7	C
AT1G09430	1	3042237	3042491	7	25	C
AT3G48120	3	17784114	17784827	19	5	C
AT4G01120	4	483499	483569	1	13	C
AT5G02450	5	533590	534036	11	313	C
AT5G42890	5	17211768	17212502	18	38	C
AT5G56360	5	22841012	22841107	2	11	C
AT5G45600	5	18506701	18506806	2	5	C
AT1G25450	1	8939115	8939238	3	5	C
AT1G74520	1	28012185	28012265	2	26	C
AT2G29320	2	12599957	12600065	1	8	C
AT4G21570	4	11472288	11472746	12	15	C
AT1G18800	1	6482482	6482603	3	25	C
AT4G37925	4	17830943	17831025	2	14	C
AT1G70370	1	26518496	26518609	3	11	C
AT1G32990	1	11956028	11956117	1	43	C
AT5G21090	5	7166465	7166579	2	131	C
AT5G46210	5	18753154	18753632	12	6	C
AT3G54110	3	20051496	20051577	1	19	C
AT5G52100	5	21187535	21187621	2	5	C
AT3G28460	3	10674953	10675030	1	7	C
AT3G28710	3	10775502	10775614	3	37	C
AT5G25440	5	8855707	8856060	10	6	C
AT4G01320	4	547941	548019	1	5	C
AT4G37540	4	17640182	17640318	2	7	C
AT1G15980	1	5489734	5489830	2	5	C
AT1G20580	1	7130133	7130298	4	104	C
AT1G21900	1	7691467	7691546	1	18	C
AT5G25780	5	8976535	8976647	2	5	C
AT2G38480	2	16118230	16118309	1	15	C
AT2G23350	2	9952018	9952097	2	11	C
AT1G78370	1	29489660	29489781	2	31	C
AT4G14790	4	8496434	8496517	1	6	C
AT3G55360	3	20533079	20533539	12	126	C
AT1G16700	1	5710554	5710652	2	20	C
AT2G34460	2	14537104	14537175	2	30	C
AT5G06290	5	1920753	1920870	2	35	C
AT5G52920	5	21483661	21483730	1	96	C
AT3G15850	3	5359620	5359708	2	10	C
AT4G08280	4	5230559	5230960	8	11	C
AT3G02530	3	529311	529393	2	8	C
AT1G70310	1	26490738	26490833	2	20	C
AT3G18270	3	6263715	6263792	2	10	C
AT5G12440	5	4035650	4035737	2	8	C
AT2G13560	2	5661234	5661578	9	15	C
AT3G18035	3	6171269	6171353	1	16	C
AT1G27000	1	9374764	9374874	2	34	C
AT5G10770	5	3404156	3404240	1	5	C
AT1G59870	1	22040917	22041001	2	8	C
AT5G24450	5	8348387	8348758	9	5	C
AT5G23575	5	7948719	7948894	3	6	C
AT1G70670	1	26649374	26649476	2	10	C
AT4G01310	4	544661	544744	2	58	C
AT1G55360	1	20670570	20670650	1	11	C
AT1G76700	1	28787383	28787567	3	6	C
AT1G75900	1	28503124	28503445	8	38	C
AT5G02960	5	693419	693505	2	164	C
AT1G68060	1	25515374	25515453	1	7	C
AT3G58100	3	21526534	21526758	5	5	C
AT5G59740	5	24089987	24090092	3	6	C
AT1G18640	1	6417014	6417131	2	12	C
AT5G12250	5	3962485	3962577	2	33	C
AT2G24550	2	10435554	10435806	6	14	C
AT3G17900	3	6129467	6129555	1	7	C
AT3G51420	3	19095461	19095535	1	5	C
AT5G19910	5	6731499	6731614	3	6	C
AT1G79750	1	30015281	30015372	2	6	C
AT1G24180	1	8562121	8562516	10	10	C
AT5G48970	5	19874473	19875050	15	7	C
AT3G26280	3	9632210	9632306	2	5	C
AT1G28120	1	9815178	9815378	5	6	C
AT2G39420	2	16468133	16468413	7	5	C
AT4G14690	4	8418504	8418596	2	14	C
AT5G01220	5	89169	89536	10	6	C
AT4G18060	4	10029410	10029613	4	12	C
AT3G15000	3	5050987	5051069	1	17	C
AT2G26560	2	11302566	11302647	2	7	C
AT1G11905	1	4015241	4015838	15	6	C
AT1G77670	1	29195092	29195626	13	19	C
AT3G19970	3	6958743	6959361	15	5	C
AT3G17930	3	6142826	6142913	1	43	C
AT5G47090	5	19144698	19144983	7	12	C
AT1G35460	1	13041148	13041246	2	5	C
AT5G03290	5	794962	795088	3	9	C
AT3G49360	3	18314666	18314874	5	12	C
AT1G01160	1	73165	73286	2	16	C
AT4G00170	4	71141	71208	1	5	C
AT1G64660	1	24033551	24033649	2	8	C
AT5G46340	5	18813744	18813824	1	6	C
AT4G01897	4	820649	821093	11	9	C
AT4G24280	4	12591918	12592045	2	5	C
AT4G26970	4	13544229	13544305	1	8	C
AT3G03220	3	742975	743493	14	5	C
AT3G28910	3	10913270	10913384	3	11	C
AT5G03300	5	797519	797683	4	15	C
AT4G18910	4	10367670	10367805	3	7	C
AT3G49530	3	18373828	18373944	3	12	C
AT5G44190	5	17817167	17817518	9	21	C
AT3G26710	3	9815568	9815650	2	17	C
AT2G26560	2	11301069	11301163	2	14	C
AT3G58010	3	21488034	21488190	3	8	C
AT1G44800	1	16917785	16918034	6	7	C
AT4G01100	4	478793	478874	1	10	C
AT3G43220	3	15208201	15208350	2	7	C
AT4G23630	4	12319323	12319414	2	89	C
AT1G63800	1	23671882	23671972	2	11	C
AT3G57870	3	21439871	21439961	2	67	C
AT1G64150	1	23814049	23814136	2	7	C
AT1G58380	1	21693474	21693588	3	14	C
AT5G19960	5	6744143	6744382	6	7	C
AT5G54810	5	22283373	22283621	6	28	C
AT5G33320	5	12606565	12607065	13	19	C
AT3G24820	3	9063187	9063953	20	7	C
AT1G19670	1	6804492	6804643	3	16	C
AT2G01820	2	358208	358392	4	6	C
AT3G63190	3	23354010	23354120	2	50	C
AT1G22450	1	7926253	7926393	4	36	C
AT3G20930	3	7332539	7332626	2	7	C
AT5G62190	5	24999565	24999677	3	10	C
AT2G21520	2	9224519	9224617	2	8	C
AT4G36940	4	17417311	17417378	1	9	C
AT5G18550	5	6161202	6161340	3	5	C
AT1G05385	1	1583347	1583567	5	12	C
AT1G26450	1	9149870	9149997	3	5	C
AT4G33030	4	15937087	15937167	2	5	C
AT5G47420	5	19251873	19251950	2	5	C
AT1G21760	1	7650866	7650952	1	10	C
AT1G66430	1	24782637	24782710	2	8	C
AT5G45130	5	18262781	18262994	5	30	C
AT3G09760	3	2994066	2994181	3	5	C
AT1G08510	1	2691870	2691958	2	8	C
AT3G29280	3	11238473	11238564	2	9	C
AT3G62030	3	22985528	22985617	2	101	C
AT3G19800	3	6876592	6876692	2	8	C
AT5G19850	5	6710247	6710317	2	6	C
AT1G70660	1	26644763	26645094	8	8	C
AT1G61890	1	22872616	22872710	2	8	C
AT3G46540	3	17146159	17146252	2	8	C
AT1G74050	1	27851073	27851250	4	83	C
AT2G38700	2	16188198	16188276	1	10	C
AT5G61500	5	24751334	24751434	2	17	C
AT2G01470	2	212478	212637	4	9	C
AT1G20950	1	7297570	7297672	2	16	C
AT3G18215	3	6241140	6241794	17	6	C
AT1G76300	1	28631664	28631755	1	19	C
AT5G13780	5	4447892	4448305	10	30	C
AT4G02120	4	943629	943706	2	5	C
AT2G04400	2	1533397	1533488	2	8	C
AT1G79750	1	30015955	30016041	1	15	C
AT4G35220	4	16753554	16753675	3	5	C
AT4G21110	4	11267779	11267877	2	11	C
AT2G32380	2	13754052	13754482	11	12	C
AT4G33060	4	15948759	15948875	2	10	C
AT2G46540	2	19117795	19118228	12	44	C
AT1G05160	1	1487730	1487809	2	6	C
AT5G23010	5	7704558	7705057	13	6	C
AT1G24400	1	8651651	8651758	2	5	C
AT4G19350	4	10562282	10562364	1	6	C
AT1G15980	1	5490591	5490668	1	6	C
AT3G27240	3	10057862	10057960	2	31	C
AT3G54470	3	20179395	20179488	2	19	C
AT4G39960	4	18534691	18534843	4	9	C
AT5G59840	5	24124760	24124867	2	8	C
AT2G38140	2	15988316	15988402	1	103	C
AT1G64670	1	24034999	24035260	7	5	C
AT2G24820	2	10582513	10582602	2	8	C
AT5G27210	5	9573360	9573801	11	5	C
AT5G16830	5	5533597	5533857	6	8	C
AT4G35020	4	16673281	16673583	8	13	C
AT3G50910	3	18931937	18932310	9	5	C
AT4G20330	4	10983045	10983370	8	12	C
AT4G26240	4	13287612	13288021	11	13	C
AT1G48570	1	17959784	17959881	2	5	C
AT3G23620	3	8480224	8480410	5	51	C
AT5G11800	5	3803711	3803789	1	7	C
AT1G20630	1	7149007	7149095	2	7	C
AT3G19800	3	6877116	6877254	4	10	C
AT3G25230	3	9190629	9190716	2	7	C
AT3G15180	3	5115621	5115723	2	10	C
AT5G58440	5	23641467	23641773	8	5	C
AT3G20410	3	7118000	7118083	2	5	C
AT1G60995	1	22473294	22473473	4	9	C
AT4G23630	4	12318346	12318750	10	283	C
AT4G15130	4	8638316	8638413	2	5	C
AT4G30780	4	14991995	14992130	3	5	C
AT1G76180	1	28592216	28592301	1	67	C
AT3G22740	3	8033534	8033621	2	5	C
AT1G66520	1	24821537	24821644	2	6	C
AT5G11520	5	3686328	3686421	2	6	C
AT2G20725	2	8942252	8942338	1	13	C
AT1G80560	1	30294212	30294300	2	6	C
AT4G01000	4	432333	432497	4	27	C
AT1G01930	1	322407	322511	2	5	C
AT2G17200	2	7489524	7489694	4	37	C
AT1G19880	1	6902220	6902312	2	5	C
AT4G16630	4	9362214	9362305	1	6	C
AT2G35780	2	15045327	15045410	1	6	C
AT3G17850	3	6111996	6112110	3	5	C
AT4G23885	4	12419553	12419902	9	16	C
AT1G09150	1	2947658	2948175	14	7	C
AT2G26330	2	11220133	11220235	3	14	C
AT5G23860	5	8043360	8043487	3	16	C
AT1G04410	1	1190640	1190744	2	304	C
AT2G21190	2	9089600	9089674	2	16	C
AT4G28590	4	14125477	14125564	2	5	C
AT1G45000	1	17012156	17012249	1	38	C
AT3G01800	3	287393	287469	1	8	C
AT5G43630	5	17546818	17546896	1	5	C
AT1G49740	1	18413034	18413115	2	12	C
AT4G29960	4	14661609	14661884	7	17	C
AT1G60070	1	22147705	22148082	9	6	C
AT2G22360	2	9504787	9505222	11	7	C
AT1G19450	1	6733462	6733555	2	5	C
AT1G21380	1	7487651	7487731	2	10	C
AT3G20630	3	7203645	7203738	2	5	C
EST-dbest_42461382x2-3-.23105	4	453047	453115	1	7	C
AT2G46070	2	18954591	18954675	2	6	C
AT3G15580	3	5274883	5274975	2	19	C
AT5G48030	5	19483621	19483722	2	9	C
AT2G29570	2	12657633	12657714	1	7	C
AT5G39340	5	15766236	15766723	13	9	C
AT5G12950	5	4095286	4095380	2	7	C
AT2G18900	2	8199023	8199108	1	5	C
AT1G76030	1	28539848	28539939	2	7	C
AT2G38500	2	16124925	16125018	2	9	C
AT2G18230	2	7940284	7940380	2	36	C
AT5G64610	5	25847285	25847421	3	5	C
AT2G27290	2	11686121	11686605	13	6	C
AT5G61030	5	24578233	24578325	1	7	C
AT5G13100	5	4157407	4157600	5	5	C
AT1G19715	1	6817225	6817313	2	8	C
AT3G62910	3	23268888	23268961	2	9	C
AT4G36940	4	17417862	17417960	2	5	C
AT2G23070	2	9831465	9831579	2	54	C
AT5G08000	5	2564441	2565024	16	12	C
AT5G28540	5	10541180	10541268	2	8	C
AT5G61970	5	24906792	24906978	5	5	C
AT1G48960	1	18116659	18116760	2	7	C
AT3G54020	3	20017289	20017530	6	11	C
AT1G29880	1	10460375	10460468	2	9	C
AT2G17200	2	7490170	7490348	3	8	C
AT5G45420	5	18421643	18422887	34	15	C
AT4G25150	4	12901924	12902091	4	5	C
AT1G43560	1	16401393	16402099	18	12	C
AT5G63850	5	25569322	25569415	2	8	C
AT4G14030	4	8098757	8098846	2	19	C
AT2G18110	2	7879391	7879691	8	38	C
AT2G35880	2	15070979	15071087	2	8	C
AT1G29030	1	10129398	10129496	2	6	C
AT3G02530	3	528889	528987	3	24	C
AT3G02690	3	581261	581352	2	23	C
AT5G39850	5	15967310	15967634	8	15	C
AT1G77710	1	29211713	29211787	1	74	C
AT1G59610	1	21897770	21897884	3	15	C
AT1G12000	1	4050517	4050600	2	35	C
AT3G56090	3	20826487	20826651	4	17	C
AT3G46460	3	17108159	17108256	1	9	C
AT3G19515	3	6769922	6770101	4	7	C
AT4G24520	4	12663562	12663650	2	11	C
AT5G46800	5	19006517	19006644	3	11	C
AT5G55200	5	22412076	22412385	7	18	C
AT3G52870	3	19605631	19605747	3	7	C
AT2G22480	2	9555190	9555326	2	16	C
AT5G10110	5	3166757	3166860	2	6	C
AT1G09815	1	3189644	3189858	5	42	C
AT4G35020	4	16674343	16674440	2	5	C
AT1G20630	1	7149187	7149275	2	10	C
AT1G70000	1	26367918	26368008	1	6	C
AT4G27650	4	13805355	13805529	4	7	C
AT1G19680	1	6805636	6805796	4	14	C
AT3G24190	3	8747485	8747575	1	31	C
AT5G49570	5	20129656	20129729	1	12	C
AT1G21920	1	7704908	7704988	2	5	C
AT3G57290	3	21208713	21209031	8	5	C
AT1G02140	1	403527	403769	5	75	C
AT3G22231	3	7846148	7846273	3	67	C
AT3G06950	3	2193944	2194020	2	16	C
AT1G27510	1	9555034	9555110	2	21	C
AT3G22890	3	8114015	8114100	2	26	C
AT1G53210	1	19849507	19849651	3	18	C
AT4G28540	4	14108992	14109075	1	5	C
AT3G48100	3	17771472	17771573	3	6	C
AT4G12600	4	7453522	7454046	14	43	C
AT1G30630	1	10859896	10859983	2	32	C
AT5G50720	5	20651398	20651476	2	5	C
AT5G03340	5	812958	813102	3	13	C
AT2G35780	2	15045540	15045990	11	6	C
AT4G15880	4	9014656	9014752	2	7	C
AT3G06730	3	2125640	2125734	2	25	C
AT5G13740	5	4433481	4433553	1	6	C
AT2G39130	2	16330348	16330422	1	12	C
AT1G05010	1	1432518	1432588	2	60	C
AT1G03140	1	754891	755379	13	6	C
AT4G25370	4	12974468	12974545	1	49	C
AT5G59960	5	24161110	24161365	6	6	C
AT3G54820	3	20313813	20314366	14	8	C
AT5G27560	5	9732031	9732225	4	18	C
AT2G37660	2	15802679	15802792	2	28	C
AT2G18910	2	8200152	8200578	11	13	C
AT5G22330	5	7391453	7391529	1	13	C
AT5G16550	5	5405884	5406139	6	20	C
AT5G38720	5	15525733	15525891	4	5	C
AT4G32240	4	15568844	15568926	2	31	C
AT3G17590	3	6018500	6018580	2	6	C
AT3G19850	3	6901004	6901099	2	9	C
AT3G03340	3	789337	789427	2	7	C
AT2G18230	2	7939794	7939886	2	39	C
AT5G57490	5	23302074	23302361	7	21	C
AT4G35890	4	16999908	17000149	6	12	C
AT4G37590	4	17665096	17665230	3	7	C
AT3G55460	3	20573627	20573766	3	8	C
AT1G24360	1	8640973	8641057	2	45	C
AT5G11710	5	3773634	3773720	1	11	C
AT2G24150	2	10273904	10274002	2	9	C
AT4G30950	4	15059515	15059639	2	32	C
AT5G23310	5	7851633	7851732	2	5	C
AT5G16710	5	5483512	5483831	8	76	C
AT1G67080	1	25050026	25050295	6	6	C
AT3G09180	3	2819818	2819988	4	8	C
AT3G18050	3	6181604	6182257	17	5	C
AT4G30490	4	14899754	14899832	1	6	C
AT4G07390	4	4196277	4196358	2	19	C
AT1G09430	1	3042908	3043017	2	6	C
AT2G45140	2	18618955	18619033	1	7	C
AT3G15480	3	5227022	5227582	15	25	C
AT5G45330	5	18381108	18381215	2	18	C
AT1G42430	1	15896190	15896305	1	5	C
AT4G25810	4	13128974	13129056	1	20	C
AT3G55460	3	20572356	20573454	30	53	C
AT5G11800	5	3803711	3803789	1	7	C
AT5G55940	5	22673774	22674277	13	17	C
AT4G08520	4	5417387	5417862	12	10	C
AT3G42050	3	14242465	14242547	1	27	C
AT2G24020	2	10225332	10225552	6	18	C
AT2G16780	2	7290123	7290346	6	11	C
AT5G16730	5	5498362	5498453	2	7	C
AT1G09150	1	2946396	2946547	3	10	C
AT3G22740	3	8034731	8035536	20	13	C
AT4G35250	4	16771583	16771695	2	26	C
AT5G05580	5	1664806	1664898	2	8	C
AT5G20910	5	7093109	7093381	7	11	C
AT5G65620	5	26239816	26239908	2	8	C
AT1G26570	1	9182290	9182766	12	5	C
AT3G07050	3	2231499	2231579	1	8	C
AT3G22435	3	7956453	7957256	22	5	C
AT1G13820	1	4736464	4736539	2	7	C
AT4G25890	4	13159798	13160203	11	35	C
AT3G07340	3	2341416	2341505	2	11	C
AT1G80560	1	30293647	30293735	1	6	C
AT4G18340	4	10130331	10130454	2	8	C
AT4G28540	4	14107551	14107803	7	9	C
AT2G45730	2	18845698	18845817	3	12	C
AT1G02475	1	514801	514890	1	18	C
AT4G36990	4	17440874	17441064	4	5	C
AT3G08010	3	2556532	2556601	1	16	C
AT2G38760	2	16208477	16208550	2	10	C
AT5G14240	5	4596399	4596589	5	14	C
AT2G23980	2	10211112	10211466	9	6	C
AT3G55005	3	20395196	20395502	8	8	C
AT1G32470	1	11739588	11739668	1	82	C
AT3G52880	3	19614119	19614278	3	119	C
AT1G75900	1	28503926	28504057	3	13	C
AT5G43720	5	17575879	17575964	2	18	C
AT2G38380	2	16084083	16084162	1	20	C
AT5G11450	5	3654794	3654989	4	12	C
AT3G42050	3	14241970	14242058	2	24	C
AT2G45220	2	18652041	18652617	15	5	C
AT2G36230	2	15202329	15202425	2	9	C
AT3G54360	3	20141730	20141847	3	8	C
AT2G17730	2	7712191	7712271	1	5	C
AT3G10210	3	3160641	3160878	6	6	C
AT4G19070	4	10447749	10448086	8	6	C
AT5G13740	5	4435831	4435973	3	10	C
AT1G14300	1	4882709	4882810	2	7	C
AT1G77420	1	29099337	29099415	1	5	C
AT1G14830	1	5108054	5108130	2	10	C
AT1G19600	1	6780307	6780409	2	6	C
AT3G56490	3	20953240	20953593	8	165	C
AT1G27900	1	9715750	9715856	2	5	C
AT3G27350	3	10128539	10128633	1	10	C
AT1G55900	1	20907139	20907374	6	5	C
AT1G21920	1	7704908	7704988	2	5	C
AT1G77760	1	29242897	29242987	1	5	C
AT1G02680	1	581188	581277	2	10	C
AT1G36990	1	14030107	14030203	1	13	C
AT4G24280	4	12591269	12591401	3	6	C
AT3G56460	3	20944849	20944947	2	8	C
AT3G28715	3	10780767	10780861	2	8	C
AT4G11920	4	7160666	7160774	2	15	C
AT3G01800	3	286761	286863	2	6	C
AT5G11980	5	3870435	3870557	3	5	C
AT5G44000	5	17719644	17719733	1	5	C
AT3G51240	3	19037268	19037349	1	8	C
AT4G26310	4	13314028	13314123	2	5	C
AT4G37040	4	17455527	17455653	3	34	C
AT1G53210	1	19850866	19850952	1	47	C
AT4G00490	4	224723	224803	1	10	C
AT1G79530	1	29923276	29923372	2	23	C
AT1G09760	1	3160790	3160888	2	9	C
AT5G52650	5	21374113	21374225	2	27	C
AT5G25100	5	8650611	8650897	7	8	C
AT2G15860	2	6913012	6913533	13	7	C
AT5G57350	5	23251020	23251128	2	7	C
AT5G46340	5	18813744	18813824	1	6	C
AT4G27390	4	13703482	13703574	2	8	C
AT3G17590	3	6019447	6019546	3	5	C
AT3G15850	3	5359851	5359936	1	10	C
AT5G27720	5	9816052	9816182	3	34	C
AT4G19860	4	10778668	10778770	2	6	C
AT4G15880	4	9015590	9015749	4	19	C
AT1G62430	1	23110020	23110109	2	6	C
AT4G27830	4	13862828	13862904	1	6	C
AT5G50320	5	20499443	20499532	2	5	C
AT2G02810	2	802263	802358	2	5	C
AT1G71440	1	26925228	26925325	2	8	C
AT4G38800	4	18114056	18114296	6	31	C
AT3G55460	3	20573627	20573766	3	8	C
AT4G34260	4	16398406	16398678	7	15	C
AT5G54870	5	22307153	22307245	2	7	C
AT3G21215	3	7444212	7444407	5	11	C
AT5G14220	5	4583630	4583747	2	6	C
AT1G29330	1	10258755	10258839	1	10	C
AT1G03475	1	869964	870143	4	7	C
AT5G24300	5	8268087	8268225	2	5	C
AT3G45260	3	16609209	16609389	4	6	C
AT3G47610	3	17561569	17561838	7	7	C
AT2G01190	2	116324	116433	2	5	C
AT1G69340	1	26072785	26072863	1	22	C
AT1G60740	1	22365132	22365228	2	10	C
AT4G39690	4	18421121	18421200	2	5	C
AT4G11010	4	6733335	6733423	2	36	C
AT5G59310	5	23942532	23942668	3	69	C
AT3G01690	3	257364	257463	2	19	C
AT5G47370	5	19234589	19234722	3	10	C
AT1G03950	1	1011689	1011775	2	5	C
AT2G26560	2	11302566	11302647	2	7	C
AT5G15800	5	5152001	5152136	3	5	C
AT1G69700	1	26225164	26225248	2	7	C
AT5G13840	5	4468966	4469052	1	9	C
AT1G17560	1	6038093	6038196	2	8	C
AT5G43750	5	17597764	17597841	1	15	C
AT5G12410	5	4023301	4023687	10	13	C
AT3G20740	3	7249463	7249563	2	8	C
AT2G43550	2	18080438	18080513	1	44	C
AT4G13930	4	8048253	8048344	2	23	C
AT1G60080	1	22156342	22156422	1	7	C
AT2G31040	2	13216505	13216608	2	29	C
AT3G06500	3	2014358	2014440	2	5	C
AT3G05070	3	1417276	1417480	5	19	C
AT1G18630	1	6415535	6415616	1	6	C
AT4G31750	4	15366705	15367132	11	6	C
AT2G39870	2	16651049	16651131	2	21	C
AT3G60910	3	22512887	22513003	2	8	C
AT2G45790	2	18864360	18864443	2	8	C
AT5G05110	5	1507727	1507827	2	10	C
AT1G56330	1	21090831	21091726	22	63	C
AT5G24430	5	8339797	8340198	10	5	C
AT3G61540	3	22786404	22786479	2	10	C
AT5G24590	5	8417641	8417724	1	5	C
AT1G48240	1	17812981	17813072	1	10	C
AT3G61640	3	22821368	22821488	3	6	C
AT4G30780	4	14990671	14990842	3	6	C
AT3G14620	3	4915275	4915379	2	9	C
AT5G17550	5	5787190	5787496	8	6	C
AT2G21045	2	9035369	9035455	1	9	C
AT5G01720	5	267169	267310	3	5	C
AT5G49460	5	20074978	20075060	1	11	C
AT3G61640	3	22821368	22821488	3	6	C
AT4G02480	4	1083703	1083784	1	10	C
AT3G12760	3	4056485	4056567	1	46	C
AT1G11910	1	4019195	4019378	5	70	C
AT2G48160	2	19696886	19697166	7	5	C
AT2G32990	2	14010679	14010967	7	7	C
AT3G17365	3	5947503	5947608	2	9	C
AT1G08460	1	2672769	2672917	3	18	C
AT2G27680	2	11812011	11812103	2	8	C
AT2G25490	2	10856958	10857327	10	12	C
AT4G31530	4	15282756	15282830	2	5	C
AT1G32550	1	11773511	11773862	9	11	C
AT1G51580	1	19131554	19131632	1	5	C
AT5G63050	5	25310664	25310945	7	8	C
AT4G29130	4	14352768	14352832	1	5	C
AT4G31130	4	15137785	15138380	16	9	C
AT5G61780	5	24843121	24843212	2	9	C
AT1G43900	1	16657986	16658121	3	9	C
AT1G72090	1	27129280	27129517	5	6	C
AT5G15930	5	5199962	5200322	9	10	C
AT5G54180	5	22006006	22006141	3	6	C
AT2G34770	2	14674696	14674771	1	14	C
AT2G01735	2	325637	325729	2	9	C
AT2G31400	2	13395101	13395198	2	8	C
AT5G23010	5	7703621	7704296	17	9	C
AT3G10380	3	3221382	3221762	10	6	C
AT5G11880	5	3829068	3829160	1	5	C
AT2G01470	2	212961	213051	2	12	C
AT5G53310	5	21652638	21653140	13	15	C
AT3G03250	3	750160	750240	2	62	C
AT5G16750	5	5504868	5504955	2	10	C
AT2G43350	2	18016906	18016999	2	13	C
AT1G73110	1	27498907	27499002	2	5	C
AT5G08565	5	2776228	2776578	8	7	C
AT2G44490	2	18372546	18372632	1	7	C
AT1G21630	1	7581594	7582219	17	8	C
AT2G39870	2	16651049	16651131	2	21	C
AT1G60550	1	22310944	22311265	6	6	C
AT3G47000	3	17326353	17326440	2	5	C
AT3G25860	3	9463583	9463717	3	44	C
AT2G26190	2	11155882	11155972	1	5	C
AT1G09430	1	3043100	3043368	7	5	C
AT4G33400	4	16078474	16078756	8	7	C
AT3G10520	3	3276662	3276758	1	10	C
AT1G57600	1	21334765	21334849	1	6	C
AT5G32450	5	12096944	12097021	1	29	C
AT2G17730	2	7711921	7712021	2	10	C
AT3G45140	3	16537917	16538019	2	13	C
AT1G04630	1	1290223	1290769	15	21	C
AT5G63135	5	25342635	25343521	23	6	C
AT2G05710	2	2144010	2144139	3	5	C
AT5G53140	5	21566024	21566407	10	23	C
AT2G17760	2	7723054	7723154	2	16	C
AT1G10310	1	3383354	3383653	7	15	C
AT2G43350	2	18016554	18016634	2	9	C
AT5G39800	5	15953812	15954095	2	10	C
AT3G10130	3	3132672	3132750	1	5	C
AT4G38920	4	18147401	18148091	18	73	C
AT1G21790	1	7654606	7654881	7	14	C
AT1G64550	1	23976634	23976725	2	11	C
AT2G20570	2	8863943	8864083	4	13	C
AT4G30020	4	14678425	14678598	4	8	C
AT3G07640	3	2438458	2439053	16	9	C
AT1G20630	1	7149187	7149275	2	10	C
AT1G63800	1	23671882	23671972	2	11	C
AT3G50360	3	18686145	18686225	1	19	C
AT1G53290	1	19876498	19876581	2	7	C
AT3G06980	3	2201800	2201930	2	6	C
AT4G28880	4	14252600	14252673	2	7	C
AT4G39660	4	18408745	18408818	1	24	C
AT3G53870	3	19962796	19962869	1	163	C
AT4G37510	4	17626571	17626666	1	14	C
AT4G30800	4	15001235	15001348	2	15	C
AT1G72340	1	27241869	27241937	2	10	C
AT3G13410	3	4362851	4362952	2	35	C
AT5G64730	5	25891266	25891370	2	6	C
AT2G39830	2	16629596	16630383	20	5	C
AT1G67080	1	25049576	25049654	1	12	C
AT3G48000	3	17728606	17728694	2	27	C
AT1G12270	1	4173960	4174042	2	5	C
AT2G32730	2	13891986	13892205	5	7	C
AT5G57990	5	23487786	23487989	5	5	C
AT5G12170	5	3934433	3934527	2	6	C
AT3G29090	3	11076328	11076409	2	16	C
AT5G37055	5	14659441	14659517	1	5	C
AT1G24240	1	8587442	8587544	3	6	C
AT5G05170	5	1532989	1533067	1	7	C
AT5G14720	5	4748471	4748619	4	14	C
AT4G31840	4	15401989	15402082	2	67	C
AT4G11175	4	6818239	6818456	5	24	C
AT5G42800	5	17181837	17181927	2	7	C
AT4G14110	4	8133184	8133417	5	5	C
AT1G15470	1	5316305	5316503	5	5	C
AT2G32600	2	13841075	13841188	2	7	C
AT2G35880	2	15070813	15070905	2	8	C
AT4G01897	4	821170	821333	3	7	C
AT5G03880	5	1039840	1040188	9	27	C
AT5G05140	5	1521928	1522008	1	8	C
AT5G04850	5	1409506	1409737	5	9	C
AT5G08690	5	2828156	2828239	2	80	C
AT4G25340	4	12961581	12961849	7	5	C
AT1G01510	1	189677	189764	1	9	C
AT5G13610	5	4384599	4384682	1	7	C
AT2G27130	2	11603231	11603357	3	11	C
AT5G47240	5	19202381	19202466	2	7	C
AT5G16570	5	5423599	5423695	2	5	C
AT3G51130	3	19008011	19008111	2	18	C
AT1G71040	1	26801328	26801396	1	5	C
AT2G29560	2	12656346	12656699	9	8	C
AT5G61240	5	24647684	24647894	5	24	C
AT5G28540	5	10542708	10542784	1	10	C
AT5G46180	5	18736138	18736230	1	13	C
AT4G16660	4	9379325	9379446	2	5	C
AT1G49170	1	18187857	18187941	1	5	C
AT1G06080	1	1843991	1844627	17	7	C
AT4G22220	4	11760208	11760594	10	61	C
AT5G65490	5	26195409	26195494	2	7	C
AT2G13540	2	5646580	5646793	5	5	C
AT5G59080	5	23865019	23865100	2	22	C
AT1G07110	1	2178834	2178912	2	10	C
AT1G20090	1	6968398	6968495	2	30	C
AT2G39050	2	16312177	16312412	5	17	C
AT4G35220	4	16753048	16753128	1	22	C
AT5G64840	5	25935999	25936090	2	6	C
AT1G78140	1	29407396	29407483	2	5	C
AT3G25400	3	9214609	9215090	12	10	C
AT1G20220	1	7006171	7006294	3	12	C
AT3G23570	3	8458828	8459049	5	11	C
AT3G04210	3	1107217	1107382	4	5	C
AT5G66100	5	26446435	26446645	5	12	C
AT1G66530	1	24824407	24824486	2	11	C
AT2G20450	2	8821828	8822095	7	55	C
AT1G20575	1	7127294	7127379	2	9	C
AT1G75990	1	28530206	28530299	2	10	C
AT5G26820	5	9435267	9435362	2	7	C
AT5G15440	5	5013937	5014027	1	7	C
AT2G38670	2	16177590	16177799	5	6	C
AT4G20030	4	10847032	10847109	2	7	C
AT1G76150	1	28581828	28581919	1	11	C
AT1G11890	1	4012608	4012750	3	21	C
AT5G08420	5	2715311	2715514	5	5	C
AT5G11710	5	3773634	3773720	1	11	C
AT3G62110	3	23010023	23010459	11	7	C
AT3G51140	3	19010184	19010265	2	22	C
AT4G02060	4	905115	905198	2	10	C
AT3G16310	3	5527157	5527533	10	8	C
AT2G37990	2	15909044	15909186	4	7	C
AT2G42975	2	17881272	17881448	4	7	C
AT5G06410	5	1960458	1960552	2	6	C
AT3G46970	3	17312737	17312854	3	23	C
AT1G14620	1	5015692	5016039	9	11	C
AT3G11945	3	3780746	3780900	4	5	C
AT3G23530	3	8440277	8440348	1	8	C
AT5G56280	5	22800925	22801084	3	7	C
AT5G16970	5	5577599	5577775	3	12	C
AT3G07220	3	2298925	2299203	8	8	C
AT1G01820	1	297744	298011	6	9	C
AT3G01330	3	126105	126192	2	6	C
AT1G71840	1	27026341	27026414	2	10	C
AT1G80670	1	30327893	30328377	13	7	C
AT5G18110	5	5989680	5989823	3	23	C
AT1G01050	1	32348	32429	2	38	C
AT4G14790	4	8498742	8498822	2	7	C
AT4G05530	4	2817828	2817921	1	17	C
AT4G11010	4	6733335	6733423	2	36	C
AT3G26730	3	9828295	9828361	1	14	C
AT5G41410	5	16599505	16600328	21	5	C
AT5G64670	5	25870413	25870700	7	5	C
AT3G14415	3	4820300	4820385	2	43	C
AT4G09830	4	6190168	6190252	2	34	C
AT4G26060	4	13215446	13215565	3	11	C
AT2G41040	2	17129936	17130013	2	6	C
AT1G56190	1	21033549	21033669	2	9	C
AT4G28200	4	13987895	13987984	2	8	C
AT1G75510	1	28351188	28351362	4	7	C
AT4G16660	4	9380024	9380170	3	6	C
AT5G56020	5	22702031	22702373	8	5	C
AT1G08510	1	2692834	2692913	1	13	C
AT4G24520	4	12663356	12663437	2	41	C
AT1G80410	1	30236798	30236999	5	5	C
AT4G00170	4	71573	71656	2	28	C
AT4G36910	4	17392436	17392532	2	15	C
AT1G35290	1	12947861	12947951	1	6	C
AT2G35880	2	15072486	15072786	7	10	C
AT3G60210	3	22262490	22262582	2	35	C
AT4G30620	4	14949120	14949279	4	11	C
AT5G12390	5	4011639	4011842	3	8	C
AT5G48930	5	19854774	19854909	2	23	C
AT5G45950	5	18651870	18651974	1	42	C
AT3G06980	3	2201800	2201930	2	6	C
AT3G23620	3	8481672	8481763	2	6	C
AT2G26990	2	11528285	11528369	2	15	C
AT3G53620	3	19891762	19892466	18	20	C
AT1G05060	1	1451362	1451448	2	8	C
AT5G48030	5	19484645	19484730	1	7	C
AT4G18930	4	10371097	10371309	5	15	C
AT4G01320	4	547130	547224	2	18	C
AT4G34200	4	16374717	16375063	9	11	C
AT4G09010	4	5778571	5778638	1	37	C
AT5G03630	5	924049	924135	2	45	C
AT1G18340	1	6313404	6313483	2	11	C
AT1G31940	1	11470504	11470599	2	8	C
AT4G30780	4	14991159	14991241	2	8	C
AT2G02500	2	671870	671984	3	22	C
AT1G80410	1	30234683	30234808	3	8	C
AT1G77920	1	29303536	29303684	3	6	C
AT3G19910	3	6927496	6928216	19	11	C
AT1G14410	1	4930194	4930284	2	10	C
AT4G30800	4	15001235	15001348	2	15	C
AT4G38020	4	17861877	17862019	3	7	C
AT1G60070	1	22147705	22148082	9	6	C
AT2G23350	2	9950588	9950798	5	13	C
AT5G39520	5	15841774	15842310	14	19	C
AT1G09700	1	3138934	3139335	11	5	C
AT5G63590	5	25474617	25474818	5	5	C
AT3G48590	3	18019882	18020221	9	5	C
AT5G53470	5	21728671	21728791	3	5	C
AT4G23900	4	12425679	12425760	1	7	C
AT5G58060	5	23516271	23516485	5	19	C
AT4G24520	4	12666514	12666593	1	16	C
AT5G16310	5	5343542	5343629	2	22	C
AT1G79440	1	29889022	29889094	1	5	C
AT2G33220	2	14086267	14086708	12	52	C
AT3G15850	3	5360713	5360803	2	26	C
AT5G36230	5	14291563	14292108	14	7	C
AT4G35140	4	16726214	16726352	3	6	C
AT4G24280	4	12591483	12591588	2	5	C
AT2G01470	2	212961	213051	2	12	C
AT4G27080	4	13589994	13590141	3	13	C
AT5G19750	5	6678140	6678293	4	6	C
AT3G01480	3	189307	189434	3	12	C
AT3G49870	3	18504020	18504094	1	18	C
AT5G43600	5	17531611	17531759	4	5	C
AT4G35760	4	16943887	16944165	7	21	C
AT1G33230	1	12048816	12048901	1	6	C
AT4G27640	4	13799608	13799684	1	7	C
AT5G10980	5	3472763	3472851	2	91	C
AT3G12180	3	3883547	3884026	13	17	C
AT4G24280	4	12591733	12591817	1	5	C
AT5G52970	5	21497052	21497346	8	11	C
AT2G31130	2	13271080	13271192	2	7	C
AT1G59610	1	21901139	21901219	2	9	C
AT4G16650	4	9374678	9374926	5	6	C
AT5G49990	5	20357400	20357524	3	5	C
AT1G02475	1	514992	515091	2	16	C
AT3G29280	3	11238473	11238564	2	9	C
AT1G73820	1	27759622	27760102	13	5	C
AT5G37780	5	15022373	15023270	23	21	C
AT4G03960	4	1888707	1888791	2	12	C
AT1G09800	1	3177221	3177321	2	5	C
AT1G32080	1	11538368	11538466	1	6	C
AT1G18340	1	6313404	6313483	2	11	C
AT4G17560	4	9781041	9781128	2	29	C
AT1G32520	1	11758923	11759052	3	5	C
AT5G54860	5	22303683	22303769	2	6	C
AT1G51390	1	19054304	19054427	3	6	C
AT1G32470	1	11739588	11739668	1	82	C
AT2G29360	2	12611019	12611219	5	9	C
AT5G44710	5	18059067	18059458	10	6	C
AT1G51090	1	18936666	18936789	3	5	C
AT1G15980	1	5490776	5490860	2	5	C
AT1G64660	1	24033551	24033649	2	8	C
AT5G54110	5	21977237	21977323	2	9	C
AT3G16100	3	5459330	5459426	2	11	C
AT3G07780	3	2484550	2485099	14	21	C
AT5G11500	5	3678461	3678645	5	31	C
AT3G22750	3	8038523	8038598	2	6	C
AT5G64370	5	25756602	25756781	4	13	C
AT1G79390	1	29868538	29868967	11	18	C
AT3G01420	3	160872	160965	2	5	C
AT4G19350	4	10562836	10562923	2	15	C
AT5G55180	5	22407493	22407741	6	19	C
AT1G44800	1	16917470	16917542	1	7	C
AT4G37640	4	17683459	17683538	2	6	C
AT5G26820	5	9435267	9435362	2	7	C
AT2G42160	2	17582208	17582298	2	8	C
AT1G29350	1	10271755	10272266	10	5	C
AT3G49080	3	18205577	18205756	4	15	C
AT2G35880	2	15071339	15071455	3	7	C
AT5G09850	5	3064565	3064651	2	5	C
AT5G61450	5	24729494	24729584	2	6	C
AT5G45950	5	18651657	18651740	2	73	C
AT5G03460	5	864581	865088	12	97	C
AT4G21470	4	11432838	11432910	1	13	C
AT3G52880	3	19614361	19614464	3	105	C
AT2G39770	2	16595917	16596453	14	82	C
AT5G43330	5	17409191	17409277	2	14	C
AT2G29080	2	12498652	12498731	1	8	C
AT1G05960	1	1815085	1815171	2	8	C
AT1G02640	1	566142	566225	1	5	C
AT1G07040	1	2161885	2161972	2	8	C
AT5G24690	5	8456988	8457087	2	8	C
AT3G23620	3	8481168	8481279	3	7	C
AT3G48780	3	18102763	18102857	2	21	C
AT1G71080	1	26815094	26815188	2	12	C
AT5G24490	5	8366937	8367050	2	54	C
AT2G04305	2	1503540	1503630	2	6	C
AT3G05530	3	1604911	1605087	4	5	C
AT5G03320	5	802289	802722	10	5	C
AT3G13930	3	4597097	4597191	2	52	C
AT1G19715	1	6819020	6819099	1	9	C
AT2G38120	2	15980749	15980840	2	16	C
AT4G18810	4	10323972	10324060	2	7	C
AT3G22200	3	7837554	7837669	3	6	C
AT4G16060	4	9094693	9094775	1	6	C
AT5G49570	5	20129382	20129519	3	9	C
AT2G39130	2	16330487	16330576	1	12	C
AT5G51510	5	20938964	20939232	6	24	C
AT2G19540	2	8469492	8469569	1	14	C
AT4G11960	4	7176267	7176391	3	9	C
AT5G54860	5	22302540	22302639	2	9	C
AT5G16710	5	5484181	5484345	4	62	C
AT4G33790	4	16205227	16205350	3	5	C
AT5G20520	5	6944474	6945169	18	5	C
AT2G38730	2	16200102	16200241	3	6	C
AT1G70000	1	26367625	26367707	2	13	C
AT5G08420	5	2715311	2715514	5	5	C
AT5G05470	5	1621959	1622059	2	8	C
AT4G39660	4	18407487	18407582	2	6	C
AT2G02510	2	673569	674497	24	32	C
AT3G30775	3	12451399	12451488	1	49	C
AT3G52380	3	19433036	19433136	2	22	C
AT2G18510	2	8039534	8039670	3	21	C
AT2G41870	2	17478398	17478972	15	14	C
AT5G26360	5	9257837	9258030	4	11	C
AT1G66130	1	24619172	24619481	8	6	C
AT1G05010	1	1432518	1432588	2	60	C
AT4G29330	4	14445874	14445959	2	11	C
AT3G22060	3	7771400	7771712	7	14	C
AT5G43010	5	17267600	17267695	2	12	C
AT2G42160	2	17582080	17582151	1	10	C
AT4G17230	4	9662919	9663681	21	10	C
AT1G68830	1	25876479	25876562	2	24	C
AT1G14810	1	5103628	5103721	2	10	C
AT5G27380	5	9670383	9670605	5	13	C
AT4G38040	4	17868697	17868797	2	8	C
AT3G03740	3	937792	937889	3	6	C
AT1G79010	1	29730468	29730712	6	27	C
AT5G56740	5	22972006	22972113	3	5	C
AT1G21630	1	7583452	7583744	7	6	C
AT5G45420	5	18421643	18422887	34	15	C
AT2G32180	2	13679886	13680263	4	14	C
AT1G73840	1	27769404	27769675	7	16	C
AT4G00330	4	143565	143642	1	8	C
AT3G12200	3	3889350	3889457	2	5	C
AT2G39970	2	16691678	16691771	2	11	C
AT1G54370	1	20297108	20297194	2	7	C
AT1G18630	1	6415725	6416107	10	8	C
AT3G43230	3	15218500	15218727	5	14	C
AT3G52860	3	19603111	19603192	1	12	C
AT3G47650	3	17581071	17581168	2	27	C
AT2G19540	2	8469492	8469569	1	14	C
AT4G34670	4	16549741	16549831	1	57	C
AT3G02720	3	586401	586508	2	13	C
AT1G28320	1	9924156	9924267	2	10	C
AT5G61030	5	24577728	24578082	9	7	C
AT4G35470	4	16847132	16847307	4	7	C
AT5G64740	5	25902104	25902187	1	7	C
AT2G17380	2	7561635	7561721	1	14	C
AT3G02555	3	540298	540641	9	5	C
AT1G20650	1	7159147	7159245	3	5	C
AT2G20990	2	9022753	9022902	3	15	C
AT2G19520	2	8465616	8465699	2	6	C
AT3G28710	3	10775321	10775419	1	16	C
AT5G15640	5	5089528	5089654	3	14	C
AT5G42030	5	16829700	16829770	2	17	C
AT1G14360	1	4911982	4912072	2	6	C
AT3G56020	3	20801871	20802009	3	8	C
AT2G38480	2	16118230	16118309	1	15	C
AT3G23570	3	8458615	8458735	3	9	C
AT2G34160	2	14434119	14434203	2	28	C
AT3G20240	3	7058382	7058465	2	11	C
AT5G55660	5	22558700	22558796	2	5	C
AT1G63900	1	23720928	23721008	1	11	C
AT1G74920	1	28142921	28143021	2	88	C
AT1G77920	1	29305267	29305348	1	6	C
AT4G32410	4	15642317	15642402	1	5	C
AT3G15480	3	5226728	5226814	1	26	C
AT4G00620	4	260456	260606	4	8	C
AT1G19715	1	6819305	6819419	3	7	C
AT3G16310	3	5526899	5527043	4	7	C
AT2G42040	2	17551564	17551665	2	5	C
AT4G00720	4	294988	295110	3	8	C
AT5G48970	5	19876268	19876458	4	9	C
AT5G20890	5	7088157	7088408	6	6	C
AT5G18230	5	6022184	6022253	1	7	C
AT3G16170	3	5476647	5476758	3	14	C
AT3G08850	3	2692669	2693231	15	5	C
AT3G04940	3	1366694	1366766	1	5	C
AT3G16170	3	5476647	5476758	3	14	C
AT1G48420	1	17901439	17901563	3	9	C
AT5G21070	5	7157161	7157290	3	7	C
AT1G70660	1	26645222	26645301	2	17	C
AT2G33990	2	14368367	14368453	2	8	C
AT1G80410	1	30234487	30234557	1	11	C
AT1G60550	1	22311390	22311489	2	8	C
AT1G04410	1	1189712	1189802	2	171	C
AT1G09760	1	3160790	3160888	2	9	C
AT1G44970	1	17004948	17005031	1	43	C
AT1G19600	1	6780307	6780409	2	6	C
AT2G39970	2	16691678	16691771	2	11	C
AT1G80770	1	30360833	30360921	1	6	C
AT1G51140	1	18948084	18948197	3	5	C
AT3G07560	3	2412031	2412135	3	6	C
AT2G18960	2	8233896	8233980	1	39	C
AT4G13010	4	7601798	7601874	1	132	C
AT1G15470	1	5316305	5316503	5	5	C
AT2G47790	2	19579787	19579866	2	14	C
AT4G14500	4	8334762	8334953	4	6	C
AT1G52670	1	19620775	19621077	8	12	C
AT5G53800	5	21866012	21866118	2	6	C
AT1G25350	1	8892010	8892109	2	5	C
AT3G50750	3	18873719	18873802	1	7	C
AT5G54160	5	22000832	22000910	1	40	C
AT2G30980	2	13190286	13190378	2	8	C
AT4G02480	4	1082767	1082856	2	7	C
AT1G65290	1	24252928	24253824	24	17	C
AT2G38380	2	16084333	16084931	16	18	C
AT3G23530	3	8439924	8440005	1	8	C
AT1G07040	1	2161885	2161972	2	8	C
AT2G15620	2	6818562	6818641	1	11	C
AT1G53210	1	19850866	19850952	1	47	C
AT2G30270	2	12915723	12915911	5	10	C
AT1G66670	1	24868533	24869005	12	16	C
AT2G03800	2	1157417	1157515	2	5	C
AT5G22330	5	7391829	7391923	2	6	C
AT3G60910	3	22513119	22513216	2	9	C
AT3G43590	3	15521873	15522125	5	7	C
AT1G01860	1	305703	305783	2	8	C
AT1G60200	1	22204799	22204908	2	8	C
AT2G17380	2	7561500	7561597	2	15	C
AT5G16750	5	5507859	5507966	3	5	C
AT4G28540	4	14108373	14108609	6	6	C
AT1G45130	1	17068652	17068720	1	5	C
AT4G05530	4	2816595	2816984	10	37	C
AT5G40080	5	16057837	16058605	18	11	C
AT1G12820	1	4370944	4371079	4	5	C
AT1G19880	1	6903372	6903462	2	8	C
AT1G68000	1	25495244	25495339	2	14	C
AT4G30910	4	15044842	15045022	1	9	C
AT3G22890	3	8114523	8114603	1	195	C
AT3G10130	3	3132315	3132409	2	5	C
AT5G05580	5	1665826	1665921	2	6	C
AT3G58010	3	21487468	21487557	2	9	C
AT3G17810	3	6095270	6095461	4	7	C
AT4G12910	4	7550790	7550871	2	106	C
AT5G04920	5	1439624	1439739	2	7	C
AT1G28120	1	9814845	9814973	3	8	C
AT1G09020	1	2900247	2900349	2	7	C
AT3G09270	3	2848764	2848907	4	6	C
AT3G57870	3	21440893	21441017	2	32	C
AT2G40510	2	16925588	16925670	1	28	C
AT5G07340	5	2318914	2318990	2	7	C
AT4G19640	4	10687552	10687642	2	37	C
AT3G10220	3	3162088	3162178	2	16	C
AT2G30980	2	13190766	13190840	1	12	C
AT1G29700	1	10386250	10386405	3	12	C
AT1G69830	1	26296006	26296100	2	5	C
AT1G27340	1	9495881	9496592	19	9	C
AT2G17760	2	7722564	7722641	1	5	C
AT1G62660	1	23204318	23205096	19	13	C
AT5G44070	5	17753085	17753167	2	29	C
AT3G14600	3	4911357	4911449	2	51	C
AT1G48420	1	17901439	17901563	3	9	C
AT4G13930	4	8048253	8048344	2	23	C
AT5G51830	5	21087758	21087830	1	6	C
AT3G15480	3	5227022	5227582	15	25	C
AT1G14250	1	4870159	4870301	3	5	C
AT2G27860	2	11872101	11872188	2	18	C
AT3G08690	3	2642060	2642140	1	23	C
AT4G32940	4	15900743	15901049	8	53	C
AT1G15740	1	5413332	5413439	2	7	C
AT2G17990	2	7834133	7834545	9	18	C
AT1G09280	1	3000720	3001062	9	8	C
AT1G56300	1	21083615	21083718	2	9	C
AT5G50720	5	20651398	20651476	2	5	C
AT4G19350	4	10562459	10562553	2	11	C
AT5G27730	5	9821909	9821989	1	5	C
AT3G23620	3	8481672	8481763	2	6	C
AT2G04230	2	1447556	1447673	3	13	C
AT4G27080	4	13593180	13593263	2	37	C
AT1G33810	1	12266387	12266561	4	29	C
AT1G80300	1	30198756	30198833	1	8	C
AT4G37280	4	17547436	17547610	4	7	C
AT1G09760	1	3161424	3161522	2	9	C
AT1G03250	1	794411	794540	3	18	C
AT3G14410	3	4817036	4817153	3	5	C
AT3G12800	3	4063625	4063712	1	51	C
AT3G51550	3	19131584	19131757	4	12	C
AT1G14610	1	5013651	5014160	13	9	C
AT1G74030	1	27844268	27844491	5	5	C
AT5G12390	5	4011029	4011111	2	11	C
AT1G19920	1	6915161	6915262	2	19	C
AT3G48780	3	18102763	18102857	2	21	C
AT1G54270	1	20264961	20265049	2	15	C
AT3G16170	3	5477651	5477774	3	5	C
AT4G30950	4	15057449	15057588	2	52	C
AT5G48300	5	19588483	19588560	1	15	C
AT3G44100	3	15877257	15877341	1	34	C
AT2G30100	2	12857999	12858218	5	5	C
AT4G15610	4	8910261	8910417	4	20	C
AT1G20050	1	6949573	6949657	2	20	C
AT1G58290	1	21628818	21629056	6	10	C
AT1G80400	1	30231607	30231681	1	7	C
AT4G27260	4	13654037	13654295	7	10	C
AT1G47830	1	17615828	17615932	2	10	C
AT5G27380	5	9670383	9670605	5	13	C
AT4G04860	4	2460233	2460325	2	6	C
AT5G11790	5	3801341	3801420	1	6	C
AT3G07680	3	2456257	2456331	2	30	C
AT5G65480	5	26193400	26193950	14	35	C
AT1G65560	1	24376598	24377101	14	10	C
AT5G19540	5	6596226	6596334	2	13	C
AT3G44750	3	16309968	16310092	3	10	C
AT1G10550	1	3480367	3480489	3	5	C
AT2G23390	2	9970062	9970224	4	5	C
AT3G16660	3	5677170	5677510	9	28	C
AT1G04130	1	1075201	1075299	2	6	C
AT1G26180	1	9056113	9056203	2	7	C
AT4G18780	4	10316298	10316379	1	7	C
AT2G47390	2	19451191	19451292	2	8	C
AT3G55440	3	20564811	20565136	8	190	C
AT2G38330	2	16071865	16071943	1	12	C
AT2G27360	2	11714628	11714702	1	5	C
AT3G47850	3	17665409	17665533	3	5	C
AT5G38630	5	15483794	15484148	9	12	C
AT5G47570	5	19311680	19311753	1	42	C
AT3G51820	3	19228638	19228710	1	5	C
AT3G02220	3	412633	412726	2	14	C
AT5G15910	5	5194235	5194305	1	14	C
AT4G16630	4	9362214	9362305	1	6	C
AT1G54770	1	20438824	20438899	1	7	C
AT1G51630	1	19147352	19147647	7	8	C
AT5G42030	5	16829367	16829455	2	11	C
AT5G03630	5	923668	923767	2	30	C
AT5G02530	5	565024	565106	2	13	C
AT5G06580	5	2012436	2012594	2	5	C
AT5G18230	5	6024954	6025063	2	5	C
AT4G20850	4	11169106	11169185	2	5	C
AT1G76970	1	28929544	28929637	2	5	C
AT3G53850	3	19959441	19959536	2	6	C
AT5G49220	5	19974235	19974459	6	5	C
AT5G56950	5	23050241	23050448	5	18	C
AT4G09000	4	5775877	5775952	1	27	C
AT1G32550	1	11773188	11773445	6	11	C
AT2G43650	2	18109821	18109927	2	7	C
AT1G71790	1	27000824	27000956	3	6	C
AT2G25190	2	10741406	10741833	11	8	C
AT1G66530	1	24823680	24823784	2	5	C
AT1G19450	1	6733778	6733864	2	5	C
AT2G18990	2	8246896	8246992	1	5	C
AT1G50600	1	18742658	18743012	10	8	C
AT3G17780	3	6087195	6087340	2	10	C
AT5G01960	5	372392	372483	2	6	C
AT4G15130	4	8638458	8638530	1	5	C
AT5G11980	5	3869888	3869977	2	5	C
AT2G42910	2	17864695	17864791	2	15	C
AT5G59850	5	24129824	24129917	2	154	C
AT1G45130	1	17070411	17070482	1	7	C
AT1G23090	1	8185552	8185715	4	23	C
AT4G31670	4	15337222	15337312	2	5	C
AT3G59600	3	22028070	22028581	13	22	C
AT4G16060	4	9094908	9095069	4	6	C
AT4G26240	4	13287612	13288021	11	13	C
AT4G13930	4	8048253	8048344	2	23	C
AT1G20220	1	7005663	7005768	2	8	C
AT5G20070	5	6780895	6780982	1	5	C
AT4G31130	4	15137785	15138380	16	9	C
AT4G12910	4	7550790	7550871	2	106	C
AT5G50100	5	20390280	20390359	2	10	C
AT3G22890	3	8114363	8114434	1	56	C
AT3G03920	3	1009606	1009681	1	33	C
AT1G70560	1	26608644	26608772	2	6	C
AT2G34050	2	14390723	14390807	1	5	C
AT2G38700	2	16189813	16190297	12	10	C
AT4G30800	4	15001391	15001471	1	15	C
AT3G28715	3	10780767	10780861	2	8	C
AT5G62600	5	25140848	25140938	2	7	C
AT4G34720	4	16568361	16568456	2	69	C
AT1G71050	1	26807283	26807447	3	6	C
AT3G02920	3	653709	654093	10	5	C
AT4G15545	4	8877378	8877472	2	52	C
AT5G01530	5	209594	209879	7	135	C
AT3G16500	3	5612842	5612916	2	18	C
AT4G29820	4	14597048	14597137	2	6	C
AT2G05790	2	2200950	2201255	8	10	C
AT1G20650	1	7159823	7159911	1	8	C
AT5G62910	5	25268126	25268220	2	7	C
AT4G19140	4	10470799	10470988	4	9	C
AT1G52280	1	19472138	19472214	1	22	C
AT3G08760	3	2660074	2660715	16	5	C
AT3G05910	3	1765755	1765845	2	7	C
AT4G24510	4	12661387	12661728	8	23	C
AT1G29990	1	10507727	10507819	2	32	C
AT1G51730	1	19191796	19191912	2	22	C
AT3G26340	3	9653585	9653688	2	22	C
AT5G05060	5	1494527	1494597	1	8	C
AT1G32170	1	11575602	11575696	1	17	C
AT1G07110	1	2179355	2179939	16	5	C
AT5G45130	5	18262156	18262250	2	34	C
AT4G16444	4	9274885	9274956	2	5	C
AT5G50100	5	20389870	20389937	1	9	C
AT3G02040	3	349439	349672	5	16	C
AT1G59650	1	21924483	21924567	2	9	C
AT4G19860	4	10778668	10778770	2	6	C
AT2G17380	2	7560208	7561036	23	17	C
AT3G50820	3	18902451	18902547	2	166	C
AT1G28350	1	9949447	9949543	2	6	C
AT3G02780	3	603066	603162	2	21	C
AT3G62970	3	23282035	23282109	2	6	C
AT5G56950	5	23049891	23049971	2	22	C
AT1G70350	1	26511597	26511745	4	21	C
AT3G56490	3	20952622	20953180	14	103	C
AT5G16970	5	5577165	5577416	6	13	C
AT3G19800	3	6876951	6877033	2	10	C
AT1G12820	1	4370944	4371079	4	5	C
AT5G10730	5	3391846	3391976	2	15	C
AT3G49310	3	18298219	18298824	16	6	C
AT2G17200	2	7489524	7489694	4	37	C
AT1G80670	1	30327893	30328377	13	7	C
AT4G14790	4	8496928	8497031	2	5	C
AT1G80300	1	30198756	30198833	1	8	C
AT5G48020	5	19480803	19480894	2	15	C
AT3G53870	3	19962796	19962869	1	163	C
AT1G74070	1	27855525	27855603	2	8	C
AT5G13240	5	4226662	4226802	3	6	C
AT5G09850	5	3063773	3063859	2	18	C
AT5G13100	5	4157843	4157937	2	5	C
AT5G14760	5	4770307	4770389	2	5	C
AT1G80050	1	30116676	30116813	4	5	C
AT3G50520	3	18759925	18760003	2	7	C
AT3G16100	3	5459644	5459831	4	9	C
AT2G03350	2	1020113	1020210	2	7	C
AT1G30820	1	10945414	10945495	1	8	C
AT4G33420	4	16085381	16085476	2	13	C
AT2G37130	2	15606831	15607006	4	22	C
AT3G56340	3	20904028	20904115	2	122	C
AT5G13970	5	4507394	4507487	2	6	C
AT3G01330	3	126272	126340	1	6	C
AT2G29720	2	12708865	12708941	1	8	C
AT1G18880	1	6520883	6521385	12	8	C
AT5G13720	5	4428585	4428676	2	10	C
AT1G59870	1	22041160	22041237	1	7	C
AT4G39910	4	18513099	18513487	10	10	C
AT5G11500	5	3678262	3678371	2	72	C
AT5G28220	5	10191654	10191852	5	12	C
AT2G29320	2	12599957	12600065	1	8	C
AT3G09760	3	2993345	2993451	3	5	C
AT3G03330	3	784658	784972	7	10	C
AT3G09000	3	2746111	2746195	2	6	C
AT1G32380	1	11683070	11683147	1	9	C
AT1G26570	1	9182290	9182766	12	5	C
AT2G47250	2	19407323	19407424	2	11	C
AT1G79750	1	30014346	30014438	2	5	C
AT5G24120	5	8159802	8160176	9	7	C
AT3G52880	3	19614361	19614464	3	105	C
AT4G30470	4	14895922	14896146	5	12	C
AT4G15900	4	9023925	9024017	1	15	C
AT1G07370	1	2263522	2263712	5	8	C
AT1G76300	1	28631664	28631755	1	19	C
AT5G61130	5	24606173	24606542	9	12	C
AT3G22750	3	8038722	8038804	1	5	C
AT5G49360	5	20032892	20033464	14	9	C
AT1G64385	1	23904712	23905115	10	5	C
AT3G12800	3	4063625	4063712	1	51	C
AT3G59050	3	21837956	21838109	3	10	C
AT1G78340	1	29478281	29478374	2	7	C
AT4G34150	4	16355086	16355190	2	23	C
AT4G11980	4	7184841	7184934	2	7	C
AT2G37240	2	15648049	15648134	2	9	C
AT2G04400	2	1533013	1533145	3	7	C
AT1G62710	1	23230026	23230317	6	11	C
AT3G10410	3	3236516	3236600	1	15	C
AT3G60640	3	22427758	22427845	1	22	C
AT1G02870	1	637724	638256	14	12	C
AT2G40840	2	17056087	17056225	3	5	C
AT1G30820	1	10946068	10946155	2	5	C
AT3G04480	3	1196766	1197029	7	10	C
AT1G29690	1	10380160	10380244	1	5	C
AT2G39420	2	16467524	16467634	2	5	C
AT5G63180	5	25359927	25360153	5	6	C
AT3G27240	3	10057862	10057960	2	31	C
AT3G20790	3	7270705	7270795	2	17	C
AT5G61240	5	24648556	24648633	2	17	C
AT2G45690	2	18831012	18831084	1	5	C
AT2G47700	2	19560562	19560681	3	8	C
AT1G30680	1	10885565	10885657	1	5	C
AT5G11900	5	3835061	3835266	5	12	C
AT2G30710	2	13095611	13095693	2	5	C
AT1G33330	1	12085779	12085851	2	6	C
AT1G79270	1	29821572	29821682	2	9	C
AT3G62600	3	23164177	23164250	1	30	C
AT5G02960	5	693888	694388	13	32	C
AT4G35780	4	16946806	16946878	1	10	C
AT3G03330	3	783891	783968	1	30	C
AT3G13350	3	4335836	4335919	2	7	C
AT3G46970	3	17315319	17315570	5	5	C
AT3G23175	3	8274457	8274545	1	31	C
AT5G65470	5	26189758	26190173	10	13	C
AT5G15650	5	5093413	5093499	2	20	C
AT1G60620	1	22336839	22336931	2	13	C
AT5G08650	5	2807428	2807744	8	5	C
AT5G26860	5	9455639	9455712	1	5	C
AT5G66680	5	26635308	26635386	1	102	C
AT3G25770	3	9408448	9408549	2	29	C
AT2G03510	2	1067546	1067635	2	29	C
AT2G20450	2	8821828	8822095	7	55	C
AT1G35290	1	12948049	12948139	1	9	C
AT4G32930	4	15899509	15899776	7	48	C
AT3G48780	3	18100625	18100708	1	11	C
AT1G79750	1	30015281	30015372	2	6	C
AT2G43350	2	18016305	18016384	1	12	C
AT4G25840	4	13140514	13140595	2	5	C
AT4G00740	4	309425	309499	2	7	C
AT1G77750	1	29235729	29236314	16	14	C
AT1G76030	1	28539366	28539466	2	7	C
AT1G70370	1	26518496	26518609	3	11	C
AT2G37990	2	15909306	15909511	5	5	C
AT3G22200	3	7837405	7837504	2	12	C
AT1G09330	1	3014106	3014225	2	10	C
AT3G48890	3	18140963	18141944	25	25	C
AT4G02620	4	1151144	1151278	3	19	C
AT3G61540	3	22785988	22786077	1	5	C
AT3G10330	3	3200640	3200758	2	8	C
AT5G66760	5	26672753	26672844	2	9	C
AT1G80770	1	30362150	30362297	4	10	C
AT2G40600	2	16955122	16955311	5	7	C
AT3G05970	3	1787165	1787239	2	15	C
AT3G55620	3	20645571	20645657	2	26	C
AT5G13560	5	4363610	4363981	10	6	C
AT3G12920	3	4122698	4122788	1	6	C
AT5G13850	5	4471422	4471669	5	82	C
AT5G12290	5	3975819	3976042	5	5	C
AT5G08690	5	2826215	2826515	6	19	C
AT3G12180	3	3883547	3884026	13	17	C
AT5G57630	5	23358363	23358466	2	12	C
AT2G45400	2	18712653	18713091	12	9	C
AT4G11380	4	6924690	6924769	2	7	C
AT1G43900	1	16657986	16658121	3	9	C
AT1G19715	1	6819305	6819419	3	7	C
AT2G18960	2	8232779	8232871	2	13	C
AT3G63000	3	23295799	23296077	6	17	C
AT4G11260	4	6853229	6853554	7	33	C
AT3G02700	3	582399	582725	8	11	C
AT2G01490	2	221588	221665	2	15	C
AT1G79750	1	30015281	30015372	2	6	C
AT1G50370	1	18664301	18664404	2	9	C
AT1G23090	1	8187700	8188235	13	5	C
AT2G27600	2	11790290	11790390	2	6	C
AT3G17810	3	6095851	6095935	1	14	C
AT5G50720	5	20651398	20651476	2	5	C
AT2G39080	2	16319112	16319338	5	14	C
AT2G36305	2	15223317	15223394	1	6	C
AT1G63430	1	23527122	23527256	3	5	C
AT5G20520	5	6945625	6945753	3	15	C
AT3G48140	3	17789730	17790133	10	313	C
AT5G63050	5	25309881	25310291	11	14	C
AT2G30060	2	12834549	12834645	2	37	C
AT1G27210	1	9456962	9457042	1	5	C
AT2G43650	2	18106605	18106808	4	6	C
AT3G08760	3	2658894	2658983	1	5	C
AT1G04910	1	1390334	1390448	3	8	C
AT1G16520	1	5649676	5649776	2	6	C
AT1G64970	1	24138604	24138673	1	17	C
AT3G55040	3	20410355	20410452	2	5	C
AT1G26470	1	9155645	9155741	2	7	C
AT3G55380	3	20542544	20542661	3	24	C
AT5G33320	5	12607190	12607280	1	13	C
AT1G10940	1	3657333	3657521	4	5	C
AT5G13560	5	4363392	4363541	2	5	C
AT2G26300	2	11205700	11205873	3	7	C
AT1G23190	1	8221294	8221427	3	15	C
AT5G01460	5	189859	189959	2	14	C
AT5G54680	5	22234625	22235275	17	37	C
AT5G03300	5	798014	798123	3	23	C
AT5G59250	5	23923657	23923731	2	8	C
AT1G61890	1	22872071	22872164	2	43	C
AT5G25100	5	8650371	8650444	1	11	C
AT1G12270	1	4174270	4174459	5	6	C
AT5G17700	5	5831123	5831201	1	7	C
AT1G69330	1	26068744	26069058	8	9	C
AT5G12290	5	3977116	3977214	1	7	C
AT1G80700	1	30337113	30337493	3	7	C
AT3G50630	3	18811817	18811891	2	8	C
AT2G28520	2	12221131	12221239	2	5	C
AT3G56090	3	20826487	20826651	4	17	C
AT2G24200	2	10294518	10294615	2	30	C
AT4G27830	4	13864270	13864368	2	5	C
AT1G27400	1	9515221	9515315	2	59	C
AT3G13750	3	4511618	4511711	2	22	C
AT5G18280	5	6051909	6052085	4	10	C
AT1G72970	1	27456607	27456990	9	33	C
AT1G03475	1	870573	870650	2	12	C
AT2G06925	2	2842648	2842743	2	27	C
AT1G77020	1	28951271	28951359	2	5	C
AT1G68000	1	25495244	25495339	2	14	C
AT5G39600	5	15872025	15872306	7	9	C
AT2G17120	2	7467543	7467629	1	39	C
AT2G44270	2	18305675	18305781	2	5	C
AT1G71750	1	26991715	26991998	8	7	C
AT1G50920	1	18876254	18876352	2	15	C
AT5G40200	5	16090139	16090218	2	8	C
AT1G64090	1	23793895	23793980	2	13	C
AT5G03880	5	1039093	1039173	1	33	C
AT5G06360	5	1945086	1945166	2	33	C
AT3G56680	3	21002638	21003135	12	22	C
AT4G25900	4	13163129	13163236	2	23	C
AT4G07390	4	4197111	4197210	2	21	C
AT3G14770	3	4958124	4958205	1	7	C
AT1G57600	1	21334445	21334547	2	10	C
AT1G13060	1	4454440	4454533	2	100	C
AT5G08670	5	2820204	2820282	2	27	C
AT3G03960	3	1026756	1026866	2	9	C
AT3G13930	3	4598991	4599062	2	10	C
AT1G72175	1	27162829	27162908	1	11	C
AT4G18970	4	10390253	10390364	2	33	C
AT1G52910	1	19712487	19712564	2	12	C
AT3G12760	3	4056485	4056567	1	46	C
AT2G39290	2	16415238	16415353	2	6	C
AT5G32450	5	12097130	12097206	1	38	C
AT4G35250	4	16772800	16772886	1	14	C
AT4G00780	4	335015	335118	2	16	C
AT5G01020	5	8139	8213	1	18	C
AT1G13060	1	4452760	4452852	2	32	C
AT1G06070	1	1837144	1837425	7	9	C
AT3G15590	3	5277696	5277877	5	8	C
AT3G26980	3	9948020	9948550	13	13	C
AT4G19140	4	10470799	10470988	4	9	C
AT2G37990	2	15909895	15909998	2	11	C
AT3G11397	3	3577416	3577508	2	8	C
AT3G05010	3	1391141	1391390	6	10	C
AT3G60750	3	22465463	22465612	4	24	C
AT3G19930	3	6936305	6936385	1	6	C
AT2G27020	2	11536792	11537047	6	22	C
AT5G13610	5	4383669	4383756	1	5	C
AT1G35680	1	13210305	13210613	7	66	C
AT4G38260	4	17937233	17937311	2	11	C
AT3G25150	3	9159384	9159763	10	9	C
AT1G19910	1	6913388	6913491	2	120	C
AT2G37890	2	15870429	15870716	8	11	C
AT1G70810	1	26707981	26708266	7	16	C
AT2G19520	2	8465084	8465192	3	5	C
AT5G12290	5	3974974	3975113	3	6	C
AT1G58030	1	21469617	21469705	1	10	C
AT5G67130	5	26809523	26809602	2	16	C
AT4G38495	4	18007592	18007685	2	9	C
AT1G51110	1	18939875	18939945	1	8	C
AT2G24590	2	10457747	10457902	3	6	C
AT4G01000	4	432977	433103	3	5	C
AT1G09340	1	3016173	3016249	2	210	C
AT4G30140	4	14738815	14738884	1	14	C
AT2G39080	2	16318304	16318542	6	16	C
AT1G55360	1	20670570	20670650	1	11	C
AT2G42790	2	17812749	17812836	1	21	C
AT5G05170	5	1530987	1531140	4	9	C
AT4G19840	4	10775102	10775338	5	25	C
AT3G20410	3	7118656	7118749	2	11	C
AT2G43360	2	18019285	18019499	5	33	C
AT4G09010	4	5778455	5778528	1	35	C
AT1G27700	1	9641276	9641350	1	8	C
AT3G47470	3	17505095	17505172	2	440	C
AT1G26550	1	9171921	9172067	3	43	C
AT5G46020	5	18681168	18681250	1	43	C
AT3G16170	3	5476946	5477265	8	12	C
AT1G15490	1	5320977	5321069	2	5	C
AT3G05520	3	1600820	1600899	1	8	C
AT2G23350	2	9950588	9950798	5	13	C
AT5G63940	5	25605831	25605942	2	5	C
AT1G06550	1	2005807	2005884	1	5	C
AT5G55220	5	22417550	22417635	2	24	C
AT5G09850	5	3064120	3064193	1	5	C
AT3G13750	3	4514031	4514143	2	11	C
AT3G62910	3	23270981	23271058	1	7	C
AT3G14410	3	4817395	4817756	9	6	C
AT3G01640	3	239660	239889	5	14	C
AT2G24590	2	10457184	10457277	2	12	C
AT1G19450	1	6732613	6732709	2	6	C
AT2G40360	2	16863136	16863337	4	13	C
AT1G09390	1	3032934	3033184	6	7	C
AT5G62810	5	25239351	25239487	3	8	C
AT5G43720	5	17575879	17575964	2	18	C
AT1G48920	1	18104559	18104654	2	20	C
AT5G19050	5	6371185	6371301	2	9	C
AT1G08980	1	2884806	2884936	3	43	C
AT1G15740	1	5413662	5413746	2	12	C
AT1G72710	1	27378810	27378916	2	6	C
AT2G39970	2	16691678	16691771	2	11	C
AT5G55180	5	22407493	22407741	6	19	C
AT1G76860	1	28859572	28859981	10	29	C
AT2G39770	2	16596735	16596821	2	105	C
AT4G34960	4	16648970	16649442	13	8	C
AT2G47490	2	19494690	19494767	1	9	C
AT1G11760	1	3972834	3973240	10	5	C
AT4G29820	4	14596556	14596642	2	7	C
AT1G60070	1	22147386	22147490	2	5	C
AT3G55960	3	20772782	20773573	21	9	C
AT1G76450	1	28689742	28689818	2	16	C
AT2G18910	2	8200678	8200968	7	12	C
AT5G65960	5	26402835	26402914	2	7	C
AT2G35780	2	15045144	15045229	1	11	C
AT1G27530	1	9562878	9563394	13	24	C
AT3G11510	3	3624224	3624319	1	129	C
AT1G34780	1	12749816	12749912	2	5	C
AT1G65900	1	24521687	24521777	1	7	C
AT4G14130	4	8137556	8137632	1	22	C
AT4G12290	4	7306671	7306754	1	5	C
AT4G16430	4	9267530	9267616	1	15	C
AT2G21190	2	9089244	9089473	6	7	C
AT1G15740	1	5412485	5412601	2	9	C
AT5G56940	5	23048372	23049197	22	21	C
AT5G24314	5	8277796	8277875	2	33	C
AT2G19830	2	8565360	8565453	2	21	C
AT1G77450	1	29105470	29105557	2	6	C
AT5G01020	5	7576	7702	3	16	C
AT1G28200	1	9851463	9851873	11	24	C
AT5G13420	5	4302875	4303104	5	7	C
AT3G16170	3	5478829	5478947	3	5	C
AT1G80700	1	30337113	30337493	3	7	C
AT3G17970	3	6151476	6151575	2	10	C
AT1G25490	1	8953758	8953841	2	5	C
AT2G45690	2	18831955	18832243	8	7	C
AT2G02130	2	540135	540236	2	121	C
AT3G48000	3	17728606	17728694	2	27	C
AT2G39390	2	16458218	16458600	10	306	C
AT5G53530	5	21763942	21764027	1	6	C
AT4G26670	4	13452920	13452998	1	24	C
AT4G26060	4	13215446	13215565	3	11	C
EST-dbest_42438662-1-.22213	2	1525693	1525780	1	6	C
AT2G26910	2	11494616	11494679	1	5	C
AT4G18970	4	10389543	10389627	1	12	C
AT1G28670	1	10075495	10075624	3	8	C
AT1G48320	1	17859037	17859118	2	9	C
AT5G40760	5	16331457	16331616	4	31	C
AT4G31530	4	15282756	15282830	2	5	C
AT5G22820	5	7626020	7626285	6	5	C
AT3G57650	3	21362606	21362810	5	6	C
AT1G67340	1	25234211	25234294	1	13	C
AT5G41340	5	16556378	16556462	2	7	C
AT3G15180	3	5115412	5115521	3	8	C
AT5G43010	5	17267367	17267461	2	12	C
AT5G20500	5	6938813	6939179	10	58	C
AT3G51600	3	19149650	19149755	2	84	C
AT3G27090	3	9992177	9992266	2	12	C
AT4G30630	4	14951411	14951520	3	5	C
AT2G13540	2	5646201	5646378	4	8	C
AT2G19540	2	8468929	8469044	3	14	C
AT4G31130	4	15137785	15138380	16	9	C
AT3G25520	3	9272027	9272117	2	144	C
AT4G32960	4	15909157	15909246	2	5	C
AT3G57290	3	21207865	21207935	1	33	C
AT1G17420	1	5977897	5978005	1	5	C
AT1G08410	1	2646801	2646887	2	5	C
AT5G46210	5	18753154	18753632	12	6	C
AT1G47530	1	17455026	17455113	2	10	C
AT2G17975	2	7829561	7829667	2	5	C
AT2G25970	2	11079909	11081429	41	5	C
AT3G62530	3	23143896	23143969	1	32	C
AT1G12240	1	4157149	4157236	2	68	C
AT2G41040	2	17128761	17128844	1	8	C
AT3G25910	3	9490634	9491027	9	19	C
AT1G56300	1	21082828	21083078	5	13	C
AT1G52070	1	19369064	19369308	6	5	C
AT5G15800	5	5152222	5152310	2	5	C
AT5G53000	5	21504443	21504732	8	30	C
AT1G51500	1	19102001	19102253	6	9	C
AT5G58130	5	23540376	23540473	2	5	C
AT5G13740	5	4433134	4433215	2	9	C
AT4G11010	4	6733091	6733165	1	37	C
AT5G14100	5	4551291	4551372	2	6	C
AT5G41770	5	16737352	16737444	2	5	C
AT3G21215	3	7444744	7445065	8	15	C
AT5G61820	5	24853453	24853850	10	14	C
AT5G23740	5	8008757	8009008	6	140	C
AT4G18040	4	10017161	10017254	1	23	C
AT4G29100	4	14343891	14344383	11	6	C
AT1G27210	1	9456135	9456247	2	8	C
AT3G14415	3	4820111	4820197	1	34	C
AT3G46970	3	17314641	17314728	2	7	C
AT5G08710	5	2834979	2835068	2	6	C
AT4G09460	4	5993280	5993587	7	16	C
AT5G12140	5	3923482	3923816	8	116	C
AT2G23780	2	10131324	10131552	5	5	C
AT1G04190	1	1107189	1107265	2	6	C
AT2G35680	2	15005236	15005431	5	13	C
AT3G62910	3	23270460	23270572	3	8	C
AT1G26740	1	9245872	9246280	11	20	C
AT2G46260	2	19003701	19003836	3	8	C
AT1G04350	1	1165802	1165871	2	11	C
AT1G04410	1	1189512	1189598	2	128	C
AT4G12060	4	7229542	7229652	2	13	C
AT4G18060	4	10029410	10029613	4	12	C
AT4G21190	4	11293411	11293480	1	13	C
AT5G16400	5	5364221	5364928	18	14	C
AT3G44750	3	16309968	16310092	3	10	C
AT2G45640	2	18806988	18807105	3	54	C
AT5G65910	5	26379882	26380037	4	6	C
AT1G04820	1	1357074	1357155	2	23	C
AT5G26820	5	9436634	9436711	1	8	C
AT2G18960	2	8233629	8233711	2	18	C
AT1G63800	1	23671882	23671972	2	11	C
AT4G33070	4	15952693	15952772	2	15	C
AT1G35310	1	12956684	12956823	3	12	C
AT5G49820	5	20265200	20265397	4	6	C
AT3G50360	3	18686330	18686416	1	14	C
AT1G69850	1	26303938	26304066	3	10	C
AT5G63550	5	25463338	25463422	1	7	C
AT5G47200	5	19185169	19185263	2	40	C
AT1G28320	1	9924156	9924267	2	10	C
AT5G38830	5	15564827	15564936	2	9	C
AT4G02740	4	1220307	1220518	5	5	C
AT4G35020	4	16674033	16674129	2	7	C
AT3G13470	3	4392520	4392617	2	10	C
AT2G41560	2	17339640	17339716	2	6	C
AT4G34150	4	16355531	16355620	2	30	C
AT4G06599	4	3666727	3666800	2	5	C
AT1G72450	1	27278203	27278725	13	31	C
AT1G12000	1	4053036	4053134	3	20	C
AT4G30330	4	14836789	14836895	2	44	C
AT5G65960	5	26403052	26403141	1	6	C
AT2G44270	2	18305528	18305606	1	6	C
AT2G37080	2	15591191	15592023	18	8	C
AT1G58030	1	21470296	21470380	1	7	C
AT1G26470	1	9155401	9155591	5	7	C
AT1G09330	1	3013094	3013246	4	8	C
AT5G05200	5	1544390	1544526	3	34	C
AT5G53970	5	21928148	21928366	5	9	C
AT3G47470	3	17505095	17505172	2	440	C
AT5G46800	5	19007040	19007720	17	16	C
AT1G03280	1	803689	803834	3	5	C
AT4G02060	4	901838	901924	2	8	C
AT5G11240	5	3583703	3583904	5	5	C
AT1G53320	1	19895812	19896325	13	28	C
AT4G34200	4	16375739	16376008	6	9	C
AT5G27740	5	9824114	9824319	5	8	C
AT5G53800	5	21866166	21866272	2	7	C
AT3G20510	3	7161090	7161727	17	6	C
AT2G45810	2	18868617	18868708	1	7	C
AT5G02770	5	628294	628399	3	20	C
AT2G30010	2	12815093	12815954	21	5	C
AT3G06300	3	1908041	1908146	2	19	C
AT1G30820	1	10946068	10946155	2	5	C
AT1G64150	1	23815976	23816071	2	6	C
AT2G25310	2	10785326	10785566	7	33	C
AT3G55120	3	20442177	20442258	2	14	C
AT3G17590	3	6018500	6018580	2	6	C
AT5G19440	5	6556620	6556876	6	55	C
AT4G12880	4	7544821	7545048	6	38	C
AT1G55020	1	20529665	20530907	27	11	C
AT1G29310	1	10252993	10253064	2	15	C
AT5G19960	5	6744143	6744382	6	7	C
AT1G36320	1	13674567	13674709	4	8	C
AT4G37920	4	17828767	17828843	1	9	C
AT5G04850	5	1409272	1409352	2	14	C
AT5G56760	5	22979219	22979363	3	8	C
AT4G02930	4	1295822	1295906	2	24	C
AT4G02740	4	1218743	1218836	2	5	C
AT3G21280	3	7480238	7480320	2	5	C
AT1G12000	1	4053036	4053134	3	20	C
AT2G34480	2	14540904	14541000	2	570	C
AT3G21690	3	7641320	7641412	1	11	C
AT3G13930	3	4596043	4596204	4	55	C
AT5G22850	5	7634048	7634139	2	5	C
AT3G16810	3	5723569	5723684	3	6	C
AT3G57650	3	21362606	21362810	5	6	C
AT4G16660	4	9380024	9380170	3	6	C
AT2G19520	2	8465084	8465192	3	5	C
AT2G36270	2	15212439	15212518	2	5	C
AT5G10170	5	3187805	3187891	2	8	C
AT4G26310	4	13314028	13314123	2	5	C
AT5G60750	5	24448933	24449311	9	21	C
AT3G54220	3	20083061	20083173	3	5	C
AT2G22360	2	9505353	9505539	4	7	C
AT5G19770	5	6684282	6684362	2	36	C
AT1G29395	1	10289017	10289160	3	29	C
AT5G20620	5	6974466	6974849	10	9	C
AT1G55750	1	20848427	20848554	3	5	C
AT3G17668	3	6039956	6040073	2	7	C
AT3G27170	3	10027959	10028053	2	7	C
AT4G25670	4	13086240	13086898	17	15	C
AT1G08200	1	2574975	2575062	2	40	C
AT1G74950	1	28152668	28152758	1	11	C
AT1G60770	1	22371872	22372084	5	9	C
AT4G11380	4	6924690	6924769	2	7	C
AT2G21150	2	9072981	9073064	1	12	C
AT3G44300	3	15995540	15995630	1	19	C
AT5G55160	5	22401305	22401925	16	70	C
AT1G71840	1	27026205	27026288	2	5	C
AT5G12110	5	3914787	3914874	2	6	C
AT5G19770	5	6683079	6683168	2	27	C
AT5G16650	5	5463461	5463576	2	9	C
AT4G17040	4	9588371	9589048	17	37	C
AT1G52340	1	19494474	19495145	16	7	C
AT5G43010	5	17265866	17265948	2	15	C
AT3G15710	3	5324090	5324188	2	6	C
AT3G55530	3	20606609	20606771	4	22	C
AT3G23570	3	8458828	8459049	5	11	C
AT4G24280	4	12591269	12591401	3	6	C
AT2G18360	2	7984057	7984127	1	5	C
AT5G17820	5	5889359	5889895	12	9	C
AT1G19920	1	6914961	6915072	2	16	C
AT3G01330	3	126395	126569	4	6	C
AT1G10470	1	3443171	3443251	1	10	C
AT3G44150	3	15898926	15899213	7	5	C
AT4G30530	4	14921837	14922181	9	58	C
AT4G16265	4	9202963	9203614	17	14	C
AT1G57770	1	21399065	21399373	8	5	C
AT5G04590	5	1321457	1321541	2	9	C
AT5G39340	5	15766856	15766935	1	13	C
AT2G21410	2	9174919	9175016	2	16	C
AT5G01970	5	373317	373396	2	10	C
AT1G27435	1	9528042	9528653	15	20	C
AT4G27260	4	13655226	13655314	2	8	C
AT3G21640	3	7620496	7620609	2	12	C
AT1G48920	1	18103330	18103437	3	8	C
AT4G34040	4	16307785	16308376	15	5	C
AT1G44800	1	16916975	16917069	2	13	C
AT4G04880	4	2466381	2466449	1	5	C
AT2G23170	2	9872571	9873064	12	7	C
AT2G30980	2	13190521	13190707	4	8	C
AT5G55700	5	22571399	22571620	6	8	C
AT2G18960	2	8231775	8231851	2	12	C
AT1G06240	1	1912702	1912802	2	7	C
AT4G15470	4	8844839	8845030	5	47	C
AT1G49670	1	18385603	18385721	2	12	C
AT1G12000	1	4050687	4050793	2	16	C
AT2G27680	2	11811661	11811740	1	9	C
AT2G40490	2	16920737	16920836	2	31	C
AT5G56020	5	22702634	22702740	2	7	C
AT5G61780	5	24842649	24842731	2	11	C
AT1G63460	1	23538829	23539208	10	7	C
AT5G50210	5	20462791	20462869	2	8	C
AT1G21190	1	7420059	7420379	7	10	C
AT3G59380	3	21955658	21955926	6	22	C
AT3G19910	3	6927365	6927453	2	10	C
AT1G08410	1	2646532	2646697	3	5	C
AT3G10130	3	3131848	3132208	9	8	C
AT2G34690	2	14638437	14638751	8	9	C
AT1G04830	1	1361179	1361315	3	5	C
AT5G13240	5	4225690	4225766	2	8	C
AT1G19640	1	6791485	6791623	3	6	C
AT4G02400	4	1057417	1057491	2	6	C
AT3G03330	3	786004	786078	1	9	C
AT2G23430	2	9984711	9984802	2	10	C
AT2G18510	2	8040081	8040168	2	35	C
AT5G20890	5	7087572	7087669	2	7	C
AT3G50660	3	18825489	18826239	19	13	C
AT2G46930	2	19290894	19291144	7	9	C
AT3G10220	3	3163620	3163994	9	12	C
AT3G03380	3	806291	806419	3	5	C
AT4G31490	4	15272702	15272813	2	7	C
AT5G56890	5	23030317	23030412	2	5	C
AT3G09270	3	2848764	2848907	4	6	C
AT3G03340	3	786594	786880	7	6	C
AT1G09830	1	3194553	3194663	2	9	C
AT4G02400	4	1057625	1057710	2	8	C
AT4G22840	4	11991719	11991793	2	5	C
AT4G05060	4	2591346	2591663	9	6	C
AT2G43770	2	18142416	18142967	14	9	C
AT1G53120	1	19797454	19797550	3	5	C
AT1G68600	1	25765357	25765826	12	5	C
AT1G36320	1	13674234	13674320	2	10	C
AT4G35890	4	16999124	16999232	2	5	C
AT5G53400	5	21680294	21680384	1	9	C
AT3G23530	3	8440453	8440543	2	8	C
AT1G07110	1	2178983	2179105	2	11	C
AT3G45970	3	16907716	16907792	1	32	C
AT4G17720	4	9863665	9863754	2	41	C
AT5G18900	5	6305779	6305879	2	30	C
AT1G58030	1	21470523	21470990	12	7	C
AT4G01310	4	544947	545233	8	33	C
AT3G52880	3	19614119	19614278	3	119	C
AT1G69460	1	26116533	26116609	2	24	C
AT1G42970	1	16130525	16130592	1	73	C
AT3G45620	3	16757643	16757737	1	7	C
AT2G16850	2	7310049	7310142	1	5	C
AT3G48740	3	18065463	18065595	3	34	C
AT5G20500	5	6939255	6939400	4	89	C
AT5G19550	5	6599251	6599344	2	14	C
AT3G05910	3	1765934	1766167	6	6	C
AT2G03820	2	1166701	1166931	5	11	C
AT1G04910	1	1390936	1391064	3	5	C
AT3G01435	3	167037	167723	18	5	C
AT2G42880	2	17849626	17849748	2	8	C
AT2G20560	2	8856454	8856730	7	6	C
AT4G23680	4	12336695	12337239	14	21	C
AT1G25230	1	8841304	8841395	2	8	C
AT1G19715	1	6817225	6817313	2	8	C
AT5G43060	5	17288194	17288866	16	9	C
AT1G80560	1	30294212	30294300	2	6	C
AT1G62960	1	23323270	23323356	2	7	C
AT1G43130	1	16232064	16232415	9	12	C
AT1G50250	1	18619177	18619271	2	6	C
AT4G24830	4	12794843	12794948	2	19	C
AT4G08280	4	5230559	5230960	8	11	C
AT4G21990	4	11658544	11658628	2	39	C
AT1G28320	1	9924156	9924267	2	10	C
AT3G22750	3	8038722	8038804	1	5	C
AT2G24200	2	10295027	10295102	2	14	C
AT3G55040	3	20410553	20410632	2	7	C
AT5G60160	5	24243831	24243935	2	10	C
AT5G61450	5	24729846	24729939	1	9	C
AT3G06650	3	2082435	2082538	2	20	C
AT1G51500	1	19103256	19103339	1	5	C
AT3G10860	3	3399991	3400470	13	143	C
AT5G52920	5	21481872	21481959	2	12	C
AT1G05055	1	1450174	1450574	10	6	C
AT1G05430	1	1594807	1594920	2	12	C
AT1G02340	1	467087	467184	2	8	C
AT3G19990	3	6966587	6966739	4	5	C
AT1G01050	1	31814	31931	2	38	C
AT3G59280	3	21920598	21920858	7	27	C
AT1G74010	1	27837192	27837447	6	6	C
AT3G58140	3	21542784	21542865	1	6	C
AT5G28840	5	10863143	10863227	1	16	C
AT2G44050	2	18232139	18232280	3	21	C
AT2G24590	2	10456784	10456904	3	10	C
AT3G02700	3	582399	582725	8	11	C
AT3G23700	3	8533217	8533312	2	7	C
AT5G54580	5	22189663	22189771	3	14	C
AT2G46470	2	19080882	19080991	3	5	C
AT4G28190	4	13985974	13986473	13	7	C
AT5G15440	5	5012395	5013115	19	8	C
AT3G16980	3	5794892	5795329	10	7	C
AT3G18410	3	6323499	6323735	5	67	C
AT2G38180	2	16005358	16005441	1	6	C
AT4G31480	4	15267393	15267474	1	7	C
AT2G37890	2	15869331	15869451	3	9	C
AT3G04780	3	1312013	1312100	2	12	C
AT3G16190	3	5490220	5490320	2	22	C
AT3G17590	3	6017419	6017899	12	6	C
AT3G22300	3	7886087	7886236	3	15	C
AT5G14700	5	4741171	4741276	2	5	C
AT4G21790	4	11571516	11571620	2	8	C
AT2G38630	2	16162241	16162362	3	9	C
AT3G49850	3	18500879	18500981	2	7	C
AT1G04690	1	1315206	1315305	2	33	C
AT1G22520	1	7953303	7953796	13	22	C
AT1G65900	1	24521020	24521118	2	5	C
AT1G27530	1	9563458	9563540	1	48	C
AT5G37480	5	14902288	14902372	2	29	C
AT3G13180	3	4239744	4239857	3	5	C
AT3G07440	3	2381727	2381829	2	6	C
AT1G77420	1	29098895	29098971	1	12	C
AT1G72150	1	27153439	27153626	4	17	C
AT4G35360	4	16813039	16813168	2	6	C
AT2G20570	2	8864339	8864447	2	23	C
AT4G30800	4	15002005	15002084	2	17	C
AT2G03510	2	1068739	1068832	2	6	C
AT5G08260	5	2660919	2661014	2	24	C
AT3G27570	3	10217472	10217560	1	16	C
AT4G01120	4	483323	483416	2	13	C
AT4G24840	4	12798689	12798848	4	5	C
AT1G17430	1	5983615	5983800	4	6	C
AT5G66540	5	26573797	26573873	1	5	C
AT4G34150	4	16355297	16355402	2	32	C
AT4G19350	4	10563119	10563222	2	14	C
AT1G53120	1	19797265	19797346	2	5	C
AT1G24310	1	8624572	8624652	2	6	C
AT2G13560	2	5657718	5657825	2	5	C
AT4G02060	4	905115	905198	2	10	C
AT1G49970	1	18505682	18505776	2	30	C
AT2G29320	2	12599650	12599735	1	28	C
AT5G43350	5	17418883	17419108	6	7	C
AT2G41250	2	17207970	17208061	1	11	C
AT4G23400	4	12221134	12221405	6	75	C
AT3G17590	3	6018814	6019152	8	6	C
AT5G46860	5	19029827	19029904	1	23	C
AT4G36250	4	17151303	17151443	3	11	C
AT4G34670	4	16550034	16550128	2	194	C
AT5G48335	5	19605968	19606352	10	15	C
AT1G71080	1	26815094	26815188	2	12	C
AT5G56360	5	22841406	22841572	3	6	C
AT4G11410	4	6946287	6946417	3	5	C
AT4G31670	4	15338341	15338440	2	5	C
AT2G40510	2	16925588	16925670	1	28	C
AT5G27560	5	9733077	9733158	1	11	C
AT1G04170	1	1099298	1099398	2	8	C
AT4G12910	4	7551333	7551409	1	6	C
AT5G48840	5	19821412	19821499	2	5	C
AT4G28510	4	14085964	14086206	6	35	C
AT5G51220	5	20839856	20840182	8	11	C
AT2G26740	2	11400786	11400857	1	22	C
AT4G17510	4	9767593	9767686	1	10	C
AT4G11260	4	6853229	6853554	7	33	C
AT5G24530	5	8382258	8382902	15	9	C
AT3G44860	3	16390744	16390848	2	11	C
AT4G11260	4	6852256	6852333	2	14	C
AT4G33250	4	16040268	16040359	2	45	C
AT5G13560	5	4365994	4366170	3	7	C
AT1G12000	1	4050389	4050470	1	79	C
AT5G27400	5	9676619	9676773	4	5	C
AT4G27720	4	13832851	13832955	2	6	C
AT4G15790	4	8983843	8983974	2	12	C
AT4G38540	4	18023620	18023706	1	9	C
AT4G21570	4	11471723	11471807	2	14	C
AT1G16700	1	5710708	5710816	2	22	C
AT5G57040	5	23101350	23101439	1	22	C
AT1G63460	1	23539885	23539958	1	8	C
AT1G50370	1	18664904	18665256	9	18	C
AT5G23575	5	7949809	7949895	2	25	C
AT5G35220	5	13502284	13502593	7	7	C
AT5G58230	5	23573684	23573785	2	12	C
AT5G22320	5	7389183	7389285	2	5	C
AT3G07050	3	2229953	2230046	2	5	C
AT1G15740	1	5412485	5412601	2	9	C
AT5G39520	5	15842399	15842481	2	7	C
AT1G05430	1	1595426	1595672	6	7	C
AT2G26560	2	11302566	11302647	2	7	C
AT2G40300	2	16838816	16838918	2	21	C
AT5G02530	5	565177	565266	2	29	C
AT3G54820	3	20313400	20313515	2	45	C
AT2G25310	2	10785326	10785566	7	33	C
AT3G17590	3	6018500	6018580	2	6	C
AT4G16146	4	9142908	9143000	2	25	C
AT1G69010	1	25945574	25945742	4	7	C
AT2G04890	2	1721897	1722276	9	7	C
AT4G26060	4	13215672	13215953	7	8	C
AT1G61890	1	22871834	22871982	3	35	C
AT1G80410	1	30236494	30236663	4	5	C
AT2G03780	2	1154109	1154196	2	7	C
AT2G13560	2	5661643	5661735	2	16	C
AT4G08520	4	5419419	5420049	16	12	C
AT2G04400	2	1533397	1533488	2	8	C
AT5G62440	5	25090158	25090845	19	9	C
AT5G02120	5	419283	419353	2	32	C
AT5G48970	5	19874473	19875050	15	7	C
AT1G79750	1	30015281	30015372	2	6	C
AT3G03380	3	807773	807908	3	9	C
AT1G06110	1	1853315	1853402	2	21	C
AT3G56090	3	20825694	20825794	3	25	C
AT1G24120	1	8530910	8530998	2	5	C
AT2G34460	2	14537104	14537175	2	30	C
AT5G27700	5	9808087	9808431	9	22	C
AT4G16370	4	9249324	9249417	2	8	C
AT1G09795	1	3176428	3176596	4	17	C
AT2G29210	2	12565464	12565624	4	12	C
AT1G48920	1	18101882	18102003	3	56	C
AT2G36305	2	15223154	15223237	1	6	C
AT4G18930	4	10371097	10371309	5	15	C
AT4G38620	4	18054124	18054284	3	14	C
AT1G28200	1	9850562	9851189	16	20	C
AT3G01770	3	276426	276507	2	12	C
AT4G02930	4	1298050	1298162	3	24	C
AT2G03510	2	1068739	1068832	2	6	C
AT3G61150	3	22641916	22641992	1	15	C
AT2G22540	2	9590275	9590664	9	15	C
AT3G54660	3	20242022	20242185	4	11	C
AT4G30550	4	14925946	14926177	6	14	C
AT2G46400	2	19051492	19051587	2	13	C
AT1G28320	1	9924017	9924107	2	10	C
AT2G17720	2	7706098	7706182	2	11	C
AT1G64850	1	24100845	24100949	1	21	C
AT2G35780	2	15046745	15046824	1	15	C
AT1G30820	1	10946068	10946155	2	5	C
AT2G36290	2	15216252	15216326	2	6	C
AT2G19760	2	8524291	8524381	2	46	C
AT3G61990	3	22968650	22968729	1	12	C
AT1G20220	1	7006019	7006104	2	6	C
AT2G45200	2	18645473	18645939	12	15	C
AT1G56300	1	21083395	21083525	2	10	C
AT3G52190	3	19365455	19365549	2	5	C
AT1G69460	1	26116533	26116609	2	24	C
AT5G65760	5	26327415	26327491	2	15	C
AT1G12000	1	4052635	4052729	2	11	C
AT1G09750	1	3158597	3158665	1	15	C
AT3G26830	3	9890113	9890209	2	9	C
AT4G09010	4	5778231	5778322	2	24	C
AT1G64150	1	23813789	23813976	5	7	C
AT5G05200	5	1546607	1546777	4	24	C
AT2G41630	2	17362767	17362857	1	19	C
AT4G23650	4	12325475	12325541	1	24	C
AT4G05160	4	2666176	2666246	1	7	C
AT2G27730	2	11827337	11827440	2	40	C
AT3G23530	3	8441284	8441360	1	9	C
AT1G75220	1	28233396	28233498	2	8	C
AT4G02480	4	1082196	1082277	1	30	C
AT4G07390	4	4196124	4196202	1	22	C
AT1G12410	1	4223148	4223237	2	23	C
AT2G26080	2	11116707	11116791	2	60	C
AT5G54860	5	22302863	22302956	2	8	C
AT3G27090	3	9990897	9991245	9	24	C
AT4G01320	4	548471	548571	3	9	C
AT5G15800	5	5152412	5152499	2	5	C
AT5G28300	5	10294258	10294709	12	8	C
AT3G55270	3	20510488	20510696	5	20	C
AT5G13260	5	4244193	4244264	1	7	C
AT1G07080	1	2170843	2171063	5	32	C
AT3G02530	3	531208	531297	2	18	C
AT5G11960	5	3859706	3859947	5	6	C
AT1G35680	1	13210696	13210927	5	78	C
AT1G51805	1	19229092	19229185	1	5	C
AT3G02250	3	425350	425461	3	6	C
AT5G09590	5	2975798	2975982	4	19	C
AT2G40840	2	17057417	17057515	2	6	C
AT3G23530	3	8442425	8442523	2	20	C
AT1G18060	1	6212349	6212476	2	19	C
AT5G38840	5	15571939	15572026	1	6	C
AT1G03610	1	902078	902168	2	5	C
AT2G40840	2	17052266	17052442	4	5	C
AT2G40600	2	16954984	16955071	1	9	C
AT3G48730	3	18062014	18062112	2	8	C
AT5G11710	5	3773801	3773887	2	8	C
AT2G01470	2	212756	212838	2	11	C
AT5G12290	5	3977420	3977511	2	8	C
AT5G13100	5	4157843	4157937	2	5	C
AT1G11130	1	3723734	3723829	1	5	C
AT4G33380	4	16074383	16074497	2	5	C
AT5G43010	5	17267367	17267461	2	12	C
AT1G08420	1	2656153	2656245	2	7	C
AT2G24200	2	10294678	10294767	2	21	C
AT5G26340	5	9246305	9246863	13	11	C
AT1G80530	1	30284558	30284808	6	7	C
AT3G23990	3	8669709	8669798	2	5	C
AT4G29590	4	14513572	14513662	2	9	C
AT4G11010	4	6733335	6733423	2	36	C
AT1G61770	1	22814005	22814086	2	13	C
AT3G21865	3	7702360	7702470	3	13	C
AT5G66760	5	26673837	26673933	2	18	C
AT3G21215	3	7444485	7444562	1	11	C
AT1G25490	1	8954510	8954607	1	31	C
AT5G57490	5	23302431	23302511	2	21	C
AT1G62660	1	23204318	23205096	19	13	C
AT3G51140	3	19009311	19009398	2	24	C
AT1G42440	1	15901989	15902057	1	9	C
AT2G26990	2	11527869	11527983	3	5	C
AT4G20350	4	10989340	10989445	2	5	C
AT1G21760	1	7649324	7649708	9	14	C
AT4G12830	4	7531775	7531855	2	7	C
AT5G20280	5	6846624	6846708	2	5	C
AT2G17390	2	7563762	7563835	2	9	C
AT1G26180	1	9055462	9055564	2	6	C
AT1G48200	1	17801524	17801901	9	7	C
AT4G21660	4	11506346	11506443	2	15	C
AT2G16405	2	7113111	7113214	2	13	C
AT2G02040	2	488172	488248	1	13	C
AT1G79440	1	29887457	29887723	6	14	C
AT5G63380	5	25405142	25405213	1	15	C
AT4G15900	4	9025044	9025159	2	6	C
AT4G11420	4	6948648	6948802	4	6	C
AT3G54020	3	20017110	20017197	2	13	C
AT1G62040	1	22937175	22937259	2	15	C
AT4G12830	4	7531775	7531855	2	7	C
AT5G13240	5	4225690	4225766	2	8	C
AT3G04920	3	1361957	1362041	2	96	C
AT5G60620	5	24385837	24385917	2	5	C
AT5G53970	5	21928148	21928366	5	9	C
AT3G05530	3	1605383	1605475	2	17	C
AT3G62910	3	23270981	23271058	1	7	C
AT5G53970	5	21928708	21928787	2	8	C
AT5G19960	5	6745520	6745616	2	5	C
AT5G11760	5	3789378	3789730	9	12	C
AT1G23150	1	8207167	8207253	1	13	C
AT5G11160	5	3551614	3551703	1	5	C
AT5G23310	5	7851808	7851884	1	5	C
AT1G53280	1	19870229	19870317	1	17	C
AT2G43120	2	17935372	17935449	1	5	C
AT2G21410	2	9170341	9170430	2	14	C
AT3G03330	3	786004	786078	1	9	C
AT1G71030	1	26799466	26799550	2	29	C
AT4G00720	4	296100	296242	3	6	C
AT2G31360	2	13379397	13379575	4	36	C
AT2G42880	2	17848086	17848168	1	6	C
AT3G25230	3	9190629	9190716	2	7	C
AT1G28150	1	9835292	9835552	7	23	C
AT5G20130	5	6797659	6798179	14	13	C
AT3G49530	3	18374156	18374249	2	5	C
AT3G04480	3	1196766	1197029	7	10	C
AT1G73760	1	27743590	27743670	2	6	C
AT4G37740	4	17726149	17726220	2	5	C
AT3G03250	3	753026	753240	5	27	C
AT3G13235	3	4274117	4274288	3	8	C
AT1G11670	1	3928583	3928698	1	7	C
AT5G02960	5	693419	693505	2	164	C
AT1G72150	1	27153977	27154071	2	33	C
AT4G32120	4	15518601	15518703	3	9	C
AT3G09810	3	3009933	3010127	5	6	C
AT5G08690	5	2828156	2828239	2	80	C
AT3G03610	3	868920	869452	13	7	C
AT3G55530	3	20607741	20607826	1	16	C
AT5G12420	5	4025237	4025322	1	5	C
AT4G20150	4	10888556	10889160	15	151	C
AT2G20330	2	8780149	8780234	1	20	C
AT5G20280	5	6846624	6846708	2	5	C
AT5G08670	5	2819381	2819462	2	13	C
AT2G43350	2	18017078	18017447	9	9	C
AT4G34200	4	16375161	16375249	2	9	C
AT5G23010	5	7705840	7706042	3	10	C
AT5G04170	5	1147087	1147415	8	18	C
AT5G57950	5	23478279	23478568	6	13	C
AT3G22950	3	8136731	8137327	16	18	C
AT3G13860	3	4561983	4562072	2	16	C
AT1G35680	1	13211031	13211137	2	62	C
AT4G17230	4	9662919	9663681	21	10	C
AT5G22350	5	7398914	7399008	2	5	C
AT2G43770	2	18142416	18142967	14	9	C
AT1G22640	1	8006619	8006697	1	8	C
AT5G53070	5	21537149	21537228	2	5	C
AT1G01430	1	157757	157827	2	6	C
AT3G20330	3	7091073	7091170	2	5	C
AT1G45000	1	17012885	17012974	1	7	C
AT2G39970	2	16693476	16693566	2	16	C
AT1G51140	1	18948084	18948197	3	5	C
AT2G40660	2	16974152	16974346	4	35	C
AT1G16750	1	5730798	5730875	2	5	C
AT3G16310	3	5526899	5527043	4	7	C
AT1G13060	1	4452760	4452852	2	32	C
AT3G21640	3	7619870	7619979	2	7	C
AT1G79470	1	29899737	29899825	2	8	C
AT3G13930	3	4596281	4596667	10	56	C
AT5G18120	5	5991550	5992347	21	8	C
AT1G48920	1	18102934	18103027	1	10	C
AT4G02680	4	1181423	1181531	2	6	C
AT4G13270	4	7732492	7732895	11	9	C
AT2G42880	2	17850613	17850999	9	6	C
AT2G32870	2	13953426	13953521	2	7	C
AT4G16660	4	9379106	9379186	1	5	C
AT4G32150	4	15526869	15526986	3	40	C
AT2G16090	2	6996391	6996478	2	6	C
AT5G08670	5	2820360	2820675	7	31	C
AT3G17970	3	6151338	6151422	2	5	C
AT5G64380	5	25759271	25759347	1	9	C
AT1G19670	1	6804492	6804643	3	16	C
AT1G12270	1	4173960	4174042	2	5	C
AT4G33430	4	16089723	16089803	2	5	C
AT3G29320	3	11258605	11258707	2	15	C
AT5G39730	5	15919456	15919534	1	19	C
AT2G40060	2	16734432	16734743	9	43	C
AT1G53560	1	19989001	19989419	11	10	C
AT3G54020	3	20018658	20018729	2	8	C
AT1G54050	1	20183490	20183585	1	8	C
AT2G46070	2	18954308	18954459	3	7	C
AT3G46740	3	17228813	17229089	7	9	C
AT3G20800	3	7273088	7273198	2	14	C
AT2G34750	2	14667781	14667877	2	28	C
AT5G48335	5	19606405	19606539	3	18	C
AT4G18950	4	10377726	10377830	2	6	C
AT5G40650	5	16299362	16300352	26	16	C
AT2G40840	2	17055748	17055824	1	5	C
AT5G16440	5	5372363	5372512	4	21	C
AT4G27080	4	13592176	13592295	2	5	C
AT1G28670	1	10075495	10075624	3	8	C
AT5G54870	5	22307941	22308031	2	6	C
AT5G13160	5	4178484	4178728	6	6	C
AT1G22520	1	7953953	7954162	4	32	C
AT1G70810	1	26708364	26708462	2	18	C
AT4G21660	4	11509443	11509561	3	8	C
AT3G05590	3	1622130	1622349	6	106	C
AT1G33230	1	12048626	12048706	2	6	C
AT4G11240	4	6847508	6847978	12	23	C
AT2G37180	2	15625577	15625666	2	11	C
AT5G47200	5	19185778	19185851	1	26	C
AT1G76010	1	28534150	28534295	3	16	C
AT3G05600	3	1624077	1624232	4	8	C
AT4G35360	4	16812389	16812482	2	10	C
AT5G19910	5	6731499	6731614	3	6	C
AT5G22270	5	7372820	7373042	5	8	C
AT5G60210	5	24260640	24260728	2	5	C
AT3G48780	3	18102506	18102594	2	12	C
AT5G51020	5	20763492	20763559	1	15	C
AT3G26650	3	9796494	9796570	2	221	C
AT1G20575	1	7127930	7128022	2	19	C
AT4G22240	4	11766417	11766500	1	68	C
AT5G67370	5	26895441	26895840	11	7	C
AT3G62300	3	23066180	23066298	2	5	C
AT1G08200	1	2575394	2575857	12	37	C
AT4G09900	4	6222037	6222165	3	5	C
AT1G03610	1	901397	901484	1	13	C
AT2G34770	2	14674152	14674258	3	22	C
AT3G27210	3	10048153	10048316	4	9	C
AT2G42220	2	17599600	17599688	1	50	C
AT5G16070	5	5249140	5249217	1	5	C
AT2G22360	2	9505686	9505785	2	6	C
AT2G02990	2	874364	874442	1	14	C
AT1G32100	1	11546613	11546740	3	12	C
AT5G03415	5	842716	842808	2	5	C
AT5G62900	5	25266734	25266843	2	13	C
AT4G11240	4	6847508	6847978	12	23	C
AT3G15090	3	5077623	5077722	2	6	C
AT4G23800	4	12391736	12391817	2	8	C
AT4G36945	4	17420436	17420525	2	5	C
AT2G42160	2	17582080	17582151	1	10	C
AT4G39230	4	18266185	18266268	1	5	C
AT5G02250	5	459161	459243	2	12	C
AT4G01080	4	467412	467514	2	17	C
AT1G02340	1	467087	467184	2	8	C
AT2G35190	2	14838430	14838502	1	7	C
AT2G20570	2	8863520	8863596	1	5	C
AT2G46260	2	19003957	19004055	2	5	C
AT1G03250	1	794181	794326	3	6	C
AT2G32280	2	13720790	13720867	1	10	C
AT3G13930	3	4599998	4600079	2	22	C
AT5G55190	5	22410860	22410947	1	39	C
AT2G33430	2	14170561	14171662	28	8	C
AT3G13860	3	4564407	4564508	2	17	C
AT2G02810	2	802263	802358	2	5	C
AT4G27230	4	13637728	13638141	10	31	C
AT4G28440	4	14060329	14060782	12	32	C
AT5G01590	5	226004	226092	2	5	C
AT1G48920	1	18103330	18103437	3	8	C
AT1G05960	1	1808636	1808733	2	8	C
AT5G44450	5	17932606	17932682	1	5	C
AT3G09300	3	2858569	2858649	1	17	C
AT3G08860	3	2697519	2697586	1	7	C
AT4G30140	4	14739477	14739545	1	5	C
AT1G26750	1	9247628	9247773	3	15	C
AT1G15740	1	5412678	5412751	2	9	C
AT4G08230	4	5188079	5188176	2	12	C
AT1G79010	1	29731379	29731771	10	22	C
AT5G12110	5	3914952	3915119	4	7	C
AT1G67250	1	25167572	25167709	3	30	C
AT3G07780	3	2486201	2486271	1	5	C
AT5G66470	5	26561042	26561139	2	8	C
AT2G38630	2	16162241	16162362	3	9	C
AT1G13060	1	4452370	4452627	6	37	C
AT1G19870	1	6895411	6895502	1	16	C
AT3G18830	3	6490280	6490596	7	10	C
AT4G38580	4	18034669	18035303	17	27	C
AT4G15130	4	8638458	8638530	1	5	C
AT1G04170	1	1097681	1097798	3	28	C
AT5G52370	5	21278024	21278164	3	14	C
AT1G49240	1	18221444	18221549	2	141	C
AT5G57850	5	23452869	23452971	3	10	C
AT5G67260	5	26854333	26854409	1	6	C
AT2G31390	2	13390841	13390966	3	53	C
AT3G01420	3	160552	160642	1	6	C
AT4G37920	4	17828767	17828843	1	9	C
AT1G80560	1	30293647	30293735	1	6	C
AT4G11380	4	6924382	6924498	2	8	C
AT1G76150	1	28581992	28582077	2	15	C
AT4G09800	4	6173819	6174174	8	167	C
AT1G56300	1	21083137	21083322	5	10	C
AT5G14620	5	4718173	4718246	1	6	C
AT1G70690	1	26656511	26656808	5	5	C
AT1G21900	1	7691299	7691388	2	16	C
AT4G08770	4	5599299	5600051	18	14	C
AT2G23070	2	9831465	9831579	2	54	C
AT2G20515	2	8846450	8846535	2	8	C
AT5G47770	5	19364105	19364186	1	11	C
AT1G77210	1	29015476	29015731	7	6	C
AT3G57190	3	21177584	21177730	3	5	C
AT1G66530	1	24823680	24823784	2	5	C
AT4G27720	4	13831361	13831690	8	24	C
AT2G25060	2	10669584	10669656	1	14	C
AT1G51110	1	18940979	18941079	2	10	C
AT3G52850	3	19601721	19601810	2	8	C
AT1G09210	1	2975757	2975849	2	41	C
AT3G06650	3	2081173	2081355	4	8	C
AT3G02050	3	351264	351344	1	8	C
AT3G28715	3	10779444	10779706	6	25	C
AT4G17650	4	9828735	9828829	2	6	C
AT3G58560	3	21662497	21662609	3	7	C
AT5G45680	5	18549203	18549290	1	31	C
AT1G25350	1	8893462	8893566	2	8	C
AT5G09850	5	3064403	3064480	1	6	C
AT5G34850	5	13128007	13128077	2	17	C
AT5G47120	5	19153413	19153808	10	75	C
AT2G19430	2	8423418	8423507	2	7	C
AT1G30480	1	10791168	10792111	25	5	C
AT1G70660	1	26644447	26644621	3	8	C
AT3G62030	3	22985528	22985617	2	101	C
AT2G19430	2	8424578	8424732	3	8	C
AT3G21865	3	7702225	7702301	1	9	C
AT3G03380	3	800014	800301	6	5	C
AT5G55200	5	22413112	22413198	1	5	C
AT5G11500	5	3678461	3678645	5	31	C
AT4G21110	4	11267779	11267877	2	11	C
AT2G20840	2	8980288	8980370	2	9	C
AT5G11240	5	3582738	3582943	5	8	C
AT5G55190	5	22410068	22410167	2	54	C
AT4G12070	4	7233043	7233143	2	5	C
AT5G35080	5	13372705	13372780	1	5	C
AT5G55190	5	22409515	22409649	3	51	C
AT1G29670	1	10377386	10377479	2	67	C
AT1G27030	1	9382098	9382187	1	7	C
AT1G77420	1	29099337	29099415	1	5	C
AT1G51500	1	19103256	19103339	1	5	C
AT1G32060	1	11533173	11533439	6	40	C
AT5G20900	5	7091504	7091576	1	25	C
AT2G31040	2	13216505	13216608	2	29	C
AT3G05970	3	1787165	1787239	2	15	C
AT5G03660	5	938320	938678	9	33	C
AT4G09550	4	6039924	6040032	2	9	C
AT1G04290	1	1148091	1148170	2	35	C
AT3G51430	3	19098314	19098398	1	7	C
AT1G17730	1	6099529	6099859	9	16	C
AT3G25150	3	9157464	9157546	2	6	C
AT5G51020	5	20763126	20763216	2	9	C
AT4G01120	4	483499	483569	1	13	C
AT1G65220	1	24229873	24230161	7	15	C
AT1G76400	1	28664539	28664667	3	8	C
AT5G15170	5	4926759	4926843	2	5	C
AT3G09210	3	2825978	2826059	1	6	C
AT2G21410	2	9174667	9174857	5	12	C
AT4G34620	4	16535252	16535820	15	275	C
AT2G44050	2	18232806	18232954	3	15	C
AT3G20870	3	7310843	7311248	11	6	C
AT2G19520	2	8464144	8464315	4	8	C
AT3G20870	3	7309551	7309783	6	28	C
AT1G04440	1	1205252	1205384	3	5	C
AT4G39910	4	18512255	18512420	3	5	C
AT1G49510	1	18331833	18331958	3	8	C
AT1G05160	1	1487730	1487809	2	6	C
AT3G11400	3	3578880	3579824	25	55	C
AT5G11500	5	3678262	3678371	2	72	C
AT4G39960	4	18534533	18534631	1	6	C
AT3G09840	3	3020359	3020483	3	22	C
AT4G14000	4	8091469	8091556	2	10	C
AT4G24280	4	12591269	12591401	3	6	C
AT2G24820	2	10582513	10582602	2	8	C
AT4G26000	4	13199135	13199272	3	5	C
AT5G35080	5	13372705	13372780	1	5	C
AT4G30800	4	15002005	15002084	2	17	C
AT1G18640	1	6417602	6417692	2	32	C
AT1G27910	1	9723372	9723463	2	5	C
AT3G18035	3	6169844	6170385	14	13	C
AT3G12280	3	3918455	3918893	11	9	C
AT5G07470	5	2363013	2363929	24	15	C
AT5G47120	5	19153954	19154050	2	73	C
AT4G32680	4	15764105	15764832	19	8	C
AT2G17380	2	7560208	7561036	23	17	C
AT3G02530	3	532232	532329	2	16	C
AT5G15640	5	5087656	5088224	15	36	C
AT5G23310	5	7850715	7850811	2	19	C
AT3G55440	3	20565628	20565970	8	308	C
AT1G56110	1	20988699	20988786	1	14	C
AT1G14300	1	4882709	4882810	2	7	C
AT5G38690	5	15499590	15500119	11	6	C
AT3G02250	3	425988	426078	2	5	C
AT5G66920	5	26740586	26740848	6	11	C
AT2G07050	2	2927233	2927487	7	6	C
AT5G12110	5	3914571	3914668	2	5	C
AT3G13930	3	4597649	4597731	2	23	C
AT3G14595	3	4910070	4910170	1	6	C
AT5G63810	5	25555622	25555708	1	5	C
AT1G50370	1	18664550	18664645	2	10	C
AT3G56340	3	20903366	20903703	8	196	C
AT2G22230	2	9457463	9457574	2	10	C
AT3G52880	3	19614518	19614643	3	87	C
AT3G19810	3	6878945	6879278	9	7	C
AT4G39240	4	18269407	18269586	4	20	C
AT3G16100	3	5459330	5459426	2	11	C
AT5G20280	5	6845261	6845331	1	6	C
AT1G48790	1	18048061	18048191	3	9	C
AT5G15650	5	5092549	5093160	15	106	C
AT5G56680	5	22955404	22955487	2	6	C
AT1G26180	1	9056113	9056203	2	7	C
AT3G30300	3	11925872	11925943	1	5	C
AT1G80300	1	30198327	30198406	1	5	C
AT3G47730	3	17609238	17609443	4	5	C
AT5G40760	5	16329003	16329090	2	8	C
AT3G09810	3	3009722	3009856	3	6	C
AT3G12760	3	4055761	4055878	3	7	C
AT1G73110	1	27498907	27499002	2	5	C
AT1G03150	1	758008	758198	5	8	C
AT2G47790	2	19579483	19579571	2	10	C
AT1G30630	1	10859613	10859804	5	52	C
AT3G13740	3	4505305	4505447	3	7	C
AT1G61770	1	22814760	22814850	1	8	C
AT3G21200	3	7437488	7437593	2	12	C
AT5G49570	5	20129382	20129519	3	9	C
AT5G58110	5	23532805	23532900	2	46	C
AT4G29040	4	14313972	14314059	2	23	C
AT5G59180	5	23900842	23901415	15	5	C
AT4G26780	4	13485395	13485472	1	6	C
AT4G32410	4	15642036	15642118	1	9	C
AT1G51580	1	19131156	19131238	2	5	C
AT5G64100	5	25668721	25668861	3	16	C
AT5G63510	5	25441663	25442461	21	8	C
AT3G22750	3	8037983	8038065	1	6	C
AT4G26670	4	13453073	13453172	2	27	C
AT5G10460	5	3289058	3289139	1	10	C
AT3G05970	3	1791394	1791474	1	12	C
AT4G16190	4	9172002	9172094	2	42	C
AT4G01090	4	473288	473399	2	8	C
AT3G57010	3	21107872	21108007	3	5	C
AT1G75340	1	28273005	28273127	3	6	C
AT5G43760	5	17603917	17604909	26	10	C
AT5G13640	5	4395027	4395120	2	5	C
AT3G11710	3	3705028	3705109	1	9	C
AT5G60620	5	24384761	24384886	2	10	C
AT3G06650	3	2082435	2082538	2	20	C
AT3G20930	3	7332726	7332815	2	5	C
AT2G34570	2	14570387	14570543	4	23	C
AT5G19550	5	6599026	6599149	3	27	C
AT3G17590	3	6018814	6019152	8	6	C
AT4G11960	4	7176267	7176391	3	9	C
AT5G05060	5	1494076	1494318	6	17	C
AT1G15420	1	5302932	5303052	2	15	C
AT1G64660	1	24033551	24033649	2	8	C
AT1G18450	1	6348206	6348293	2	22	C
AT4G18380	4	10159143	10159330	4	9	C
AT1G76450	1	28690415	28690502	2	14	C
AT3G54660	3	20241620	20241709	2	11	C
AT3G10700	3	3347042	3347174	3	7	C
AT4G34660	4	16547414	16547521	2	7	C
AT4G01370	4	567393	567522	2	37	C
AT5G55910	5	22658972	22659333	9	9	C
AT4G38400	4	17979048	17979137	2	12	C
AT4G05530	4	2817828	2817921	1	17	C
AT3G22960	3	8140783	8140921	3	14	C
AT1G12000	1	4051137	4051241	2	6	C
AT4G27080	4	13589204	13589643	11	13	C
AT3G62290	3	23064049	23064131	1	154	C
AT2G23350	2	9950588	9950798	5	13	C
AT4G15900	4	9026447	9026566	2	5	C
AT5G14640	5	4721281	4721458	4	5	C
AT5G57170	5	23179892	23180254	10	11	C
AT1G67580	1	25332159	25332243	2	7	C
AT2G26640	2	11336993	11337157	4	9	C
AT5G48680	5	19762938	19763159	6	7	C
AT3G07670	3	2454006	2454090	1	6	C
AT1G80760	1	30356569	30356663	2	7	C
AT4G26760	4	13480874	13480956	1	5	C
AT5G51020	5	20763323	20763397	1	14	C
AT3G50360	3	18686145	18686225	1	19	C
AT1G17690	1	6083189	6083277	2	10	C
AT5G11900	5	3834734	3835000	7	10	C
AT1G73840	1	27768608	27768720	2	5	C
AT5G46180	5	18737459	18737534	1	5	C
AT3G17680	3	6044037	6044223	4	5	C
AT5G53970	5	21928708	21928787	2	8	C
AT4G24830	4	12795600	12795793	4	11	C
AT2G03120	2	939380	939492	2	9	C
AT4G18570	4	10233449	10234182	20	5	C
AT5G52840	5	21431258	21431823	15	42	C
AT3G19515	3	6769643	6769809	4	5	C
AT1G21630	1	7581594	7582219	17	8	C
AT5G59080	5	23865399	23865490	1	12	C
AT3G28715	3	10780166	10780282	2	13	C
AT4G09580	4	6053095	6053176	1	8	C
AT4G22330	4	11797802	11798444	17	24	C
AT4G32150	4	15527179	15527439	7	36	C
AT5G41970	5	16809193	16809279	1	7	C
AT5G39730	5	15919620	15919708	2	21	C
AT2G32720	2	13884490	13885436	26	13	C
AT1G67680	1	25371912	25371990	2	9	C
AT2G16510	2	7167222	7167305	1	22	C
AT4G02230	4	979867	979945	1	34	C
AT3G22740	3	8033381	8033460	2	5	C
AT1G10200	1	3347113	3347198	2	44	C
AT3G24820	3	9062866	9063087	5	5	C
AT2G21520	2	9223705	9223777	1	7	C
AT3G51860	3	19253263	19253343	2	5	C
AT4G20850	4	11162472	11162622	3	5	C
AT3G55040	3	20409998	20410083	2	7	C
AT1G04530	1	1235108	1235182	2	6	C
AT3G61990	3	22968650	22968729	1	12	C
AT2G21045	2	9035215	9035293	2	9	C
AT2G46535	2	19117227	19117320	2	5	C
AT1G03040	1	705130	705300	5	6	C
AT1G13990	1	4796249	4796335	2	38	C
AT3G22200	3	7836033	7836107	1	47	C
AT3G20800	3	7273533	7273722	4	10	C
AT3G19390	3	6723482	6723583	1	7	C
AT2G27860	2	11872494	11872580	2	17	C
AT2G44490	2	18373334	18373465	2	5	C
AT1G36380	1	13702227	13702319	1	22	C
AT5G11710	5	3773801	3773887	2	8	C
AT1G23190	1	8223757	8223867	2	39	C
AT2G39830	2	16628357	16628456	2	13	C
AT3G05530	3	1605208	1605293	2	8	C
AT5G16070	5	5249536	5249649	3	6	C
AT5G42810	5	17184404	17184757	9	5	C
AT1G69010	1	25947094	25947175	1	11	C
AT2G19540	2	8471203	8471294	2	27	C
AT5G48470	5	19659361	19659696	9	5	C
AT1G75690	1	28426215	28426348	3	38	C
AT5G50920	5	20736197	20736451	6	13	C
AT5G16970	5	5576673	5576810	3	12	C
AT1G66970	1	24999272	24999528	6	13	C
AT2G17730	2	7712191	7712271	1	5	C
AT5G62190	5	24999565	24999677	3	10	C
AT2G45570	2	18788261	18788600	8	6	C
AT1G10370	1	3397638	3397952	8	12	C
AT5G52750	5	21401373	21401519	4	14	C
AT4G31750	4	15366705	15367132	11	6	C
AT3G06730	3	2124952	2125557	16	27	C
AT5G38650	5	15488539	15488986	11	26	C
AT5G15260	5	4954406	4954513	3	7	C
AT3G03720	3	926181	926443	6	8	C
AT1G21900	1	7691467	7691546	1	18	C
AT5G01020	5	8139	8213	1	18	C
AT1G02130	1	401236	401321	2	20	C
AT5G45940	5	18647308	18647390	1	5	C
AT5G41770	5	16737039	16737131	2	5	C
AT1G64550	1	23976402	23976546	3	10	C
AT1G21460	1	7512968	7513081	2	39	C
AT2G46540	2	19117795	19118228	12	44	C
AT4G12980	4	7590339	7590413	1	5	C
AT5G42310	5	16935277	16935352	1	7	C
AT5G08380	5	2695339	2695425	2	10	C
AT1G08580	1	2715558	2715944	11	35	C
AT3G17810	3	6094984	6095097	2	7	C
AT2G16860	2	7313061	7313633	15	14	C
AT5G57815	5	23444698	23444809	3	26	C
AT4G38490	4	18006594	18006666	2	13	C
AT3G19850	3	6901004	6901099	2	9	C
AT4G24830	4	12795600	12795793	4	11	C
AT3G21650	3	7623554	7623630	1	5	C
AT5G01220	5	89169	89536	10	6	C
AT3G18510	3	6355826	6355894	1	6	C
AT2G19350	2	8383602	8384057	12	9	C
AT5G09590	5	2976224	2976315	1	14	C
AT3G60520	3	22373015	22373340	8	5	C
AT5G67530	5	26960225	26960315	1	5	C
AT3G46280	3	17016752	17016842	1	14	C
AT4G15790	4	8982467	8983159	18	13	C
AT5G35080	5	13372705	13372780	1	5	C
AT4G09580	4	6052850	6052922	1	7	C
AT5G66470	5	26560787	26560894	2	6	C
AT1G63900	1	23722230	23722347	2	11	C
AT1G68060	1	25517302	25517470	3	5	C
AT2G42790	2	17812749	17812836	1	21	C
AT1G48270	1	17833091	17833218	3	9	C
AT4G06599	4	3666917	3666984	2	14	C
AT3G02020	3	341040	341116	1	6	C
AT5G61820	5	24851863	24851976	2	56	C
AT3G22740	3	8033381	8033460	2	5	C
AT5G51220	5	20839275	20839376	2	7	C
AT3G20790	3	7270400	7270478	2	8	C
AT3G16170	3	5479826	5479920	2	12	C
AT1G07110	1	2180017	2180251	5	6	C
AT1G65470	1	24323743	24323834	1	6	C
AT4G38540	4	18023262	18023328	1	7	C
AT5G40710	5	16312970	16313072	2	5	C
AT4G16690	4	9392952	9393064	2	10	C
AT4G25770	4	13117902	13117980	1	6	C
AT1G18710	1	6452199	6452437	6	5	C
AT1G52890	1	19701835	19701930	2	9	C
AT1G08410	1	2646976	2647479	13	5	C
AT4G22240	4	11766417	11766500	1	68	C
AT4G21660	4	11507000	11507101	2	5	C
AT4G02980	4	1320754	1320841	2	33	C
AT2G02500	2	672669	672823	3	40	C
AT3G14790	3	4964316	4964797	12	7	C
AT3G49800	3	18483887	18484071	4	6	C
AT5G57030	5	23096802	23096878	1	9	C
AT3G16100	3	5459455	5459542	1	11	C
AT1G80670	1	30325752	30325846	2	7	C
AT3G16920	3	5777343	5777434	2	10	C
AT1G05000	1	1428115	1428206	2	5	C
AT2G28190	2	12022986	12023140	4	73	C
AT2G44770	2	18464658	18464842	4	12	C
AT5G42720	5	17147825	17147906	1	17	C
AT4G09580	4	6053449	6054019	15	11	C
AT5G66100	5	26446212	26446342	2	9	C
AT1G78895	1	29663322	29663697	8	13	C
AT1G72710	1	27377314	27377405	2	6	C
AT4G28880	4	14252950	14253027	2	11	C
AT3G13750	3	4513277	4513363	1	11	C
AT5G59180	5	23901583	23901666	1	8	C
AT1G34030	1	12371178	12371441	7	27	C
AT3G20500	3	7159789	7160030	6	18	C
AT4G24780	4	12771843	12772120	7	6	C
AT3G54170	3	20069979	20070060	2	5	C
AT5G15760	5	5143371	5143623	6	5	C
AT4G02500	4	1102650	1102970	9	8	C
AT4G11160	4	6806155	6806287	3	12	C
AT5G63135	5	25342635	25343521	23	6	C
AT3G12180	3	3883547	3884026	13	17	C
AT4G14455	4	8310493	8310794	8	7	C
AT4G15470	4	8845190	8845296	2	53	C
AT2G35410	2	14905796	14905876	1	19	C
AT1G52340	1	19494474	19495145	16	7	C
AT4G16146	4	9144400	9144517	3	5	C
AT2G17020	2	7405288	7405363	2	5	C
AT5G47770	5	19364278	19364354	2	25	C
AT5G10730	5	3392034	3392123	1	27	C
AT3G52590	3	19517558	19517632	1	1539	C
AT5G03070	5	718632	718756	3	5	C
AT4G01480	4	627636	627715	1	22	C
AT2G36230	2	15201395	15201515	3	9	C
AT4G21660	4	11509106	11509189	2	6	C
AT5G50320	5	20498827	20499336	14	12	C
AT1G71030	1	26799466	26799550	2	29	C
AT2G31040	2	13216703	13216786	2	12	C
AT5G06450	5	1968505	1969065	15	7	C
AT2G43340	2	18015337	18015413	1	7	C
AT2G29560	2	12654473	12654552	1	7	C
AT3G05070	3	1417276	1417480	5	19	C
AT3G14410	3	4816123	4816204	1	10	C
AT1G79750	1	30014840	30014936	2	8	C
AT5G57030	5	23094919	23095005	1	7	C
AT5G14100	5	4551130	4551209	1	6	C
AT1G53210	1	19850453	19850549	1	20	C
AT1G04980	1	1414055	1414153	2	7	C
AT3G45040	3	16484001	16484084	2	8	C
AT5G11450	5	3656025	3656124	2	41	C
AT4G37680	4	17700881	17700979	2	7	C
AT1G12640	1	4303929	4304010	1	7	C
AT1G70310	1	26489443	26489528	2	40	C
AT2G32730	2	13887991	13888217	5	17	C
AT2G30270	2	12915723	12915911	5	10	C
AT3G20330	3	7091312	7091395	1	6	C
AT1G04690	1	1314924	1315039	3	9	C
AT1G76030	1	28540024	28540122	2	10	C
AT5G47570	5	19310152	19311409	34	115	C
AT5G65260	5	26097776	26097865	2	16	C
AT2G02500	2	671270	671353	2	7	C
AT4G24520	4	12666208	12666290	2	9	C
AT1G29030	1	10129398	10129496	2	6	C
AT1G32170	1	11575602	11575696	1	17	C
AT4G25890	4	13159798	13160203	11	35	C
AT4G23800	4	12390569	12390990	11	33	C
AT5G20890	5	7089666	7089760	2	41	C
AT1G11545	1	3879910	3880080	4	15	C
AT4G33700	4	16178508	16179012	13	5	C
AT2G04400	2	1532601	1532682	2	6	C
AT2G19520	2	8464815	8464886	1	5	C
AT5G07030	5	2183963	2184210	5	8	C
AT3G03150	3	727996	729253	33	27	C
AT4G01120	4	482073	482145	1	6	C
AT1G50900	1	18870211	18870424	5	42	C
AT1G08510	1	2693440	2694058	16	19	C
AT5G27120	5	9541780	9541854	1	6	C
AT1G01940	1	323842	324257	12	14	C
AT4G29510	4	14492368	14492462	2	10	C
AT4G15880	4	9015225	9015515	8	16	C
AT1G31660	1	11331405	11331489	1	13	C
AT3G14750	3	4953898	4954268	9	13	C
AT5G51890	5	21109260	21109347	2	17	C
AT4G15630	4	8917768	8918350	13	15	C
AT5G21040	5	7146787	7147018	6	5	C
AT2G25950	2	11076486	11076670	5	12	C
AT2G24200	2	10294847	10294929	2	16	C
AT3G03250	3	751158	751448	8	18	C
AT4G14965	4	8552500	8552719	6	12	C
AT5G38530	5	15443182	15443270	2	5	C
AT3G50820	3	18902843	18903051	5	64	C
AT1G79440	1	29891192	29891297	3	11	C
AT2G33370	2	14151013	14151092	2	137	C
AT5G67530	5	26958615	26958692	1	11	C
AT5G35690	5	13882415	13882499	2	7	C
AT1G19880	1	6903526	6903612	1	7	C
AT2G35500	2	14921724	14921815	1	22	C
AT1G12410	1	4224137	4224228	2	30	C
AT5G45600	5	18506701	18506806	2	5	C
AT4G24750	4	12760503	12760608	2	14	C
AT5G62650	5	25172639	25172732	2	9	C
AT5G12320	5	3983010	3983353	9	13	C
AT4G16660	4	9376858	9377200	9	5	C
AT3G04920	3	1361068	1361365	7	130	C
AT2G38180	2	16004377	16004655	7	6	C
AT1G75680	1	28421454	28421533	2	7	C
AT3G11710	3	3705028	3705109	1	9	C
AT3G14770	3	4958793	4959147	9	11	C
AT4G24510	4	12661387	12661728	8	23	C
AT3G10572	3	3305139	3305430	7	8	C
AT3G56290	3	20890065	20890231	4	30	C
AT1G51540	1	19120808	19120878	2	9	C
AT4G26670	4	13452920	13452998	1	24	C
AT3G01330	3	126395	126569	4	6	C
AT5G45590	5	18502608	18503222	16	11	C
AT3G54260	3	20096970	20097053	1	8	C
AT5G48900	5	19842547	19842917	9	29	C
AT2G19760	2	8524521	8525025	14	47	C
AT3G06810	3	2150377	2150465	2	16	C
AT5G59080	5	23865019	23865100	2	22	C
AT4G25340	4	12959889	12959980	2	7	C
AT4G18710	4	10296501	10297088	14	51	C
AT5G49230	5	19976869	19977341	13	6	C
AT5G47200	5	19185778	19185851	1	26	C
AT5G18900	5	6305779	6305879	2	30	C
AT5G61780	5	24839801	24839898	2	7	C
AT3G24430	3	8871412	8871565	3	7	C
AT5G42000	5	16816861	16816940	1	7	C
AT5G63000	5	25297703	25297816	2	7	C
AT4G34960	4	16649526	16649672	4	5	C
AT5G48300	5	19588742	19588899	3	9	C
AT1G76490	1	28702242	28702401	4	10	C
AT2G38700	2	16190498	16190652	3	13	C
AT1G51730	1	19191982	19192064	1	21	C
AT3G17170	3	5853902	5854312	10	12	C
AT1G78140	1	29408406	29408596	4	17	C
AT3G62530	3	23143468	23143537	1	33	C
AT5G55190	5	22410594	22410678	2	47	C
AT5G67270	5	26858874	26859101	6	9	C
AT4G32840	4	15847534	15847615	2	12	C
AT5G46800	5	19007040	19007720	17	16	C
AT1G64185	1	23828355	23828528	3	5	C
AT2G45980	2	18925679	18926051	10	16	C
AT2G05630	2	2083306	2083407	2	43	C
AT5G57630	5	23358603	23358678	2	6	C
AT3G21190	3	7433866	7433934	1	13	C
AT1G68650	1	25780183	25780269	1	14	C
AT4G22930	4	12020693	12020777	2	5	C
AT2G24280	2	10342063	10342152	2	8	C
AT3G20500	3	7159602	7159698	2	7	C
AT1G29350	1	10270866	10271223	4	5	C
AT2G29320	2	12599650	12599735	1	28	C
AT5G49460	5	20071973	20072256	7	14	C
AT1G76110	1	28560295	28560388	2	5	C
AT5G05200	5	1545824	1545907	2	14	C
AT4G25640	4	13078573	13078706	3	5	C
AT4G25900	4	13162256	13162337	1	41	C
AT3G18940	3	6528701	6528995	7	6	C
AT4G22990	4	12050871	12050941	1	5	C
AT3G25230	3	9189679	9189761	2	13	C
AT3G25140	3	9156284	9156373	2	11	C
AT4G38430	4	17986906	17986991	2	26	C
AT1G50370	1	18663668	18664025	9	6	C
AT1G64970	1	24138604	24138673	1	17	C
AT4G23650	4	12326171	12326260	2	18	C
AT3G56140	3	20841043	20841125	1	5	C
AT4G01560	4	678159	678236	1	5	C
AT1G49720	1	18405683	18405766	2	5	C
AT3G48000	3	17728834	17728931	1	17	C
AT5G27470	5	9695224	9695302	1	15	C
AT2G24060	2	10237937	10238018	1	10	C
AT2G21150	2	9072650	9072913	6	12	C
AT3G10220	3	3163620	3163994	9	12	C
AT4G25640	4	13077723	13077797	1	6	C
AT3G45620	3	16757643	16757737	1	7	C
AT5G09770	5	3035419	3035552	3	18	C
AT3G04940	3	1365730	1365836	2	18	C
AT1G77510	1	29132953	29133232	7	7	C
AT2G15860	2	6916008	6916159	4	6	C
AT2G19540	2	8471203	8471294	2	27	C
AT4G28880	4	14252081	14252182	2	10	C
AT3G57870	3	21440893	21441017	2	32	C
AT5G64840	5	25935480	25935655	4	7	C
AT2G17390	2	7562993	7563075	2	46	C
AT3G22435	3	7956453	7957256	22	5	C
AT4G02840	4	1264741	1264863	3	18	C
AT1G35310	1	12956684	12956823	3	12	C
AT3G20000	3	6969731	6969827	2	13	C
AT3G49310	3	18297447	18297811	9	5	C
AT1G09340	1	3017770	3017860	2	176	C
AT2G19520	2	8465616	8465699	2	6	C
AT2G43650	2	18107067	18107199	3	6	C
AT3G20370	3	7105612	7105704	2	27	C
AT4G17830	4	9917289	9917367	2	6	C
AT5G55190	5	22411027	22411113	1	88	C
AT4G34120	4	16342732	16342822	1	19	C
AT5G53310	5	21653201	21653288	2	36	C
AT2G40300	2	16838986	16839101	3	17	C
AT4G28880	4	14252950	14253027	2	11	C
AT1G03150	1	758008	758198	5	8	C
AT5G23310	5	7851913	7851999	1	5	C
AT5G16570	5	5423942	5424056	2	7	C
AT5G62190	5	25000430	25000672	6	9	C
AT3G52880	3	19613909	19613998	1	57	C
AT1G25440	1	8934181	8934271	2	15	C
AT3G01420	3	160552	160642	1	6	C
AT2G27680	2	11812011	11812103	2	8	C
AT1G19170	1	6618246	6618340	1	5	C
AT3G52850	3	19600785	19600957	3	7	C
AT2G47210	2	19386396	19386526	2	7	C
AT3G11830	3	3733436	3733524	2	9	C
AT5G16830	5	5534596	5534945	8	17	C
AT1G04850	1	1366886	1367144	7	48	C
AT2G40590	2	16953147	16953243	2	26	C
AT3G02830	3	615183	615277	2	6	C
AT2G32870	2	13952944	13953049	2	11	C
AT1G18640	1	6416642	6416723	1	21	C
AT5G52920	5	21481150	21481330	4	159	C
AT1G76450	1	28690415	28690502	2	14	C
AT5G22320	5	7389521	7389611	2	7	C
AT3G29030	3	11013085	11013494	10	11	C
AT5G50960	5	20751531	20751631	3	44	C
AT3G62910	3	23270262	23270406	3	7	C
AT5G51150	5	20808365	20808454	1	5	C
AT4G30330	4	14837116	14837586	12	42	C
AT4G11160	4	6805927	6806006	2	11	C
AT2G39420	2	16469401	16469490	1	6	C
AT3G07670	3	2454006	2454090	1	6	C
AT5G20080	5	6784634	6784724	2	7	C
AT2G17760	2	7722170	7722274	2	6	C
AT1G60740	1	22365132	22365228	2	10	C
AT2G20450	2	8821828	8822095	7	55	C
AT2G38400	2	16092567	16092648	2	13	C
AT2G38120	2	15981229	15981323	2	15	C
AT5G55210	5	22414217	22414293	1	10	C
AT2G19520	2	8465084	8465192	3	5	C
AT2G13560	2	5657718	5657825	2	5	C
AT2G25737	2	10986342	10986430	2	5	C
AT5G40950	5	16428398	16428695	7	49	C
AT2G15860	2	6913012	6913533	13	7	C
AT2G17290	2	7526130	7526210	1	6	C
AT5G19850	5	6711146	6711222	2	6	C
AT3G11770	3	3722114	3722599	13	6	C
AT2G02990	2	874060	874163	1	23	C
AT3G51390	3	19087000	19087084	2	5	C
AT1G79440	1	29887457	29887723	6	14	C
AT5G14760	5	4770472	4770845	10	5	C
AT4G32410	4	15645097	15645318	6	5	C
AT5G44190	5	17817167	17817518	9	21	C
AT5G56950	5	23051975	23052069	2	6	C
AT1G70760	1	26691059	26691155	2	15	C
AT5G03610	5	918024	918104	2	15	C
AT4G24520	4	12665572	12665730	3	6	C
AT3G48170	3	17800204	17800295	2	13	C
AT2G19430	2	8423922	8424092	4	7	C
AT4G18970	4	10390491	10390583	2	33	C
AT1G50380	1	18666752	18666851	2	9	C
AT1G70760	1	26691247	26691326	2	24	C
AT2G26080	2	11117992	11118083	2	13	C
AT4G23920	4	12433441	12433576	3	5	C
AT2G30920	2	13164870	13164980	2	7	C
AT1G63900	1	23721554	23721625	1	7	C
AT3G16690	3	5685574	5685928	10	6	C
AT3G10530	3	3286498	3286581	2	5	C
AT2G18960	2	8233896	8233980	1	39	C
AT5G62130	5	24969087	24970045	26	8	C
AT5G06860	5	2132916	2132983	1	9	C
AT2G32520	2	13813107	13813189	1	5	C
AT1G76030	1	28539366	28539466	2	7	C
AT3G57000	3	21104315	21104409	2	10	C
AT1G59610	1	21900798	21901053	6	8	C
AT2G45790	2	18863224	18863620	10	17	C
AT1G69340	1	26071089	26071212	3	8	C
AT1G52160	1	19427692	19427772	2	6	C
AT5G16750	5	5505583	5505780	5	7	C
AT5G41970	5	16809728	16809812	2	6	C
AT5G23550	5	7940489	7940616	3	5	C
AT4G00740	4	309425	309499	2	7	C
AT1G43560	1	16400865	16401031	3	18	C
AT5G61500	5	24753163	24753247	2	55	C
AT2G42770	2	17805944	17806024	2	11	C
AT1G33230	1	12048626	12048706	2	6	C
AT3G25410	3	9216393	9216467	2	6	C
AT1G53645	1	20030480	20030571	2	7	C
AT5G03880	5	1039093	1039173	1	33	C
AT4G27650	4	13805355	13805529	4	7	C
AT1G71440	1	26925032	26925148	3	7	C
AT4G24770	4	12766678	12767003	9	46	C
AT3G47160	3	17371744	17371829	2	11	C
AT1G11910	1	4017202	4017286	1	122	C
AT4G31590	4	15310745	15310826	1	7	C
AT1G04850	1	1366661	1366804	3	66	C
AT4G11220	4	6839001	6839320	8	25	C
AT1G20410	1	7079115	7079213	2	5	C
AT1G68060	1	25515986	25516076	2	5	C
AT1G80770	1	30360833	30360921	1	6	C
AT5G12110	5	3914787	3914874	2	6	C
AT3G21140	3	7411614	7411830	5	8	C
AT3G19710	3	6848471	6848569	2	29	C
AT2G38080	2	15942329	15942406	2	11	C
AT3G15090	3	5077623	5077722	2	6	C
AT3G10220	3	3161879	3161965	2	16	C
AT1G80560	1	30292943	30293140	5	20	C
AT2G17390	2	7564629	7564725	2	46	C
AT5G63550	5	25462534	25463039	13	9	C
AT3G61990	3	22969170	22969266	2	19	C
AT5G17290	5	5688128	5688347	6	5	C
AT3G03250	3	750863	750951	2	23	C
AT3G10690	3	3339744	3339815	1	5	C
AT1G74030	1	27844268	27844491	5	5	C
AT4G21810	4	11575686	11575774	2	17	C
AT2G37170	2	15620823	15620919	2	9	C
AT5G33320	5	12607190	12607280	1	13	C
AT1G55900	1	20907139	20907374	6	5	C
AT5G39340	5	15766856	15766935	1	13	C
AT4G00100	4	37348	37428	1	84	C
AT5G14220	5	4583630	4583747	2	6	C
AT1G06270	1	1919353	1919504	3	5	C
AT4G12910	4	7551193	7551265	2	11	C
AT1G72090	1	27129867	27129964	2	6	C
AT2G20420	2	8813578	8813685	2	19	C
AT3G25150	3	9159008	9159090	2	47	C
AT4G24350	4	12610538	12610618	2	7	C
AT4G01310	4	544947	545233	8	33	C
AT4G02480	4	1082548	1082626	2	11	C
AT1G73820	1	27759622	27760102	13	5	C
AT1G49510	1	18331518	18331599	2	6	C
AT1G07110	1	2180017	2180251	5	6	C
AT1G21440	1	7503457	7503650	5	26	C
AT1G10380	1	3401848	3402049	5	6	C
AT3G49560	3	18382686	18382775	2	17	C
AT2G45730	2	18845330	18845420	2	10	C
AT2G30410	2	12967043	12967172	3	30	C
AT2G01470	2	212478	212637	4	9	C
AT3G05000	3	1387479	1387654	4	11	C
AT1G25230	1	8840687	8840794	2	22	C
AT5G03455	5	863268	863777	14	17	C
AT3G51870	3	19257316	19257482	4	7	C
AT5G53530	5	21765419	21765688	7	8	C
AT5G63810	5	25555295	25555377	1	6	C
AT1G63050	1	23379864	23379943	1	5	C
AT3G11830	3	3735100	3735173	2	6	C
AT4G18440	4	10187680	10187777	2	5	C
AT5G08260	5	2660053	2660160	3	9	C
AT3G44750	3	16309046	16309278	5	35	C
AT4G37920	4	17829952	17830126	4	5	C
AT5G17900	5	5926343	5926580	5	7	C
AT4G14965	4	8551462	8551715	6	10	C
AT5G28540	5	10542401	10542491	1	7	C
AT4G04950	4	2519101	2519593	13	22	C
AT5G58270	5	23582933	23583179	7	5	C
AT4G14720	4	8434630	8434810	4	7	C
AT1G07830	1	2423105	2423281	5	11	C
AT2G46400	2	19051492	19051587	2	13	C
AT2G43350	2	18016305	18016384	1	12	C
AT4G22010	4	11665012	11665113	3	7	C
AT2G37790	2	15846594	15846691	2	18	C
AT2G46070	2	18954082	18954168	2	5	C
AT3G12110	3	3859458	3859549	1	15	C
AT1G62430	1	23110020	23110109	2	6	C
AT2G21190	2	9089244	9089473	6	7	C
AT4G30190	4	14771903	14772004	2	14	C
AT4G38430	4	17986906	17986991	2	26	C
AT1G60420	1	22265749	22266042	7	15	C
AT5G44040	5	17738096	17738189	1	5	C
AT3G49080	3	18206487	18206962	12	6	C
AT5G13740	5	4433134	4433215	2	9	C
AT5G57040	5	23101350	23101439	1	22	C
AT5G66850	5	26715857	26715941	1	6	C
AT5G08060	5	2580990	2582147	31	61	C
AT4G09730	4	6138459	6138555	2	9	C
AT4G17530	4	9774281	9774356	2	114	C
AT5G11810	5	3810063	3810167	2	8	C
AT5G64300	5	25737701	25737782	2	6	C
AT1G78050	1	29354356	29354438	2	6	C
AT2G38500	2	16125345	16125609	7	17	C
AT4G39210	4	18262827	18262900	2	9	C
AT4G18970	4	10389543	10389627	1	12	C
AT1G48100	1	17771011	17771197	4	8	C
AT4G24520	4	12664461	12664560	2	6	C
AT3G25110	3	9147848	9147946	2	7	C
AT3G57000	3	21104315	21104409	2	10	C
AT4G21660	4	11506346	11506443	2	15	C
AT3G12110	3	3858183	3858293	2	17	C
AT2G38730	2	16199925	16200067	3	6	C
AT3G22850	3	8089792	8089876	1	12	C
AT5G20910	5	7092815	7092894	1	12	C
AT1G26670	1	9216907	9216994	2	21	C
AT1G59610	1	21898229	21898546	8	11	C
AT4G27600	4	13784477	13784620	3	6	C
AT5G40610	5	16283681	16283754	1	14	C
AT5G01160	5	54197	54273	2	9	C
AT3G17590	3	6019447	6019546	3	5	C
AT5G50375	5	20530094	20530180	1	7	C
AT2G06850	2	2764661	2765087	11	94	C
AT2G21150	2	9072981	9073064	1	12	C
AT4G04800	4	2440673	2440776	2	18	C
AT5G05200	5	1544979	1545137	4	10	C
AT1G66970	1	24998867	24998976	3	12	C
AT3G51830	3	19235475	19235780	7	8	C
AT1G76540	1	28725762	28725848	1	10	C
AT5G14720	5	4749979	4750094	3	5	C
AT5G50450	5	20561682	20561765	1	5	C
AT1G43160	1	16266563	16266657	1	8	C
AT1G20190	1	6999060	6999164	2	11	C
AT2G26190	2	11156582	11156659	1	10	C
AT5G44680	5	18042357	18042443	2	7	C
AT5G24120	5	8159802	8160176	9	7	C
AT2G40660	2	16973153	16973446	8	43	C
AT5G56940	5	23048372	23049197	22	21	C
AT5G24430	5	8339797	8340198	10	5	C
AT5G01220	5	88114	88201	2	5	C
AT4G26310	4	13315313	13315427	2	10	C
AT4G27080	4	13591276	13591347	1	5	C
AT2G19430	2	8423105	8423191	2	6	C
AT4G34960	4	16650018	16650145	3	7	C
AT1G14300	1	4884305	4884392	1	8	C
AT3G03250	3	750347	750432	2	27	C
AT1G12110	1	4105455	4105638	4	25	C
AT4G12000	4	7193708	7193799	2	10	C
AT4G21990	4	11658323	11658406	2	26	C
AT2G36835	2	15457666	15458048	10	39	C
AT1G19880	1	6903198	6903302	3	6	C
AT3G06950	3	2193944	2194020	2	16	C
AT1G69390	1	26088487	26089359	24	16	C
AT4G32190	4	15545122	15545406	7	7	C
AT1G26450	1	9149264	9149510	6	6	C
AT5G22330	5	7393103	7393221	3	7	C
AT2G45790	2	18863224	18863620	10	17	C
AT1G44970	1	17005225	17005309	2	21	C
AT5G20520	5	6945435	6945544	2	8	C
AT3G26340	3	9653249	9653453	5	27	C
AT3G15060	3	5069468	5069599	3	5	C
AT2G30700	2	13090076	13090159	1	5	C
AT3G61830	3	22899193	22899462	6	11	C
AT1G33265	1	12066878	12066969	2	16	C
AT2G04160	2	1407519	1407606	1	5	C
AT1G29660	1	10373272	10373386	3	21	C
AT1G75680	1	28421454	28421533	2	7	C
AT5G05170	5	1534582	1534698	3	21	C
AT5G24314	5	8277796	8277875	2	33	C
AT4G23040	4	12077184	12077267	2	5	C
AT1G36280	1	13642202	13642292	2	7	C
AT3G19515	3	6767180	6767409	5	7	C
AT5G01970	5	374268	374500	6	5	C
AT2G18230	2	7940411	7940499	2	33	C
AT2G27020	2	11537123	11537267	3	24	C
AT2G30980	2	13189939	13190062	3	11	C
AT3G03250	3	753026	753240	5	27	C
AT4G19840	4	10774593	10774978	10	23	C
AT3G62910	3	23269011	23269106	1	7	C
AT4G24240	4	12572945	12573296	9	13	C
AT5G28840	5	10864030	10864728	17	17	C
AT2G21860	2	9326688	9326775	2	8	C
AT3G52850	3	19600058	19600328	6	6	C
AT1G14610	1	5014228	5014345	2	6	C
AT5G25100	5	8650180	8650259	1	9	C
AT2G31890	2	13564525	13564614	2	7	C
AT5G45290	5	18367508	18367604	2	9	C
AT5G11520	5	3686912	3686998	2	26	C
AT3G22290	3	7884208	7884474	6	12	C
AT3G48760	3	18086999	18087428	11	13	C
AT4G17300	4	9681964	9682054	1	5	C
AT2G33180	2	14073836	14074169	9	14	C
AT5G15750	5	5141816	5142293	13	11	C
AT1G28670	1	10075495	10075624	3	8	C
AT5G60920	5	24528979	24529064	1	13	C
AT4G02860	4	1269228	1269329	2	5	C
AT1G65230	1	24232946	24233216	7	9	C
AT2G35190	2	14838636	14838711	2	6	C
AT1G12240	1	4156457	4156561	2	14	C
AT1G18340	1	6312343	6312440	2	6	C
AT3G16500	3	5613711	5613920	5	10	C
AT1G02475	1	514801	514890	1	18	C
AT3G17850	3	6111194	6111398	4	5	C
AT5G02100	5	415419	415496	1	5	C
AT5G35690	5	13884637	13885088	11	7	C
AT2G37460	2	15734871	15734960	2	7	C
AT4G37040	4	17456262	17456352	2	12	C
AT4G32570	4	15717172	15717248	1	10	C
AT5G58710	5	23736413	23736582	4	60	C
AT1G01050	1	32348	32429	2	38	C
AT3G45040	3	16486384	16486492	3	7	C
AT5G47330	5	19224583	19224728	3	8	C
AT3G24590	3	8971512	8971587	2	6	C
AT5G38840	5	15571939	15572026	1	6	C
AT5G24590	5	8418357	8418547	4	9	C
AT1G12800	1	4364850	4364940	1	5	C
AT3G53870	3	19962556	19962646	2	169	C
AT4G17390	4	9715455	9715552	2	27	C
AT2G40900	2	17072162	17072246	2	5	C
AT1G51805	1	19229092	19229185	1	5	C
AT2G39990	2	16705500	16705573	1	35	C
AT4G17540	4	9776180	9776537	10	6	C
AT3G02230	3	415813	416409	16	90	C
AT2G39770	2	16595917	16596453	14	82	C
AT1G70670	1	26649171	26649246	1	12	C
AT3G27050	3	9980391	9980664	6	7	C
AT2G42880	2	17849240	17849335	2	5	C
AT1G21440	1	7503457	7503650	5	26	C
AT2G16660	2	7228223	7228340	2	15	C
AT5G63310	5	25389416	25389707	8	25	C
AT5G56360	5	22841012	22841107	2	11	C
AT3G12480	3	3959554	3959640	2	7	C
AT1G68670	1	25786893	25787086	5	5	C
AT5G47420	5	19250706	19250789	1	6	C
AT2G46910	2	19279847	19279937	2	9	C
AT4G00090	4	34652	34747	1	6	C
AT5G51220	5	20839545	20839640	2	10	C
AT4G01560	4	678668	678753	2	15	C
AT4G19190	4	10494200	10494307	2	7	C
AT3G03520	3	840108	840265	3	7	C
AT4G32830	4	15843434	15843515	2	7	C
AT2G36930	2	15518443	15518522	1	15	C
AT5G54680	5	22235340	22235554	5	32	C
AT1G09430	1	3044768	3044905	3	40	C
AT5G23310	5	7850715	7850811	2	19	C
AT4G39170	4	18240916	18241150	6	5	C
AT1G50380	1	18669291	18669380	2	8	C
AT1G10180	1	3338878	3339047	4	5	C
AT2G43350	2	18016554	18016634	2	9	C
AT3G22200	3	7836623	7836714	2	22	C
AT3G55440	3	20566057	20566149	2	295	C
AT5G40670	5	16304126	16304214	1	5	C
AT1G61000	1	22476957	22477073	3	5	C
AT1G02640	1	566142	566225	1	5	C
AT3G62290	3	23062726	23063252	14	74	C
AT4G37590	4	17664922	17665024	2	6	C
AT5G02120	5	419283	419353	2	32	C
AT5G27380	5	9669199	9669279	1	5	C
AT4G17520	4	9772822	9772943	2	13	C
AT1G57590	1	21333017	21333091	1	6	C
AT5G03905	5	1053500	1053571	2	6	C
AT1G04790	1	1347805	1347897	2	5	C
AT5G13850	5	4471744	4472103	9	94	C
AT5G22330	5	7391279	7391359	1	12	C
AT5G43750	5	17597764	17597841	1	15	C
AT1G73940	1	27802393	27802939	14	18	C
AT5G01960	5	372589	372666	1	8	C
AT4G22840	4	11993417	11993523	2	6	C
AT1G47260	1	17325525	17325671	3	18	C
AT1G77260	1	29029054	29029143	1	8	C
AT4G12970	4	7586570	7586703	3	5	C
AT5G11150	5	3547424	3547624	5	10	C
AT1G53290	1	19875378	19875737	10	5	C
AT4G00170	4	71011	71097	2	6	C
AT5G50320	5	20500000	20500184	4	5	C
AT1G14620	1	5015087	5015170	1	13	C
AT1G52040	1	19354534	19354616	2	9	C
AT5G65840	5	26362713	26362806	2	9	C
AT1G80280	1	30188842	30188920	1	12	C
AT5G11240	5	3586676	3586760	2	5	C
AT1G79750	1	30013130	30013213	2	7	C
AT4G15610	4	8909394	8910132	19	21	C
AT3G51780	3	19218773	19218946	4	12	C
AT1G47710	1	17561102	17561715	16	9	C
AT2G41800	2	17444270	17444387	2	17	C
AT1G75340	1	28273005	28273127	3	6	C
AT2G37660	2	15803711	15803789	1	36	C
AT4G03120	4	1386358	1386437	1	7	C
AT1G48320	1	17859037	17859118	2	9	C
AT5G12290	5	3976145	3976383	5	5	C
AT4G18710	4	10298300	10298378	2	16	C
AT1G76660	1	28775420	28775908	12	8	C
AT1G08370	1	2640244	2640307	1	21	C
AT5G45550	5	18481762	18481992	5	21	C
AT1G08980	1	2885063	2885152	2	23	C
AT5G03300	5	797519	797683	4	15	C
AT1G51500	1	19103256	19103339	1	5	C
AT3G58800	3	21759352	21759536	5	9	C
AT4G35760	4	16942828	16942899	1	12	C
AT2G30470	2	12991415	12991672	7	5	C
AT2G15570	2	6798958	6799781	21	9	C
AT2G28150	2	12009147	12009246	2	8	C
AT3G28050	3	10444567	10445075	10	12	C
AT3G20630	3	7208148	7208249	2	6	C
AT2G46930	2	19290894	19291144	7	9	C
AT4G39870	4	18504068	18504182	2	8	C
AT3G22290	3	7882358	7882865	13	20	C
AT3G15940	3	5393881	5393970	2	13	C
AT3G24590	3	8971512	8971587	2	6	C
AT2G15570	2	6798958	6799781	21	9	C
AT4G30520	4	14910623	14910706	2	5	C
AT1G51560	1	19123685	19123781	2	7	C
AT1G76010	1	28533556	28533642	2	40	C
AT1G35160	1	12868152	12868423	7	60	C
AT5G26340	5	9245225	9245852	15	11	C
AT5G15090	5	4890637	4890818	5	71	C
AT3G22290	3	7884623	7884801	4	12	C
AT1G20575	1	7127082	7127177	2	13	C
AT1G56190	1	21033549	21033669	2	9	C
AT5G61970	5	24906241	24906521	7	6	C
AT4G18930	4	10371097	10371309	5	15	C
AT3G02830	3	614138	614263	2	9	C
AT5G61240	5	24648386	24648482	2	11	C
AT4G39960	4	18534888	18535162	7	5	C
AT5G64290	5	25732376	25732459	1	5	C
AT1G48620	1	17978047	17978138	2	10	C
AT2G42975	2	17881519	17881598	1	8	C
AT2G26990	2	11527101	11527182	2	13	C
AT3G13860	3	4564642	4564959	7	18	C
AT5G44680	5	18042357	18042443	2	7	C
AT1G74070	1	27856180	27856257	2	16	C
AT3G22200	3	7838323	7838404	1	30	C
AT4G35890	4	16998922	16998989	2	7	C
AT1G22530	1	7956476	7956568	2	14	C
AT1G69010	1	25946339	25946473	3	8	C
AT2G04160	2	1407316	1407401	2	6	C
AT2G40490	2	16921233	16921338	2	11	C
AT5G23200	5	7807353	7807558	4	9	C
AT1G79010	1	29730468	29730712	6	27	C
AT1G60620	1	22336839	22336931	2	13	C
AT5G25757	5	8965722	8965812	1	13	C
AT1G11750	1	3968699	3968783	2	7	C
AT5G60160	5	24243831	24243935	2	10	C
AT1G16700	1	5710060	5710473	10	17	C
AT5G63180	5	25359927	25360153	5	6	C
AT1G12270	1	4174111	4174208	2	6	C
AT3G61540	3	22786187	22786276	2	6	C
AT4G32410	4	15644510	15644675	4	5	C
AT5G59740	5	24089776	24089861	2	6	C
AT5G56030	5	22704720	22704824	2	74	C
AT3G11250	3	3522089	3522184	2	18	C
AT2G36620	2	15358217	15358324	3	149	C
AT4G11160	4	6805927	6806006	2	11	C
AT5G26880	5	9458847	9458922	1	14	C
AT1G67580	1	25331878	25332068	4	7	C
AT1G23190	1	8221294	8221427	3	15	C
AT5G41600	5	16653661	16653876	5	27	C
AT5G46340	5	18815762	18815836	1	5	C
AT5G59250	5	23923657	23923731	2	8	C
AT1G17690	1	6083189	6083277	2	10	C
AT4G08700	4	5567077	5567278	4	9	C
AT3G04520	3	1218211	1218296	1	7	C
AT4G31450	4	15256499	15256582	2	9	C
AT3G17170	3	5854371	5854464	2	11	C
AT1G25682	1	9003401	9003530	3	7	C
AT2G38080	2	15942329	15942406	2	11	C
AT1G68220	1	25574079	25574158	1	12	C
AT1G04630	1	1290223	1290769	15	21	C
AT5G05170	5	1530987	1531140	4	9	C
AT2G36400	2	15278979	15279191	5	6	C
AT4G40045	4	18560409	18560556	3	8	C
AT4G21790	4	11570096	11570400	8	34	C
AT4G35780	4	16946806	16946878	1	10	C
AT2G39660	2	16539954	16540031	1	6	C
AT5G10840	5	3426514	3426595	1	9	C
AT5G59420	5	23980428	23980662	6	5	C
AT2G30440	2	12981714	12981795	2	10	C
AT1G28200	1	9851977	9852060	2	18	C
AT5G58110	5	23533432	23533570	3	65	C
AT2G37220	2	15642934	15643046	2	67	C
AT4G24510	4	12661387	12661728	8	23	C
AT1G03950	1	1011689	1011775	2	5	C
AT3G18830	3	6490945	6491057	2	15	C
AT1G04710	1	1322700	1322786	2	6	C
AT1G01160	1	73165	73286	2	16	C
AT3G10530	3	3286498	3286581	2	5	C
AT4G03420	4	1512306	1512382	1	7	C
AT1G65410	1	24300867	24300956	2	9	C
AT4G00100	4	37839	38089	6	84	C
AT2G27860	2	11872101	11872188	2	18	C
AT5G11770	5	3791384	3792507	29	29	C
AT3G26618	3	9789882	9790046	4	5	C
AT3G43230	3	15220270	15220402	3	13	C
AT4G39990	4	18542950	18543331	10	11	C
AT5G05600	5	1672804	1673108	6	12	C
AT3G53620	3	19892606	19892714	2	19	C
AT5G18110	5	5989930	5990018	2	18	C
AT3G10540	3	3290096	3290271	4	7	C
AT1G15470	1	5315937	5316167	6	11	C
AT2G35880	2	15071180	15071256	1	7	C
AT4G23650	4	12326171	12326260	2	18	C
AT2G46400	2	19051492	19051587	2	13	C
AT3G54400	3	20151625	20151857	4	16	C
AT5G01430	5	176835	177091	5	8	C
AT2G31140	2	13278328	13278422	2	6	C
AT1G07750	1	2405260	2405663	10	19	C
AT2G34480	2	14540337	14540838	13	296	C
AT3G60750	3	22465705	22465806	2	19	C
AT3G20050	3	7001746	7001956	4	19	C
AT5G14710	5	4747643	4747728	2	8	C
AT1G16400	1	5606646	5606904	5	6	C
AT3G22290	3	7884208	7884474	6	12	C
AT3G01690	3	257364	257463	2	19	C
AT5G03610	5	916011	917349	32	35	C
AT3G21650	3	7623554	7623630	1	5	C
AT5G01015	5	5576	5694	3	6	C
AT5G15090	5	4890423	4890524	3	82	C
AT2G47250	2	19407323	19407424	2	11	C
AT1G12360	1	4205456	4205699	6	10	C
AT4G11380	4	6924975	6925139	3	11	C
AT5G54680	5	22235876	22235946	2	19	C
AT3G10410	3	3237536	3237729	5	19	C
AT5G58110	5	23532664	23532749	2	28	C
AT3G61990	3	22969352	22969455	2	25	C
AT3G25660	3	9340964	9341042	2	15	C
AT5G55940	5	22673774	22674277	13	17	C
AT2G26330	2	11220133	11220235	3	14	C
AT3G23620	3	8480224	8480410	5	51	C
AT2G30710	2	13095840	13095993	4	5	C
AT3G05530	3	1605208	1605293	2	8	C
AT1G66530	1	24822838	24822915	1	6	C
AT5G41580	5	16647384	16647479	2	6	C
AT3G01800	3	287393	287469	1	8	C
AT4G39520	4	18373802	18373951	3	23	C
AT1G19450	1	6732501	6732564	1	5	C
AT4G17420	4	9722671	9722748	1	7	C
AT2G43420	2	18041617	18041765	4	11	C
AT4G19185	4	10490360	10490440	2	8	C
AT1G19450	1	6732959	6733033	1	6	C
AT5G35690	5	13882415	13882499	2	7	C
AT4G17420	4	9724007	9724093	2	23	C
AT5G67500	5	26953960	26954042	2	12	C
AT2G07050	2	2929029	2929145	2	7	C
AT5G44190	5	17816110	17816489	8	10	C
AT1G30070	1	10546880	10546973	2	8	C
AT5G12470	5	4046542	4046743	4	18	C
AT3G57890	3	21451314	21451441	3	6	C
AT2G13560	2	5657343	5657420	1	6	C
AT2G38630	2	16161597	16161693	2	14	C
AT1G50380	1	18669009	18669223	5	7	C
AT5G55230	5	22420015	22420093	2	9	C
AT1G03040	1	704495	704586	2	8	C
AT4G39660	4	18409105	18409212	2	27	C
AT1G14010	1	4800527	4800621	2	5	C
AT1G71790	1	27001847	27001972	3	28	C
AT2G21520	2	9224719	9224807	2	7	C
AT4G34110	4	16339595	16339677	2	38	C
AT2G46910	2	19279650	19279722	1	10	C
AT5G16310	5	5343542	5343629	2	22	C
AT5G04920	5	1439395	1439486	2	12	C
AT5G51010	5	20762051	20762141	2	22	C
AT4G04020	4	1932606	1932946	8	55	C
AT4G01480	4	626780	626855	1	26	C
AT4G11740	4	7073071	7073155	1	6	C
AT1G68650	1	25780360	25780451	2	16	C
AT1G09430	1	3043100	3043368	7	5	C
AT1G77120	1	28981428	28981512	1	18	C
AT3G11710	3	3705402	3705499	2	9	C
AT1G05260	1	1530040	1530146	2	10	C
AT5G26220	5	9163580	9163659	2	14	C
AT5G38840	5	15571939	15572026	1	6	C
AT3G63140	3	23338730	23338795	1	36	C
AT2G37890	2	15869891	15870013	3	8	C
AT5G12950	5	4094997	4095073	1	11	C
AT2G46070	2	18954308	18954459	3	7	C
AT1G09690	1	3136667	3137194	13	41	C
AT1G03150	1	756737	757553	22	10	C
AT2G33835	2	14319251	14319345	2	8	C
AT1G25490	1	8953471	8953651	4	8	C
AT5G61030	5	24578637	24578760	3	5	C
AT4G00170	4	71894	72032	2	5	C
AT5G08590	5	2784312	2784487	4	6	C
AT3G13750	3	4514031	4514143	2	11	C
AT4G32750	4	15796845	15797098	6	7	C
AT1G32520	1	11758923	11759052	3	5	C
AT3G12780	3	4062129	4062223	1	37	C
AT5G66380	5	26531391	26531524	3	5	C
AT3G19990	3	6966587	6966739	4	5	C
AT1G71440	1	26926988	26927084	2	5	C
AT5G08000	5	2564248	2564405	4	12	C
AT3G45620	3	16757643	16757737	1	7	C
AT3G43220	3	15208201	15208350	2	7	C
AT5G15910	5	5194763	5194852	2	16	C
AT4G37040	4	17456602	17456708	2	10	C
AT5G24610	5	8428157	8428530	8	25	C
AT5G20570	5	6956945	6957024	2	76	C
AT1G18640	1	6418249	6418549	7	12	C
AT1G63800	1	23672027	23672130	2	11	C
AT4G30190	4	14772088	14772178	2	12	C
AT4G39660	4	18408934	18409016	2	28	C
AT4G00100	4	37839	38089	6	84	C
AT3G23530	3	8442425	8442523	2	20	C
AT1G77450	1	29105093	29105193	2	11	C
AT3G17590	3	6019447	6019546	3	5	C
AT3G47610	3	17561569	17561838	7	7	C
AT5G11710	5	3773024	3773113	2	10	C
AT5G06260	5	1903638	1903740	1	5	C
AT1G21190	1	7420477	7420727	6	11	C
AT3G12480	3	3958916	3959005	2	15	C
AT5G65660	5	26262853	26263242	9	20	C
AT5G53570	5	21779465	21779551	2	26	C
AT5G01430	5	178041	178445	11	9	C
AT5G56950	5	23050913	23050999	1	7	C
AT3G02770	3	601905	602142	5	19	C
AT3G56460	3	20944104	20944176	1	47	C
AT4G27585	4	13767275	13767368	2	7	C
AT5G13080	5	4150109	4150761	17	12	C
AT2G47610	2	19538249	19538339	2	62	C
AT5G18670	5	6226390	6226544	3	22	C
AT2G32600	2	13841631	13841733	2	13	C
AT4G18810	4	10322960	10323036	1	17	C
AT2G36100	2	15167039	15167123	1	10	C
AT5G57560	5	23325116	23325199	2	16	C
AT2G36630	2	15360070	15360158	1	8	C
AT3G07780	3	2484550	2485099	14	21	C
AT4G00270	4	118152	118233	2	8	C
AT3G27310	3	10089845	10089931	2	8	C
AT1G58030	1	21468791	21468874	2	5	C
AT3G03610	3	870619	870714	2	6	C
AT2G27730	2	11827481	11827844	9	64	C
AT5G15910	5	5194635	5194718	2	15	C
AT5G51020	5	20763741	20763836	2	15	C
AT5G65620	5	26239562	26239646	2	26	C
AT4G24830	4	12794543	12794658	2	8	C
AT5G54430	5	22114797	22116197	39	16	C
AT1G77510	1	29133807	29133888	1	11	C
AT5G26360	5	9256124	9256268	3	8	C
AT4G04880	4	2466511	2466590	2	5	C
AT2G33400	2	14161047	14161180	3	9	C
AT4G00270	4	118152	118233	2	8	C
AT2G29560	2	12654473	12654552	1	7	C
AT2G35190	2	14839623	14839962	9	10	C
AT1G08410	1	2646801	2646887	2	5	C
AT3G18370	3	6308557	6308634	1	7	C
AT4G14965	4	8551462	8551715	6	10	C
AT1G60740	1	22364948	22365050	2	9	C
AT2G37130	2	15606577	15606680	2	69	C
AT2G39660	2	16539071	16539190	2	15	C
AT2G27860	2	11872101	11872188	2	18	C
AT5G24210	5	8217958	8218322	9	10	C
AT5G01610	5	231538	231620	2	6	C
AT1G28320	1	9923738	9923831	2	9	C
AT4G09730	4	6137653	6137747	2	10	C
AT2G32980	2	14005488	14005604	3	11	C
AT5G67600	5	26977320	26977405	2	49	C
AT1G64740	1	24053891	24054049	3	18	C
AT2G36630	2	15360722	15360803	1	5	C
AT2G44490	2	18373334	18373465	2	5	C
AT2G38670	2	16178394	16178474	2	28	C
AT3G56460	3	20944849	20944947	2	8	C
AT5G03880	5	1039502	1039588	2	22	C
AT1G02130	1	401668	401773	2	11	C
AT3G27930	3	10370999	10371086	2	9	C
AT5G10150	5	3183297	3183375	1	5	C
AT5G10460	5	3287896	3288321	10	11	C
AT1G16570	1	5670783	5670871	1	8	C
AT3G06810	3	2149653	2149738	1	5	C
AT5G18140	5	5998547	5998890	8	11	C
AT5G58710	5	23735942	23736064	2	56	C
AT2G43020	2	17899063	17899433	10	6	C
AT1G36320	1	13674899	13674991	2	24	C
AT3G20740	3	7249131	7249255	3	14	C
AT5G54390	5	22104442	22104508	1	10	C
AT5G63200	5	25366974	25367189	5	48	C
AT3G17970	3	6151647	6151720	2	10	C
AT1G28320	1	9923738	9923831	2	9	C
AT5G05760	5	1730286	1730692	10	6	C
AT2G33220	2	14086267	14086708	12	52	C
AT1G53670	1	20041509	20041699	4	11	C
AT3G52870	3	19604992	19605118	3	7	C
AT3G59810	3	22107575	22107792	5	20	C
AT2G37990	2	15909895	15909998	2	11	C
AT4G32340	4	15612877	15613289	10	14	C
AT5G09810	5	3052265	3052803	14	243	C
AT1G19450	1	6732959	6733033	1	6	C
AT2G19540	2	8469751	8469857	2	8	C
AT5G59570	5	24022214	24022386	4	8	C
AT5G64150	5	25686962	25687203	6	5	C
AT3G53100	3	19697165	19697278	2	6	C
AT5G16730	5	5497911	5498140	5	7	C
AT5G22740	5	7555830	7555940	3	5	C
AT1G76670	1	28779234	28779326	2	14	C
AT1G79440	1	29887982	29888081	2	7	C
AT1G74880	1	28134365	28134457	2	15	C
AT3G17668	3	6040130	6040209	1	7	C
AT5G44020	5	17730092	17730337	7	57	C
AT5G57040	5	23101350	23101439	1	22	C
AT1G24180	1	8561309	8561400	2	13	C
AT3G56240	3	20874720	20874832	3	119	C
AT1G71710	1	26980072	26980147	1	8	C
AT1G71880	1	27059257	27059341	1	20	C
AT2G24090	2	10249829	10250418	16	46	C
AT2G32240	2	13692268	13692426	4	9	C
AT3G25230	3	9191818	9191911	2	5	C
AT4G09730	4	6138459	6138555	2	9	C
AT1G05160	1	1487730	1487809	2	6	C
AT3G61540	3	22784703	22784784	2	20	C
AT2G35780	2	15045540	15045990	11	6	C
AT2G27860	2	11872101	11872188	2	18	C
AT3G15000	3	5051137	5051493	9	15	C
AT1G12640	1	4303929	4304010	1	7	C
AT4G32980	4	15915500	15915590	2	7	C
AT3G09760	3	2993345	2993451	3	5	C
AT3G21865	3	7701817	7702121	8	10	C
AT5G35220	5	13502128	13502213	2	8	C
AT4G00090	4	36275	36386	2	9	C
AT1G62960	1	23323038	23323154	2	5	C
AT3G13222	3	4253271	4253349	1	15	C
AT1G80280	1	30190287	30190372	2	7	C
AT1G80050	1	30116676	30116813	4	5	C
AT1G73010	1	27469230	27469375	3	47	C
AT4G15880	4	9014270	9014564	7	6	C
AT2G20270	2	8745350	8745507	3	21	C
AT1G74470	1	27996116	27996201	1	72	C
AT3G44990	3	16458927	16459020	1	15	C
AT4G25900	4	13162256	13162337	1	41	C
AT3G04480	3	1196616	1196684	1	7	C
AT3G01800	3	286573	286643	1	6	C
AT4G30080	4	14703445	14703551	2	8	C
AT1G50300	1	18632683	18633097	12	6	C
AT4G11220	4	6838499	6838587	1	58	C
AT2G32600	2	13841265	13841398	3	11	C
AT1G52000	1	19339154	19339224	1	14	C
AT3G58140	3	21541293	21541424	3	55	C
AT1G30110	1	10583324	10583409	2	5	C
AT5G59850	5	24130328	24130748	11	34	C
AT2G39390	2	16458738	16458835	2	25	C
AT5G27720	5	9816283	9816386	2	36	C
AT5G64840	5	25935999	25936090	2	6	C
AT4G28510	4	14085729	14085845	3	36	C
AT1G22520	1	7953303	7953796	13	22	C
AT3G23570	3	8458615	8458735	3	9	C
AT3G61540	3	22785988	22786077	1	5	C
AT1G26820	1	9293537	9293618	2	10	C
AT4G34040	4	16307785	16308376	15	5	C
AT2G37460	2	15734871	15734960	2	7	C
AT5G01220	5	87935	88024	2	8	C
AT3G02830	3	615606	615692	1	10	C
AT3G22200	3	7835851	7835946	1	28	C
AT1G76400	1	28666097	28666177	1	10	C
AT3G43590	3	15521873	15522125	5	7	C
AT3G13360	3	4338991	4339120	3	5	C
AT2G39450	2	16479481	16479559	1	10	C
AT4G22010	4	11663577	11663687	2	8	C
AT5G66390	5	26534225	26534320	2	8	C
AT3G50630	3	18812207	18812274	1	6	C
AT3G51390	3	19088549	19088640	1	10	C
AT4G12230	4	7286696	7286961	6	6	C
AT3G09270	3	2848764	2848907	4	6	C
AT3G01970	3	326811	326911	2	10	C
AT5G04260	5	1179108	1179206	2	7	C
AT1G68830	1	25878652	25878742	2	7	C
AT5G61060	5	24584694	24584776	1	5	C
AT5G22270	5	7372820	7373042	5	8	C
AT5G52920	5	21483661	21483730	1	96	C
AT3G19910	3	6927496	6928216	19	11	C
AT1G09760	1	3160790	3160888	2	9	C
AT1G14610	1	5011810	5011882	2	5	C
AT5G43140	5	17339129	17339806	18	6	C
AT2G37130	2	15605705	15606129	11	49	C
AT3G28715	3	10781059	10781140	2	9	C
AT5G13440	5	4309078	4309843	20	38	C
AT3G15290	3	5145980	5146256	7	10	C
AT3G02230	3	416916	416999	2	39	C
AT3G48140	3	17789484	17789639	4	232	C
AT1G51805	1	19225590	19225675	2	6	C
AT2G36290	2	15216252	15216326	2	6	C
AT5G07470	5	2363013	2363929	24	15	C
AT1G75220	1	28234071	28234148	1	6	C
AT5G16050	5	5244095	5244207	3	36	C
AT5G12290	5	3974746	3974861	3	9	C
AT2G01720	2	319242	319528	7	20	C
AT1G12810	1	4367374	4367491	2	31	C
AT1G51730	1	19192132	19192298	4	13	C
AT5G62190	5	24999942	25000062	2	8	C
AT5G54110	5	21977237	21977323	2	9	C
AT1G51760	1	19203986	19204086	2	7	C
AT2G40480	2	16917774	16918235	12	10	C
AT3G53620	3	19893111	19893193	2	14	C
AT1G62040	1	22936919	22937117	5	13	C
AT5G04850	5	1408711	1408820	2	11	C
AT1G68000	1	25496128	25496207	2	8	C
AT5G16570	5	5422363	5422442	1	7	C
AT1G61065	1	22494345	22494439	2	5	C
AT4G02120	4	943789	943866	1	5	C
AT1G60780	1	22373710	22373793	1	7	C
AT4G01320	4	546780	546861	1	22	C
AT3G59380	3	21955658	21955926	6	22	C
AT2G19830	2	8565756	8565848	2	18	C
AT1G04080	1	1052270	1052544	7	9	C
AT4G37510	4	17626755	17626838	1	12	C
AT4G32410	4	15642317	15642402	1	5	C
AT3G45620	3	16757643	16757737	1	7	C
AT4G38400	4	17979048	17979137	2	12	C
AT5G03630	5	924049	924135	2	45	C
AT5G57350	5	23249525	23249603	1	5	C
AT1G78560	1	29552276	29552372	3	6	C
AT1G30820	1	10948850	10949142	6	14	C
AT1G54770	1	20438683	20438761	1	7	C
AT2G15290	2	6650526	6650777	7	11	C
AT1G70310	1	26489949	26490061	2	16	C
AT1G61000	1	22476957	22477073	3	5	C
AT1G12000	1	4050389	4050470	1	79	C
AT5G27560	5	9732031	9732225	4	18	C
AT1G12410	1	4223469	4223798	9	47	C
AT3G23530	3	8442425	8442523	2	20	C
AT5G11520	5	3685848	3685926	2	5	C
AT3G61830	3	22900296	22900381	1	7	C
AT1G26750	1	9246940	9247149	5	14	C
AT5G39340	5	15766856	15766935	1	13	C
AT4G39210	4	18262963	18263073	2	10	C
AT3G17590	3	6017419	6017899	12	6	C
AT5G14600	5	4708305	4708762	12	5	C
AT5G18580	5	6175299	6175549	6	24	C
AT3G20630	3	7207883	7207974	2	8	C
AT2G40280	2	16832987	16833172	5	14	C
AT1G11750	1	3968699	3968783	2	7	C
AT2G47490	2	19495398	19495596	5	5	C
AT4G12070	4	7233043	7233143	2	5	C
AT3G52860	3	19603310	19603498	4	13	C
AT2G17390	2	7563220	7563301	2	48	C
AT3G28480	3	10678320	10678421	2	29	C
AT5G18280	5	6051909	6052085	4	10	C
AT3G09810	3	3010398	3010883	13	5	C
AT5G08565	5	2776228	2776578	8	7	C
AT4G17530	4	9774029	9774123	2	62	C
AT2G42710	2	17791447	17791534	2	9	C
AT1G33040	1	11966765	11967100	7	41	C
AT5G08300	5	2668960	2669195	6	23	C
AT1G27090	1	9404543	9405167	16	7	C
AT1G05010	1	1432140	1432289	2	77	C
AT5G38630	5	15483794	15484148	9	12	C
AT1G71440	1	26927233	26927311	2	7	C
AT2G45730	2	18845504	18845590	2	12	C
AT5G05060	5	1494527	1494597	1	8	C
AT3G06740	3	2126686	2126768	2	12	C
AT1G04980	1	1414562	1414643	2	5	C
AT5G66760	5	26671641	26671769	2	17	C
AT3G21215	3	7443528	7443849	8	9	C
AT1G29670	1	10376074	10376185	2	100	C
AT1G74880	1	28134219	28134307	2	21	C
AT2G42220	2	17599231	17599347	2	31	C
AT4G20130	4	10881496	10881585	2	8	C
AT5G41600	5	16654434	16654521	2	24	C
AT4G19190	4	10493725	10494046	8	10	C
AT3G52930	3	19639503	19639823	8	285	C
AT4G02480	4	1088429	1088541	2	9	C
AT4G28880	4	14252950	14253027	2	11	C
AT1G04290	1	1148091	1148170	2	35	C
AT4G30950	4	15057449	15057588	2	52	C
AT2G41950	2	17520817	17520907	2	9	C
AT2G26470	2	11268974	11269094	3	5	C
AT4G01100	4	477564	478027	12	34	C
AT1G19640	1	6791485	6791623	3	6	C
AT5G27150	5	9553772	9554113	9	7	C
AT1G37130	1	14162431	14162525	2	17	C
AT5G35690	5	13882541	13882638	2	6	C
AT3G16190	3	5490560	5490950	10	22	C
AT5G38830	5	15565002	15565150	4	5	C
AT3G55960	3	20772567	20772651	2	9	C
AT4G18810	4	10323362	10323440	1	6	C
AT1G19950	1	6925563	6925666	2	5	C
AT5G19550	5	6599467	6599740	7	7	C
AT1G14360	1	4912539	4912632	2	26	C
AT1G06870	1	2110426	2110517	1	5	C
AT2G31040	2	13217128	13217283	4	10	C
AT5G22580	5	7502838	7502929	2	75	C
AT3G10130	3	3131848	3132208	9	8	C
AT1G57600	1	21334929	21335223	7	5	C
AT3G51610	3	19152735	19152814	1	12	C
AT5G08300	5	2668260	2668390	3	17	C
AT5G17990	5	5958543	5958655	2	13	C
AT1G26560	1	9181141	9181246	2	7	C
AT2G34770	2	14672971	14673839	24	23	C
AT1G53210	1	19848862	19849319	12	21	C
AT1G27400	1	9515354	9515470	2	64	C
AT2G04160	2	1407128	1407216	1	6	C
AT1G76490	1	28702750	28702839	2	15	C
AT3G13930	3	4599446	4599534	2	12	C
AT2G26300	2	11204548	11205035	12	12	C
AT5G24165	5	8188678	8188801	2	31	C
AT4G26270	4	13301304	13301506	5	6	C
AT5G02120	5	419478	419561	2	40	C
AT3G59500	3	21998446	21998520	1	10	C
AT5G16750	5	5505859	5505938	1	7	C
AT4G01120	4	483323	483416	2	13	C
AT2G43350	2	18017078	18017447	9	9	C
AT2G33585	2	14230533	14230620	2	10	C
AT2G22870	2	9747706	9747791	2	6	C
AT1G69340	1	26071089	26071212	3	8	C
AT2G19800	2	8539304	8539649	8	8	C
AT1G21460	1	7513120	7513235	2	10	C
AT4G27600	4	13784477	13784620	3	6	C
AT1G09830	1	3194553	3194663	2	9	C
AT1G04710	1	1322492	1322571	2	9	C
AT1G74030	1	27843192	27843278	1	18	C
AT4G01120	4	483667	483757	1	14	C
AT5G51010	5	20762051	20762141	2	22	C
AT2G19520	2	8465276	8465354	1	5	C
AT3G03960	3	1027303	1027533	6	24	C
AT1G15470	1	5315721	5315803	1	13	C
AT1G01160	1	72671	73086	10	18	C
AT1G75690	1	28425956	28426056	2	16	C
AT4G27585	4	13767784	13768004	5	6	C
AT2G41040	2	17129936	17130013	2	6	C
AT5G65620	5	26241378	26241467	2	5	C
AT5G22350	5	7398296	7398389	2	6	C
AT1G18800	1	6482482	6482603	3	25	C
AT3G23175	3	8274308	8274392	1	23	C
AT4G12590	4	7452368	7452616	6	38	C
AT1G04910	1	1390936	1391064	3	5	C
AT4G30140	4	14738815	14738884	1	14	C
AT5G43780	5	17607519	17607672	3	10	C
AT4G02480	4	1083043	1083146	3	7	C
AT4G39940	4	18520014	18520155	3	15	C
AT4G01120	4	483807	483903	2	12	C
AT2G26740	2	11400786	11400857	1	22	C
AT2G45730	2	18845698	18845817	3	12	C
AT4G31810	4	15389136	15389353	5	5	C
AT3G49490	3	18359184	18359343	3	7	C
AT5G35400	5	13616832	13617096	7	6	C
AT4G17510	4	9767214	9767358	3	11	C
AT5G47770	5	19363612	19363716	2	12	C
AT3G06420	3	1955314	1955403	2	11	C
AT3G54250	3	20095071	20095152	2	5	C
AT1G48790	1	18047909	18047996	2	19	C
AT3G20930	3	7332057	7332144	1	17	C
AT5G45550	5	18481496	18481596	2	14	C
AT3G19800	3	6876784	6876859	1	11	C
AT1G19450	1	6733278	6733384	2	5	C
AT3G15710	3	5324226	5324312	1	7	C
AT2G30950	2	13183342	13183426	1	13	C
AT1G65900	1	24520060	24520141	1	13	C
AT5G08590	5	2784312	2784487	4	6	C
AT5G58950	5	23818668	23818867	5	9	C
AT1G08410	1	2646976	2647479	13	5	C
AT2G40600	2	16954777	16954879	2	11	C
AT1G78300	1	29467254	29467429	4	24	C
AT5G56910	5	23040400	23040495	1	11	C
AT1G16320	1	5581278	5581436	3	8	C
AT5G63550	5	25462534	25463039	13	9	C
AT2G21520	2	9224719	9224807	2	7	C
AT1G52760	1	19655387	19655498	2	13	C
AT3G05970	3	1786983	1787076	2	52	C
AT4G11260	4	6852256	6852333	2	14	C
AT3G05530	3	1604134	1604233	2	63	C
AT5G47110	5	19151923	19152079	4	20	C
AT1G75500	1	28342145	28342256	3	23	C
AT5G66850	5	26715104	26715201	2	6	C
AT1G42440	1	15902214	15902287	2	9	C
AT3G10700	3	3347266	3347372	2	5	C
AT1G04850	1	1367708	1367787	2	41	C
AT3G07770	3	2483699	2483799	2	11	C
AT5G40610	5	16283991	16284232	6	15	C
AT4G28770	4	14212225	14212322	2	19	C
AT5G06560	5	2003782	2003952	4	8	C
AT2G24050	2	10234644	10234723	2	6	C
AT4G26310	4	13315313	13315427	2	10	C
AT5G21160	5	7201014	7201096	1	8	C
AT1G13990	1	4795190	4795775	15	13	C
AT3G47000	3	17326588	17326680	1	7	C
AT3G03630	3	879644	879727	1	6	C
AT4G17600	4	9804403	9804470	1	43	C
AT5G19890	5	6725037	6725344	8	19	C
AT2G34770	2	14674920	14675020	2	16	C
AT2G19430	2	8422626	8422711	2	7	C
AT5G57120	5	23140102	23140300	5	15	C
AT1G12110	1	4105818	4105910	2	13	C
AT1G78050	1	29354147	29354234	2	5	C
AT4G38430	4	17988183	17988266	2	13	C
AT5G21090	5	7165902	7166053	4	92	C
AT2G03780	2	1154109	1154196	2	7	C
AT1G76860	1	28860079	28860413	6	29	C
AT3G20330	3	7090468	7090542	1	23	C
AT2G29210	2	12565464	12565624	4	12	C
AT2G47210	2	19386751	19386884	4	6	C
AT1G44800	1	16918153	16918959	19	10	C
AT5G05580	5	1665636	1665743	3	6	C
AT3G09180	3	2820880	2820956	1	6	C
AT3G08850	3	2687778	2687996	5	5	C
AT1G27900	1	9717332	9717413	1	5	C
AT1G79440	1	29889503	29889596	2	7	C
AT5G10460	5	3288393	3288726	9	11	C
AT3G13860	3	4561811	4561902	2	18	C
AT2G02090	2	526593	526720	3	11	C
AT5G47330	5	19225355	19225441	2	5	C
AT3G48780	3	18100625	18100708	1	11	C
AT5G15530	5	5039542	5039632	1	46	C
AT3G02520	3	527342	527444	3	8	C
AT5G12290	5	3974974	3975113	3	6	C
AT4G27230	4	13637728	13638141	10	31	C
AT1G51500	1	19103464	19103547	2	6	C
AT4G00585	4	252333	252490	4	58	C
AT5G15930	5	5200476	5200572	2	11	C
AT4G21110	4	11267779	11267877	2	11	C
AT4G12110	4	7254528	7254744	5	10	C
AT5G66920	5	26740358	26740474	3	9	C
AT1G32210	1	11606737	11606824	2	23	C
AT1G17560	1	6038093	6038196	2	8	C
AT3G17970	3	6148240	6148788	14	5	C
AT1G16400	1	5606195	5606370	4	7	C
AT2G17990	2	7834133	7834545	9	18	C
AT3G50520	3	18759641	18759791	3	9	C
AT1G62660	1	23204318	23205096	19	13	C
AT3G11800	3	3726482	3727045	15	13	C
AT1G79600	1	29957002	29957075	1	7	C
AT2G39970	2	16693476	16693566	2	16	C
AT4G00710	4	292541	292650	2	6	C
AT2G04570	2	1595114	1595333	6	28	C
AT1G17370	1	5952936	5953026	2	15	C
AT3G55800	3	20721711	20721784	1	16	C
AT3G12730	3	4047581	4047687	2	5	C
AT1G51540	1	19120808	19120878	2	9	C
AT5G53570	5	21779603	21779689	2	24	C
AT5G40760	5	16331297	16331409	2	10	C
AT2G30950	2	13181489	13181768	7	27	C
AT2G44300	2	18314819	18315021	4	7	C
AT3G52860	3	19603310	19603498	4	13	C
AT1G19450	1	6733926	6734039	3	5	C
AT3G23700	3	8531780	8531861	1	9	C
AT4G31670	4	15337896	15337989	1	5	C
AT2G40360	2	16860287	16860389	2	22	C
AT3G04730	3	1289770	1290217	10	24	C
AT3G09840	3	3022447	3022534	2	45	C
AT5G03290	5	794962	795088	3	9	C
AT4G18380	4	10159143	10159330	4	9	C
AT2G29320	2	12599957	12600065	1	8	C
AT2G19430	2	8422917	8423042	3	6	C
AT3G58750	3	21737359	21737645	8	5	C
AT3G23390	3	8375438	8375653	5	154	C
AT1G03250	1	793732	793827	2	15	C
AT3G59810	3	22107575	22107792	5	20	C
AT4G18810	4	10323731	10323811	1	7	C
AT5G47200	5	19185580	19185672	2	27	C
AT5G44070	5	17754198	17754285	2	13	C
AT5G16440	5	5372363	5372512	4	21	C
AT5G59180	5	23901583	23901666	1	8	C
AT3G52930	3	19639503	19639823	8	285	C
AT3G17820	3	6098854	6098931	1	13	C
AT2G47390	2	19452915	19453015	2	16	C
AT3G26290	3	9635299	9635368	1	5	C
AT5G59960	5	24159743	24159985	6	6	C
AT5G18900	5	6305779	6305879	2	30	C
AT1G79610	1	29958445	29958566	3	7	C
AT3G16190	3	5489963	5490101	4	14	C
AT5G41970	5	16809009	16809092	1	19	C
AT1G54520	1	20369365	20369448	2	35	C
AT1G14670	1	5039312	5039405	2	5	C
AT2G44290	2	18312769	18312934	4	11	C
AT1G29060	1	10147906	10148027	3	6	C
AT1G29670	1	10377386	10377479	2	67	C
AT2G02500	2	671547	671628	1	8	C
AT1G04820	1	1357763	1358171	11	34	C
AT1G73760	1	27743390	27743489	2	8	C
AT1G75220	1	28233396	28233498	2	8	C
AT1G63480	1	23544132	23544212	1	5	C
AT5G25190	5	8707473	8707574	2	5	C
AT4G02610	4	1148998	1149079	1	5	C
AT4G02060	4	902150	902235	2	6	C
AT3G16170	3	5479027	5479147	2	5	C
AT5G02530	5	565024	565106	2	13	C
AT1G16570	1	5671171	5671241	1	7	C
AT1G63290	1	23476032	23476115	1	7	C
AT4G18710	4	10298646	10298726	1	19	C
AT4G12420	4	7352175	7352732	13	7	C
AT5G66920	5	26741218	26741305	2	5	C
AT5G57950	5	23478675	23478851	4	11	C
AT2G44050	2	18232648	18232744	2	13	C
AT1G67080	1	25049375	25049445	1	13	C
AT3G11730	3	3709599	3710012	11	5	C
AT2G21150	2	9074410	9074494	1	8	C
AT3G59650	3	22044653	22044732	2	11	C
AT4G35020	4	16673281	16673583	8	13	C
AT1G32060	1	11534036	11534137	2	42	C
AT1G50600	1	18742658	18743012	10	8	C
AT3G48680	3	18046487	18047381	25	7	C
AT5G22300	5	7381534	7381618	1	8	C
AT4G25370	4	12973115	12973206	2	39	C
AT3G23325	3	8346092	8346174	2	13	C
AT1G75220	1	28235408	28235506	2	6	C
AT3G52170	3	19358123	19358220	2	6	C
AT4G18380	4	10159143	10159330	4	9	C
AT3G22290	3	7884032	7884122	2	12	C
AT5G56020	5	22702847	22703321	13	7	C
AT3G44860	3	16391495	16391591	2	6	C
AT2G21410	2	9171173	9171481	7	8	C
AT3G46540	3	17145685	17145771	2	8	C
AT5G15090	5	4889945	4890032	2	47	C
AT2G17200	2	7489364	7489438	2	47	C
AT5G13740	5	4433481	4433553	1	6	C
AT4G21570	4	11471342	11471430	1	20	C
AT5G03430	5	852422	852764	8	9	C
AT1G21460	1	7512968	7513081	2	39	C
AT5G14700	5	4742827	4743070	6	8	C
AT5G23300	5	7849677	7849811	3	8	C
AT5G24450	5	8349420	8349508	2	6	C
AT2G22170	2	9434567	9434746	5	24	C
AT5G43060	5	17287873	17287956	2	8	C
AT3G15190	3	5116724	5117161	12	72	C
AT1G62740	1	23236133	23236233	2	7	C
AT3G05730	3	1696144	1696302	3	54	C
AT3G51500	3	19119189	19119329	4	7	C
AT1G02130	1	401371	401459	1	19	C
AT1G80410	1	30233841	30233983	3	9	C
AT2G41800	2	17444887	17444988	2	12	C
AT3G51090	3	18989292	18989378	2	9	C
AT5G54860	5	22303683	22303769	2	6	C
AT4G09550	4	6039205	6039691	13	6	C
AT5G27430	5	9687600	9687827	6	26	C
AT3G10090	3	3109161	3109927	18	9	C
AT2G13560	2	5661234	5661578	9	15	C
AT5G45670	5	18546676	18546826	4	5	C
AT5G19070	5	6376002	6376188	4	7	C
AT5G25940	5	9054965	9055047	2	15	C
AT1G08200	1	2575394	2575857	12	37	C
AT3G42050	3	14240988	14241305	8	7	C
AT5G20290	5	6851773	6851856	1	143	C
AT1G34190	1	12453287	12453524	5	7	C
AT1G49670	1	18388575	18388674	2	5	C
AT3G12760	3	4055963	4056062	2	7	C
AT4G11420	4	6952106	6952367	6	14	C
AT4G37445	4	17604417	17604502	1	9	C
AT5G43630	5	17547216	17547311	1	6	C
AT3G25230	3	9190456	9190546	2	8	C
AT3G21240	3	7454623	7454725	2	8	C
AT2G36870	2	15481395	15481494	3	23	C
AT1G73180	1	27522465	27522577	2	7	C
AT2G24150	2	10273372	10273862	12	6	C
AT3G20000	3	6969529	6969660	3	7	C
AT5G26880	5	9458395	9458464	1	9	C
AT1G33810	1	12265293	12266270	26	28	C
AT1G64150	1	23814049	23814136	2	7	C
AT5G13640	5	4393979	4394802	22	7	C
AT5G15910	5	5194635	5194718	2	15	C
AT1G11910	1	4019195	4019378	5	70	C
AT4G21660	4	11509443	11509561	3	8	C
AT2G16850	2	7310049	7310142	1	5	C
AT4G29430	4	14472577	14473052	11	11	C
AT2G38650	2	16171298	16172056	21	5	C
AT5G16240	5	5307107	5308233	30	7	C
AT5G16780	5	5517865	5517966	2	8	C
AT5G16570	5	5424098	5424451	10	7	C
AT2G32730	2	13891986	13892205	5	7	C
AT3G18215	3	6241140	6241794	17	6	C
AT5G60160	5	24243081	24243233	4	8	C
AT4G32120	4	15519015	15519117	2	11	C
AT5G35700	5	13893221	13893315	2	5	C
AT2G19540	2	8470798	8470880	1	5	C
AT5G11270	5	3595687	3595776	2	8	C
AT1G68570	1	25753311	25753440	3	6	C
AT5G18550	5	6161202	6161340	3	5	C
AT5G27520	5	9715430	9715510	1	9	C
AT1G17650	1	6071197	6071308	2	12	C
AT3G04780	3	1311860	1311953	1	18	C
AT5G39250	5	15741837	15742074	6	8	C
AT1G80840	1	30388814	30389222	11	12	C
AT3G20550	3	7176483	7176592	2	5	C
AT3G23560	3	8454473	8454550	1	9	C
AT4G01660	4	709198	709282	1	5	C
AT2G27470	2	11752813	11752984	4	6	C
AT5G61780	5	24843592	24843684	2	23	C
AT4G18710	4	10298646	10298726	1	19	C
AT3G15480	3	5226728	5226814	1	26	C
AT3G02720	3	587252	587429	5	7	C
AT2G35790	2	15047888	15048411	13	21	C
AT2G41800	2	17444270	17444387	2	17	C
AT1G11240	1	3767521	3767883	10	22	C
AT2G46470	2	19080882	19080991	3	5	C
AT1G72450	1	27278203	27278725	13	31	C
AT2G15620	2	6818562	6818641	1	11	C
AT1G75220	1	28235598	28235686	1	9	C
AT2G13540	2	5649706	5649787	2	11	C
AT1G69410	1	26093085	26093318	5	31	C
AT1G16870	1	5772232	5772437	5	8	C
AT5G13340	5	4278529	4278857	9	5	C
AT5G55190	5	22410068	22410167	2	54	C
AT1G07110	1	2180017	2180251	5	6	C
AT3G21215	3	7443320	7443434	3	14	C
AT3G50630	3	18812207	18812274	1	6	C
AT1G70710	1	26663351	26663464	2	5	C
AT3G14750	3	4954356	4954511	4	10	C
AT4G11280	4	6864821	6864903	1	5	C
AT1G21760	1	7649324	7649708	9	14	C
AT2G40300	2	16838986	16839101	3	17	C
AT2G38650	2	16172359	16172449	1	10	C
AT5G60710	5	24430087	24431867	47	9	C
AT1G75330	1	28270673	28270923	7	7	C
AT1G02640	1	566142	566225	1	5	C
AT3G16170	3	5479505	5479644	3	9	C
AT3G20800	3	7271964	7272435	12	6	C
AT1G77710	1	29211887	29212315	11	93	C
AT4G27270	4	13661702	13661781	1	9	C
AT1G53280	1	19869101	19869185	2	8	C
AT3G01420	3	160552	160642	1	6	C
AT5G15520	5	5037771	5038054	7	6	C
AT1G73010	1	27468831	27469020	5	26	C
AT1G12410	1	4223469	4223798	9	47	C
AT2G19540	2	8469201	8469411	6	13	C
AT3G53410	3	19812270	19812365	2	7	C
AT3G08850	3	2691533	2691634	1	5	C
AT1G71790	1	27001847	27001972	3	28	C
AT1G75220	1	28234960	28235050	2	9	C
AT3G12760	3	4055235	4055372	3	27	C
AT4G17300	4	9682352	9682454	2	5	C
AT5G45590	5	18502388	18502490	2	38	C
AT1G06290	1	1924084	1924191	2	5	C
AT2G43130	2	17937287	17937646	10	6	C
AT4G36910	4	17392436	17392532	2	15	C
AT2G24850	2	10590572	10590683	3	13	C
AT2G07050	2	2929029	2929145	2	7	C
AT3G55800	3	20721711	20721784	1	16	C
AT2G37690	2	15816722	15816799	1	5	C
AT2G03090	2	917667	917900	6	9	C
AT1G43700	1	16487620	16488075	12	5	C
AT2G26300	2	11207154	11207234	1	5	C
AT3G53880	3	19965183	19965349	4	7	C
AT3G48170	3	17798021	17798106	1	9	C
AT4G37920	4	17829952	17830126	4	5	C
AT5G63980	5	25628760	25628858	2	21	C
AT3G47650	3	17580730	17580823	2	25	C
AT5G02530	5	565454	565584	3	18	C
AT4G24690	4	12744034	12744110	2	75	C
AT1G03250	1	794411	794540	3	18	C
AT2G21520	2	9224381	9224467	2	6	C
AT1G47250	1	17322012	17322857	23	10	C
AT2G33585	2	14230694	14230786	2	10	C
AT2G27600	2	11788782	11788874	2	12	C
AT3G05100	3	1424518	1425018	13	7	C
AT5G10180	5	3196542	3196687	3	13	C
AT4G38260	4	17937233	17937311	2	11	C
AT5G42480	5	17005180	17005269	2	7	C
AT3G60190	3	22255471	22255558	2	14	C
AT5G46340	5	18815762	18815836	1	5	C
AT3G45620	3	16757643	16757737	1	7	C
AT2G45730	2	18845173	18845257	1	7	C
AT1G01820	1	296536	296624	2	26	C
AT3G26980	3	9948756	9949029	6	8	C
AT1G09750	1	3158597	3158665	1	15	C
AT5G64290	5	25732376	25732459	1	5	C
AT5G63380	5	25405142	25405213	1	15	C
EST-dbest_4817946-2-.59497	3	12562172	12562292	3	5	C
AT2G30330	2	12936218	12936310	2	6	C
AT2G43650	2	18106902	18106989	2	6	C
AT5G43010	5	17267367	17267461	2	12	C
AT5G57440	5	23289278	23289378	2	7	C
AT4G13720	4	7967811	7968207	10	7	C
AT1G59610	1	21899363	21900058	18	6	C
AT1G18640	1	6417014	6417131	2	12	C
AT3G03250	3	753026	753240	5	27	C
AT4G34190	4	16373369	16373468	2	27	C
AT2G21280	2	9119063	9119172	2	27	C
AT4G17230	4	9662919	9663681	21	10	C
AT2G38400	2	16091098	16091449	9	19	C
AT3G25520	3	9272027	9272117	2	144	C
AT5G54800	5	22280542	22280776	6	16	C
AT1G76540	1	28726492	28726581	2	23	C
AT2G13560	2	5660411	5660657	6	6	C
AT1G11890	1	4011697	4011982	7	10	C
AT3G60910	3	22512887	22513003	2	8	C
AT2G27470	2	11753105	11753282	4	7	C
AT4G39280	4	18283099	18283220	2	6	C
AT3G16240	3	5506022	5506419	10	158	C
AT3G52850	3	19602270	19602360	2	14	C
AT1G65900	1	24520861	24520946	2	5	C
AT2G40900	2	17072162	17072246	2	5	C
AT1G09340	1	3017770	3017860	2	176	C
AT1G11430	1	3848510	3848605	2	30	C
AT5G54510	5	22150196	22150463	7	5	C
AT1G63900	1	23721554	23721625	1	7	C
AT5G13310	5	4263922	4264236	8	15	C
AT3G57290	3	21208075	21208269	5	8	C
AT2G46470	2	19080380	19080471	2	5	C
AT4G09730	4	6138459	6138555	2	9	C
AT3G57280	3	21205641	21205745	2	20	C
AT1G16750	1	5730798	5730875	2	5	C
AT3G61830	3	22899580	22899661	1	8	C
AT2G31070	2	13227940	13228053	2	12	C
AT5G05990	5	1807525	1807652	3	13	C
AT1G77590	1	29154836	29155026	4	5	C
AT1G24070	1	8518404	8518616	5	5	C
AT1G71440	1	26926988	26927084	2	5	C
AT3G04860	3	1340312	1340393	1	5	C
AT3G57090	3	21139700	21140101	10	20	C
AT5G28060	5	10070482	10070723	6	37	C
AT3G23175	3	8274457	8274545	1	31	C
AT3G28480	3	10679312	10679394	2	13	C
AT5G26340	5	9244559	9244931	9	11	C
AT5G19910	5	6731499	6731614	3	6	C
AT5G47770	5	19364428	19364512	2	46	C
AT1G21190	1	7420059	7420379	7	10	C
AT5G63810	5	25555622	25555708	1	5	C
AT4G23800	4	12391736	12391817	2	8	C
AT1G21380	1	7487463	7487550	2	7	C
AT5G08620	5	2797010	2797276	7	7	C
AT4G27830	4	13863347	13863441	2	5	C
AT4G39960	4	18534299	18534389	2	5	C
AT1G19120	1	6608341	6608487	3	8	C
AT3G06810	3	2147955	2148042	2	6	C
AT4G39520	4	18373354	18373746	10	36	C
AT5G26360	5	9258250	9258548	7	13	C
AT5G40670	5	16304126	16304214	1	5	C
AT1G27000	1	9375360	9375594	6	10	C
AT5G20570	5	6956945	6957024	2	76	C
AT2G37220	2	15641926	15642011	1	106	C
AT3G62910	3	23268717	23268802	1	8	C
AT4G17170	4	9645081	9645167	2	37	C
AT5G62810	5	25239351	25239487	3	8	C
AT4G27600	4	13783195	13783408	5	7	C
AT1G54010	1	20162836	20162922	2	16	C
AT1G24280	1	8609699	8609895	5	12	C
AT5G23310	5	7851913	7851999	1	5	C
AT1G65220	1	24232301	24232395	2	10	C
AT5G35700	5	13893707	13893924	5	5	C
AT1G32100	1	11546946	11547054	1	6	C
AT1G01050	1	31425	31519	2	35	C
AT2G32240	2	13691931	13692113	4	15	C
AT2G35810	2	15056991	15057080	2	18	C
AT5G63160	5	25351914	25352258	9	24	C
AT5G16160	5	5275859	5275940	1	8	C
AT5G65840	5	26362855	26362937	2	7	C
AT2G15970	2	6957763	6957849	2	189	C
AT1G19450	1	6733278	6733384	2	5	C
AT4G38550	4	18025933	18026075	3	15	C
AT1G61770	1	22814933	22815278	9	7	C
AT3G09300	3	2858569	2858649	1	17	C
AT3G06810	3	2149653	2149738	1	5	C
AT1G25260	1	8855230	8855306	2	37	C
AT3G60210	3	22262614	22262702	1	51	C
AT2G40840	2	17056908	17056994	2	5	C
AT5G66570	5	26586214	26586508	9	494	C
AT2G13560	2	5657718	5657825	2	5	C
AT5G26830	5	9441387	9441475	2	23	C
AT4G01480	4	626923	627001	1	26	C
AT3G48000	3	17728606	17728694	2	27	C
AT1G07020	1	2155755	2155875	3	9	C
AT4G15640	4	8921410	8921695	7	6	C
AT3G59650	3	22044274	22044544	7	9	C
AT3G04520	3	1217421	1217520	2	10	C
AT1G60710	1	22359888	22360069	4	31	C
AT1G30910	1	11002364	11002464	1	6	C
AT1G72160	1	27158007	27158087	2	6	C
AT4G22260	4	11770188	11770422	6	11	C
AT5G25440	5	8855707	8856060	10	6	C
AT5G25890	5	9034443	9034534	1	15	C
AT1G72175	1	27161732	27162199	13	7	C
AT3G20630	3	7203645	7203738	2	5	C
AT5G28840	5	10863359	10863434	1	24	C
AT2G18960	2	8231775	8231851	2	12	C
AT1G43900	1	16656821	16656903	1	12	C
AT5G64610	5	25847285	25847421	3	5	C
AT1G48300	1	17851204	17851292	2	7	C
AT5G42000	5	16816861	16816940	1	7	C
AT5G61210	5	24642184	24642394	5	18	C
AT4G02290	4	1002987	1003080	1	7	C
AT1G28380	1	9965018	9965100	2	5	C
AT2G37080	2	15591191	15592023	18	8	C
AT1G64970	1	24138604	24138673	1	17	C
AT3G56990	3	21099734	21099822	2	5	C
AT5G65380	5	26140703	26140800	1	26	C
AT5G60620	5	24386612	24386824	5	7	C
AT2G17840	2	7763365	7763450	2	14	C
AT4G29430	4	14473215	14473290	1	10	C
AT1G60080	1	22157482	22157559	1	7	C
AT2G36620	2	15357784	15357876	2	212	C
AT3G20550	3	7175229	7175341	3	8	C
AT3G57080	3	21137110	21137860	19	13	C
AT1G09150	1	2947459	2947558	2	12	C
AT1G04340	1	1164086	1164667	15	7	C
AT2G41740	2	17423391	17423489	2	13	C
AT5G53000	5	21504237	21504354	2	25	C
AT1G63180	1	23432728	23432850	3	16	C
AT5G39600	5	15872025	15872306	7	9	C
AT4G29660	4	14534621	14534984	9	12	C
AT1G47270	1	17329528	17329597	1	5	C
AT5G56360	5	22844319	22844468	3	5	C
AT2G19520	2	8463792	8463883	2	10	C
AT5G64380	5	25759746	25759849	2	5	C
AT2G41250	2	17208237	17208336	2	10	C
AT2G36270	2	15212155	15212247	2	5	C
AT2G36630	2	15361022	15361102	1	5	C
AT3G50440	3	18728655	18728729	1	9	C
AT3G50960	3	18950839	18950911	1	8	C
AT3G16310	3	5526899	5527043	4	7	C
AT2G41250	2	17208693	17208971	7	6	C
AT1G70820	1	26711520	26711620	2	9	C
AT3G54050	3	20029332	20029433	2	82	C
AT1G11580	1	3889867	3889957	2	6	C
AT3G02570	3	544434	544853	11	6	C
AT2G26070	2	11113696	11114042	9	8	C
AT1G55360	1	20671759	20671990	5	17	C
AT5G59410	5	23977026	23977113	2	8	C
AT5G38830	5	15565002	15565150	4	5	C
AT2G21120	2	9060791	9060876	2	10	C
AT4G17300	4	9681964	9682054	1	5	C
AT5G22640	5	7533155	7533236	2	6	C
AT4G35020	4	16674196	16674275	1	9	C
AT2G45440	2	18738455	18738809	9	14	C
AT1G17650	1	6071197	6071308	2	12	C
AT3G15190	3	5116414	5116561	3	71	C
AT2G24150	2	10273904	10274002	2	9	C
AT1G17380	1	5956370	5956488	3	15	C
AT2G42880	2	17850613	17850999	9	6	C
AT4G34120	4	16342732	16342822	1	19	C
AT5G01220	5	88962	89100	3	7	C
AT4G33090	4	15967190	15967271	2	10	C
AT3G47833	3	17659761	17659846	2	62	C
AT2G28000	2	11934452	11934524	2	43	C
AT1G80280	1	30188842	30188920	1	12	C
AT4G15790	4	8983499	8983621	3	13	C
AT2G17250	2	7509787	7509916	2	5	C
AT1G29310	1	10253968	10254050	1	6	C
AT1G77060	1	28957067	28957146	1	5	C
AT5G40200	5	16090139	16090218	2	8	C
AT3G12110	3	3858183	3858293	2	17	C
GR-RAFL06-16-I03-3-.259	4	15557499	15557971	2	12	C
AT3G10540	3	3290096	3290271	4	7	C
AT5G61240	5	24647968	24648063	2	10	C
AT2G42160	2	17582208	17582298	2	8	C
AT3G24530	3	8947404	8947648	6	7	C
AT5G51010	5	20762051	20762141	2	22	C
AT1G08130	1	2545093	2545549	12	6	C
AT5G08690	5	2827748	2827842	2	17	C
AT1G04850	1	1366886	1367144	7	48	C
AT5G24450	5	8349783	8349905	2	5	C
AT3G18600	3	6403041	6403234	4	6	C
AT1G02640	1	564699	565432	18	7	C
AT2G40170	2	16787034	16787129	2	27	C
AT1G59700	1	21940452	21941050	16	9	C
AT2G37975	2	15899231	15900214	26	8	C
AT5G23520	5	7929816	7929928	2	7	C
AT1G56300	1	21083137	21083322	5	10	C
AT5G27280	5	9617862	9617940	2	21	C
AT4G09010	4	5777610	5777693	2	16	C
AT1G09780	1	3166419	3166583	3	9	C
AT4G29270	4	14424276	14424470	5	13	C
AT1G45000	1	17012388	17012475	1	24	C
AT3G07880	3	2514587	2514940	9	31	C
AT5G02530	5	564526	564783	6	8	C
AT1G79260	1	29818347	29818434	2	7	C
AT1G48570	1	17959438	17959662	5	5	C
AT4G24175	4	12547535	12547624	2	6	C
AT1G66530	1	24823016	24823097	1	6	C
AT5G57330	5	23237599	23237681	2	14	C
AT1G09430	1	3044768	3044905	3	40	C
AT2G05710	2	2141869	2141960	1	18	C
AT3G11170	3	3501181	3501258	1	22	C
AT1G55080	1	20557151	20557234	1	9	C
AT4G35250	4	16771583	16771695	2	26	C
AT4G17720	4	9863502	9863587	2	54	C
AT4G04830	4	2445999	2446449	11	30	C
AT2G24020	2	10225786	10225921	3	14	C
AT2G26330	2	11217364	11217526	4	5	C
AT3G27390	3	10136527	10136616	2	14	C
AT5G63030	5	25303683	25304288	15	43	C
AT3G28710	3	10775502	10775614	3	37	C
AT5G36940	5	14607685	14607943	7	5	C
AT5G64160	5	25689246	25689330	1	13	C
AT1G12000	1	4051961	4052048	2	11	C
AT2G07050	2	2927233	2927487	7	6	C
AT1G19120	1	6608341	6608487	3	8	C
AT4G30950	4	15057705	15057789	2	32	C
AT5G19910	5	6731499	6731614	3	6	C
AT1G32490	1	11742383	11742481	2	7	C
AT5G28060	5	10070009	10070158	3	379	C
AT3G58750	3	21738059	21738188	3	13	C
AT4G39280	4	18282901	18283020	3	6	C
AT5G43330	5	17409391	17409582	4	25	C
AT4G15920	4	9032507	9032863	10	8	C
AT3G54050	3	20028730	20028823	2	33	C
AT1G11670	1	3928787	3928885	2	5	C
AT3G04920	3	1361957	1362041	2	96	C
AT3G62910	3	23268888	23268961	2	9	C
AT2G46910	2	19279847	19279937	2	9	C
AT3G27050	3	9980391	9980664	6	7	C
AT3G28715	3	10780581	10780679	2	6	C
AT1G33990	1	12357510	12357601	1	13	C
AT1G60170	1	22196962	22197050	1	16	C
AT3G23400	3	8376858	8376946	2	43	C
AT2G26300	2	11207481	11207565	1	12	C
AT5G67530	5	26959118	26959188	1	8	C
AT2G47180	2	19376347	19376430	2	6	C
AT2G20420	2	8813762	8813866	2	17	C
AT3G27050	3	9980391	9980664	6	7	C
AT5G15750	5	5141816	5142293	13	11	C
AT1G72090	1	27129280	27129517	5	6	C
AT2G39080	2	16317484	16317607	3	12	C
AT3G56940	3	21088731	21088806	2	38	C
AT3G52850	3	19599267	19599363	2	6	C
AT1G20190	1	6999060	6999164	2	11	C
AT3G25230	3	9190456	9190546	2	8	C
AT2G44490	2	18372150	18372237	1	8	C
AT1G09340	1	3016718	3016817	2	162	C
AT5G20890	5	7089666	7089760	2	41	C
AT4G01100	4	479422	479506	2	38	C
AT5G42980	5	17260088	17260578	13	272	C
AT3G09210	3	2825978	2826059	1	6	C
AT5G49820	5	20264051	20264125	2	17	C
AT1G22450	1	7926647	7926850	5	68	C
AT3G06390	3	1939352	1939452	2	8	C
AT1G45130	1	17068652	17068720	1	5	C
AT3G55830	3	20726293	20726851	15	7	C
AT4G02840	4	1266095	1266185	2	16	C
AT1G79440	1	29890994	29891102	2	8	C
AT5G20900	5	7091759	7091848	2	19	C
AT1G59870	1	22039378	22039652	7	6	C
AT3G20930	3	7332539	7332626	2	7	C
AT5G16650	5	5463621	5463740	3	13	C
AT1G64090	1	23793895	23793980	2	13	C
AT2G34770	2	14674696	14674771	1	14	C
AT2G17120	2	7467265	7467368	2	20	C
AT5G51570	5	20967349	20967777	11	14	C
AT5G10360	5	3259540	3259631	2	214	C
AT4G21190	4	11293411	11293480	1	13	C
AT5G64290	5	25732376	25732459	1	5	C
AT3G14050	3	4651206	4651282	1	5	C
AT5G53480	5	21730710	21731233	13	8	C
AT3G09090	3	2785073	2785231	4	5	C
AT1G42440	1	15900438	15900689	7	6	C
AT4G00740	4	308038	308126	1	13	C
AT2G39900	2	16666594	16666683	2	8	C
AT5G16570	5	5423599	5423695	2	5	C
AT5G54110	5	21977237	21977323	2	9	C
AT2G35880	2	15071538	15071656	2	7	C
AT1G21410	1	7497687	7498233	11	14	C
AT4G14040	4	8101518	8101604	2	18	C
AT3G02700	3	582399	582725	8	11	C
AT5G15260	5	4954406	4954513	3	7	C
AT2G28190	2	12022986	12023140	4	73	C
AT4G30080	4	14703445	14703551	2	8	C
AT5G04850	5	1408711	1408820	2	11	C
AT5G13640	5	4393979	4394802	22	7	C
AT2G33255	2	14107053	14107270	6	14	C
AT2G42570	2	17725144	17725226	1	8	C
AT4G25890	4	13159798	13160203	11	35	C
AT1G79720	1	30003429	30003665	6	9	C
AT3G16640	3	5669833	5669924	2	806	C
AT5G15750	5	5141283	5141440	4	5	C
AT5G23300	5	7847870	7847961	2	5	C
AT4G36250	4	17152667	17152754	1	11	C
AT2G20330	2	8781365	8781466	2	5	C
AT1G60200	1	22207415	22208490	28	8	C
AT1G43900	1	16657227	16657309	2	5	C
AT1G30630	1	10859896	10859983	2	32	C
AT4G30800	4	15002005	15002084	2	17	C
AT1G70940	1	26749365	26749466	2	6	C
AT5G66880	5	26728510	26728601	2	17	C
AT4G11160	4	6804087	6804178	2	10	C
AT5G56650	5	22949233	22949315	1	5	C
AT1G05385	1	1582884	1582962	2	15	C
AT4G33690	4	16174942	16175200	6	6	C
AT4G24350	4	12610538	12610618	2	7	C
AT3G03610	3	870619	870714	2	6	C
AT3G25070	3	9132472	9132942	12	9	C
AT1G10470	1	3443331	3443416	2	7	C
AT5G35460	5	13690467	13690544	1	9	C
AT4G08685	4	5550715	5550930	5	113	C
AT1G09800	1	3177221	3177321	2	5	C
AT4G27720	4	13832088	13832170	2	11	C
AT2G26330	2	11220309	11220408	2	14	C
AT5G55660	5	22558507	22558587	1	6	C
AT3G62290	3	23063411	23063719	8	90	C
AT3G19590	3	6808009	6808292	7	7	C
AT2G16400	2	7110323	7110495	4	5	C
AT5G62540	5	25122031	25122103	1	17	C
AT2G24020	2	10225024	10225114	2	15	C
AT1G48790	1	18050537	18050980	11	7	C
AT2G21140	2	9068749	9068949	4	7	C
AT3G05970	3	1787327	1787407	1	8	C
AT1G69410	1	26093588	26093680	2	340	C
AT3G26280	3	9632210	9632306	2	5	C
AT5G55940	5	22674570	22674897	6	20	C
AT3G12320	3	3924323	3924434	2	6	C
AT3G50440	3	18728655	18728729	1	9	C
AT4G27650	4	13805355	13805529	4	7	C
AT4G30950	4	15059179	15059449	7	68	C
AT5G43600	5	17530086	17530170	2	7	C
AT4G32410	4	15643265	15643344	1	5	C
AT2G30410	2	12967261	12967527	8	29	C
AT4G30490	4	14901366	14901475	2	7	C
AT1G29350	1	10270866	10271223	4	5	C
AT5G61240	5	24647968	24648063	2	10	C
AT5G54760	5	22261996	22262182	4	42	C
AT1G20580	1	7129129	7129768	17	43	C
AT3G48760	3	18086999	18087428	11	13	C
AT5G36230	5	14291200	14291296	1	7	C
AT1G28670	1	10074900	10074977	2	9	C
AT4G14130	4	8137556	8137632	1	22	C
AT2G30980	2	13189939	13190062	3	11	C
AT4G29130	4	14352768	14352832	1	5	C
AT4G30910	4	15043038	15043119	1	6	C
AT1G20050	1	6949573	6949657	2	20	C
AT5G26830	5	9438083	9438240	4	7	C
AT4G19185	4	10490360	10490440	2	8	C
AT3G03630	3	878921	879021	2	5	C
AT3G63000	3	23295799	23296077	6	17	C
AT1G17560	1	6038093	6038196	2	8	C
AT3G04650	3	1263685	1263756	1	6	C
AT2G28000	2	11934233	11934328	2	76	C
AT3G53230	3	19734424	19734519	1	6	C
AT5G16750	5	5505352	5505461	2	6	C
AT4G31750	4	15366259	15366575	8	5	C
AT2G38650	2	16172250	16172328	2	8	C
AT1G12800	1	4362284	4362353	1	6	C
AT5G38690	5	15499590	15500119	11	6	C
AT2G35880	2	15070813	15070905	2	8	C
AT5G46340	5	18815623	18815687	1	5	C
AT2G43350	2	18016554	18016634	2	9	C
AT1G08580	1	2715361	2715475	2	14	C
AT3G04480	3	1196616	1196684	1	7	C
AT1G47260	1	17324124	17324739	17	11	C
AT1G35310	1	12956684	12956823	3	12	C
AT4G00100	4	37569	37650	2	113	C
AT4G12420	4	7350318	7350406	2	6	C
AT3G20000	3	6968398	6968480	2	49	C
AT3G56090	3	20825694	20825794	3	25	C
AT1G80130	1	30146311	30146408	2	8	C
AT4G25340	4	12959889	12959980	2	7	C
AT5G20910	5	7092815	7092894	1	12	C
AT4G33090	4	15966520	15966612	2	7	C
AT2G13560	2	5657343	5657420	1	6	C
AT1G32220	1	11608999	11609080	2	10	C
AT4G30950	4	15058853	15058929	1	59	C
AT4G00750	4	317111	317194	2	7	C
AT1G51805	1	19225962	19226055	2	5	C
AT4G36610	4	17265696	17265784	1	6	C
AT1G18450	1	6351614	6351713	2	33	C
AT2G21280	2	9119390	9119533	3	25	C
AT3G20930	3	7333102	7333287	5	6	C
AT1G67750	1	25406515	25406606	2	11	C
AT2G26080	2	11116500	11116587	2	58	C
AT3G58140	3	21541016	21541174	3	33	C
AT1G04350	1	1166195	1166282	1	10	C
AT2G39270	2	16407398	16407768	9	8	C
AT2G30960	2	13184523	13184603	1	5	C
AT5G10730	5	3391169	3391251	2	6	C
AT3G47850	3	17665409	17665533	3	5	C
AT3G18165	3	6224710	6224803	2	12	C
AT3G47990	3	17726876	17727006	2	7	C
AT3G14430	3	4824475	4824576	2	22	C
AT2G35860	2	15068218	15068830	13	23	C
AT5G66760	5	26673584	26673664	1	14	C
AT3G20000	3	6968760	6968866	2	45	C
AT5G19540	5	6597060	6597281	6	7	C
AT2G17360	2	7553684	7554075	10	67	C
AT5G63510	5	25441663	25442461	21	8	C
AT4G12430	4	7365543	7365623	1	5	C
AT1G74520	1	28012185	28012265	2	26	C
AT5G57350	5	23249047	23249116	1	5	C
AT3G03250	3	752885	752963	1	25	C
AT3G10520	3	3276662	3276758	1	10	C
AT3G44300	3	15995540	15995630	1	19	C
AT4G12830	4	7531340	7531423	1	9	C
AT5G55220	5	22415641	22415799	3	6	C
AT1G10410	1	3418130	3418215	1	5	C
AT2G30110	2	12864463	12864586	2	15	C
AT2G21190	2	9088212	9088418	4	10	C
AT2G28000	2	11934734	11934817	2	18	C
AT4G33350	4	16065490	16065605	3	5	C
AT1G58030	1	21468791	21468874	2	5	C
AT2G25450	2	10837619	10837701	2	45	C
AT1G59990	1	22094493	22094579	2	15	C
AT1G12710	1	4327858	4327988	3	5	C
AT4G19390	4	10575362	10575459	2	8	C
AT5G40850	5	16385711	16385802	1	40	C
AT5G48970	5	19875684	19875901	5	5	C
AT2G41740	2	17422234	17422323	2	5	C
AT5G39730	5	15919456	15919534	1	19	C
AT4G00740	4	309425	309499	2	7	C
AT1G14230	1	4863738	4863832	2	8	C
AT4G36290	4	17169771	17169847	1	6	C
AT3G62910	3	23270460	23270572	3	8	C
AT2G36630	2	15361022	15361102	1	5	C
AT5G14760	5	4770472	4770845	10	5	C
AT1G11260	1	3778224	3778928	16	14	C
AT1G77510	1	29134003	29134090	2	24	C
AT1G05385	1	1582884	1582962	2	15	C
AT3G10815	3	3385618	3386291	17	5	C
AT1G09150	1	2947295	2947389	2	10	C
AT5G34850	5	13125781	13125853	1	34	C
AT1G07140	1	2193413	2193531	2	36	C
AT5G25940	5	9054359	9054568	4	21	C
AT3G24550	3	8961873	8961959	1	9	C
AT3G01640	3	240321	240401	2	6	C
AT5G46180	5	18737989	18738336	9	7	C
AT5G06780	5	2094348	2094443	2	7	C
AT5G38530	5	15441850	15442064	5	6	C
AT5G54110	5	21976589	21977157	9	8	C
AT3G47470	3	17505323	17505548	5	213	C
AT3G63190	3	23353854	23353951	2	42	C
AT3G12480	3	3959101	3959417	8	15	C
AT3G51430	3	19098314	19098398	1	7	C
AT5G43680	5	17562257	17562324	1	8	C
AT2G21970	2	9364538	9364614	1	26	C
AT5G61500	5	24753320	24753775	12	25	C
AT4G17420	4	9724155	9724406	6	8	C
AT5G63000	5	25297703	25297816	2	7	C
AT1G12360	1	4201244	4201949	18	13	C
AT1G49400	1	18287314	18287507	5	5	C
AT3G20930	3	7332244	7332326	1	16	C
AT2G22780	2	9697531	9697614	2	8	C
AT3G18830	3	6489822	6489978	3	7	C
AT1G54160	1	20222400	20222854	11	7	C
AT1G16750	1	5730798	5730875	2	5	C
AT5G47420	5	19250571	19250664	2	6	C
AT2G20890	2	8995739	8995905	3	30	C
AT5G25940	5	9054965	9055047	2	15	C
AT3G23730	3	8550503	8550580	2	33	C
AT1G03250	1	794411	794540	3	18	C
AT4G27080	4	13589204	13589643	11	13	C
AT5G24650	5	8437630	8438192	15	22	C
AT3G10370	3	3218663	3218732	1	11	C
AT2G17120	2	7466897	7467142	6	16	C
AT5G50310	5	20495491	20495584	2	5	C
AT2G46030	2	18940014	18940239	6	8	C
AT2G21410	2	9174667	9174857	5	12	C
AT1G28050	1	9775858	9775969	2	13	C
AT1G50250	1	18618548	18618657	2	7	C
AT1G29690	1	10381181	10381558	9	7	C
AT5G06360	5	1945236	1945376	4	35	C
AT5G27400	5	9676461	9676550	2	5	C
AT1G20090	1	6968398	6968495	2	30	C
AT1G10940	1	3656401	3656482	1	9	C
AT5G58860	5	23783627	23784082	10	5	C
AT3G48780	3	18102506	18102594	2	12	C
AT5G19240	5	6470294	6470465	5	27	C
AT4G02610	4	1148762	1148858	2	5	C
AT4G39660	4	18409105	18409212	2	27	C
AT5G60620	5	24384761	24384886	2	10	C
AT5G24610	5	8428157	8428530	8	25	C
AT1G45130	1	17068239	17068377	2	8	C
AT1G70710	1	26665547	26665925	9	8	C
AT2G46930	2	19291802	19291883	1	5	C
AT5G65260	5	26099660	26099867	5	5	C
AT4G27450	4	13728070	13728158	2	48	C
AT3G55005	3	20396784	20396868	2	8	C
AT4G01810	4	779891	780210	8	7	C
AT5G40870	5	16395328	16395456	3	9	C
AT4G35100	4	16709752	16709843	2	353	C
AT2G13540	2	5646580	5646793	5	5	C
AT5G23120	5	7780244	7780399	4	137	C
AT5G49720	5	20215399	20215567	4	8	C
AT4G39940	4	18520454	18520593	3	5	C
AT5G08565	5	2776988	2777104	2	7	C
AT1G51805	1	19225743	19225833	2	6	C
AT2G31240	2	13324840	13324933	2	6	C
AT4G34110	4	16337006	16337237	6	13	C
AT5G08710	5	2835339	2835431	2	8	C
AT4G01480	4	627636	627715	1	22	C
AT5G27740	5	9826210	9826293	2	6	C
AT1G07210	1	2215423	2215511	2	26	C
AT1G55020	1	20529665	20530907	27	11	C
AT1G14300	1	4884305	4884392	1	8	C
AT3G13790	3	4533271	4533518	6	15	C
AT5G21010	5	7138049	7138179	3	6	C
AT2G33370	2	14151013	14151092	2	137	C
AT1G76540	1	28726725	28727017	7	13	C
AT1G11910	1	4018237	4018326	1	30	C
AT5G57280	5	23223439	23223546	2	7	C
AT3G58140	3	21541677	21541775	2	7	C
AT1G24120	1	8531083	8531368	7	11	C
AT1G30910	1	11002364	11002464	1	6	C
AT5G47120	5	19154431	19154521	2	34	C
AT3G50360	3	18686145	18686225	1	19	C
AT1G77940	1	29310053	29310160	2	23	C
AT1G63900	1	23722573	23722646	1	18	C
AT2G42220	2	17600021	17600124	3	43	C
AT2G19430	2	8422917	8423042	3	6	C
AT5G43010	5	17265866	17265948	2	15	C
AT3G22845	3	8087597	8087850	6	13	C
AT5G19820	5	6696060	6696147	2	5	C
AT2G19450	2	8436309	8436432	3	27	C
AT3G52190	3	19366642	19366720	1	8	C
AT1G50490	1	18709464	18709854	11	9	C
AT4G27720	4	13831361	13831690	8	24	C
AT2G03090	2	917667	917900	6	9	C
AT2G41160	2	17163999	17164083	2	15	C
AT1G30910	1	11001603	11001688	2	6	C
AT2G24860	2	10594275	10594375	2	24	C
AT3G23530	3	8440036	8440126	2	8	C
AT1G18450	1	6349792	6349867	2	5	C
AT4G27500	4	13744269	13744356	2	10	C
AT2G02500	2	671870	671984	3	22	C
AT1G71080	1	26815094	26815188	2	12	C
AT3G18600	3	6399889	6399976	2	13	C
AT3G12760	3	4056293	4056381	2	27	C
AT2G39660	2	16539728	16539809	1	6	C
AT2G04940	2	1739963	1740139	5	5	C
AT2G30710	2	13095840	13095993	4	5	C
AT2G42710	2	17790870	17791032	3	6	C
AT1G26750	1	9247628	9247773	3	15	C
AT1G20580	1	7129129	7129768	17	43	C
AT5G62190	5	24998102	24998184	1	13	C
AT1G68000	1	25495626	25495714	2	12	C
AT5G55640	5	22550944	22551090	3	7	C
AT3G60390	3	22332073	22332464	8	6	C
AT2G04570	2	1595825	1595932	2	9	C
AT4G35750	4	16941470	16941554	2	21	C
AT4G17640	4	9825669	9826004	9	27	C
AT2G01970	2	453408	453488	1	5	C
AT1G44100	1	16768290	16768529	5	6	C
AT4G37610	4	17671994	17672147	3	16	C
AT5G60550	5	24359325	24359418	2	8	C
AT4G27080	4	13590201	13590506	7	10	C
AT4G03390	4	1491256	1491334	1	6	C
AT5G24450	5	8349420	8349508	2	6	C
AT5G51020	5	20763899	20764048	3	17	C
AT4G32120	4	15518457	15518538	2	9	C
AT3G02530	3	531451	531666	5	21	C
AT1G02475	1	514606	514703	2	14	C
AT4G15900	4	9024766	9024957	5	10	C
AT5G50310	5	20492230	20492330	2	6	C
AT4G18950	4	10376030	10376136	2	5	C
AT2G04230	2	1447556	1447673	3	13	C
AT3G03340	3	786594	786880	7	6	C
AT2G39900	2	16666723	16666805	1	6	C
AT2G41160	2	17164985	17165552	15	11	C
AT3G52880	3	19614518	19614643	3	87	C
AT4G08700	4	5567077	5567278	4	9	C
AT3G19340	3	6703269	6703349	2	5	C
AT5G63490	5	25436361	25436457	2	6	C
AT1G73110	1	27498303	27498374	1	9	C
AT1G29670	1	10377386	10377479	2	67	C
AT2G25950	2	11075898	11076184	7	9	C
AT2G20330	2	8780149	8780234	1	20	C
AT5G13180	5	4197170	4197250	1	20	C
AT1G07210	1	2215423	2215511	2	26	C
AT1G76450	1	28690415	28690502	2	14	C
AT4G16170	4	9166029	9166108	1	5	C
AT1G32470	1	11740019	11740113	2	38	C
AT5G09850	5	3064722	3064804	2	7	C
AT4G32840	4	15847664	15848203	14	6	C
AT3G28480	3	10679140	10679223	1	32	C
AT2G20270	2	8746302	8746410	2	11	C
AT2G40660	2	16974915	16975013	2	5	C
AT5G06560	5	2004001	2004136	3	6	C
AT1G18640	1	6416779	6416862	2	22	C
AT5G23340	5	7856646	7857096	10	8	C
AT3G13340	3	4332522	4332631	2	9	C
AT1G80600	1	30304619	30304990	10	7	C
AT2G23170	2	9873168	9873261	2	8	C
AT3G06650	3	2079696	2079843	3	6	C
AT4G28880	4	14251434	14251528	2	13	C
AT2G42910	2	17864521	17864624	2	14	C
AT1G69340	1	26069552	26069889	9	28	C
AT4G31130	4	15137448	15137568	2	11	C
AT4G37280	4	17547937	17548070	2	7	C
AT3G63140	3	23338900	23339000	2	36	C
AT4G38630	4	18057405	18057488	1	33	C
AT3G03250	3	752723	752805	2	31	C
AT1G06950	1	2134956	2135037	1	5	C
AT4G32940	4	15900743	15901049	8	53	C
AT4G30750	4	14981772	14981859	1	14	C
AT5G43330	5	17409391	17409582	4	25	C
AT5G03300	5	797321	797415	2	28	C
AT5G61220	5	24643059	24643279	5	12	C
AT5G07300	5	2300535	2300617	1	5	C
AT5G63135	5	25342635	25343521	23	6	C
AT1G72940	1	27446404	27446496	2	11	C
AT1G18450	1	6349312	6349452	3	6	C
AT3G48780	3	18102967	18103165	5	56	C
AT2G47180	2	19376567	19376652	2	5	C
AT5G01020	5	7335	7437	2	17	C
AT3G45030	3	16482734	16482906	4	79	C
AT5G14760	5	4769265	4769442	5	10	C
AT3G14190	3	4711472	4711602	3	14	C
AT3G52590	3	19517112	19517489	9	558	C
AT3G54170	3	20068397	20068494	2	7	C
AT1G26560	1	9179524	9179622	2	6	C
AT1G21440	1	7503726	7503804	1	9	C
AT4G02740	4	1218743	1218836	2	5	C
AT5G01020	5	7576	7702	3	16	C
AT5G13560	5	4363610	4363981	10	6	C
AT4G30190	4	14773049	14773150	2	10	C
AT4G23040	4	12077184	12077267	2	5	C
AT5G03260	5	778343	778433	2	5	C
AT5G21070	5	7156507	7156831	8	9	C
AT3G05520	3	1599864	1600091	6	14	C
AT3G09840	3	3019841	3020128	7	57	C
AT4G05060	4	2590300	2590423	3	5	C
AT1G54370	1	20297108	20297194	2	7	C
AT4G38800	4	18114056	18114296	6	31	C
AT1G74920	1	28144432	28144606	4	8	C
AT1G09430	1	3043422	3043517	2	5	C
AT4G05150	4	2660660	2661561	20	21	C
AT3G60750	3	22465705	22465806	2	19	C
AT4G01090	4	473288	473399	2	8	C
AT2G21410	2	9169940	9170085	4	17	C
AT3G46560	3	17149713	17150099	10	26	C
AT5G42270	5	16922030	16922108	2	57	C
AT5G05200	5	1545237	1545330	2	6	C
AT4G29900	4	14611236	14611314	1	7	C
AT4G01560	4	677305	677411	3	17	C
AT2G27730	2	11827337	11827440	2	40	C
AT5G20935	5	7103702	7103832	3	5	C
AT5G06260	5	1904246	1904400	3	6	C
AT2G18230	2	7939427	7939516	2	41	C
AT5G22830	5	7630667	7630748	2	12	C
AT5G67370	5	26896105	26896190	2	5	C
AT4G39800	4	18470896	18470982	2	14	C
AT5G21010	5	7138049	7138179	3	6	C
AT3G17850	3	6110731	6110811	1	5	C
AT5G65960	5	26402835	26402914	2	7	C
AT1G64390	1	23917034	23917135	1	9	C
AT3G02080	3	364682	365083	11	33	C
AT3G52190	3	19366354	19366548	5	7	C
AT1G32460	1	11738274	11738822	12	21	C
AT5G14640	5	4721281	4721458	4	5	C
AT4G15900	4	9026646	9026763	3	6	C
AT3G51830	3	19231366	19231499	2	7	C
AT4G16660	4	9379106	9379186	1	5	C
AT1G03280	1	803119	803564	12	8	C
AT3G62600	3	23162339	23162435	2	9	C
AT1G23190	1	8223514	8223622	2	10	C
AT3G61150	3	22641916	22641992	1	15	C
AT4G12830	4	7531602	7531672	1	7	C
AT5G09590	5	2975798	2975982	4	19	C
AT2G30700	2	13089319	13089440	2	16	C
AT1G54130	1	20217031	20217117	2	9	C
AT1G78010	1	29340914	29340996	1	6	C
AT4G19540	4	10658808	10658906	2	5	C
AT4G20870	4	11175195	11175283	2	9	C
AT3G07370	3	2358903	2358991	2	5	C
AT5G67140	5	26811451	26811528	1	5	C
AT4G24520	4	12664461	12664560	2	6	C
AT1G20575	1	7127546	7127634	2	19	C
AT5G03905	5	1053500	1053571	2	6	C
AT4G38260	4	17937788	17937867	1	11	C
AT1G01050	1	31603	31691	1	53	C
AT5G21160	5	7201770	7202122	9	5	C
AT5G25780	5	8973959	8974052	2	5	C
AT5G18290	5	6055359	6055457	3	10	C
AT4G17600	4	9804403	9804470	1	43	C
AT4G21110	4	11267309	11267680	9	11	C
AT1G36320	1	13674567	13674709	4	8	C
AT5G14720	5	4749979	4750094	3	5	C
AT2G38670	2	16176706	16176803	2	9	C
AT3G53870	3	19962796	19962869	1	163	C
AT4G26080	4	13220599	13220689	1	9	C
AT1G77120	1	28981672	28981756	1	21	C
AT1G10510	1	3462178	3462395	6	6	C
AT1G70760	1	26691247	26691326	2	24	C
AT2G39970	2	16693298	16693388	2	29	C
AT4G35890	4	16999124	16999232	2	5	C
AT2G42680	2	17782987	17783073	2	52	C
AT5G61130	5	24605643	24605931	8	34	C
AT5G38630	5	15484350	15484444	2	6	C
AT1G68830	1	25878285	25878363	1	5	C
AT3G63190	3	23353854	23353951	2	42	C
AT4G14965	4	8551462	8551715	6	10	C
AT1G25260	1	8854634	8854789	4	13	C
AT1G18060	1	6212538	6212641	2	24	C
AT4G05060	4	2591346	2591663	9	6	C
AT2G06850	2	2763813	2764280	10	162	C
AT3G02530	3	531804	532166	10	30	C
AT4G15900	4	9024388	9024500	2	11	C
AT4G21190	4	11292878	11292969	1	6	C
AT5G04590	5	1319598	1319948	9	15	C
AT2G20420	2	8814021	8814102	2	10	C
AT3G27530	3	10198196	10198291	2	5	C
AT5G21990	5	7273495	7273605	2	14	C
AT3G19590	3	6807822	6807906	2	7	C
AT2G32870	2	13952497	13952641	3	18	C
AT3G03250	3	751596	751721	4	21	C
AT2G36100	2	15167249	15167466	5	5	C
AT5G47110	5	19151923	19152079	4	20	C
AT5G19280	5	6492836	6492919	2	5	C
AT5G54810	5	22282207	22282301	2	44	C
AT3G13360	3	4338991	4339120	3	5	C
AT2G30980	2	13190286	13190378	2	8	C
AT4G23400	4	12221703	12221795	2	53	C
AT1G16750	1	5730798	5730875	2	5	C
AT2G37220	2	15641926	15642011	1	106	C
AT3G30300	3	11925872	11925943	1	5	C
AT3G18510	3	6355826	6355894	1	6	C
AT1G16720	1	5725597	5725661	1	15	C
AT5G27120	5	9541780	9541854	1	6	C
AT3G43590	3	15522244	15522380	3	5	C
AT5G24650	5	8437415	8437512	2	30	C
AT4G08230	4	5188362	5188442	2	6	C
AT2G18960	2	8233629	8233711	2	18	C
AT2G39050	2	16311577	16311946	9	8	C
AT5G39520	5	15842399	15842481	2	7	C
AT3G11250	3	3522579	3522676	2	15	C
AT4G11600	4	7010316	7010503	5	75	C
AT1G49670	1	18386006	18386117	3	7	C
AT4G33090	4	15967190	15967271	2	10	C
AT1G22800	1	8072381	8072493	2	5	C
AT2G19760	2	8524521	8525025	14	47	C
AT4G08310	4	5249448	5249565	3	14	C
AT5G63905	5	25588296	25588380	2	16	C
AT3G55440	3	20566057	20566149	2	295	C
AT5G20570	5	6957816	6957908	2	60	C
AT5G55220	5	22417161	22417234	1	5	C
AT2G46140	2	18966488	18967185	19	11	C
AT4G04830	4	2445999	2446449	11	30	C
AT3G12110	3	3858689	3858842	4	5	C
AT2G26070	2	11113696	11114042	9	8	C
AT5G19750	5	6678551	6678659	2	6	C
AT4G02980	4	1320157	1320551	9	32	C
AT5G14700	5	4740819	4741015	5	8	C
AT4G27585	4	13768380	13768456	1	9	C
AT4G38550	4	18027381	18027495	3	8	C
AT5G62550	5	25123101	25123174	2	7	C
AT3G13750	3	4511826	4511936	1	24	C
AT1G10870	1	3622834	3622918	1	5	C
AT3G13750	3	4514031	4514143	2	11	C
AT2G43980	2	18218333	18218556	5	5	C
AT4G15790	4	8982467	8983159	18	13	C
AT3G02570	3	545023	545145	3	5	C
AT1G65560	1	24375653	24375997	8	6	C
AT5G25440	5	8855259	8855353	2	6	C
AT3G02530	3	528889	528987	3	24	C
AT5G43330	5	17408970	17409053	2	7	C
AT5G61240	5	24647439	24647610	4	26	C
AT1G68060	1	25516150	25516256	3	5	C
AT2G17200	2	7490464	7490538	1	7	C
AT3G13740	3	4504810	4504996	5	13	C
AT1G28380	1	9965269	9965353	2	5	C
AT5G57490	5	23301705	23301795	2	14	C
AT1G80280	1	30188842	30188920	1	12	C
AT1G21380	1	7487267	7487347	1	6	C
AT3G05520	3	1599864	1600091	6	14	C
AT4G36430	4	17205348	17205422	2	5	C
AT1G58270	1	21616888	21616979	2	24	C
AT1G24180	1	8560811	8560926	3	33	C
AT1G69680	1	26209927	26210083	4	6	C
AT2G39400	2	16459816	16459969	4	8	C
AT4G11260	4	6851826	6851910	1	25	C
AT4G22010	4	11663577	11663687	2	8	C
AT5G63850	5	25569104	25569226	3	7	C
AT2G21280	2	9119390	9119533	3	25	C
AT3G46740	3	17228813	17229089	7	9	C
GR-RAFL21-17-P10-3-.1051	4	2375977	2376111	4	6	C
AT1G03475	1	869554	869657	2	12	C
AT5G27380	5	9669041	9669127	2	5	C
AT4G36290	4	17172711	17172794	2	7	C
AT5G15760	5	5143371	5143623	6	5	C
AT1G02340	1	466798	466956	4	6	C
AT4G02620	4	1151144	1151278	3	19	C
AT1G58030	1	21469617	21469705	1	10	C
AT5G23020	5	7720600	7720705	3	6	C
AT2G34570	2	14570824	14570926	2	9	C
AT5G06770	5	2092168	2092708	14	11	C
AT5G37480	5	14902782	14903035	6	9	C
AT3G08850	3	2692417	2692512	2	5	C
AT3G24590	3	8971512	8971587	2	6	C
AT5G26860	5	9452713	9452851	3	6	C
AT3G10670	3	3335414	3335503	2	17	C
AT3G57650	3	21362606	21362810	5	6	C
AT4G00740	4	308224	308373	3	10	C
AT2G41740	2	17424025	17424522	13	17	C
AT1G17100	1	5845029	5845102	2	20	C
AT4G12110	4	7254528	7254744	5	10	C
AT1G22540	1	7964316	7964430	1	6	C
AT3G05810	3	1731343	1731685	8	15	C
AT5G61790	5	24844938	24845013	1	100	C
AT1G05070	1	1457518	1457615	2	15	C
AT1G31440	1	11258067	11258399	8	6	C
AT5G03880	5	1038906	1039023	2	49	C
AT5G13850	5	4472236	4472325	2	89	C
AT2G27020	2	11535665	11535746	1	27	C
AT5G36230	5	14291200	14291296	1	7	C
AT3G58010	3	21487833	21487910	2	10	C
AT1G77920	1	29305267	29305348	1	6	C
AT5G41580	5	16647384	16647479	2	6	C
AT2G26470	2	11268974	11269094	3	5	C
AT3G28480	3	10678044	10678142	2	6	C
AT1G08560	1	2710723	2710811	2	10	C
AT4G18205	4	10073893	10073973	2	8	C
AT3G16170	3	5477899	5478009	2	5	C
AT1G04850	1	1365950	1366036	2	12	C
AT2G35480	2	14917741	14918391	17	5	C
AT5G05200	5	1545237	1545330	2	6	C
AT2G38390	2	16087368	16087464	2	10	C
AT1G77420	1	29099103	29099188	1	6	C
AT4G28880	4	14252600	14252673	2	7	C
AT1G71900	1	27067290	27067620	9	5	C
AT1G04830	1	1361179	1361315	3	5	C
AT4G14965	4	8551803	8551881	2	9	C
AT3G19640	3	6821907	6821983	1	5	C
AT5G27210	5	9572414	9572483	2	7	C
AT3G23530	3	8439128	8439217	1	8	C
AT1G32550	1	11772649	11773097	11	8	C
AT1G17080	1	5840905	5841320	10	16	C
AT4G12230	4	7284712	7285377	18	23	C
AT5G65760	5	26327573	26327669	2	37	C
AT1G35290	1	12947861	12947951	1	6	C
AT3G07680	3	2455832	2456068	6	31	C
AT1G68830	1	25877433	25877536	2	7	C
AT2G42710	2	17791624	17791700	2	15	C
AT3G13860	3	4564983	4565101	2	10	C
AT5G14540	5	4688951	4689326	9	8	C
AT3G60620	3	22419065	22419134	2	8	C
AT5G04600	5	1324038	1324178	3	30	C
AT1G04170	1	1099298	1099398	2	8	C
AT2G21045	2	9035369	9035455	1	9	C
AT1G50490	1	18709464	18709854	11	9	C
AT3G21190	3	7433697	7433793	2	20	C
AT3G17930	3	6142394	6142477	1	20	C
AT5G16650	5	5463461	5463576	2	9	C
AT5G13740	5	4435831	4435973	3	10	C
AT2G39990	2	16705500	16705573	1	35	C
AT3G23560	3	8456030	8456312	7	8	C
AT4G20130	4	10879805	10879885	1	10	C
AT1G12640	1	4304767	4304866	2	5	C
AT5G53970	5	21929408	21929488	1	18	C
AT3G16920	3	5777343	5777434	2	10	C
AT5G07470	5	2363013	2363929	24	15	C
AT5G11880	5	3827888	3827983	1	14	C
AT5G15640	5	5089199	5089369	4	7	C
AT5G23240	5	7828119	7828203	1	6	C
AT1G20090	1	6967892	6967971	1	12	C
AT1G72710	1	27379001	27379072	1	5	C
AT1G60070	1	22147386	22147490	2	5	C
AT5G52310	5	21258205	21258288	1	22	C
AT3G61990	3	22969352	22969455	2	25	C
AT4G04470	4	2228538	2228619	1	19	C
AT2G23350	2	9952234	9952333	3	11	C
AT3G27570	3	10216778	10217393	16	13	C
AT2G20330	2	8781981	8782064	1	5	C
AT1G03610	1	901707	901889	5	10	C
AT4G21960	4	11647976	11648095	3	98	C
AT3G57650	3	21363493	21363564	1	16	C
AT5G20890	5	7089511	7089598	2	42	C
AT2G03420	2	1035653	1035746	2	9	C
AT1G44100	1	16768290	16768529	5	6	C
AT5G09860	5	3070135	3070222	1	5	C
AT4G29590	4	14513812	14513931	2	15	C
AT2G02160	2	555164	555259	2	8	C
AT2G20230	2	8733140	8733535	10	58	C
AT5G38830	5	15564574	15564663	1	5	C
AT2G43420	2	18038901	18038979	1	16	C
AT1G36380	1	13702227	13702319	1	22	C
AT4G32830	4	15842963	15843101	3	22	C
AT4G17300	4	9682561	9682811	7	6	C
AT1G65985	1	24566525	24566605	2	6	C
AT4G17510	4	9768454	9768585	3	12	C
AT2G24360	2	10372162	10372258	2	7	C
AT5G67260	5	26854041	26854129	2	6	C
AT5G14720	5	4748850	4748963	3	6	C
AT1G68185	1	25560546	25560738	4	6	C
AT4G16444	4	9275328	9275617	7	5	C
AT2G17250	2	7509787	7509916	2	5	C
AT3G22740	3	8034195	8034320	2	6	C
AT3G14960	3	5037447	5037607	3	5	C
AT1G73680	1	27709990	27710547	13	5	C
AT1G79730	1	30006182	30006268	2	8	C
AT1G08560	1	2710723	2710811	2	10	C
AT2G18960	2	8230711	8230793	2	27	C
AT1G54520	1	20369143	20369249	3	18	C
AT1G04250	1	1137802	1138301	12	27	C
AT1G55480	1	20718661	20718728	1	18	C
AT5G61240	5	24648707	24648810	2	18	C
AT5G01960	5	372392	372483	2	6	C
AT5G18230	5	6022184	6022253	1	7	C
AT2G45270	2	18674097	18674274	4	9	C
AT3G10220	3	3162088	3162178	2	16	C
AT1G14410	1	4930194	4930284	2	10	C
AT5G13850	5	4471422	4471669	5	82	C
AT1G51070	1	18931800	18932360	14	23	C
AT3G57080	3	21137110	21137860	19	13	C
AT2G32730	2	13888742	13888816	1	5	C
AT5G62610	5	25151212	25151525	8	6	C
AT1G20950	1	7300677	7300775	2	5	C
AT2G34770	2	14674696	14674771	1	14	C
AT1G75950	1	28520686	28520941	6	144	C
AT2G04940	2	1736699	1736826	3	8	C
AT1G26820	1	9293270	9293379	3	20	C
AT3G54110	3	20051657	20051738	1	59	C
AT5G62540	5	25122319	25122396	1	27	C
AT3G21200	3	7437202	7437336	2	8	C
AT2G40510	2	16926249	16926614	9	52	C
AT3G03960	3	1025301	1025409	2	7	C
AT1G10090	1	3292330	3292599	7	8	C
AT4G30490	4	14899573	14899663	1	10	C
AT3G02570	3	543785	543863	2	7	C
AT3G02830	3	615183	615277	2	6	C
AT1G02475	1	514801	514890	1	18	C
AT1G19450	1	6733778	6733864	2	5	C
AT2G23430	2	9984549	9984665	2	10	C
AT3G06730	3	2125640	2125734	2	25	C
AT4G35220	4	16753048	16753128	1	22	C
AT4G02930	4	1295822	1295906	2	24	C
AT1G79260	1	29818577	29818663	2	12	C
AT1G13060	1	4454217	4454337	2	37	C
AT2G20840	2	8980739	8980822	1	7	C
AT5G23020	5	7721367	7721514	4	32	C
AT3G14220	3	4733487	4733572	2	20	C
AT5G48300	5	19589575	19589666	2	80	C
AT1G51730	1	19191340	19191465	3	17	C
AT5G24450	5	8352245	8352593	9	6	C
AT3G62910	3	23269166	23269262	2	7	C
AT2G19430	2	8423922	8424092	4	7	C
AT5G03300	5	796668	796855	4	29	C
AT5G08650	5	2806630	2806719	2	17	C
AT5G54810	5	22283373	22283621	6	28	C
AT2G29580	2	12659194	12659587	10	6	C
AT1G17420	1	5977897	5978005	1	5	C
AT1G53560	1	19988639	19988720	1	19	C
AT1G18450	1	6348667	6348742	2	17	C
AT4G29590	4	14513572	14513662	2	9	C
AT4G18810	4	10322780	10322877	2	25	C
AT1G73840	1	27769404	27769675	7	16	C
AT5G53970	5	21929008	21929104	2	9	C
AT2G18710	2	8119544	8119648	2	31	C
AT4G12910	4	7551333	7551409	1	6	C
AT3G17160	3	5852451	5852599	3	11	C
AT1G79730	1	30006021	30006111	1	7	C
AT2G35240	2	14852324	14852606	7	5	C
AT1G60620	1	22336592	22336717	2	6	C
AT1G44800	1	16916975	16917069	2	13	C
AT3G51610	3	19150904	19150998	2	8	C
AT2G38300	2	16052172	16052293	3	5	C
AT5G66880	5	26728510	26728601	2	17	C
AT5G27470	5	9696404	9696501	2	8	C
AT4G17070	4	9597434	9597688	5	5	C
AT1G32060	1	11533526	11533624	2	61	C
EST-dbest_4817946-2-.59497	3	12562172	12562292	3	5	C
AT2G24290	2	10346056	10346243	5	10	C
AT5G10770	5	3404156	3404240	1	5	C
AT5G61450	5	24727821	24727906	2	10	C
AT2G39140	2	16338254	16338346	1	6	C
AT3G02780	3	602836	602926	2	31	C
AT4G19350	4	10563119	10563222	2	14	C
AT2G01720	2	317318	317521	5	39	C
AT3G21160	3	7417376	7417546	4	5	C
AT4G36430	4	17205348	17205422	2	5	C
AT1G06060	1	1834367	1834470	2	7	C
AT5G42050	5	16833571	16833649	1	12	C
AT2G16800	2	7293213	7293457	6	16	C
AT5G62930	5	25273036	25273133	2	11	C
AT2G30700	2	13089711	13089828	2	12	C
AT1G14360	1	4912178	4912261	2	24	C
AT1G29670	1	10376074	10376185	2	100	C
AT2G38670	2	16178394	16178474	2	28	C
AT3G50630	3	18812207	18812274	1	6	C
AT1G51500	1	19102363	19102471	3	7	C
AT3G28710	3	10774513	10774706	5	36	C
AT5G57015	5	23089567	23089640	1	6	C
AT5G48900	5	19842985	19844721	46	29	C
AT5G28840	5	10863533	10863617	1	21	C
AT3G25770	3	9408448	9408549	2	29	C
AT1G30070	1	10547035	10547123	2	8	C
AT2G18960	2	8231958	8232047	2	10	C
AT5G10960	5	3464366	3464478	3	34	C
AT5G14760	5	4770472	4770845	10	5	C
AT5G05200	5	1544390	1544526	3	34	C
AT5G66850	5	26714133	26714222	1	7	C
AT5G23020	5	7720794	7720884	1	8	C
AT1G08980	1	2885775	2885842	1	8	C
AT1G20950	1	7297840	7297923	2	6	C
AT3G21200	3	7437202	7437336	2	8	C
AT5G40760	5	16328159	16328500	8	8	C
AT4G27650	4	13803936	13804025	2	6	C
AT1G75500	1	28343441	28343536	2	28	C
AT4G33060	4	15951612	15951816	5	8	C
AT1G14980	1	5166459	5166543	1	111	C
AT4G06599	4	3666727	3666800	2	5	C
AT1G30630	1	10858622	10858710	1	43	C
AT3G25805	3	9428010	9428107	2	8	C
AT3G05810	3	1731343	1731685	8	15	C
AT5G03880	5	1039235	1039458	6	23	C
AT5G15910	5	5193568	5193841	6	22	C
AT1G25490	1	8953307	8953388	2	8	C
AT2G32980	2	14006053	14006210	3	17	C
AT5G14700	5	4741171	4741276	2	5	C
AT5G02770	5	628294	628399	3	20	C
AT2G41790	2	17436777	17436952	4	8	C
AT4G32410	4	15643484	15643560	1	7	C
AT3G05910	3	1764623	1764722	2	28	C
AT4G02980	4	1320754	1320841	2	33	C
AT1G01160	1	73165	73286	2	16	C
AT1G27510	1	9555034	9555110	2	21	C
AT4G01100	4	479422	479506	2	38	C
AT1G19600	1	6780307	6780409	2	6	C
AT1G63290	1	23476032	23476115	1	7	C
AT3G19910	3	6928584	6928670	2	30	C
AT3G14595	3	4909202	4909793	16	6	C
AT3G12320	3	3924578	3924663	1	5	C
AT2G22420	2	9520626	9520707	2	7	C
AT1G18800	1	6481786	6481880	2	8	C
AT2G05630	2	2083806	2083876	1	31	C
AT3G26340	3	9652161	9652282	3	6	C
AT3G61260	3	22686743	22686830	2	140	C
AT3G06810	3	2150377	2150465	2	16	C
AT4G01320	4	547941	548019	1	5	C
AT3G10370	3	3218330	3218402	1	9	C
AT2G36630	2	15360070	15360158	1	8	C
AT5G22120	5	7336310	7336437	3	15	C
AT5G26360	5	9258623	9258712	2	16	C
AT1G80230	1	30174733	30174827	2	36	C
AT1G79750	1	30013816	30013898	1	10	C
AT4G13200	4	7668498	7668722	5	17	C
AT5G61130	5	24604944	24605607	16	23	C
AT3G55520	3	20605266	20605380	3	15	C
AT1G27330	1	9493668	9493838	4	14	C
AT4G25640	4	13077398	13077482	2	9	C
AT1G50370	1	18663241	18663324	2	8	C
AT2G36630	2	15360892	15360964	2	5	C
AT1G76970	1	28929191	28929290	2	6	C
AT4G39280	4	18282901	18283020	3	6	C
AT5G51940	5	21122705	21122798	2	30	C
AT1G32990	1	11956292	11956502	6	42	C
AT5G26360	5	9257500	9257613	3	18	C
AT1G26180	1	9056307	9056393	2	10	C
AT3G51820	3	19228318	19228394	1	12	C
AT3G27240	3	10057862	10057960	2	31	C
AT3G22840	3	8085223	8085307	1	27	C
AT3G24800	3	9057429	9057514	1	5	C
AT2G44270	2	18306828	18307132	7	7	C
AT5G61060	5	24587133	24587241	3	5	C
AT5G35320	5	13539512	13539994	13	8	C
AT5G53530	5	21764942	21765030	1	10	C
AT3G06300	3	1908041	1908146	2	19	C
AT4G34960	4	16648970	16649442	13	8	C
AT1G76400	1	28665370	28665460	2	7	C
AT3G61830	3	22899580	22899661	1	8	C
AT3G11070	3	3469638	3469737	2	7	C
AT3G24430	3	8871412	8871565	3	7	C
AT2G07050	2	2929719	2929800	1	9	C
AT4G23800	4	12391990	12392076	2	14	C
AT5G36210	5	14265739	14265947	5	7	C
AT5G56890	5	23030317	23030412	2	5	C
AT3G49310	3	18297982	18298072	2	8	C
AT5G56280	5	22802195	22802279	2	9	C
AT4G27720	4	13832851	13832955	2	6	C
AT2G39050	2	16312177	16312412	5	17	C
AT3G44750	3	16309046	16309278	5	35	C
AT4G11680	4	7054385	7054472	2	6	C
AT2G46910	2	19280727	19280807	2	9	C
AT5G18230	5	6021953	6022047	2	20	C
AT3G17820	3	6098063	6098164	2	146	C
AT1G21760	1	7650663	7650756	2	6	C
AT1G45000	1	17013295	17013500	5	8	C
AT5G56950	5	23050913	23050999	1	7	C
AT2G44490	2	18374131	18374221	2	9	C
AT2G23070	2	9832989	9833106	2	39	C
AT1G68300	1	25602463	25602537	1	88	C
AT5G46750	5	18987285	18987374	1	13	C
AT3G54660	3	20241620	20241709	2	11	C
AT3G02710	3	585091	585258	4	8	C
AT4G17770	4	9876514	9877036	13	10	C
AT3G17020	3	5802932	5803417	13	74	C
AT5G19440	5	6556620	6556876	6	55	C
AT5G43060	5	17288194	17288866	16	9	C
AT2G26330	2	11219808	11219896	1	5	C
AT2G30250	2	12911618	12911705	2	10	C
AT5G61780	5	24843592	24843684	2	23	C
AT4G26670	4	13452466	13452853	10	24	C
AT3G12150	3	3877817	3877934	2	5	C
AT5G52920	5	21482330	21482426	2	8	C
AT5G42370	5	16958399	16958573	5	5	C
AT4G17300	4	9681964	9682054	1	5	C
AT1G06550	1	2005960	2006050	2	6	C
AT1G24764	1	8762175	8762260	2	5	C
AT2G21150	2	9073131	9073216	1	12	C
AT2G36630	2	15361501	15361580	2	6	C
AT2G44870	2	18511190	18511290	2	19	C
AT1G73940	1	27802393	27802939	14	18	C
AT3G46970	3	17316444	17316525	2	11	C
AT2G37660	2	15803062	15803141	1	18	C
AT5G62440	5	25090158	25090845	19	9	C
AT3G14220	3	4733775	4733883	2	6	C
AT1G19450	1	6731890	6731970	2	13	C
AT2G01470	2	212756	212838	2	11	C
AT4G32240	4	15568425	15568506	1	31	C
AT4G18910	4	10367670	10367805	3	7	C
AT1G09150	1	2946613	2947211	16	10	C
AT5G26830	5	9438083	9438240	4	7	C
AT4G29330	4	14446433	14446513	2	9	C
AT1G31340	1	11218902	11219304	10	42	C
AT5G63000	5	25297703	25297816	2	7	C
AT1G74070	1	27856180	27856257	2	16	C
AT2G43790	2	18145788	18146007	6	16	C
AT5G60160	5	24241335	24241415	2	14	C
AT5G07960	5	2543014	2543190	5	29	C
AT3G26590	3	9763420	9763514	2	8	C
AT3G05970	3	1787327	1787407	1	8	C
AT1G21760	1	7649999	7650091	2	14	C
AT2G40360	2	16863463	16863547	2	13	C
AT3G06760	3	2133299	2133691	10	7	C
AT5G10360	5	3259334	3259429	2	251	C
AT5G40930	5	16421848	16421937	1	36	C
AT5G36940	5	14610721	14610829	2	6	C
AT4G24330	4	12604089	12604171	2	19	C
AT1G53120	1	19796890	19796968	1	8	C
AT1G65840	1	24494682	24494914	5	12	C
AT1G10940	1	3657333	3657521	4	5	C
AT1G09150	1	2946613	2947211	16	10	C
AT1G08490	1	2688263	2688351	2	10	C
GR-RAFL07-14-H21-4+.567	5	5390177	5390437	6	8	C
AT1G48420	1	17902213	17902296	2	10	C
AT5G05580	5	1665171	1665270	2	7	C
AT4G33090	4	15966350	15966450	2	14	C
AT5G48380	5	19622833	19622917	2	8	C
AT4G20850	4	11165252	11165317	1	5	C
AT5G40660	5	16300986	16301066	2	10	C
AT4G11740	4	7073774	7073889	2	5	C
AT1G80230	1	30175540	30175715	4	28	C
AT1G27150	1	9431560	9431647	1	16	C
AT5G03880	5	1039502	1039588	2	22	C
AT2G30950	2	13183342	13183426	1	13	C
AT1G25350	1	8893640	8893728	2	8	C
AT2G01970	2	453174	453249	1	8	C
AT1G14210	1	4857178	4857254	2	6	C
AT4G32980	4	15915036	15915437	10	7	C
AT2G29310	2	12597211	12597309	2	7	C
AT5G37055	5	14659068	14659140	2	8	C
AT2G41160	2	17165655	17165739	2	9	C
AT4G33690	4	16174942	16175200	6	6	C
AT4G30930	4	15050296	15050411	3	8	C
AT2G01080	2	78648	79089	9	6	C
AT3G20870	3	7309903	7309993	2	28	C
AT3G16370	3	5557179	5557257	1	343	C
AT3G03250	3	750533	750624	2	20	C
AT2G29560	2	12656346	12656699	9	8	C
AT4G18205	4	10073893	10073973	2	8	C
AT4G22240	4	11766698	11766816	2	34	C
AT1G21190	1	7420477	7420727	6	11	C
AT5G08420	5	2715125	2715227	1	5	C
AT2G27600	2	11788782	11788874	2	12	C
AT1G76300	1	28631011	28631428	11	18	C
AT4G16660	4	9378010	9378195	5	5	C
AT5G36160	5	14250785	14250863	2	26	C
AT5G47370	5	19234589	19234722	3	10	C
AT1G20770	1	7215411	7215492	1	16	C
AT5G27720	5	9815912	9816008	1	33	C
AT4G29430	4	14472577	14473052	11	11	C
AT3G58750	3	21735682	21735754	2	22	C
AT3G49080	3	18205839	18206044	5	11	C
AT3G13350	3	4336721	4336815	2	13	C
AT3G29320	3	11258315	11258402	2	12	C
AT5G67420	5	26922371	26922456	1	13	C
AT5G17550	5	5787787	5787954	4	5	C
AT1G03040	1	705130	705300	5	6	C
AT3G57890	3	21451124	21451207	2	6	C
AT3G58750	3	21735682	21735754	2	22	C
AT4G35360	4	16813731	16813809	1	8	C
AT3G15710	3	5324090	5324188	2	6	C
AT1G47530	1	17455786	17455876	2	6	C
AT1G29700	1	10385748	10385859	2	10	C
AT5G54870	5	22308530	22308614	2	15	C
AT4G28510	4	14085729	14085845	3	36	C
AT2G30710	2	13093386	13093486	2	8	C
AT3G49360	3	18314666	18314874	5	12	C
AT2G18110	2	7880324	7880411	2	17	C
AT2G38330	2	16071865	16071943	1	12	C
AT5G45590	5	18501960	18502301	8	35	C
AT4G20410	4	11014495	11014612	3	13	C
AT1G27000	1	9375802	9375990	4	10	C
AT5G35200	5	13482642	13482708	1	6	C
AT2G20060	2	8667457	8667540	2	6	C
AT3G06483	3	1991665	1991771	2	9	C
AT5G62460	5	25093403	25093566	4	5	C
AT5G57040	5	23101350	23101439	1	22	C
AT5G45680	5	18548791	18549132	9	33	C
AT4G04830	4	2446608	2446705	2	35	C
AT4G22380	4	11812212	11812705	14	11	C
AT1G30910	1	11001603	11001688	2	6	C
AT1G70670	1	26649171	26649246	1	12	C
AT5G62540	5	25122319	25122396	1	27	C
AT4G27500	4	13743282	13743597	8	25	C
AT4G08150	4	5149799	5149901	1	8	C
AT3G07320	3	2332368	2332504	3	13	C
AT2G47580	2	19525355	19525465	3	11	C
AT3G17820	3	6097884	6097957	1	153	C
AT4G20410	4	11014495	11014612	3	13	C
AT5G22830	5	7630173	7630420	6	6	C
AT1G57770	1	21399065	21399373	8	5	C
AT1G32440	1	11714743	11714823	1	6	C
AT5G11710	5	3774206	3774290	2	7	C
AT2G17020	2	7405102	7405192	2	5	C
AT4G19185	4	10489712	10489800	2	7	C
AT2G13540	2	5644220	5644302	2	12	C
GR-RAFL09-30-L21-3-.600	4	9610591	9610695	2	5	C
AT4G35360	4	16812714	16812804	1	7	C
AT1G79440	1	29889163	29889423	6	5	C
AT3G59600	3	22028675	22028788	2	24	C
AT3G06650	3	2080923	2081015	1	9	C
AT5G66560	5	26581633	26581736	2	6	C
AT1G31440	1	11258067	11258399	8	6	C
AT1G18800	1	6482482	6482603	3	25	C
AT5G18280	5	6052668	6052747	2	17	C
AT2G39770	2	16596735	16596821	2	105	C
AT5G54110	5	21977237	21977323	2	9	C
AT3G21200	3	7437488	7437593	2	12	C
AT4G33070	4	15953081	15953169	2	5	C
AT4G27585	4	13767430	13767690	7	8	C
AT3G60640	3	22427262	22427489	6	22	C
AT4G14690	4	8418700	8418779	1	15	C
AT4G15420	4	8825625	8825718	2	15	C
AT5G20935	5	7103702	7103832	3	5	C
AT5G46210	5	18751847	18751933	1	5	C
AT2G42790	2	17810569	17810648	1	8	C
AT4G01560	4	677305	677411	3	17	C
AT2G37690	2	15812951	15813180	5	6	C
AT5G40760	5	16331457	16331616	4	31	C
AT4G27640	4	13798643	13798792	4	9	C
AT2G37240	2	15648196	15648280	2	10	C
AT2G27680	2	11812370	11812452	1	32	C
AT4G17540	4	9776180	9776537	10	6	C
AT5G58575	5	23691326	23691587	7	18	C
AT1G65220	1	24231418	24231743	8	7	C
AT3G25780	3	9410847	9411116	7	11	C
AT2G36230	2	15201131	15201344	6	11	C
AT5G66410	5	26537220	26537522	8	11	C
AT4G31115	4	15130354	15130424	1	5	C
AT1G50170	1	18585815	18585908	2	6	C
AT5G16070	5	5249930	5250014	1	10	C
AT3G45140	3	16538107	16538440	7	13	C
AT5G40930	5	16421848	16421937	1	36	C
AT3G18440	3	6328588	6328889	7	8	C
AT3G19390	3	6724072	6724158	1	6	C
AT1G27700	1	9641276	9641350	1	8	C
AT1G72680	1	27363814	27363950	3	9	C
AT1G27000	1	9376303	9376387	2	20	C
AT4G30490	4	14901557	14901638	2	7	C
AT5G39730	5	15919267	15919361	2	16	C
AT2G38700	2	16190498	16190652	3	13	C
AT2G30440	2	12981865	12981980	3	10	C
AT2G27385	2	11724131	11724229	2	13	C
AT5G47110	5	19151699	19151783	2	20	C
AT4G08520	4	5417900	5418739	22	10	C
AT4G29735	4	14563188	14564064	24	24	C
AT3G55250	3	20490628	20490737	3	5	C
AT3G21280	3	7480382	7480535	3	8	C
AT3G49870	3	18503777	18503856	1	19	C
AT2G40660	2	16975297	16975398	2	13	C
AT4G26750	4	13477009	13477107	2	24	C
AT5G05170	5	1534896	1535066	4	22	C
AT1G05210	1	1510793	1511301	14	7	C
AT5G47520	5	19295667	19295790	3	5	C
AT3G06650	3	2080490	2080578	2	6	C
AT5G05060	5	1494527	1494597	1	8	C
AT3G23530	3	8441677	8441758	1	9	C
AT5G47240	5	19202381	19202466	2	7	C
AT1G79720	1	30003429	30003665	6	9	C
AT5G49820	5	20264301	20264395	2	8	C
AT3G03420	3	812641	812891	4	5	C
AT5G42810	5	17184404	17184757	9	5	C
AT4G26750	4	13478210	13478293	2	15	C
AT5G64440	5	25787309	25787426	3	94	C
AT5G63980	5	25628080	25628197	3	7	C
AT1G80670	1	30325752	30325846	2	7	C
AT5G58230	5	23574694	23574804	3	5	C
AT3G17820	3	6097884	6097957	1	153	C
AT1G79750	1	30014692	30014772	2	5	C
AT3G51390	3	19088549	19088640	1	10	C
AT5G38630	5	15484350	15484444	2	6	C
AT1G29330	1	10258603	10258689	1	9	C
AT3G21215	3	7444212	7444407	5	11	C
AT3G21690	3	7639835	7640800	25	6	C
AT4G32410	4	15645097	15645318	6	5	C
AT5G03740	5	983115	983326	5	16	C
AT4G32760	4	15800573	15800786	5	9	C
AT5G57020	5	23092360	23092673	8	21	C
AT1G68160	1	25549882	25550185	7	6	C
AT2G39290	2	16415104	16415185	2	6	C
AT1G68560	1	25741251	25741341	2	18	C
AT3G25150	3	9159008	9159090	2	47	C
AT5G59960	5	24161776	24161860	2	9	C
AT5G21010	5	7136466	7137328	22	12	C
AT3G47000	3	17326588	17326680	1	7	C
AT2G37890	2	15869712	15869787	1	8	C
AT3G46460	3	17107385	17107498	3	8	C
AT4G23650	4	12325061	12325158	2	81	C
AT5G64370	5	25756602	25756781	4	13	C
AT1G09780	1	3165956	3166039	2	18	C
AT5G16750	5	5504868	5504955	2	10	C
AT2G15970	2	6957763	6957849	2	189	C
AT5G65480	5	26193400	26193950	14	35	C
AT4G01310	4	544365	544516	3	41	C
AT5G41950	5	16806082	16806157	2	6	C
AT5G23010	5	7706145	7706235	2	23	C
AT5G16780	5	5517865	5517966	2	8	C
AT5G51570	5	20967876	20968086	5	6	C
AT5G19280	5	6488597	6489739	31	5	C
AT3G58120	3	21533266	21533431	3	7	C
AT2G30980	2	13189727	13189853	3	14	C
AT3G13340	3	4332973	4333131	4	5	C
AT3G03920	3	1009606	1009681	1	33	C
AT4G30470	4	14895922	14896146	5	12	C
AT1G25450	1	8939115	8939238	3	5	C
AT3G13930	3	4599998	4600079	2	22	C
AT1G80410	1	30235220	30235319	2	6	C
AT3G60910	3	22513119	22513216	2	9	C
AT1G22540	1	7964316	7964430	1	6	C
AT5G59250	5	23923473	23923556	2	5	C
AT1G07210	1	2216242	2216325	2	10	C
AT4G32240	4	15568683	15568792	1	33	C
AT1G26180	1	9055160	9055379	6	12	C
AT3G01480	3	189985	190062	2	7	C
AT3G51830	3	19235849	19235941	2	7	C
AT3G54190	3	20073350	20073439	1	6	C
AT1G45000	1	17013694	17013789	2	58	C
AT3G20550	3	7177641	7177876	6	6	C
AT5G47040	5	19110983	19111104	3	28	C
AT2G32260	2	13706084	13706175	1	5	C
AT2G45790	2	18864535	18864631	2	16	C
AT2G23940	2	10192001	10192084	1	13	C
AT3G02230	3	416662	416745	1	21	C
AT1G59990	1	22094084	22094155	1	14	C
AT2G17360	2	7554155	7554236	2	61	C
AT4G34120	4	16341753	16341936	4	26	C
AT2G27285	2	11684175	11684605	11	21	C
AT3G55450	3	20569675	20569765	2	7	C
AT5G66680	5	26636940	26637093	4	17	C
AT1G15740	1	5413513	5413588	1	12	C
AT1G47830	1	17616636	17616906	7	14	C
AT1G21380	1	7487267	7487347	1	6	C
AT4G18570	4	10233449	10234182	20	5	C
AT1G13060	1	4454440	4454533	2	100	C
AT1G49480	1	18318513	18318610	2	13	C
AT1G79750	1	30013130	30013213	2	7	C
AT3G59380	3	21955412	21955546	3	18	C
AT5G05200	5	1546607	1546777	4	24	C
AT3G05000	3	1388079	1388550	12	20	C
AT3G15180	3	5112436	5112559	2	5	C
AT2G30100	2	12858589	12858665	2	8	C
AT5G61220	5	24643591	24644078	13	10	C
AT3G01770	3	278418	278561	3	13	C
AT1G74030	1	27843331	27843397	1	17	C
AT1G73790	1	27748476	27748673	5	10	C
AT1G69550	1	26155088	26155184	2	5	C
AT5G11760	5	3789378	3789730	9	12	C
AT3G11130	3	3482743	3482831	2	19	C
AT1G60800	1	22387608	22387936	9	6	C
AT1G14360	1	4911982	4912072	2	6	C
AT3G55270	3	20507238	20507555	7	6	C
AT1G65430	1	24309265	24309368	2	6	C
AT4G16444	4	9275328	9275617	7	5	C
AT3G07780	3	2486201	2486271	1	5	C
AT5G23290	5	7846332	7846401	2	12	C
AT2G04890	2	1721897	1722276	9	7	C
AT1G04910	1	1390936	1391064	3	5	C
AT5G11710	5	3773024	3773113	2	10	C
AT2G29080	2	12499928	12500024	1	12	C
AT4G04470	4	2228923	2229145	5	8	C
AT1G23400	1	8312583	8312738	3	5	C
AT5G47890	5	19406323	19407534	29	128	C
AT1G23090	1	8188579	8188693	3	9	C
AT3G04560	3	1227777	1227880	2	9	C
AT1G22520	1	7953303	7953796	13	22	C
AT3G59280	3	21920948	21921492	14	10	C
AT3G26650	3	9796680	9796862	4	277	C
AT1G70940	1	26748064	26748137	1	5	C
AT3G22200	3	7838704	7838792	2	50	C
AT4G39910	4	18512604	18512698	2	6	C
AT2G48160	2	19696886	19697166	7	5	C
AT4G15420	4	8824006	8824351	8	7	C
AT1G05260	1	1530593	1530854	6	8	C
AT1G77670	1	29195092	29195626	13	19	C
AT2G23540	2	10032789	10032914	3	12	C
AT2G42040	2	17550948	17551518	14	5	C
AT1G15740	1	5412678	5412751	2	9	C
AT2G29210	2	12565749	12565901	4	12	C
AT2G16850	2	7309535	7309906	8	8	C
AT2G22870	2	9747706	9747791	2	6	C
AT1G23190	1	8221757	8221841	2	9	C
AT4G28050	4	13942857	13943119	6	7	C
AT5G42940	5	17236487	17237588	28	6	C
AT5G36230	5	14291200	14291296	1	7	C
AT1G61800	1	22829994	22830112	3	9	C
AT4G32260	4	15574030	15574096	1	114	C
AT5G28840	5	10864030	10864728	17	17	C
AT2G15430	2	6741193	6741445	6	5	C
AT1G22690	1	8027381	8027470	2	8	C
AT1G80770	1	30362506	30362588	2	14	C
AT4G38920	4	18148379	18148714	8	53	C
AT1G25682	1	9003641	9003936	7	10	C
AT3G13930	3	4598777	4598903	3	10	C
AT1G13380	1	4589866	4590256	10	22	C
AT5G20520	5	6945791	6946078	8	16	C
AT2G07050	2	2929719	2929800	1	9	C
AT3G07560	3	2412031	2412135	3	6	C
AT3G23530	3	8438987	8439066	2	9	C
AT4G18810	4	10323731	10323811	1	7	C
AT3G21690	3	7639835	7640800	25	6	C
AT5G63030	5	25304379	25304460	2	69	C
AT3G44100	3	15877257	15877341	1	34	C
AT1G20220	1	7006371	7006499	2	18	C
AT1G78630	1	29581637	29581835	5	52	C
AT1G64385	1	23904712	23905115	10	5	C
AT3G46510	3	17136987	17137253	7	7	C
AT2G38120	2	15982614	15982698	2	8	C
AT1G60890	1	22420294	22420672	9	5	C
AT5G06580	5	2011744	2012134	10	7	C
AT5G19550	5	6599906	6600047	3	6	C
AT2G38380	2	16084333	16084931	16	18	C
AT1G20575	1	7127662	7127736	2	29	C
AT1G74940	1	28150455	28150566	2	9	C
AT1G36320	1	13674899	13674991	2	24	C
AT3G06483	3	1991387	1991482	2	5	C
AT1G25490	1	8952422	8952616	5	5	C
AT1G08370	1	2638770	2638903	3	13	C
AT1G77590	1	29154289	29154389	2	6	C
AT2G05710	2	2142398	2142480	2	8	C
AT5G01590	5	226004	226092	2	5	C
AT5G34850	5	13128007	13128077	2	17	C
AT4G15900	4	9027022	9027285	6	11	C
AT4G35360	4	16812714	16812804	1	7	C
AT5G22480	5	7452061	7452154	1	5	C
AT4G27260	4	13655226	13655314	2	8	C
AT1G32490	1	11742556	11742688	3	5	C
AT4G28540	4	14108992	14109075	1	5	C
AT1G17080	1	5840511	5840614	2	17	C
AT2G42910	2	17865229	17865340	2	22	C
AT3G06650	3	2079696	2079843	3	6	C
AT1G18190	1	6260906	6261263	9	5	C
AT5G47200	5	19185169	19185263	2	40	C
AT4G24830	4	12794065	12794191	3	7	C
AT3G48040	3	17743065	17743261	5	8	C
AT5G04920	5	1439234	1439308	1	8	C
AT4G32340	4	15613467	15613813	9	18	C
AT1G27000	1	9375629	9375728	2	10	C
AT5G20890	5	7089298	7089397	2	27	C
AT3G56140	3	20841043	20841125	1	5	C
AT1G76150	1	28581426	28581527	2	7	C
AT2G30110	2	12863239	12863534	7	5	C
AT1G78230	1	29435468	29435555	2	9	C
AT1G74880	1	28134365	28134457	2	15	C
AT5G02050	5	403396	403488	2	14	C
AT5G46180	5	18736138	18736230	1	13	C
AT1G28350	1	9948962	9949066	3	5	C
AT4G37640	4	17684336	17684415	2	6	C
AT1G27150	1	9431387	9431468	1	7	C
AT1G42440	1	15898230	15898318	1	9	C
AT4G33950	4	16274165	16274275	2	12	C
AT5G23575	5	7949809	7949895	2	25	C
AT2G40590	2	16952940	16953060	2	38	C
AT1G76700	1	28787383	28787567	3	6	C
AT4G23400	4	12221938	12222069	3	122	C
AT5G06410	5	1959858	1960004	3	5	C
AT2G28890	2	12413587	12413668	2	6	C
AT4G01480	4	627111	627191	2	22	C
AT4G02740	4	1219955	1220129	4	6	C
AT1G10200	1	3347113	3347198	2	44	C
AT1G80560	1	30293493	30293569	1	10	C
AT4G01120	4	482676	482765	1	5	C
AT1G50490	1	18709464	18709854	11	9	C
AT3G46820	3	17253115	17253420	7	6	C
AT3G06810	3	2150377	2150465	2	16	C
AT3G55270	3	20507238	20507555	7	6	C
AT2G05940	2	2288783	2288858	1	5	C
AT5G03370	5	826064	826769	19	13	C
AT1G26750	1	9247628	9247773	3	15	C
AT4G11960	4	7176089	7176188	2	7	C
AT4G04870	4	2461996	2462112	2	6	C
AT3G02875	3	633144	633234	2	6	C
AT2G42710	2	17790498	17790636	3	7	C
AT5G48970	5	19875684	19875901	5	5	C
AT1G09780	1	3165956	3166039	2	18	C
AT3G42050	3	14242465	14242547	1	27	C
AT1G69850	1	26303697	26303830	3	11	C
AT3G25860	3	9463583	9463717	3	44	C
AT4G09460	4	5993280	5993587	7	16	C
AT3G29320	3	11254713	11254780	1	6	C
AT4G17486	4	9750321	9750405	1	10	C
AT1G14300	1	4884305	4884392	1	8	C
AT4G02120	4	943789	943866	1	5	C
AT1G66430	1	24782925	24782995	2	5	C
AT3G03120	3	717410	718003	15	7	C
AT5G57330	5	23237599	23237681	2	14	C
AT1G26910	1	9321707	9322058	9	11	C
AT5G12470	5	4046542	4046743	4	18	C
AT2G33255	2	14107053	14107270	6	14	C
AT2G36630	2	15361153	15361236	2	5	C
AT4G33670	4	16171118	16171278	3	17	C
AT3G55530	3	20606405	20606487	1	21	C
AT3G17590	3	6018149	6018272	3	7	C
AT3G48170	3	17797782	17797867	2	22	C
AT1G76030	1	28539606	28539695	2	7	C
AT1G18450	1	6349312	6349452	3	6	C
AT4G00330	4	143819	143889	1	6	C
AT1G22950	1	8125749	8125825	1	6	C
AT5G58270	5	23582933	23583179	7	5	C
AT2G04940	2	1736699	1736826	3	8	C
AT4G04330	4	2116927	2117034	2	12	C
AT1G26180	1	9056113	9056203	2	7	C
AT1G29250	1	10223895	10224126	6	77	C
AT5G45020	5	18187403	18187481	2	7	C
AT1G59990	1	22094209	22094338	3	14	C
AT1G51560	1	19123909	19123999	2	5	C
AT5G25757	5	8965563	8965648	1	13	C
AT1G77060	1	28957067	28957146	1	5	C
AT5G47040	5	19110983	19111104	3	28	C
AT3G24590	3	8971676	8971748	1	9	C
AT5G04590	5	1321678	1321759	1	19	C
AT4G30780	4	14991159	14991241	2	8	C
AT3G62910	3	23271117	23271201	1	5	C
AT1G16520	1	5650817	5650898	2	6	C
AT5G18110	5	5989930	5990018	2	18	C
AT2G29360	2	12611019	12611219	5	9	C
AT5G04170	5	1146707	1146807	2	7	C
AT1G52550	1	19577006	19577423	10	5	C
AT1G11750	1	3968699	3968783	2	7	C
AT4G34190	4	16373369	16373468	2	27	C
AT5G57580	5	23334726	23334810	2	5	C
AT3G51830	3	19235475	19235780	7	8	C
AT5G36940	5	14610476	14610610	3	5	C
AT1G53280	1	19870229	19870317	1	17	C
AT2G34570	2	14571049	14571398	9	11	C
AT2G17760	2	7722743	7722824	1	5	C
AT1G65370	1	24288810	24288891	1	6	C
AT4G29960	4	14660935	14661029	2	8	C
AT3G09440	3	2905176	2905423	6	10	C
AT1G33811	1	12268048	12268131	2	7	C
AT3G26580	3	9761300	9761378	2	20	C
AT2G47610	2	19537618	19537774	4	113	C
AT5G60550	5	24359325	24359418	2	8	C
AT2G35780	2	15044953	15045036	2	11	C
AT3G03420	3	813015	813111	2	8	C
AT4G19185	4	10490360	10490440	2	8	C
AT1G29310	1	10253968	10254050	1	6	C
AT4G10030	4	6272894	6272980	1	7	C
AT2G32730	2	13887991	13888217	5	17	C
AT1G75840	1	28480554	28480634	1	14	C
AT5G41220	5	16513728	16513800	1	6	C
AT5G23575	5	7948990	7949066	2	6	C
AT1G77210	1	29015476	29015731	7	6	C
AT2G39050	2	16311577	16311946	9	8	C
AT2G31400	2	13394576	13394914	8	11	C
AT2G47620	2	19541048	19541144	2	7	C
AT4G26760	4	13480874	13480956	1	5	C
AT3G27310	3	10089233	10089310	1	9	C
AT5G45590	5	18501960	18502301	8	35	C
AT3G26730	3	9828295	9828361	1	14	C
AT1G67630	1	25351524	25351705	5	7	C
AT4G20960	4	11212458	11212552	2	5	C
AT2G30980	2	13189939	13190062	3	11	C
AT3G55800	3	20721399	20721487	2	17	C
AT3G20000	3	6969097	6969425	9	16	C
AT5G58060	5	23516851	23517303	12	61	C
AT2G19800	2	8540035	8540118	2	19	C
AT4G04910	4	2490353	2490464	2	7	C
AT5G06360	5	1945086	1945166	2	33	C
AT2G02970	2	865674	865769	2	6	C
AT3G21200	3	7437202	7437336	2	8	C
AT1G12410	1	4223283	4223394	2	48	C
AT5G23660	5	7973118	7973196	1	10	C
AT5G65260	5	26097776	26097865	2	16	C
AT5G66760	5	26674220	26674309	2	60	C
AT1G53120	1	19797265	19797346	2	5	C
AT2G02160	2	555372	555756	10	13	C
AT5G08670	5	2820360	2820675	7	31	C
AT5G67130	5	26809523	26809602	2	16	C
AT4G17040	4	9587765	9587956	4	40	C
AT1G77920	1	29305267	29305348	1	6	C
AT1G14250	1	4870681	4870777	1	5	C
AT5G58250	5	23577307	23577405	2	24	C
AT1G12800	1	4364850	4364940	1	5	C
AT4G35530	4	16872047	16872189	3	6	C
AT4G35890	4	16999908	17000149	6	12	C
AT1G69340	1	26072607	26072713	2	10	C
AT3G49870	3	18503777	18503856	1	19	C
AT3G51820	3	19228938	19229024	2	8	C
AT1G64670	1	24035884	24036604	18	6	C
AT2G34750	2	14668271	14668450	4	7	C
AT2G18990	2	8246896	8246992	1	5	C
AT5G02490	5	552042	552348	8	7	C
AT4G01320	4	548803	548885	1	20	C
AT1G06240	1	1912523	1912627	2	5	C
AT4G24930	4	12821730	12821812	1	12	C
AT3G13740	3	4504514	4504677	4	15	C
AT3G60750	3	22466515	22466599	1	34	C
AT1G80770	1	30360463	30360554	1	7	C
AT3G51130	3	19006329	19006416	2	6	C
AT5G08130	5	2606746	2606836	2	7	C
AT5G52650	5	21374113	21374225	2	27	C
AT3G48760	3	18087613	18087728	3	20	C
AT1G16700	1	5711270	5711379	3	10	C
AT5G63980	5	25628760	25628858	2	21	C
AT4G20030	4	10846835	10846923	2	5	C
AT1G75510	1	28351439	28351537	2	6	C
AT4G27640	4	13799083	13799167	1	11	C
AT1G08490	1	2688263	2688351	2	10	C
AT5G54810	5	22282398	22282488	1	59	C
AT5G21160	5	7201486	7201585	2	5	C
AT5G54110	5	21977445	21977530	2	8	C
AT1G67750	1	25406515	25406606	2	11	C
AT5G64370	5	25757175	25757267	2	5	C
AT3G21200	3	7436458	7436558	1	29	C
AT3G53620	3	19893757	19893837	2	6	C
AT5G05170	5	1530987	1531140	4	9	C
AT5G52640	5	21370730	21370816	2	5	C
AT5G11790	5	3801341	3801420	1	6	C
AT5G02280	5	469849	469930	1	26	C
AT3G06950	3	2193141	2193228	2	12	C
AT5G63200	5	25367465	25367581	3	11	C
AT1G20410	1	7079271	7079342	1	5	C
AT4G38430	4	17987717	17987827	2	8	C
AT4G09580	4	6053095	6053176	1	8	C
AT2G24100	2	10252892	10252970	1	5	C
AT4G24510	4	12661387	12661728	8	23	C
AT3G60750	3	22465914	22466000	1	17	C
AT1G10510	1	3465251	3465340	2	18	C
AT2G37990	2	15908773	15908913	3	12	C
AT3G46540	3	17145685	17145771	2	8	C
AT1G07080	1	2171158	2171644	13	26	C
AT2G46070	2	18954591	18954675	2	6	C
AT2G42975	2	17881519	17881598	1	8	C
AT4G14965	4	8551462	8551715	6	10	C
AT3G05530	3	1605597	1605681	2	47	C
AT1G07110	1	2180017	2180251	5	6	C
AT5G62910	5	25268289	25268393	2	7	C
AT1G77120	1	28981920	28981993	1	51	C
AT3G56490	3	20953928	20954040	3	147	C
AT2G20450	2	8821828	8822095	7	55	C
AT5G05110	5	1507727	1507827	2	10	C
AT3G45620	3	16757021	16757389	9	7	C
AT3G48760	3	18087613	18087728	3	20	C
AT5G42970	5	17257188	17257456	6	7	C
AT3G51240	3	19037268	19037349	1	8	C
AT5G51340	5	20884105	20884199	2	7	C
AT3G50500	3	18754479	18754707	5	12	C
AT4G39660	4	18408934	18409016	2	28	C
AT2G34720	2	14658215	14658305	2	7	C
AT5G23310	5	7851808	7851884	1	5	C
AT5G06260	5	1904696	1904782	2	8	C
AT4G16260	4	9201291	9201398	2	18	C
AT1G20580	1	7129983	7130077	1	56	C
AT1G11020	1	3677431	3677732	8	5	C
AT3G05010	3	1391141	1391390	6	10	C
AT5G03430	5	852042	852117	1	9	C
AT5G27120	5	9543001	9543099	2	8	C
AT4G20330	4	10983489	10983579	2	22	C
AT2G45140	2	18618494	18618597	2	46	C
AT3G06300	3	1908253	1908710	12	21	C
AT5G53530	5	21763942	21764027	1	6	C
AT1G42440	1	15900814	15900892	2	8	C
AT3G20740	3	7249317	7249397	2	15	C
AT2G26330	2	11217758	11217842	2	5	C
AT5G08670	5	2819827	2819904	1	27	C
AT4G33690	4	16174942	16175200	6	6	C
AT5G46860	5	19030537	19030614	1	34	C
AT3G15810	3	5348457	5348917	11	18	C
AT1G57600	1	21334929	21335223	7	5	C
AT3G22890	3	8114015	8114100	2	26	C
AT2G20890	2	8995431	8995520	2	16	C
AT5G24470	5	8356300	8356382	1	10	C
AT4G25340	4	12959749	12959838	2	7	C
AT2G36930	2	15518109	15518234	2	37	C
AT5G49360	5	20031297	20032608	34	5	C
AT5G67420	5	26922371	26922456	1	13	C
AT2G39140	2	16338611	16338949	7	8	C
AT1G80750	1	30353775	30353923	4	5	C
AT4G13010	4	7601798	7601874	1	132	C
AT3G04860	3	1340312	1340393	1	5	C
AT1G54140	1	20218553	20218800	7	5	C
AT1G79750	1	30014346	30014438	2	5	C
AT5G47190	5	19182497	19182583	2	23	C
AT2G26300	2	11207330	11207419	2	7	C
AT2G44050	2	18232361	18232599	6	22	C
AT1G15470	1	5315721	5315803	1	13	C
AT5G11580	5	3719270	3719543	7	12	C
AT3G61830	3	22899889	22899978	2	11	C
AT1G10410	1	3418734	3419077	9	5	C
AT3G21640	3	7620166	7620404	6	10	C
AT4G17420	4	9723575	9723697	3	13	C
AT5G21160	5	7201486	7201585	2	5	C
AT2G22780	2	9697531	9697614	2	8	C
AT2G29560	2	12653818	12653902	2	10	C
AT1G68560	1	25741251	25741341	2	18	C
AT1G21720	1	7627502	7627826	9	42	C
AT5G18140	5	5998547	5998890	8	11	C
AT5G45650	5	18535469	18535577	2	7	C
AT4G28540	4	14107551	14107803	7	9	C
AT3G19450	3	6745187	6745942	19	31	C
AT5G56860	5	23008028	23008303	7	6	C
AT5G11520	5	3685343	3685428	1	26	C
AT5G18490	5	6135830	6136446	16	5	C
AT1G79600	1	29956657	29956772	3	5	C
AT2G29560	2	12654059	12654142	2	10	C
AT3G10220	3	3162332	3162515	5	20	C
AT4G00720	4	295551	295677	3	9	C
AT3G23810	3	8588767	8588966	5	20	C
AT5G11980	5	3869888	3869977	2	5	C
AT4G00370	4	165755	165833	1	14	C
AT3G62530	3	23143468	23143537	1	33	C
AT1G71695	1	26969449	26969604	4	44	C
AT5G08000	5	2563738	2564006	7	11	C
AT1G35620	1	13157862	13157928	1	8	C
AT2G40360	2	16863463	16863547	2	13	C
AT1G27400	1	9515221	9515315	2	59	C
AT4G15900	4	9025044	9025159	2	6	C
AT3G44280	3	15979918	15981362	37	16	C
AT1G14670	1	5039312	5039405	2	5	C
AT2G04940	2	1736699	1736826	3	8	C
AT2G01970	2	454442	454665	5	12	C
AT3G57090	3	21139700	21140101	10	20	C
AT3G08690	3	2641233	2641473	6	22	C
AT1G18060	1	6212538	6212641	2	24	C
AT1G71440	1	26926494	26926601	2	5	C
AT2G17720	2	7706293	7706399	2	10	C
AT1G18450	1	6348974	6349062	2	7	C
AT2G24290	2	10346269	10346637	10	10	C
AT1G76110	1	28561898	28562006	2	5	C
AT1G04120	1	1064960	1065052	2	5	C
AT5G24690	5	8456383	8456496	3	10	C
AT1G17745	1	6104115	6104204	2	7	C
AT1G79270	1	29821963	29822054	2	8	C
AT4G26870	4	13505868	13505933	2	7	C
AT5G12170	5	3933722	3933875	3	6	C
AT5G41950	5	16806351	16806477	2	28	C
AT3G02550	3	537356	537466	3	12	C
AT5G67530	5	26959280	26959360	1	8	C
AT3G56480	3	20947486	20947600	2	9	C
AT2G46580	2	19137154	19137237	1	5	C
AT1G68300	1	25602631	25602730	2	18	C
AT3G13222	3	4253418	4253534	3	12	C
AT4G24520	4	12666350	12666435	2	13	C
AT1G74030	1	27844801	27845172	10	6	C
AT3G14600	3	4911515	4911598	2	50	C
AT5G10730	5	3391003	3391075	1	7	C
AT1G68490	1	25697763	25697853	1	19	C
AT1G68650	1	25780617	25780694	1	13	C
AT1G22450	1	7926478	7926563	1	32	C
AT2G20860	2	8987866	8987947	1	40	C
AT5G59420	5	23979815	23979903	2	17	C
AT3G51130	3	19006740	19006859	3	5	C
AT5G62460	5	25093075	25093170	1	10	C
AT4G30240	4	14808242	14808326	2	5	C
AT2G19540	2	8469751	8469857	2	8	C
AT4G25890	4	13159798	13160203	11	35	C
AT1G14980	1	5166459	5166543	1	111	C
AT4G31670	4	15337051	15337135	2	5	C
AT1G66900	1	24964634	24964726	2	5	C
AT1G33230	1	12047181	12047260	1	11	C
AT1G27510	1	9557656	9557732	1	9	C
AT5G25190	5	8707473	8707574	2	5	C
AT1G23090	1	8185552	8185715	4	23	C
AT4G18710	4	10298159	10298247	2	17	C
AT5G48470	5	19659361	19659696	9	5	C
AT4G22260	4	11770472	11770571	2	7	C
AT1G06060	1	1833098	1833418	8	6	C
AT5G51400	5	20896825	20897074	6	24	C
AT3G14415	3	4819036	4819145	2	123	C
AT1G09760	1	3161020	3161381	10	9	C
AT4G01100	4	478321	478432	3	12	C
AT5G17700	5	5833441	5833747	7	5	C
AT3G07880	3	2515380	2515472	2	8	C
AT5G48030	5	19486468	19486548	1	12	C
AT1G68000	1	25495077	25495157	2	16	C
AT3G03150	3	727996	729253	33	27	C
AT3G53110	3	19701251	19701332	2	21	C
AT1G20050	1	6949294	6949430	3	24	C
AT4G34490	4	16485496	16485583	2	6	C
AT4G29130	4	14352768	14352832	1	5	C
AT4G32410	4	15642988	15643137	4	12	C
AT5G01220	5	88443	88522	2	7	C
AT4G33110	4	15973201	15973296	1	9	C
AT2G47700	2	19559913	19559990	1	8	C
AT3G11250	3	3521715	3521806	2	20	C
AT4G02930	4	1296149	1296232	2	5	C
AT1G51110	1	18939343	18939410	1	25	C
AT3G56490	3	20953928	20954040	3	147	C
AT3G52155	3	19355541	19355625	1	8	C
AT4G01320	4	547292	547376	2	8	C
AT3G51820	3	19228153	19228240	2	12	C
AT1G76030	1	28538473	28538580	2	21	C
AT5G16570	5	5424098	5424451	10	7	C
AT4G35760	4	16943039	16943121	2	11	C
AT1G51730	1	19191340	19191465	3	17	C
AT5G45680	5	18549203	18549290	1	31	C
AT1G60070	1	22146931	22147208	7	6	C
AT4G26670	4	13453228	13453346	2	33	C
AT2G13560	2	5657718	5657825	2	5	C
AT1G08980	1	2885280	2885353	1	11	C
AT3G54360	3	20139611	20139710	2	25	C
AT5G19070	5	6376002	6376188	4	7	C
AT2G27860	2	11873293	11873392	2	87	C
AT3G50960	3	18950477	18950561	1	6	C
AT3G17590	3	6018814	6019152	8	6	C
AT1G11260	1	3777594	3777899	8	142	C
AT1G61890	1	22874201	22874521	7	13	C
AT1G07030	1	2158837	2159748	25	5	C
AT3G02230	3	416662	416745	1	21	C
AT5G24300	5	8267194	8267486	8	8	C
AT5G55120	5	22386854	22386929	2	7	C
AT5G62930	5	25272868	25272957	1	15	C
AT5G41580	5	16647554	16647707	3	5	C
AT5G05700	5	1713068	1713193	3	6	C
AT5G19180	5	6453747	6453881	3	9	C
AT1G59960	1	22075303	22075549	6	6	C
AT1G67680	1	25371668	25371743	1	7	C
AT1G24310	1	8624708	8624792	2	5	C
AT1G04410	1	1189940	1190027	1	144	C
AT1G12120	1	4116512	4117294	20	5	C
AT5G55920	5	22663017	22663120	2	9	C
AT3G45040	3	16484001	16484084	2	8	C
AT4G18060	4	10028738	10028833	2	18	C
AT2G40600	2	16954593	16954679	2	19	C
AT5G08260	5	2660456	2660557	2	8	C
AT3G16100	3	5459980	5460064	2	26	C
AT5G05200	5	1545598	1545666	1	11	C
AT5G12420	5	4025643	4025726	1	5	C
AT2G17720	2	7705363	7705441	2	6	C
AT5G61060	5	24584694	24584776	1	5	C
AT3G57220	3	21185864	21186085	6	5	C
AT2G25950	2	11076750	11076858	2	10	C
AT3G47000	3	17325822	17325920	2	5	C
AT5G45360	5	18403045	18403156	2	40	C
AT5G03610	5	917629	917715	1	28	C
AT4G38430	4	17988183	17988266	2	13	C
AT5G64440	5	25786915	25787010	2	26	C
AT3G44300	3	15994448	15994517	1	21	C
AT3G13750	3	4515577	4515652	2	23	C
AT5G57330	5	23236186	23236637	12	12	C
AT3G02530	3	531034	531158	3	11	C
AT3G50830	3	18905344	18905526	4	18	C
AT3G19590	3	6806157	6806381	5	23	C
AT1G48790	1	18050537	18050980	11	7	C
AT4G00780	4	335877	335971	2	14	C
AT4G37200	4	17510680	17510752	1	11	C
AT3G12920	3	4122698	4122788	1	6	C
AT1G14250	1	4870159	4870301	3	5	C
AT1G21630	1	7583965	7584041	1	6	C
AT2G44410	2	18335584	18335728	3	9	C
AT5G67140	5	26811857	26812096	6	5	C
AT5G62740	5	25218219	25218527	8	24	C
AT2G30100	2	12858589	12858665	2	8	C
AT1G20220	1	7006171	7006294	3	12	C
AT3G13790	3	4534045	4534123	1	7	C
AT3G10380	3	3221382	3221762	10	6	C
AT3G15580	3	5274883	5274975	2	19	C
AT1G55360	1	20670570	20670650	1	11	C
AT1G29030	1	10129398	10129496	2	6	C
AT3G25230	3	9190629	9190716	2	7	C
AT2G17350	2	7552959	7553049	2	15	C
AT5G14590	5	4705861	4705975	3	5	C
AT1G76970	1	28929191	28929290	2	6	C
AT1G35720	1	13227335	13227419	2	308	C
AT1G45010	1	17017520	17017614	2	12	C
AT5G14100	5	4550721	4550831	2	5	C
AT5G02100	5	415419	415496	1	5	C
AT5G61130	5	24606173	24606542	9	12	C
AT4G31840	4	15401989	15402082	2	67	C
AT3G47700	3	17597122	17597267	4	5	C
AT1G65840	1	24494399	24494566	4	9	C
AT5G14700	5	4741476	4742643	31	9	C
AT5G43850	5	17644720	17644853	3	32	C
AT1G14830	1	5110932	5111149	5	8	C
AT1G35310	1	12956684	12956823	3	12	C
AT4G18810	4	10322780	10322877	2	25	C
AT4G03240	4	1424135	1424232	2	8	C
AT5G21070	5	7156507	7156831	8	9	C
AT4G38800	4	18113547	18113637	2	29	C
AT2G18040	2	7849664	7850494	23	34	C
AT5G63380	5	25405283	25405354	1	5	C
AT2G23350	2	9952018	9952097	2	11	C
AT2G36740	2	15415883	15415983	2	10	C
AT3G54360	3	20139611	20139710	2	25	C
AT5G06410	5	1960075	1960217	3	5	C
AT5G48900	5	19845554	19845631	2	6	C
AT5G21990	5	7276095	7276174	2	16	C
AT5G19890	5	6725037	6725344	8	19	C
AT1G04830	1	1361410	1361536	3	6	C
AT4G17530	4	9773828	9773923	1	26	C
AT4G09730	4	6137211	6137462	7	10	C
AT2G45860	2	18882107	18882436	9	5	C
AT4G27585	4	13767784	13768004	5	6	C
AT2G47180	2	19376347	19376430	2	6	C
AT3G49670	3	18431314	18431399	2	6	C
AT5G10730	5	3392430	3392531	2	26	C
AT5G22740	5	7557411	7558635	31	9	C
AT5G52920	5	21482517	21482697	5	6	C
AT3G61540	3	22785833	22785917	1	7	C
AT5G54430	5	22114797	22116197	39	16	C
AT4G17040	4	9587062	9587391	8	21	C
AT5G50160	5	20435539	20435614	2	7	C
AT3G59050	3	21837093	21837183	2	5	C
AT3G58560	3	21663074	21663166	2	5	C
AT3G58140	3	21541531	21541630	2	13	C
AT5G21160	5	7201014	7201096	1	8	C
AT4G00720	4	296337	296414	2	6	C
AT4G26270	4	13301304	13301506	5	6	C
AT2G27290	2	11685835	11685921	2	18	C
AT2G38370	2	16080651	16081065	11	5	C
AT4G20480	4	11035205	11035277	1	13	C
AT2G41160	2	17163999	17164083	2	15	C
AT4G30020	4	14678745	14678828	2	7	C
AT3G10070	3	3104489	3104579	2	6	C
AT1G20575	1	7127294	7127379	2	9	C
AT2G03420	2	1035653	1035746	2	9	C
AT1G03250	1	793732	793827	2	15	C
AT4G36940	4	17417091	17417164	1	10	C
AT3G56040	3	20803945	20804024	2	14	C
AT1G73110	1	27500052	27500161	2	8	C
AT4G30080	4	14705591	14706182	14	5	C
AT1G24050	1	8508257	8508386	2	24	C
AT5G66760	5	26671641	26671769	2	17	C
AT3G03920	3	1009296	1009488	5	32	C
AT1G02130	1	400447	400723	7	18	C
AT2G42570	2	17725404	17725947	14	18	C
AT3G23940	3	8651392	8651601	5	5	C
AT3G04480	3	1196766	1197029	7	10	C
AT5G16070	5	5250835	5250918	1	5	C
AT5G11020	5	3488381	3488847	12	5	C
AT1G66520	1	24822184	24822253	1	5	C
AT2G35120	2	14813121	14813516	10	56	C
AT2G43650	2	18106605	18106808	4	6	C
AT1G30910	1	11002364	11002464	1	6	C
AT5G50920	5	20734309	20734388	1	9	C
AT1G71040	1	26802523	26803648	31	8	C
AT4G34720	4	16568361	16568456	2	69	C
AT5G46800	5	19007040	19007720	17	16	C
AT1G04830	1	1361410	1361536	3	6	C
AT3G06650	3	2080923	2081015	1	9	C
AT5G17990	5	5957551	5957659	2	11	C
AT5G57815	5	23444542	23444614	1	26	C
AT4G33090	4	15966996	15967090	1	11	C
AT1G66530	1	24822838	24822915	1	6	C
AT3G20800	3	7272533	7272729	5	8	C
AT2G32730	2	13887413	13887919	13	18	C
AT4G17520	4	9772344	9772440	2	9	C
AT1G21460	1	7513120	7513235	2	10	C
AT5G01970	5	374065	374161	2	6	C
AT5G65620	5	26242410	26242497	2	19	C
AT2G05310	2	1933915	1933978	1	38	C
AT5G52920	5	21481150	21481330	4	159	C
AT2G34720	2	14657301	14657375	1	6	C
AT2G21045	2	9035215	9035293	2	9	C
AT1G26750	1	9246940	9247149	5	14	C
AT5G15440	5	5012395	5013115	19	8	C
AT4G11960	4	7177040	7177536	13	20	C
AT1G07360	1	2261407	2261736	8	12	C
AT5G63980	5	25628760	25628858	2	21	C
AT5G56090	5	22732044	22732186	2	10	C
AT5G22740	5	7555542	7555627	2	11	C
AT3G49320	3	18300948	18301016	1	11	C
AT2G03780	2	1153779	1154000	5	7	C
AT4G20850	4	11163545	11163751	5	5	C
AT5G41970	5	16809193	16809279	1	7	C
AT1G77690	1	29206321	29206535	5	6	C
AT3G16100	3	5460147	5460232	1	24	C
AT5G27030	5	9509456	9509616	4	5	C
AT1G76010	1	28533352	28533465	2	28	C
AT5G55700	5	22569616	22569754	4	6	C
AT3G49850	3	18500163	18500347	4	21	C
AT5G63410	5	25412818	25413007	4	6	C
AT1G78915	1	29672836	29672917	1	8	C
AT1G54520	1	20369365	20369448	2	35	C
AT1G34030	1	12370661	12371015	9	98	C
AT3G05520	3	1599864	1600091	6	14	C
AT5G55700	5	22571229	22571327	2	6	C
AT5G17610	5	5804246	5804577	8	29	C
AT4G33250	4	16039924	16040152	5	72	C
AT3G51130	3	19005891	19006074	4	18	C
AT4G08790	4	5608510	5608599	2	5	C
AT5G16050	5	5245429	5245753	8	14	C
AT5G49460	5	20072706	20072793	2	13	C
AT1G60070	1	22146705	22146830	3	10	C
AT5G65480	5	26193400	26193950	14	35	C
AT4G12780	4	7516467	7516613	4	13	C
AT3G45740	3	16802121	16802263	3	7	C
AT4G26870	4	13506634	13506705	1	5	C
AT5G46210	5	18749580	18749694	2	8	C
AT3G20790	3	7269317	7269462	3	44	C
AT5G54170	5	22003825	22003914	1	13	C
AT4G23920	4	12433229	12433347	3	5	C
AT5G09650	5	2991618	2991701	2	55	C
AT1G74070	1	27855525	27855603	2	8	C
AT4G34370	4	16434678	16435002	8	9	C
AT3G15480	3	5227022	5227582	15	25	C
AT2G04650	2	1623930	1624240	8	6	C
AT1G21900	1	7691299	7691388	2	16	C
AT3G48120	3	17784114	17784827	19	5	C
AT5G25080	5	8646331	8646838	13	7	C
AT4G06599	4	3666576	3666661	2	5	C
AT1G20220	1	7007277	7007413	3	14	C
AT5G11270	5	3595687	3595776	2	8	C
AT1G68650	1	25781030	25781107	1	5	C
AT4G17510	4	9768101	9768187	1	27	C
AT3G19910	3	6928584	6928670	2	30	C
AT2G25310	2	10784610	10784840	6	13	C
AT1G70310	1	26490738	26490833	2	20	C
AT4G20850	4	11165252	11165317	1	5	C
AT4G35250	4	16771583	16771695	2	26	C
AT3G23730	3	8550503	8550580	2	33	C
AT3G48410	3	17937474	17937607	3	6	C
AT1G64280	1	23857273	23857381	3	5	C
AT4G11980	4	7185245	7185332	1	5	C
AT4G18810	4	10323362	10323440	1	6	C
AT1G07950	1	2466292	2466635	9	7	C
AT3G25230	3	9192269	9192365	2	12	C
AT2G04305	2	1503540	1503630	2	6	C
AT2G14520	2	6190815	6190928	3	6	C
AT4G30840	4	15018048	15018143	2	8	C
AT5G14720	5	4749440	4749517	1	6	C
AT3G10405	3	3234188	3234270	1	25	C
AT2G30710	2	13093386	13093486	2	8	C
AT2G20450	2	8821008	8821159	3	51	C
AT4G39960	4	18534691	18534843	4	9	C
AT2G18960	2	8231557	8231650	1	11	C
AT2G46070	2	18954082	18954168	2	5	C
AT2G35780	2	15045144	15045229	1	11	C
AT1G22950	1	8125548	8125628	2	5	C
AT3G19515	3	6769475	6769551	1	5	C
AT2G40940	2	17092103	17092179	2	5	C
AT4G14680	4	8413576	8413668	2	5	C
AT2G39795	2	16604357	16604502	3	9	C
AT5G64010	5	25636859	25636951	2	5	C
AT1G47380	1	17377832	17378308	12	5	C
AT4G38540	4	18023477	18023555	2	8	C
AT2G38120	2	15982614	15982698	2	8	C
AT1G19600	1	6779218	6779372	4	11	C
AT3G45040	3	16484527	16484612	1	5	C
AT1G08200	1	2575967	2576089	3	42	C
AT2G45790	2	18864360	18864443	2	8	C
AT4G09000	4	5776285	5777082	22	59	C
AT1G01860	1	305703	305783	2	8	C
AT2G18900	2	8199023	8199108	1	5	C
AT1G33810	1	12265293	12266270	26	28	C
AT3G17820	3	6098215	6098292	1	144	C
AT3G10130	3	3131392	3131710	8	7	C
AT3G20050	3	7002023	7002198	4	8	C
AT3G09810	3	3008951	3009149	5	16	C
AT5G41970	5	16809886	16809964	1	7	C
AT3G51830	3	19231366	19231499	2	7	C
AT1G71440	1	26926713	26926911	5	5	C
AT1G45000	1	17012885	17012974	1	7	C
AT3G54220	3	20083061	20083173	3	5	C
AT5G19180	5	6453492	6453581	2	11	C
AT1G27510	1	9557283	9557588	8	7	C
AT3G10530	3	3286343	3286430	2	5	C
AT5G47770	5	19364105	19364186	1	11	C
AT5G23300	5	7849896	7850095	4	8	C
AT3G48000	3	17730068	17730157	2	30	C
AT4G19390	4	10575124	10575217	2	12	C
AT4G24520	4	12664298	12664375	1	6	C
AT5G59850	5	24130080	24130176	2	241	C
AT5G53470	5	21728882	21729083	5	5	C
AT1G13190	1	4499063	4499615	14	6	C
AT5G14640	5	4719628	4719707	1	8	C
AT3G57000	3	21104906	21105008	1	7	C
AT5G56650	5	22948640	22948712	1	13	C
AT5G43350	5	17418320	17418469	1	6	C
AT5G11150	5	3547424	3547624	5	10	C
AT3G15090	3	5078538	5078698	4	12	C
AT5G19890	5	6725529	6725653	3	18	C
AT4G17720	4	9863665	9863754	2	41	C
AT1G15810	1	5445867	5445974	2	6	C
AT5G59960	5	24161776	24161860	2	9	C
AT2G25310	2	10785326	10785566	7	33	C
AT2G35490	2	14919700	14919885	4	13	C
AT2G17120	2	7466897	7467142	6	16	C
AT3G52380	3	19433623	19433692	2	31	C
AT5G48030	5	19484047	19484359	9	7	C
AT1G79730	1	30006182	30006268	2	8	C
AT1G09780	1	3166137	3166224	1	12	C
AT1G24180	1	8561130	8561235	3	26	C
AT1G54770	1	20438824	20438899	1	7	C
AT4G19350	4	10562836	10562923	2	15	C
AT2G35780	2	15045327	15045410	1	6	C
AT3G13930	3	4599292	4599377	2	9	C
AT3G13222	3	4253418	4253534	3	12	C
AT3G57290	3	21209735	21209831	2	25	C
AT4G22920	4	12017355	12017547	5	19	C
AT2G02810	2	802263	802358	2	5	C
AT4G31500	4	15274301	15274394	2	14	C
AT2G27730	2	11827337	11827440	2	40	C
AT4G00710	4	290605	290694	2	5	C
AT2G30110	2	12863239	12863534	7	5	C
AT2G29560	2	12654319	12654399	2	7	C
AT3G14410	3	4817036	4817153	3	5	C
AT5G27560	5	9733419	9733542	3	14	C
AT5G42480	5	17005180	17005269	2	7	C
AT1G23100	1	8195962	8196045	2	13	C
AT3G54660	3	20242864	20242947	2	7	C
AT5G10770	5	3404156	3404240	1	5	C
AT1G79270	1	29821572	29821682	2	9	C
AT2G16860	2	7311676	7311790	2	8	C
AT1G10700	1	3556036	3556141	2	6	C
AT2G16860	2	7311676	7311790	2	8	C
AT5G02610	5	587614	587731	3	31	C
AT1G17650	1	6071034	6071119	2	8	C
AT4G20350	4	10989340	10989445	2	5	C
AT4G10760	4	6620115	6620186	2	5	C
AT5G20890	5	7089819	7089901	2	18	C
AT2G36400	2	15279385	15279481	2	9	C
AT3G01690	3	257702	257794	2	7	C
AT3G03340	3	786935	787252	8	6	C
AT2G13560	2	5658970	5659044	2	7	C
AT4G02230	4	979867	979945	1	34	C
AT2G28890	2	12412992	12413079	2	14	C
AT1G09150	1	2948314	2948394	1	23	C
AT3G07340	3	2341918	2342041	2	9	C
AT5G47100	5	19147187	19147272	2	6	C
AT5G47770	5	19362761	19362832	1	6	C
AT3G18165	3	6223495	6223926	10	34	C
AT1G26740	1	9245337	9245796	12	23	C
AT5G43720	5	17575879	17575964	2	18	C
AT5G58590	5	23698421	23698506	1	17	C
AT5G62910	5	25268126	25268220	2	7	C
AT2G39050	2	16311577	16311946	9	8	C
AT3G10700	3	3349818	3350246	11	8	C
AT4G28025	4	13936080	13936171	2	29	C
AT5G08000	5	2564248	2564405	4	12	C
AT3G23530	3	8441854	8441945	1	8	C
AT4G17840	4	9918706	9918786	2	7	C
AT3G52155	3	19355346	19355421	1	7	C
AT5G42190	5	16871897	16872401	12	12	C
AT1G16670	1	5697895	5698015	3	6	C
AT1G27090	1	9404543	9405167	16	7	C
AT4G14720	4	8434630	8434810	4	7	C
AT5G16130	5	5269707	5269798	1	111	C
AT4G00100	4	37839	38089	6	84	C
AT5G03290	5	794235	794378	3	21	C
AT1G51560	1	19125116	19125253	3	5	C
AT3G07680	3	2455832	2456068	6	31	C
AT5G66470	5	26559475	26559713	6	17	C
AT3G02020	3	340881	340975	2	7	C
AT2G41740	2	17422234	17422323	2	5	C
AT4G12590	4	7451698	7451830	2	16	C
AT3G01800	3	286573	286643	1	6	C
AT2G47610	2	19538249	19538339	2	62	C
AT3G55240	3	20485524	20485645	3	6	C
AT5G66760	5	26671918	26672010	2	8	C
AT3G24190	3	8743564	8743684	3	7	C
AT5G11160	5	3551614	3551703	1	5	C
AT2G18510	2	8039306	8039445	3	7	C
AT1G19600	1	6780307	6780409	2	6	C
AT5G16210	5	5296512	5296911	10	7	C
AT5G63160	5	25350898	25351172	7	18	C
AT2G35680	2	15005236	15005431	5	13	C
AT5G48335	5	19605487	19605834	9	10	C
AT4G16170	4	9166170	9166254	1	5	C
AT1G73720	1	27733040	27733284	6	12	C
AT4G17770	4	9876514	9877036	13	10	C
AT5G18110	5	5989444	5989600	4	17	C
AT1G64090	1	23794052	23794147	2	57	C
AT1G13730	1	4712037	4712111	2	8	C
AT4G16060	4	9094693	9094775	1	6	C
AT1G15740	1	5413164	5413258	1	10	C
AT1G68160	1	25549882	25550185	7	6	C
AT5G56630	5	22941877	22941955	1	7	C
AT3G13860	3	4564983	4565101	2	10	C
AT5G07830	5	2504528	2504621	2	6	C
AT1G43910	1	16658913	16658984	1	6	C
AT5G63850	5	25569322	25569415	2	8	C
AT1G05835	1	1762309	1762378	1	20	C
AT2G44300	2	18314819	18315021	4	7	C
AT4G28880	4	14251434	14251528	2	13	C
AT2G46930	2	19291621	19291713	1	5	C
AT5G19960	5	6745687	6745760	1	8	C
AT4G38630	4	18057405	18057488	1	33	C
AT1G77210	1	29015476	29015731	7	6	C
AT1G09690	1	3136667	3137194	13	41	C
AT3G48000	3	17728606	17728694	2	27	C
AT1G68300	1	25602260	25602342	2	78	C
AT3G21200	3	7437202	7437336	2	8	C
AT2G43650	2	18107067	18107199	3	6	C
AT2G22540	2	9588666	9588950	8	11	C
AT5G28060	5	10070009	10070158	3	379	C
AT5G12120	5	3918110	3918566	11	5	C
AT2G47210	2	19386396	19386526	2	7	C
AT1G80770	1	30362150	30362297	4	10	C
AT4G01810	4	777051	777191	3	15	C
AT1G30630	1	10859613	10859804	5	52	C
AT4G01320	4	546780	546861	1	22	C
AT5G47190	5	19183173	19183260	1	18	C
AT1G23130	1	8200629	8200708	1	53	C
AT3G14750	3	4953898	4954268	9	13	C
AT5G27720	5	9816466	9816891	11	35	C
AT5G03880	5	1040586	1040700	2	60	C
AT5G08540	5	2764548	2764652	2	9	C
AT5G61840	5	24858434	24858825	9	6	C
AT3G02875	3	633144	633234	2	6	C
AT3G10050	3	3101214	3101337	3	6	C
AT1G31710	1	11354993	11355112	3	5	C
AT5G08690	5	2826768	2826854	2	14	C
AT5G51020	5	20764100	20764210	3	11	C
AT1G65220	1	24229873	24230161	7	15	C
AT4G17600	4	9804403	9804470	1	43	C
AT5G57120	5	23140523	23140601	2	14	C
AT4G24690	4	12741235	12741591	9	33	C
AT2G26300	2	11206163	11206243	2	5	C
AT3G48780	3	18101756	18101906	3	10	C
AT2G02500	2	671547	671628	1	8	C
AT1G13280	1	4547857	4548019	4	27	C
AT4G11260	4	6852256	6852333	2	14	C
AT2G03120	2	938262	938343	1	18	C
AT3G23530	3	8442236	8442317	2	21	C
AT5G63310	5	25389416	25389707	8	25	C
AT3G54820	3	20313813	20314366	14	8	C
AT5G14760	5	4769265	4769442	5	10	C
AT5G54110	5	21976589	21977157	9	8	C
AT4G34960	4	16648970	16649442	13	8	C
AT3G16770	3	5705951	5706187	4	45	C
AT3G48150	3	17790875	17790989	2	9	C
AT4G26970	4	13544031	13544134	3	8	C
AT2G16510	2	7167222	7167305	1	22	C
AT1G13990	1	4796249	4796335	2	38	C
AT3G20260	3	7064442	7064516	2	7	C
AT5G12950	5	4095286	4095380	2	7	C
AT1G75500	1	28342410	28342502	2	22	C
AT2G03120	2	938016	938108	2	25	C
AT3G10380	3	3220753	3221032	7	5	C
AT1G09430	1	3042908	3043017	2	6	C
AT3G13860	3	4561811	4561902	2	18	C
AT3G62970	3	23281886	23281976	2	6	C
AT1G05055	1	1450174	1450574	10	6	C
AT1G74920	1	28143294	28143415	3	28	C
AT1G68185	1	25560209	25560321	2	5	C
AT3G11710	3	3702391	3702477	2	43	C
AT2G45710	2	18838860	18838952	2	41	C
AT4G39800	4	18470896	18470982	2	14	C
AT3G57000	3	21104707	21104846	3	6	C
AT4G14790	4	8497756	8497836	1	5	C
AT2G39010	2	16300619	16300695	1	74	C
AT1G63800	1	23672501	23672621	2	6	C
AT3G27350	3	10128383	10128474	2	9	C
AT5G26360	5	9257135	9257424	8	11	C
AT1G07360	1	2262353	2262687	8	16	C
AT3G26650	3	9797169	9797252	2	191	C
AT3G51820	3	19229112	19229192	1	16	C
AT1G03150	1	758261	758349	1	9	C
AT5G27820	5	9859961	9860587	17	16	C
AT2G45440	2	18738455	18738809	9	14	C
AT2G29190	2	12552213	12552295	1	5	C
AT1G10410	1	3417150	3417237	2	14	C
AT3G52820	3	19585422	19585573	3	6	C
AT1G64680	1	24040425	24040503	1	19	C
AT5G52970	5	21497052	21497346	8	11	C
AT1G64680	1	24040235	24040316	2	10	C
AT1G76400	1	28665370	28665460	2	7	C
AT5G28900	5	10929908	10930041	3	9	C
AT2G42710	2	17791624	17791700	2	15	C
AT4G15900	4	9025044	9025159	2	6	C
AT3G23940	3	8650515	8650597	1	5	C
AT3G50910	3	18931937	18932310	9	5	C
AT5G24690	5	8456988	8457087	2	8	C
AT4G19185	4	10489712	10489800	2	7	C
AT5G62290	5	25037831	25037935	2	7	C
AT4G11740	4	7074327	7074588	6	7	C
AT1G09795	1	3175438	3175754	8	5	C
AT5G24400	5	8331200	8331403	4	15	C
AT1G06290	1	1924084	1924191	2	5	C
AT2G41740	2	17422234	17422323	2	5	C
AT3G14415	3	4818812	4818909	2	77	C
AT4G00370	4	163589	163836	6	9	C
AT1G35420	1	13026829	13026921	2	7	C
AT2G46070	2	18954591	18954675	2	6	C
AT5G53970	5	21929584	21929689	2	14	C
AT1G26450	1	9149540	9149628	2	8	C
AT3G28910	3	10912814	10913138	9	16	C
AT3G20670	3	7229668	7229759	2	191	C
AT5G25510	5	8884427	8884544	2	5	C
AT1G07370	1	2264048	2264158	3	9	C
AT4G22990	4	12050871	12050941	1	5	C
AT3G15040	3	5066289	5066607	7	6	C
AT3G09050	3	2765214	2765483	6	6	C
AT2G35680	2	15005028	15005111	1	8	C
AT3G62030	3	22985121	22985196	1	96	C
AT1G17650	1	6069752	6069840	2	6	C
AT4G32940	4	15901724	15901835	2	26	C
AT3G61260	3	22686573	22686659	2	87	C
AT1G04190	1	1107870	1107982	2	37	C
AT5G42970	5	17255161	17255233	1	5	C
AT1G04860	1	1372296	1372825	14	5	C
AT3G03610	3	871227	871344	3	8	C
AT1G66530	1	24823327	24823407	1	5	C
AT4G04770	4	2428215	2428327	3	12	C
AT3G17390	3	5953699	5953905	5	35	C
AT3G28050	3	10445568	10445658	2	6	C
AT4G36940	4	17417862	17417960	2	5	C
AT4G40060	4	18572595	18572712	2	11	C
AT1G68830	1	25878652	25878742	2	7	C
AT5G23120	5	7779037	7779147	3	17	C
AT4G31460	4	15260221	15260655	11	12	C
AT1G24560	1	8704171	8704587	11	5	C
AT5G46340	5	18815351	18815462	2	5	C
AT4G17040	4	9587471	9587636	4	26	C
AT3G52190	3	19367441	19367695	5	8	C
AT5G64670	5	25870413	25870700	7	5	C
AT5G13570	5	4367622	4367728	3	6	C
AT4G19350	4	10562637	10562763	2	18	C
AT3G14290	3	4764386	4764516	3	33	C
AT2G20140	2	8700618	8701018	10	6	C
AT3G10405	3	3234360	3234425	1	14	C
AT2G37540	2	15758944	15759029	1	8	C
AT2G04305	2	1503540	1503630	2	6	C
AT1G63090	1	23395766	23395946	4	7	C
AT1G09210	1	2974110	2974615	13	10	C
AT4G29040	4	14313189	14313503	8	8	C
AT1G76030	1	28539366	28539466	2	7	C
AT3G08740	3	2654913	2655007	2	17	C
AT5G47330	5	19225233	19225314	2	5	C
AT3G18060	3	6184276	6184499	6	8	C
AT4G29330	4	14444961	14445556	15	11	C
AT3G51420	3	19095461	19095535	1	5	C
AT3G09810	3	3009472	3009558	1	11	C
AT2G38270	2	16038926	16039750	20	8	C
AT4G17486	4	9751281	9751642	9	10	C
AT1G04340	1	1163452	1163603	3	8	C
AT3G15290	3	5145758	5145865	2	18	C
AT1G65560	1	24376327	24376409	2	5	C
AT1G23190	1	8222310	8222401	2	5	C
AT4G28540	4	14110073	14110214	3	5	C
AT5G58030	5	23505194	23505296	2	13	C
AT3G52880	3	19614119	19614278	3	119	C
AT2G27360	2	11714628	11714702	1	5	C
AT4G17790	4	9892469	9892562	2	13	C
AT5G50350	5	20517026	20517287	7	5	C
AT5G35460	5	13690824	13691055	6	11	C
AT2G33255	2	14107053	14107270	6	14	C
AT2G06925	2	2842648	2842743	2	27	C
AT1G28240	1	9869037	9869123	1	6	C
AT3G13180	3	4239744	4239857	3	5	C
AT3G21280	3	7480661	7480770	2	6	C
AT3G26618	3	9789882	9790046	4	5	C
AT5G41940	5	16800824	16801216	11	6	C
AT3G23530	3	8437657	8438468	19	14	C
AT5G27720	5	9817169	9817285	3	18	C
AT1G61100	1	22512643	22512725	2	8	C
AT2G37120	2	15601533	15601866	8	12	C
AT5G43780	5	17608080	17608194	2	14	C
AT1G48480	1	17923513	17923812	7	6	C
AT1G62660	1	23205343	23205579	6	11	C
AT4G14500	4	8334762	8334953	4	6	C
AT1G43160	1	16266563	16266657	1	8	C
AT3G54660	3	20241620	20241709	2	11	C
AT1G12270	1	4173960	4174042	2	5	C
AT5G49820	5	20265200	20265397	4	6	C
AT2G21280	2	9119390	9119533	3	25	C
AT1G23030	1	8157703	8157784	1	5	C
AT5G46020	5	18680821	18680918	2	46	C
AT5G23575	5	7947161	7947275	2	6	C
AT5G58740	5	23743989	23744291	8	60	C
AT2G37540	2	15759660	15759834	5	6	C
AT2G05710	2	2143553	2143623	2	6	C
AT5G52650	5	21374113	21374225	2	27	C
AT5G45130	5	18262156	18262250	2	34	C
AT3G06730	3	2124952	2125557	16	27	C
AT3G47160	3	17372131	17372795	17	9	C
AT5G36940	5	14608360	14608752	10	5	C
AT4G38630	4	18058920	18059045	2	70	C
AT3G14410	3	4817036	4817153	3	5	C
AT4G20130	4	10879805	10879885	1	10	C
AT2G38080	2	15944077	15944299	5	15	C
AT1G01510	1	189466	189561	2	5	C
AT1G71440	1	26925801	26925883	1	5	C
AT5G64100	5	25668460	25668559	2	17	C
AT5G24450	5	8348387	8348758	9	5	C
AT5G11240	5	3586676	3586760	2	5	C
AT1G79440	1	29888721	29888934	5	6	C
AT1G06550	1	2003882	2003985	2	5	C
AT5G25540	5	8892368	8892849	12	10	C
AT4G17270	4	9677766	9677866	3	14	C
AT4G13430	4	7805878	7806000	2	8	C
AT1G14410	1	4929647	4929718	1	19	C
AT1G79270	1	29823278	29823369	2	7	C
AT3G13410	3	4364059	4364143	1	30	C
AT5G20080	5	6785465	6785562	2	5	C
AT5G14720	5	4749198	4749361	4	7	C
AT1G52670	1	19619152	19619255	2	15	C
AT1G74070	1	27856180	27856257	2	16	C
AT3G12780	3	4062486	4062571	2	53	C
AT2G30250	2	12911005	12911086	1	9	C
AT1G60780	1	22373053	22373132	1	14	C
AT4G19540	4	10657603	10657689	1	7	C
AT4G01100	4	478793	478874	1	10	C
AT5G65620	5	26239816	26239908	2	8	C
AT2G39010	2	16298947	16299450	12	43	C
AT2G13540	2	5649706	5649787	2	11	C
AT5G08380	5	2695339	2695425	2	10	C
AT2G17250	2	7509593	7509679	2	5	C
AT1G80410	1	30238215	30238382	4	8	C
AT3G20870	3	7311332	7311424	1	6	C
AT1G60620	1	22336839	22336931	2	13	C
AT2G19520	2	8463373	8463726	9	10	C
AT4G19840	4	10774593	10774978	10	23	C
AT3G03980	3	1032198	1032679	13	8	C
AT4G30996	4	15101664	15101959	7	23	C
AT4G00090	4	34652	34747	1	6	C
AT5G22330	5	7393103	7393221	3	7	C
AT4G31450	4	15256099	15256326	5	9	C
AT4G23885	4	12419553	12419902	9	16	C
AT2G16700	2	7252158	7252398	6	13	C
AT1G71440	1	26927360	26927471	2	9	C
AT1G62810	1	23262318	23262433	3	8	C
AT1G51805	1	19225962	19226055	2	5	C
AT2G24395	2	10382752	10382830	2	8	C
AT4G20850	4	11164192	11164280	2	5	C
AT2G29560	2	12654319	12654399	2	7	C
AT3G09300	3	2858569	2858649	1	17	C
AT5G03630	5	922701	922789	1	9	C
AT4G32830	4	15843434	15843515	2	7	C
AT1G44800	1	16917223	16917309	2	11	C
AT1G50320	1	18642481	18642789	7	36	C
AT5G22500	5	7472641	7472806	3	6	C
AT5G03880	5	1040998	1041140	3	25	C
AT2G44050	2	18232806	18232954	3	15	C
AT5G20280	5	6846764	6846856	2	7	C
AT1G65840	1	24494399	24494566	4	9	C
AT5G27700	5	9807611	9807760	3	113	C
AT2G40660	2	16975106	16975226	2	7	C
AT5G61500	5	24751334	24751434	2	17	C
AT1G45130	1	17069405	17069487	1	7	C
AT4G26240	4	13287274	13287474	5	9	C
AT4G37910	4	17827546	17827643	2	19	C
AT2G35680	2	15004815	15004932	2	13	C
AT1G48790	1	18050377	18050470	2	6	C
AT5G59420	5	23979056	23979507	12	24	C
AT3G20050	3	7002023	7002198	4	8	C
AT4G33690	4	16174942	16175200	6	6	C
AT4G27650	4	13804846	13804975	3	5	C
AT2G34770	2	14674457	14674588	3	18	C
AT1G02130	1	401509	401593	2	20	C
AT5G12470	5	4044999	4045088	1	34	C
AT5G19890	5	6725529	6725653	3	18	C
AT1G69010	1	25946160	25946241	1	7	C
AT2G42880	2	17849626	17849748	2	8	C
AT5G57350	5	23253621	23253763	3	7	C
AT3G48530	3	17999305	17999421	2	12	C
AT4G36290	4	17169771	17169847	1	6	C
AT3G18740	3	6453571	6453664	2	168	C
AT3G52400	3	19437268	19437438	3	6	C
AT1G49740	1	18412553	18412642	1	5	C
AT1G63460	1	23539287	23539373	2	8	C
AT1G79730	1	30006021	30006111	1	7	C
AT3G20800	3	7271520	7271607	1	10	C
AT3G24820	3	9062866	9063087	5	5	C
AT5G16710	5	5483512	5483831	8	76	C
AT2G26330	2	11219658	11219734	2	5	C
AT4G01560	4	677305	677411	3	17	C
AT4G29330	4	14446055	14446302	6	8	C
AT1G49850	1	18459340	18459615	7	8	C
AT5G08300	5	2668260	2668390	3	17	C
AT3G23175	3	8274308	8274392	1	23	C
AT1G20270	1	7022637	7022721	1	6	C
AT5G63160	5	25351914	25352258	9	24	C
AT5G14640	5	4719793	4719874	2	5	C
AT3G05970	3	1788601	1788781	3	5	C
AT5G38110	5	15225983	15226654	18	14	C
AT4G14790	4	8499015	8499091	1	6	C
AT4G28390	4	14042816	14043205	10	5	C
AT1G49740	1	18412868	18412945	1	12	C
AT5G11240	5	3583703	3583904	5	5	C
AT3G06650	3	2082659	2083153	13	14	C
AT2G24020	2	10225594	10225683	2	19	C
AT3G56940	3	21088327	21088401	1	51	C
AT3G15190	3	5116724	5117161	12	72	C
AT1G23090	1	8188445	8188528	1	10	C
AT4G33070	4	15952693	15952772	2	15	C
AT3G15680	3	5315090	5315407	7	10	C
AT4G10030	4	6272491	6272644	3	5	C
AT2G42580	2	17737116	17737194	1	5	C
AT3G09810	3	3009722	3009856	3	6	C
AT1G48200	1	17800792	17801216	11	10	C
AT3G03330	3	783669	783823	4	14	C
AT3G11830	3	3735999	3736078	2	26	C
AT3G48170	3	17800204	17800295	2	13	C
AT3G57290	3	21208414	21208491	2	5	C
AT1G58440	1	21719637	21719736	2	5	C
AT1G14010	1	4800700	4801284	16	7	C
AT2G34160	2	14433802	14433900	2	24	C
AT3G16170	3	5476946	5477265	8	12	C
AT5G48030	5	19486117	19486207	2	5	C
AT5G48030	5	19484645	19484730	1	7	C
AT4G30140	4	14739477	14739545	1	5	C
AT5G42050	5	16834036	16834118	1	50	C
AT1G68780	1	25836621	25836775	4	5	C
AT5G27740	5	9824114	9824319	5	8	C
AT5G41970	5	16809728	16809812	2	6	C
AT4G18710	4	10297183	10297272	2	52	C
AT3G01800	3	286573	286643	1	6	C
AT5G12290	5	3974974	3975113	3	6	C
AT1G77420	1	29100032	29100117	1	5	C
AT5G04170	5	1146299	1146658	9	5	C
AT5G16780	5	5517865	5517966	2	8	C
AT5G63310	5	25390443	25390586	4	45	C
AT1G22950	1	8125749	8125825	1	6	C
AT1G17100	1	5845029	5845102	2	20	C
AT5G38630	5	15483794	15484148	9	12	C
AT2G34520	2	14555185	14555273	2	13	C
AT2G45810	2	18868617	18868708	1	7	C
AT1G73720	1	27732846	27732986	2	10	C
AT5G44520	5	17953391	17953526	3	8	C
AT2G37890	2	15869712	15869787	1	8	C
AT4G01810	4	777310	777388	2	5	C
AT4G14455	4	8310947	8311410	12	7	C
AT5G27380	5	9670130	9670211	1	7	C
AT3G51390	3	19088549	19088640	1	10	C
AT5G58870	5	23787797	23787875	1	5	C
AT1G35620	1	13156693	13156895	5	21	C
AT1G64185	1	23828355	23828528	3	5	C
AT4G00490	4	224723	224803	1	10	C
AT3G26340	3	9653585	9653688	2	22	C
AT4G01935	4	841382	841463	1	6	C
AT3G01970	3	326811	326911	2	10	C
AT5G65480	5	26194469	26194613	2	25	C
AT5G12310	5	3980949	3981103	4	15	C
AT3G09000	3	2746354	2746639	7	6	C
AT4G39280	4	18282734	18282814	1	5	C
AT3G06730	3	2124952	2125557	16	27	C
AT4G18970	4	10390253	10390364	2	33	C
AT1G76150	1	28581569	28581753	5	9	C
AT1G66530	1	24824985	24825075	2	12	C
AT3G08860	3	2696804	2696901	2	10	C
AT4G04910	4	2490719	2490796	2	6	C
AT1G27000	1	9374441	9374518	1	32	C
AT3G59980	3	22165649	22165737	2	9	C
AT2G05710	2	2145877	2145957	1	26	C
AT5G24120	5	8157995	8158074	2	6	C
AT4G27520	4	13751537	13751637	2	22	C
AT2G04890	2	1721897	1722276	9	7	C
AT5G38110	5	15225983	15226654	18	14	C
AT1G13990	1	4796249	4796335	2	38	C
AT5G48020	5	19480270	19480356	2	13	C
AT5G23575	5	7946792	7947012	6	8	C
AT3G13860	3	4564135	4564245	3	8	C
AT5G02450	5	534238	534355	3	542	C
AT5G14100	5	4550721	4550831	2	5	C
AT1G07750	1	2404451	2404537	1	16	C
AT2G05710	2	2145877	2145957	1	26	C
AT4G22320	4	11793830	11794253	11	6	C
AT2G29210	2	12565749	12565901	4	12	C
AT3G23400	3	8376858	8376946	2	43	C
AT1G07360	1	2261962	2262081	3	22	C
AT5G55070	5	22365387	22365468	2	26	C
AT5G41340	5	16556228	16556323	2	12	C
AT3G57000	3	21104525	21104619	2	6	C
AT5G54760	5	22261214	22261912	19	16	C
AT4G00780	4	334805	334883	2	16	C
AT3G50960	3	18949982	18950065	1	6	C
AT3G57290	3	21208713	21209031	8	5	C
AT3G05530	3	1605824	1605921	2	97	C
AT5G26220	5	9164419	9164506	2	6	C
AT3G20000	3	6967819	6968314	13	48	C
AT5G08690	5	2826974	2827051	2	14	C
AT4G22010	4	11666038	11666183	3	8	C
AT1G09795	1	3176059	3176131	2	8	C
AT3G55460	3	20572356	20573454	30	53	C
AT5G14540	5	4688951	4689326	9	8	C
AT3G16910	3	5774808	5775194	9	8	C
AT3G10380	3	3227106	3227337	5	7	C
AT3G17170	3	5854371	5854464	2	11	C
AT5G08060	5	2580990	2582147	31	61	C
AT5G33320	5	12608476	12608561	1	36	C
AT5G08380	5	2696328	2696414	2	5	C
AT1G63720	1	23640757	23640905	4	7	C
AT1G27530	1	9563458	9563540	1	48	C
AT1G05060	1	1451362	1451448	2	8	C
AT4G21150	4	11278803	11278936	3	16	C
AT5G13260	5	4244461	4244551	1	6	C
AT3G59380	3	21955658	21955926	6	22	C
AT2G32240	2	13692268	13692426	4	9	C
AT1G29310	1	10252993	10253064	2	15	C
AT5G50960	5	20751531	20751631	3	44	C
AT1G53120	1	19797454	19797550	3	5	C
AT1G78300	1	29467783	29467882	2	92	C
AT5G14390	5	4638645	4639275	16	5	C
AT2G45730	2	18843870	18844043	4	9	C
AT5G05060	5	1494076	1494318	6	17	C
AT3G23390	3	8375835	8376011	4	162	C
AT2G26300	2	11204548	11205035	12	12	C
AT1G18340	1	6313404	6313483	2	11	C
AT5G38830	5	15564827	15564936	2	9	C
AT3G52155	3	19355541	19355625	1	8	C
AT4G12980	4	7590339	7590413	1	5	C
AT1G47530	1	17455461	17455555	2	6	C
AT1G28240	1	9869037	9869123	1	6	C
AT1G64390	1	23915601	23915723	2	12	C
AT4G16260	4	9201291	9201398	2	18	C
AT4G34120	4	16341987	16342248	7	18	C
AT1G13060	1	4454016	4454111	2	11	C
AT4G37040	4	17456129	17456218	1	9	C
AT1G18060	1	6212349	6212476	2	19	C
AT1G19110	1	6604652	6604754	2	5	C
AT2G47440	2	19477043	19477125	2	12	C
AT5G11900	5	3835350	3835441	1	12	C
AT5G43780	5	17607519	17607672	3	10	C
AT4G03390	4	1491256	1491334	1	6	C
AT5G12250	5	3962985	3963399	11	22	C
AT1G32380	1	11683070	11683147	1	9	C
AT2G47440	2	19477043	19477125	2	12	C
AT2G41160	2	17163777	17163895	3	5	C
AT3G12040	3	3835674	3835820	3	6	C
AT5G11160	5	3551614	3551703	1	5	C
AT3G06483	3	1990792	1990924	3	16	C
AT3G13750	3	4511389	4511520	3	29	C
AT5G03300	5	798349	798444	2	11	C
AT1G17510	1	6023859	6023996	4	9	C
AT5G13740	5	4433134	4433215	2	9	C
AT1G09330	1	3014583	3014886	8	8	C
AT4G01370	4	567654	567720	1	33	C
AT2G36990	2	15546384	15546474	2	5	C
AT2G14520	2	6190052	6190135	2	5	C
AT1G12000	1	4052114	4052282	4	11	C
AT5G23740	5	8009241	8009320	1	27	C
AT4G02480	4	1083703	1083784	1	10	C
AT1G66530	1	24823479	24823608	3	5	C
AT3G11830	3	3735611	3735698	1	9	C
AT1G78560	1	29552458	29552537	1	6	C
AT3G55530	3	20606819	20607301	12	9	C
AT5G03260	5	778564	778651	1	5	C
AT3G14750	3	4953898	4954268	9	13	C
AT1G53120	1	19797102	19797189	1	5	C
AT5G27470	5	9695725	9695812	2	18	C
AT4G17300	4	9683145	9683234	2	5	C
AT2G39700	2	16552273	16552366	1	19	C
AT4G29080	4	14323709	14324010	7	17	C
AT4G22000	4	11660220	11660795	13	9	C
AT5G08590	5	2784312	2784487	4	6	C
AT3G10572	3	3304396	3304720	8	9	C
AT1G10940	1	3657333	3657521	4	5	C
AT1G19835	1	6859330	6859428	2	7	C
AT2G42710	2	17791749	17791829	2	15	C
AT5G12250	5	3962985	3963399	11	22	C
AT3G06390	3	1939352	1939452	2	8	C
AT4G28880	4	14252428	14252536	2	8	C
AT3G13750	3	4512475	4512806	8	15	C
AT4G32980	4	15915036	15915437	10	7	C
AT2G31040	2	13216505	13216608	2	29	C
AT3G23290	3	8327251	8327714	12	9	C
AT5G62540	5	25121411	25121884	12	6	C
AT2G46220	2	18987067	18987242	4	27	C
AT1G47380	1	17377832	17378308	12	5	C
AT5G17520	5	5772881	5773017	3	14	C
AT1G27690	1	9637071	9637311	6	8	C
[truncated: 95,179 more chars]
