# Supplementary material for: Support vector machines-based identification of alternative splicing in Arabidopsis thaliana from whole-genome tiling arrays
Source: BMC Bioinformatics. 2011 Feb 16;12:55. doi: 10.1186/1471-2105-12-55 (PMC3051901; doi:10.1186/1471-2105-12-55)
Supplement: Additional file 6 — List of predicted exon skips. The list itemizes all exons which have been predicted to be differentially included in transcript isoforms with high confidence. For each listed exon the respective ID from the TAIR annotation, as well as the genomic location, and confidence scores for AS are specified. [file 1471-2105-12-55-S6.TXT]

Additional File 6: List of predicted Exon Skips

#**************************************************************************************************
#  TAIR_id:       gene identifier from TAIR (www.arabidopsis.org) 
#  Gene_type:     e.g. protein-coding, non-coding
#  Description:   gene symbol and name
#  Chr:           chromosome number
#  Start:         genomic location of the exon/intron start 
#  Stop:          genomic location of the exon/intron end 
#  Num_probes:    number of complementary tiling probes 
#  Type:          segment type ('E' for exon, 'I' for intron) 
#  AS_score:      prediction score for AS (probabilistic confidence ranging from 0 to 1)
#  Sample_max:    index of hybridization sample with maximal inclusion probability
#  Sample_min:    index of hybridization sample with minimal inclusion probability
#  Tissue_score:  prediction score for tissue-regulated AS (ranging from 0 to 1)
#  Tissue_max:    index of tissue with maximal inclusion probability
#  Tissue_min:    index of tissue with minimal inclusion probability
#  Stress_score:  prediction score for stress-dependent AS (ranging from 0 to 1)
#  Stress_max:    index of stress sample with highest differential inclusion compared to control sample
#  DS_tag:	  indicates whether the exon/intron is differentially spliced (i.e.,tissue-regulated and/or stress-dependent) 
#                 'B':  exon/intron is not differentally spliced across tissues/stress samples (i.e. basal AS event)
#                 'T':  exon/intron is tissue-regulated
#                 'S':  exon/intron is stress-dependent
#                 'TS': exon/intron is both, tissue-regulated and stress-dependent
#  Seq_conf:      number of ESTs/cDNAs confirming the splice sites of the exon/intron
#  Alt_anno:      indicates whether the exon/intron is known to undergo AS from the TAIR annotation
#  Alt_seq:       indicated whether the exon/intron is known to undergo AS from sequence data
#  SCS_tag:       indicates whether the exon/intron is contained in the evaluation set (SCS set)
#                 'N': exon/intron is not contained in the evaluation set
#                 'A': exon/intron is labeled positively (alternatively spliced)
#                 'C': exon/intron is labeled negatively (constitutively spliced)
#**************************************************************************************************


TAIR_id	Gene_type	Description	Chr	Start	Stop	Num_probes	Type	Alt_pred	Sample_max	Sample_min	Tissue_score	Tissue_max	Tissue_min	Stress_score	Stress_max	DS_tag	Seq_conf	Alt_anno	Alt_seq	Set
AT5G60340	protein_coding	maoC-like dehydratase domain-containing protein	5	24291507	24291786	7	E	1	14	23	0.099581	6	11	0.159395	24	B	0	0	0	N
AT5G60340	protein_coding	maoC-like dehydratase domain-containing protein	5	24291303	24291419	3	E	1	13	23	0.541652	6	4	0.741842	23	S	0	0	0	N
AT1G15140	protein_coding	oxidoreductase NAD-binding domain-containing protein	1	5210543	5210624	1	E	1	3	10	0.372122	3	10	0.147098	24	B	18	0	0	N
AT1G79210	protein_coding	20S proteasome alpha subunit B, putative	1	29802769	29802834	1	E	1	24	10	0.0230668	3	10	0.0637465	24	B	25	0	0	N
AT5G37600	protein_coding	ATGSR1 (Arabidopsis thaliana glutamine synthase clone R1); glutamate-ammonia ligase	5	14952021	14952070	1	E	1	9	23	0.72567	9	6	0.379459	23	T	123	0	0	N
AT5G28050	protein_coding	cytidine/deoxycytidylate deaminase family protein	5	10045415	10045488	2	E	1	1	6	0.0209327	1	6	0.0133946	24	B	0	1	0	N
AT5G04740	protein_coding	ACT domain-containing protein	5	1369447	1369507	1	E	1	24	18	0.192933	2	8	0.399752	24	B	10	0	0	N
AT2G41470	protein_coding	embryo-specific protein-related	2	17300795	17300922	3	E	1	20	10	0.115943	7	10	0.116223	20	B	0	0	0	N
AT2G41470	protein_coding	embryo-specific protein-related	2	17300260	17300357	2	E	1	3	16	0.0119567	3	9	0.00559774	22	B	0	0	0	N
AT2G41470	protein_coding	embryo-specific protein-related	2	17299978	17300040	1	E	1	8	22	0.454906	8	9	0.0632658	22	B	0	0	0	N
AT2G41470	protein_coding	embryo-specific protein-related	2	17300123	17300156	1	E	1	8	10	0.8242	8	10	0.159816	21	T	0	0	0	N
AT5G11170	protein_coding	DEAD/DEAH box helicase, putative (RH15)	5	3554238	3554411	1	E	1	14	3	0.341601	10	3	0.369379	18	B	32	0	0	N
AT2G07360	protein_coding	SH3 domain-containing protein	2	3056716	3057007	7	E	1	24	7	0.690491	9	7	0.566304	24	TS	3	0	0	N
AT2G07360	protein_coding	SH3 domain-containing protein	2	3053590	3053711	3	E	1	21	7	0.393988	11	7	0.0180516	24	B	3	0	0	N
AT2G07360	protein_coding	SH3 domain-containing protein	2	3055340	3055447	3	E	1	16	3	0.233872	11	3	0.53204	21	B	3	0	0	N
AT2G07360	protein_coding	SH3 domain-containing protein	2	3053836	3053932	2	E	1	16	6	0.169933	3	6	0.615075	16	S	3	0	0	N
AT2G07360	protein_coding	SH3 domain-containing protein	2	3054208	3054303	3	E	1	22	8	0.0602427	4	8	0.47544	22	B	3	0	0	N
AT2G07360	protein_coding	SH3 domain-containing protein	2	3056240	3056333	2	E	1	21	1	0.205924	11	1	0.184105	19	B	4	0	0	N
AT2G07360	protein_coding	SH3 domain-containing protein	2	3055039	3055102	1	E	1	19	1	0.260592	9	1	0.196514	19	B	3	0	0	N
AT2G07360	protein_coding	SH3 domain-containing protein	2	3056428	3056488	1	E	1	16	3	0.225844	11	3	0.190664	16	B	3	0	0	N
AT3G45300	protein_coding	IVD (ISOVALERYL-COA-DEHYDROGENASE)	3	16635147	16635205	1	E	1	22	8	0.696749	2	8	0.48668	22	T	7	0	0	N
AT1G01140	protein_coding	CIPK9 (CBL-INTERACTING PROTEIN KINASE 9); kinase	1	66834	66897	1	E	1	13	5	0.294454	1	5	0.568884	22	S	9	0	0	N
AT4G34070	protein_coding	calcium ion binding	4	16324756	16324859	1	E	1	12	3	0.3542	7	3	0.435305	20	B	9	0	0	N
AT4G34070	protein_coding	calcium ion binding	4	16325835	16325902	1	E	1	7	22	0.0742632	7	11	0.0468201	16	B	0	0	0	N
AT1G18070	protein_coding	EF-1-alpha-related GTP-binding protein, putative	1	6217572	6217647	1	E	1	22	8	0.318269	2	8	0.46135	20	B	9	0	0	N
AT5G01010	protein_coding		5	2871	2934	1	E	1	1	20	0.226798	1	8	0.159555	22	B	64	0	0	N
AT1G56450	protein_coding	PBG1 (20S proteasome beta subunit G1); peptidase	1	21145922	21145999	1	E	1	23	15	0.29878	10	8	0.219168	23	B	47	0	0	N
AT4G25720	protein_coding	glutamine cyclotransferase family protein	4	13101605	13101670	1	E	1	15	6	0.636682	2	6	0.408679	23	B	7	0	0	N
AT5G03040	protein_coding	IQD2 (IQ-domain 2); calmodulin binding	5	712345	712417	1	E	1	24	11	0.308719	2	11	0.41534	24	B	33	0	0	N
AT5G35210	protein_coding	peptidase M50 family protein / sterol-regulatory element binding protein (SREBP) site 2 protease family protein	5	13497730	13498392	17	E	1	9	18	0.150495	9	4	0.0813718	22	B	0	0	0	N
AT5G07090	protein_coding	40S ribosomal protein S4 (RPS4B)	5	2202535	2202634	2	E	1	24	12	0.215071	4	9	0.397141	24	B	1	1	1	N
AT4G26480	protein_coding	KH domain-containing protein	4	13377727	13377969	6	E	1	11	2	0.799486	11	2	0.601782	20	TS	0	0	0	N
AT4G26480	protein_coding	KH domain-containing protein	4	13378059	13378264	6	E	1	11	21	0.0317617	11	4	0.00150169	24	B	0	0	0	N
AT1G73350	protein_coding		1	27580561	27580626	1	E	1	2	18	0.670285	2	6	0.602147	23	S	5	0	0	N
AT1G63810	protein_coding		1	23679052	23679231	4	E	1	22	19	0.236746	10	1	0.6974	18	S	1	0	0	N
AT1G63810	protein_coding		1	23677909	23678060	4	E	1	24	5	0.0890638	2	5	0.640653	20	S	0	0	0	N
AT2G15910	protein_coding	CSL zinc finger domain-containing protein	2	6940357	6940492	3	E	1	9	17	0.958048	9	4	0.3912	19	T	0	0	0	N
AT3G12670	protein_coding	EMB2742 (EMBRYO DEFECTIVE 2742); CTP synthase	3	4022621	4022672	1	E	1	16	9	0.199482	6	9	0.526446	24	B	2	0	0	N
AT4G10970	protein_coding		4	6721659	6721724	1	E	1	9	5	0.592221	9	5	0.428812	24	B	20	0	0	N
AT1G55140	protein_coding	RNA binding / ribonuclease III	1	20576677	20576734	1	E	1	16	2	0.109856	10	2	0.0771382	16	B	0	0	0	N
AT2G41945	protein_coding		2	17516969	17517043	2	E	1	1	22	0.596912	1	4	0.606555	20	S	1	0	0	N
AT3G13450	protein_coding	DIN4 (DARK INDUCIBLE 4); 3-methyl-2-oxobutanoate dehydrogenase (2-methylpropanoyl-transferring)	3	4383127	4383196	1	E	1	15	8	0.529596	3	8	0.547763	23	S	9	0	0	N
AT5G48630	protein_coding	cyclin family protein	5	19739906	19739951	1	E	1	14	24	0.398654	8	5	0.425265	24	B	3	0	0	N
AT2G42070	protein_coding	ATNUDT23 (Arabidopsis thaliana Nudix hydrolase homolog 23); hydrolase	2	17557524	17557601	1	E	1	15	23	0.0544425	2	7	0.257627	15	B	1	0	0	N
AT2G26590	protein_coding	adhesion regulating molecule family	2	11319880	11319959	1	E	1	4	22	0.130833	4	3	0.388054	15	B	5	0	0	N
AT3G55920	protein_coding	peptidyl-prolyl cis-trans isomerase, putative / cyclophilin, putative / rotamase, putative	3	20755646	20755716	1	E	1	22	24	0.045565	3	11	0.208803	22	B	2	0	0	N
AT1G12750	protein_coding	rhomboid family protein	1	4346843	4346916	1	E	1	20	2	0.202484	11	2	0.413738	20	B	3	0	0	N
AT1G79350	protein_coding	EMB1135 (EMBRYO DEFECTIVE 1135); DNA binding	1	29855991	29856173	5	E	1	22	2	0.363254	4	2	0.662543	21	S	0	0	0	N
AT1G79350	protein_coding	EMB1135 (EMBRYO DEFECTIVE 1135); DNA binding	1	29857248	29857422	5	E	1	22	20	0.323494	9	4	0.591714	22	S	0	0	0	N
AT1G79350	protein_coding	EMB1135 (EMBRYO DEFECTIVE 1135); DNA binding	1	29855379	29855512	3	E	1	22	10	0.247633	6	10	0.592089	22	S	0	0	0	N
AT1G79350	protein_coding	EMB1135 (EMBRYO DEFECTIVE 1135); DNA binding	1	29852591	29852689	2	E	1	20	3	0.26087	1	3	0.426726	23	B	0	0	0	N
AT1G79350	protein_coding	EMB1135 (EMBRYO DEFECTIVE 1135); DNA binding	1	29855048	29855109	1	E	1	22	8	0.324018	11	8	0.53325	22	B	0	0	0	N
AT4G27820	protein_coding	glycosyl hydrolase family 1 protein	4	13859715	13859787	1	E	1	22	4	0.319528	10	4	0.331065	22	B	0	0	0	N
AT4G00530	protein_coding	unknown protein	4	233289	233342	1	E	1	5	22	0.387777	5	9	0.0586339	23	B	0	0	0	N
AT2G18290	protein_coding	anaphase-promoting complex, subunit 10 family / APC10 family	2	7956838	7956899	1	E	1	12	20	0.111154	3	7	0.113894	23	B	7	0	0	N
AT3G60410	protein_coding		3	22343760	22344087	9	E	1	13	24	0.00898427	4	9	0.0901389	15	B	2	0	0	N
AT4G37460	protein_coding	binding	4	17615181	17615291	2	E	1	22	3	0.484967	4	3	0.422419	22	B	4	0	0	N
AT5G53120	protein_coding	SPDS3 (SPERMIDINE SYNTHASE 3)	5	21552310	21552382	1	E	1	3	20	0.129983	3	8	0.072311	23	B	0	0	0	N
AT5G53120	protein_coding	SPDS3 (SPERMIDINE SYNTHASE 3)	5	21552490	21552536	1	E	1	6	12	0.265152	6	4	0.11021	22	B	1	1	1	N
AT5G09380	protein_coding	DNA-directed RNA polymerase III RPC4 family protein	5	2912697	2912734	1	E	1	20	6	0.449956	3	6	0.389999	18	B	0	0	0	N
AT5G47730	protein_coding	SEC14 cytosolic factor, putative / polyphosphoinositide-binding protein, putative	5	19352797	19352857	1	E	1	18	4	0.167564	6	4	0.396151	24	B	7	0	0	N
AT5G51070	protein_coding	ERD1 (EARLY RESPONSIVE TO DEHYDRATION 1); ATP binding / ATPase	5	20783677	20783959	7	E	1	13	7	0.978369	4	7	0.0041967	19	T	5	0	0	N
AT3G52120	protein_coding	SWAP (Suppressor-of-White-APricot)/surp domain-containing protein / D111/G-patch domain-containing protein	3	19342131	19342326	5	E	1	13	19	0.561247	9	8	0.756787	19	S	6	0	0	N
AT3G51040	protein_coding	RTH (RTE1-HOMOLOG)	3	18964167	18964347	4	E	1	21	23	0.427912	5	8	0.633789	23	S	1	1	1	N
AT1G53380	protein_coding		1	19919509	19919627	2	E	1	23	19	0.59187	2	6	0.770973	19	S	3	0	0	N
AT2G14170	protein_coding	ALDH6B2 (Aldehyde dehydrogenase 6B2); 3-chloroallyl aldehyde dehydrogenase	2	5988019	5988098	1	E	1	8	12	0.0669408	8	1	0.0554742	23	B	18	0	0	N
AT5G20180	protein_coding	ribosomal protein L36 family protein	5	6811097	6811171	1	E	1	24	23	0.297001	5	10	0.547593	23	S	2	1	1	N
AT1G31800	protein_coding	CYP97A3/LUT5 (CYTOCHROME P450-TYPE MONOOXYGENASE 97A3); carotene beta-ring hydroxylase/ oxygen binding	1	11397087	11397159	1	E	1	21	19	0.0639357	1	9	0.223407	21	B	6	0	0	N
AT4G24810	protein_coding	ABC1 family protein	4	12788426	12788555	2	E	1	14	8	0.720953	4	8	0.759747	22	TS	3	0	0	N
AT4G08350	protein_coding	KOW domain-containing transcription factor family protein	4	5290888	5290943	1	E	1	4	5	0.665268	4	5	0.189648	24	B	6	0	0	N
AT3G13870	protein_coding	RHD3 (ROOT HAIR DEFECTIVE 3)	3	4569023	4569080	1	E	1	9	23	0.591214	9	1	0.316779	16	B	3	0	0	N
AT4G25315	protein_coding	Expressed protein	4	12952405	12952462	1	E	1	7	20	0.481689	7	9	0.133165	20	B	1	0	0	N
AT5G12040	protein_coding	carbon-nitrogen hydrolase family protein	5	3887137	3887442	7	E	1	23	7	0.233265	3	7	0.284811	23	B	7	0	0	N
AT1G73600	protein_coding	phosphoethanolamine N-methyltransferase	1	27674391	27674499	2	E	1	24	1	0.14369	11	1	0.782526	24	S	0	0	0	N
AT5G28020	protein_coding	ATCYSD2 (Arabidopsis thaliana cysteine synthase D2); cysteine synthase	5	10028131	10028189	1	E	1	15	9	0.512774	4	9	0.436656	20	B	4	0	0	N
AT5G28020	protein_coding	ATCYSD2 (Arabidopsis thaliana cysteine synthase D2); cysteine synthase	5	10028131	10028183	1	E	1	15	1	0.544668	4	1	0.414734	20	B	6	0	0	N
AT3G54830	protein_coding	amino acid transporter family protein	3	20323546	20323610	1	E	1	5	20	0.496585	5	2	0.0183572	23	B	0	0	0	N
AT4G38280	protein_coding		4	17942024	17942377	7	E	1	23	20	0.184918	7	10	0.731222	19	S	12	0	0	N
AT3G28730	protein_coding	ATHMG (HIGH MOBILITY GROUP); transcription factor	3	10787204	10787288	1	E	1	24	11	0.197496	8	11	0.322737	24	B	4	0	0	N
AT1G63010	protein_coding	SPX (SYG1/Pho81/XPR1) domain-containing protein	1	23355988	23356063	2	E	1	23	1	0.531579	2	1	0.484483	18	B	1	0	0	N
AT2G25850	protein_coding	nucleotidyltransferase family protein	2	11036463	11036526	1	E	1	12	7	0.689455	1	7	0.233663	21	T	5	0	0	N
AT5G23420	protein_coding	HMGB6 (High mobility group B 6); transcription factor	5	7889762	7889845	1	E	1	9	15	0.434113	9	4	0.115651	20	B	5	0	0	N
AT1G18200	protein_coding	AtRABA6b (Arabidopsis Rab GTPase homolog A6b); GTP binding	1	6266431	6266655	6	E	1	21	11	0.912379	5	11	0.693998	23	TS	1	0	0	N
AT3G49640	protein_coding	FAD binding / catalytic/ tRNA dihydrouridine synthase	3	18413749	18413855	2	E	1	1	20	0.281108	1	9	0.140568	20	B	0	0	0	N
AT1G20950	protein_coding	pyrophosphate--fructose-6-phosphate 1-phosphotransferase-related / pyrophosphate-dependent 6-phosphofructose-1-kinase-related	1	7300033	7300101	1	E	1	5	23	0.607311	5	8	0.625482	23	S	4	0	0	N
AT1G76990	protein_coding	ACR3 (ACT Domain Repeat 3)	1	28938434	28938480	1	E	1	1	11	0.859346	1	11	0.704319	20	TS	36	0	0	N
AT4G23470	protein_coding	hydroxyproline-rich glycoprotein family protein	4	12249480	12249885	11	E	1	21	24	0.71617	9	2	0.96086	16	TS	56	0	0	N
AT1G16470	protein_coding	PAB1 (PROTEASOME SUBUNIT PAB1); peptidase	1	5623091	5623157	1	E	1	14	16	0.492769	6	8	0.668218	16	S	39	0	0	N
AT3G61620	protein_coding	RRP41 (Ribosomal RNA Processing 41); 3'-5'-exoribonuclease/ RNA binding	3	22813831	22813896	1	E	1	24	3	0.59966	9	3	0.543235	20	S	6	0	0	N
AT2G40010	protein_coding	60S acidic ribosomal protein P0 (RPP0A)	2	16717090	16717159	1	E	1	20	23	0.522523	6	4	0.704637	23	S	0	0	0	N
AT2G16365	protein_coding	F-box family protein	2	7084900	7085363	9	E	1	1	14	0.0156128	1	2	0.0020005	20	B	2	0	0	N
AT1G08820	protein_coding	VAP27-2 (VAMP/SYNAPTOBREVIN-ASSOCIATED PROTEIN 27-2); structural molecule	1	2824794	2824918	2	E	1	11	9	0.901905	11	9	0.599023	24	TS	1	1	1	N
AT3G04240	protein_coding	SEC (SECRET AGENT); transferase, transferring glycosyl groups	3	1119744	1119795	1	E	1	14	23	0.0844455	1	4	0.679018	24	S	4	0	0	N
AT4G05120	protein_coding	ENT3/FUR1 (FUDR RESISTANT 1); nucleoside transmembrane transporter	4	2634568	2634673	2	E	1	22	18	0.611469	11	3	0.688895	18	S	3	0	0	N
AT4G04940	protein_coding	transducin family protein / WD-40 repeat family protein	4	2515372	2515548	5	E	1	22	10	0.91921	1	10	0.125818	19	T	2	0	0	N
AT3G27300	protein_coding	G6PD5 (GLUCOSE-6-PHOSPHATE DEHYDROGENASE 5); glucose-6-phosphate dehydrogenase	3	10087648	10087725	2	E	1	6	15	0.196111	6	1	0.0844463	21	B	1	1	1	N
AT5G25770	protein_coding		5	8971313	8971832	12	E	1	16	11	0.764985	4	11	0.702024	16	TS	5	0	0	N
AT5G25770	protein_coding		5	8970765	8970894	3	E	1	9	3	0.739665	9	3	0.378688	20	T	28	0	0	N
AT5G25770	protein_coding		5	8970981	8971062	1	E	1	6	16	0.0753047	6	10	0.0328614	15	B	31	0	0	N
AT1G56500	protein_coding	haloacid dehalogenase-like hydrolase family protein	1	21166762	21166838	1	E	1	6	2	0.628831	6	2	0.327152	19	B	2	0	0	N
AT1G56500	protein_coding	haloacid dehalogenase-like hydrolase family protein	1	21166509	21166561	1	E	1	21	5	0.214319	7	5	0.467849	23	B	2	0	0	N
AT1G30270	protein_coding	CIPK23 (CBL-INTERACTING PROTEIN KINASE 23); kinase	1	10655930	10656002	1	E	1	10	14	0.321875	10	5	0.196298	24	B	4	0	0	N
AT2G23370	protein_coding		2	9961599	9961674	1	E	1	3	22	0.17486	3	7	0.0421336	15	B	8	0	0	N
AT3G19420	protein_coding	phosphoric monoester hydrolase	3	6734158	6734235	1	E	1	14	10	0.200178	1	10	0.565663	24	S	6	0	0	N
AT4G11830	protein_coding	PLDGAMMA2; phospholipase D	4	7118192	7118309	1	E	1	19	9	0.527812	11	9	0.356045	23	B	2	0	0	N
AT5G62530	protein_coding	ALDH12A1 (Aldehyde dehydrogenase 12A1); 1-pyrroline-5-carboxylate dehydrogenase/ 3-chloroallyl aldehyde dehydrogenase	5	25119332	25119390	1	E	1	1	17	0.0913862	1	7	0.0446708	18	B	7	0	0	N
AT2G26210	protein_coding	ankyrin repeat family protein	2	11165392	11165450	1	E	1	4	24	0.514253	4	6	0.602515	19	S	11	0	0	N
AT1G14610	protein_coding	TWN2 (TWIN 2); ATP binding / aminoacyl-tRNA ligase	1	5012890	5012956	1	E	1	22	9	0.568629	1	9	0.285758	22	B	3	0	0	N
AT4G12030	protein_coding	bile acid:sodium symporter family protein	4	7211476	7211607	3	E	1	14	9	0.877939	6	9	0.41266	16	T	3	0	0	N
AT4G12030	protein_coding	bile acid:sodium symporter family protein	4	7211350	7211406	1	E	1	21	10	0.550915	5	10	0.565874	19	S	7	0	0	N
AT4G12030	protein_coding	bile acid:sodium symporter family protein	4	7211207	7211255	1	E	1	7	15	0.538988	7	5	0.310391	20	B	7	0	0	N
AT1G72510	protein_coding		1	27307401	27307467	1	E	1	23	16	0.0514771	7	3	0.362751	23	B	2	0	0	N
AT5G14280	protein_coding	DNA-binding storekeeper protein-related	5	4609434	4609734	8	E	1	2	20	0.94039	2	4	0.857445	21	TS	0	0	0	N
AT3G18000	protein_coding	NMT1 (N-METHYLTRANSFERASE 1); phosphoethanolamine N-methyltransferase	3	6156076	6156218	3	E	1	24	4	0.786698	7	4	0.295211	23	T	10	0	0	N
AT2G17280	protein_coding	phosphoglycerate/bisphosphoglycerate mutase family protein	2	7520710	7520790	2	E	1	9	4	0.836816	9	4	0.735796	19	TS	8	0	0	N
AT2G17280	protein_coding	phosphoglycerate/bisphosphoglycerate mutase family protein	2	7521716	7521761	1	E	1	18	8	0.557655	1	8	0.41086	19	B	6	0	0	N
AT1G63110	protein_coding	cell division cycle protein-related	1	23408778	23408826	1	E	1	14	19	0.446666	9	1	0.518364	19	B	7	0	0	N
AT5G27840	protein_coding	TOPP8 (Type one serine/threonine protein phosphatase 8); protein serine/threonine phosphatase	5	9863416	9863510	2	E	1	3	24	0.0105075	3	9	0.00711773	24	B	1	1	1	N
AT3G49430	protein_coding	SRP34A (SER/ARG-RICH PROTEIN 34A); RNA binding	3	18345443	18345702	6	E	1	6	24	0.406751	6	11	0.126228	16	B	2	0	0	N
AT3G52390	protein_coding	tatD-related deoxyribonuclease family protein	3	19435645	19435703	1	E	1	14	10	0.40778	3	10	0.559582	16	S	2	0	0	N
AT5G08080	protein_coding	SYP132 (syntaxin 132); SNAP receptor	5	2589005	2589062	1	E	1	2	16	0.650676	2	4	0.498972	16	B	9	0	0	N
AT1G05410	protein_coding		1	1587204	1587277	2	E	1	1	3	0.615825	1	3	0.513902	15	B	1	0	0	N
AT1G71820	protein_coding		1	27014131	27014220	2	E	1	22	10	0.121842	9	10	0.714018	18	S	4	0	0	N
AT4G24550	protein_coding	clathrin adaptor complexes medium subunit family protein	4	12676279	12676374	2	E	1	2	9	0.680508	2	9	0.120473	20	B	9	0	0	N
AT1G22950	protein_coding	oxidoreductase, acting on paired donors, with incorporation or reduction of molecular oxygen, 2-oxoglutarate as one donor, and incorporation of one atom each of oxygen into both donors	1	8126715	8126763	1	E	1	14	19	0.48111	9	3	0.715156	20	S	2	0	0	N
AT3G07580	protein_coding		3	2421386	2421439	1	E	1	3	24	0.456653	3	5	0.23434	23	B	4	0	0	N
AT2G44920	protein_coding	thylakoid lumenal 15 kDa protein, chloroplast	2	18532588	18532684	2	E	1	4	20	0.481421	4	1	0.76214	20	S	8	0	0	N
AT1G47740	protein_coding		1	17570319	17570380	2	E	1	1	9	0.664558	1	9	0.335646	21	B	33	0	0	N
AT1G75210	protein_coding	5' nucleotidase family protein	1	28229066	28229144	2	E	1	23	7	0.302169	10	7	0.325172	22	B	2	0	0	N
AT4G01120	protein_coding	GBF2 (G-BOX BINDING FACTOR 2); DNA binding / transcription factor	4	483417	483498	1	E	1	11	18	0.805264	11	3	0.445249	18	T	13	0	0	N
AT4G14710	protein_coding	ATARD2; acireductone dioxygenase [iron(II)-requiring]/ metal ion binding	4	8427169	8427486	8	E	1	7	4	0.854204	7	4	0.550701	16	TS	2	0	0	N
AT4G14710	protein_coding	ATARD2; acireductone dioxygenase [iron(II)-requiring]/ metal ion binding	4	8427422	8427486	1	E	1	14	23	0.78898	7	4	0.743207	23	TS	2	0	0	N
AT1G75060	protein_coding		1	28185319	28185388	1	E	1	4	12	0.205123	4	8	0.0562843	21	B	20	0	0	N
AT5G47040	protein_coding	Lon protease homolog 1, mitochondrial (LON)	5	19114027	19114207	4	E	1	21	6	0.596367	3	6	0.475648	20	B	2	0	0	N
AT2G20625	protein_coding		2	8903493	8903582	2	E	1	8	15	0.0722485	8	2	0.0465297	16	B	0	0	0	N
AT2G20625	protein_coding		2	8903664	8903745	1	E	1	9	14	0.453108	9	1	0.109166	16	B	0	0	0	N
AT3G58180	protein_coding	PBS lyase HEAT-like repeat-containing protein	3	21555674	21555808	3	E	1	21	10	0.482326	1	10	0.652474	21	S	5	0	0	N
AT1G12650	protein_coding		1	4306167	4306286	3	E	1	23	19	0.41813	6	4	0.763526	19	S	5	0	0	N
AT2G35360	protein_coding	ubiquitin family protein	2	14897209	14897288	1	E	1	3	16	0.194957	3	10	0.086502	15	B	11	0	0	N
AT2G31440	protein_coding	protein binding	2	13410435	13410499	1	E	1	12	4	0.411191	3	4	0.53306	19	B	17	0	0	N
AT1G42470	protein_coding	patched family protein	1	15930055	15930206	4	E	1	4	10	0.816237	4	10	0.490507	18	T	0	0	0	N
AT1G42470	protein_coding	patched family protein	1	15929855	15929972	2	E	1	22	19	0.346708	6	8	0.313978	19	B	0	0	0	N
AT1G42470	protein_coding	patched family protein	1	15932445	15932559	3	E	1	16	10	0.80853	4	10	0.458694	20	T	0	0	0	N
AT1G42470	protein_coding	patched family protein	1	15932254	15932362	2	E	1	13	8	0.111817	11	8	0.813765	23	S	0	0	0	N
AT1G42470	protein_coding	patched family protein	1	15931485	15931581	2	E	1	18	10	0.531683	11	10	0.464403	18	B	0	0	0	N
AT1G42470	protein_coding	patched family protein	1	15931257	15931341	2	E	1	15	23	0.516923	3	8	0.461127	23	B	0	0	0	N
AT1G42470	protein_coding	patched family protein	1	15933791	15933875	2	E	1	16	24	0.510531	11	9	0.582439	24	S	0	0	0	N
AT1G42470	protein_coding	patched family protein	1	15934118	15934195	2	E	1	12	10	0.606125	8	10	0.594375	20	S	0	0	0	N
AT1G42470	protein_coding	patched family protein	1	15935439	15935505	1	E	1	4	20	0.465043	4	3	0.650912	20	S	0	0	0	N
AT1G42470	protein_coding	patched family protein	1	15936518	15936576	1	E	1	23	2	0.483153	1	2	0.380883	24	B	1	0	0	N
AT4G23760	protein_coding	unknown protein	4	12380563	12380820	6	E	1	19	23	0.00371742	4	5	0.00297445	23	B	0	0	0	N
AT3G28956	protein_coding	catalytic/ nucleotide binding	3	10982735	10982830	2	E	1	13	7	0.174487	2	7	0.307056	19	B	1	0	0	N
AT1G54360	protein_coding	TAF6B1/TAF6B2/TAF6B3/TAF6B4 (TBP-ASSOCIATED FACTOR 6B1); RNA polymerase II transcription factor/ transcription initiation factor	1	20294456	20294543	2	E	1	21	4	0.512683	1	4	0.326636	24	B	11	0	0	N
AT3G46590	protein_coding	TRFL1 (TRF-LIKE 1); DNA binding	3	17165664	17165727	1	E	1	21	16	0.60989	2	11	0.352077	21	B	2	0	0	N
AT5G16140	protein_coding	peptidyl-tRNA hydrolase family protein	5	5271328	5271543	3	E	1	24	18	0.509719	6	10	0.417273	18	B	5	0	0	N
AT3G59320	protein_coding	integral membrane protein, putative	3	21936506	21936589	2	E	1	14	24	0.35831	10	8	0.907806	24	S	0	0	0	N
AT3G59320	protein_coding	integral membrane protein, putative	3	21936704	21936781	1	E	1	20	23	0.256103	1	9	0.763291	23	S	0	0	0	N
AT3G05220	protein_coding	heavy-metal-associated domain-containing protein	3	1488953	1489029	1	E	1	2	14	0.573565	2	6	0.654459	22	S	5	0	0	N
AT3G43960	protein_coding	cysteine proteinase, putative	3	15785511	15785649	4	E	1	8	4	0.764156	8	4	0.709167	23	TS	3	0	0	N
AT1G72440	protein_coding	EDA25 (embryo sac development arrest 25); binding	1	27276339	27276451	2	E	1	24	8	0.725872	2	8	0.315582	23	T	0	0	0	N
AT1G48460	protein_coding		1	17915322	17915365	1	E	1	1	20	0.807721	1	8	0.249841	24	T	3	0	0	N
AT1G70790	protein_coding	C2 domain-containing protein	1	26704384	26704500	3	E	1	21	20	0.772347	10	3	0.637516	20	TS	5	0	0	N
AT1G35320	protein_coding		1	12961577	12961661	2	E	1	4	5	0.448677	4	5	0.0368136	17	B	0	0	0	N
AT2G26460	protein_coding	RED family protein	2	11265567	11265617	1	E	1	13	3	0.62661	11	3	0.632409	23	S	5	0	0	N
AT3G47630	protein_coding		3	17575564	17575633	1	E	1	24	10	0.217289	3	10	0.544211	24	S	1	0	0	N
AT2G24050	protein_coding	MIF4G domain-containing protein / MA3 domain-containing protein	2	10234364	10234452	1	E	1	9	13	0.106769	9	5	0.0920563	23	B	4	0	0	N
AT2G27350	protein_coding	OTU-like cysteine protease family protein	2	11707842	11707921	1	E	1	13	10	0.495798	3	10	0.39268	24	B	6	0	0	N
AT1G54390	protein_coding	PHD finger protein-related	1	20310393	20310465	1	E	1	21	3	0.515907	9	3	0.483813	20	B	8	0	0	N
AT1G54390	protein_coding	PHD finger protein-related	1	20309819	20309883	1	E	1	21	7	0.654712	3	7	0.447648	21	B	13	0	0	N
AT1G08190	protein_coding	vacuolar assembly protein, putative (VPS41)	1	2570705	2570768	1	E	1	23	10	0.705187	3	10	0.493761	24	T	0	0	0	N
AT4G39960	protein_coding	DNAJ heat shock family protein	4	18535163	18535212	1	E	1	6	17	0.0627609	6	10	0.0344073	24	B	3	0	0	N
AT2G03980	protein_coding	GDSL-motif lipase/hydrolase family protein	2	1259389	1259453	1	E	1	5	16	0.17098	5	9	0.118379	17	B	4	0	0	N
AT1G53710	protein_coding	protein serine/threonine phosphatase	1	20058120	20058178	1	E	1	13	22	0.540218	10	5	0.666021	23	S	4	0	0	N
AT2G22400	protein_coding	NOL1/NOP2/sun family protein	2	9514400	9514486	1	E	1	22	6	0.689114	3	6	0.749446	23	TS	2	0	0	N
AT2G05830	protein_coding	eukaryotic translation initiation factor 2B family protein / eIF-2B family protein	2	2229908	2229964	1	E	1	1	24	0.413385	1	9	0.197331	21	B	44	0	0	N
AT4G03500	protein_coding	ankyrin repeat family protein	4	1554384	1555130	20	E	1	4	20	0.97789	4	7	0.0466297	15	T	0	0	0	N
AT4G03500	protein_coding	ankyrin repeat family protein	4	1555220	1555759	14	E	1	4	23	0.0683014	4	11	0.00218061	22	B	0	0	0	N
AT5G65440	protein_coding		5	26171124	26171396	6	E	1	22	17	0.571621	1	9	0.65896	17	S	3	0	0	N
AT5G65440	protein_coding		5	26170916	26171022	2	E	1	16	14	0.403703	4	11	0.77139	16	S	2	0	0	N
AT5G65440	protein_coding		5	26169601	26169690	2	E	1	22	3	0.215328	8	3	0.248974	22	B	4	0	0	N
AT5G65440	protein_coding		5	26170740	26170828	2	E	1	22	11	0.419485	4	11	0.625575	22	S	2	0	0	N
AT4G02570	protein_coding	ATCUL1 (CULLIN 1)	4	1128758	1128859	2	E	1	23	19	0.520908	4	6	0.851414	19	S	9	0	0	N
AT4G02570	protein_coding	ATCUL1 (CULLIN 1)	4	1128761	1128859	2	E	1	23	19	0.504813	4	6	0.856424	19	S	1	0	0	N
AT3G27180	protein_coding		3	10029950	10030034	1	E	1	13	8	0.32317	9	8	0.636528	17	S	1	0	0	N
AT4G17910	protein_coding	zinc finger (C3HC4-type RING finger) family protein / pentatricopeptide (PPR) repeat-containing protein	4	9957268	9957457	2	E	1	16	13	0.439772	10	2	0.591362	16	S	0	0	0	N
AT5G03330	protein_coding	OTU-like cysteine protease family protein	5	809216	809301	1	E	1	21	10	0.746423	9	10	0.764698	24	TS	2	0	0	N
AT4G16990	protein_coding	disease resistance protein (TIR-NBS class), putative	4	9560835	9561012	4	E	1	1	10	0.490979	1	10	0.323843	22	B	2	1	1	N
AT1G14170	protein_coding	KH domain-containing protein	1	4845222	4845280	1	E	1	21	19	0.496212	1	10	0.726735	22	S	6	0	0	N
AT4G09490	protein_coding	RNase H domain-containing protein	4	6016090	6016143	1	E	1	6	8	0.066356	6	8	0.0262136	24	B	0	0	0	N
AT5G45280	protein_coding	pectinacetylesterase, putative	5	18364088	18364201	2	E	1	2	9	0.57118	2	9	0.458626	24	B	19	0	0	N
AT5G11950	protein_coding		5	3855059	3855184	2	E	1	22	17	0.587836	2	10	0.415525	22	B	0	0	0	N
AT2G36670	protein_coding	aspartyl protease family protein	2	15372784	15372858	1	E	1	12	17	0.109063	7	10	0.426703	17	B	0	0	0	N
AT4G26160	protein_coding	thioredoxin family protein	4	13255896	13256079	5	E	1	1	19	0.102752	1	9	0.701996	19	S	6	0	0	N
AT2G26100	protein_coding	galactosyltransferase family protein	2	11123881	11123981	2	E	1	13	19	0.322762	1	6	0.55038	19	S	1	0	0	N
AT3G59950	protein_coding	autophagy 4b (APG4b)	3	22155758	22156347	15	E	1	2	24	0.913259	2	10	0.327109	15	T	0	0	0	N
AT2G37680	protein_coding		2	15811229	15811303	1	E	1	22	5	0.103647	2	5	0.406768	22	B	3	0	0	N
AT2G37680	protein_coding		2	15810954	15811017	1	E	1	1	18	0.278791	1	2	0.126602	22	B	3	0	0	N
AT2G32150	protein_coding	haloacid dehalogenase-like hydrolase family protein	2	13666458	13666556	2	E	1	23	18	0.730207	1	8	0.535516	18	T	21	0	0	N
AT5G40780	protein_coding	LHT1 (LYSINE HISTIDINE TRANSPORTER 1); amino acid transmembrane transporter	5	16344039	16344108	1	E	1	4	6	0.757341	4	6	0.465551	15	T	31	0	0	N
AT5G05210	protein_coding	nucleolar matrix protein-related	5	1548150	1548223	1	E	1	20	15	0.539597	10	7	0.516427	19	B	12	0	0	N
AT4G12720	protein_coding	AtNUDT7 (ARABIDOPSIS THALIANA NUDIX HYDROLASE HOMOLOG 7); hydrolase/ nucleoside-diphosphatase	4	7487683	7487857	4	E	1	22	24	0.603559	9	8	0.811104	23	S	46	0	0	N
AT4G12720	protein_coding	AtNUDT7 (ARABIDOPSIS THALIANA NUDIX HYDROLASE HOMOLOG 7); hydrolase/ nucleoside-diphosphatase	4	7487538	7487592	1	E	1	23	21	0.0857031	6	3	0.457703	23	B	3	0	0	N
AT1G79700	protein_coding	ovule development protein, putative	1	29996981	29997055	2	E	1	6	24	0.609046	6	4	0.332815	20	B	5	0	0	N
AT5G64760	protein_coding	26S proteasome regulatory subunit, putative (RPN5)	5	25911548	25911626	1	E	1	14	24	0.322072	11	4	0.857006	24	S	2	0	0	N
AT4G31350	protein_coding		4	15212930	15213025	2	E	1	24	13	0.620707	7	1	0.713804	23	S	0	0	0	N
AT4G23430	protein_coding	short-chain dehydrogenase/reductase (SDR) family protein	4	12230765	12230844	1	E	1	15	24	0.572414	2	5	0.785245	24	S	4	0	0	N
AT1G08920	protein_coding	sugar transporter, putative	1	2867686	2867749	1	E	1	7	19	0.269029	7	9	0.209502	19	B	7	0	0	N
AT2G28320	protein_coding	pleckstrin homology (PH) domain-containing protein / lipid-binding START domain-containing protein	2	12102503	12102578	1	E	1	20	8	0.670794	2	8	0.0581722	15	B	2	0	0	N
AT2G28320	protein_coding	pleckstrin homology (PH) domain-containing protein / lipid-binding START domain-containing protein	2	12102954	12103013	1	E	1	20	24	0.466296	4	9	0.403817	24	B	2	0	0	N
AT3G06820	protein_coding	mov34 family protein	3	2152422	2152508	1	E	1	24	19	0.50792	11	8	0.727063	19	S	2	0	0	N
AT5G56850	protein_coding		5	23004724	23004798	1	E	1	21	11	0.600428	5	11	0.448524	21	B	0	0	0	N
AT5G56850	protein_coding		5	23004895	23004947	1	E	1	21	14	0.575165	9	3	0.605046	21	S	0	0	0	N
AT5G28900	protein_coding	calcium-binding EF hand family protein	5	10928553	10928695	1	E	1	21	7	0.881305	4	7	0.694244	19	TS	2	0	0	N
AT5G66290	protein_coding		5	26496451	26496538	2	E	1	1	20	0.654564	1	3	0.5499	19	S	3	0	0	N
AT2G19940	protein_coding	semialdehyde dehydrogenase family protein	2	8620236	8620298	1	E	1	2	20	0.803962	2	4	0.398923	21	T	13	0	0	N
AT2G01090	protein_coding	ubiquinol-cytochrome C reductase complex 7.8 kDa protein, putative / mitochondrial hinge protein, putative	2	80606	80691	1	E	1	23	18	0.36665	10	5	0.49311	15	B	14	0	0	N
AT4G32420	protein_coding	peptidyl-prolyl cis-trans isomerase cyclophilin-type family protein	4	15652031	15652162	3	E	1	24	3	0.62017	9	3	0.550765	17	S	3	0	0	N
AT4G32420	protein_coding	peptidyl-prolyl cis-trans isomerase cyclophilin-type family protein	4	15651885	15651940	1	E	1	10	15	0.200228	10	7	0.0423998	18	B	6	0	0	N
AT4G32420	protein_coding	peptidyl-prolyl cis-trans isomerase cyclophilin-type family protein	4	15650991	15651030	1	E	1	12	8	0.378384	5	8	0.427987	15	B	8	0	0	N
AT4G12120	protein_coding	SEC1B; protein transporter	4	7259822	7259919	2	E	1	13	9	0.0813121	8	9	0.702919	21	S	2	0	0	N
AT4G12120	protein_coding	SEC1B; protein transporter	4	7258853	7258937	2	E	1	22	7	0.505905	4	7	0.481402	21	B	2	0	0	N
AT4G12120	protein_coding	SEC1B; protein transporter	4	7260303	7260385	2	E	1	22	9	0.479286	2	9	0.60777	19	S	3	0	0	N
AT4G12120	protein_coding	SEC1B; protein transporter	4	7260142	7260221	1	E	1	22	19	0.293811	10	3	0.259959	22	B	3	0	0	N
AT4G12120	protein_coding	SEC1B; protein transporter	4	7260009	7260060	1	E	1	22	18	0.248222	7	9	0.402113	22	B	2	0	0	N
AT5G02230	protein_coding	haloacid dehalogenase-like hydrolase family protein	5	449423	449521	2	E	1	21	6	0.71309	10	6	0.519432	22	T	20	0	0	N
AT4G04955	protein_coding	ATALN (ARABIDOPSIS ALLANTOINASE); allantoinase/ hydrolase	4	2523830	2523890	1	E	1	13	6	0.677764	10	6	0.520185	18	B	7	0	0	N
AT1G80000	protein_coding		1	30098866	30098966	2	E	1	24	6	0.803662	2	6	0.0764847	20	T	3	0	0	N
AT2G45170	protein_coding	AtATG8e (AUTOPHAGY 8E); microtubule binding	2	18631781	18631837	1	E	1	10	20	0.326534	10	7	0.338513	21	B	28	0	0	N
AT2G45170	protein_coding	AtATG8e (AUTOPHAGY 8E); microtubule binding	2	18631611	18631659	1	E	1	4	15	0.367254	4	7	0.326888	15	B	28	0	0	N
AT3G57230	protein_coding	AGL16 (AGAMOUS-LIKE 16); transcription factor	3	21191160	21191202	1	E	1	22	5	0.825396	1	5	0.655675	16	TS	1	0	0	N
AT2G24690	protein_coding	transcriptional factor B3 family protein	2	10507941	10508060	3	E	1	15	8	0.566787	2	8	0.644998	23	S	0	0	0	N
AT2G24690	protein_coding	transcriptional factor B3 family protein	2	10509768	10509866	2	E	1	8	15	0.30252	8	7	0.0548302	23	B	0	0	0	N
AT1G73430	protein_coding	sec34-like family protein	1	27608527	27608602	1	E	1	15	10	0.0896446	11	10	0.136871	15	B	6	0	0	N
AT5G55990	protein_coding	CBL2 (calcineurin B-like protein 2); calcium ion binding	5	22689379	22689539	3	E	1	12	18	0.651132	2	6	0.879116	18	S	8	0	0	N
AT5G55990	protein_coding	CBL2 (calcineurin B-like protein 2); calcium ion binding	5	22689241	22689298	1	E	1	2	18	0.181002	2	6	0.53657	18	B	6	0	0	N
AT2G25920	protein_coding		2	11062344	11062484	3	E	1	21	23	0.321912	5	6	0.329701	23	B	4	0	0	N
AT5G36210	protein_coding	serine-type peptidase	5	14268456	14268512	1	E	1	13	19	0.474426	1	7	0.660999	19	S	1	0	0	N
AT2G35620	protein_coding	leucine-rich repeat transmembrane protein kinase, putative	2	14970729	14970801	1	E	1	21	4	0.295777	1	4	0.418975	23	B	0	0	0	N
AT4G23460	protein_coding	beta-adaptin, putative	4	12246717	12246897	4	E	1	21	8	0.826739	4	8	0.0323224	22	T	2	0	0	N
AT2G08986	protein_coding		2	3628853	3628922	1	E	1	7	12	0.0814682	7	4	0.0150949	22	B	0	0	0	N
AT2G08986	protein_coding		2	3629920	3629989	1	E	1	21	19	0.0729291	8	3	0.0639496	21	B	0	0	0	N
AT5G43900	protein_coding	MYA2 (ARABIDOPSIS MYOSIN)	5	17679689	17679857	4	E	1	20	23	0.51051	8	5	0.409572	18	B	1	0	0	N
AT5G43900	protein_coding	MYA2 (ARABIDOPSIS MYOSIN)	5	17681827	17681977	3	E	1	9	18	0.670252	9	2	0.468906	18	B	0	0	0	N
AT5G43900	protein_coding	MYA2 (ARABIDOPSIS MYOSIN)	5	17683176	17683320	4	E	1	22	11	0.666667	4	11	0.599707	22	S	0	0	0	N
AT5G43900	protein_coding	MYA2 (ARABIDOPSIS MYOSIN)	5	17679128	17679189	1	E	1	21	10	0.521284	6	10	0.298408	23	B	0	0	0	N
AT5G08430	protein_coding	SWIB complex BAF60b domain-containing protein / plus-3 domain-containing protein / GYF domain-containing protein	5	2718317	2718368	1	E	1	23	24	0.0155197	6	4	0.13131	23	B	1	0	0	N
AT5G24160	protein_coding	squalene monooxygenase 1,2 / squalene epoxidase 1,2 (SQP1,2)	5	8183900	8184179	7	E	1	16	5	0.968996	3	5	0.0156938	21	T	0	0	0	N
AT1G03260	protein_coding		1	796535	796628	1	E	1	13	23	0.15003	5	6	0.738924	23	S	2	0	0	N
AT2G22190	protein_coding	trehalose-phosphatase	2	9443216	9443443	6	E	1	17	18	0.387376	2	5	0.633317	18	S	4	0	0	N
AT2G22190	protein_coding	trehalose-phosphatase	2	9442989	9443130	2	E	1	12	18	0.180456	10	1	0.335958	18	B	3	0	0	N
AT1G72420	protein_coding		1	27265510	27265591	1	E	1	3	5	0.761925	3	5	0.638073	24	TS	5	0	0	N
AT1G72420	protein_coding		1	27266796	27266861	1	E	1	7	17	0.625397	7	3	0.474008	16	B	2	0	0	N
AT2G35020	protein_coding	UTP--glucose-1-phosphate uridylyltransferase family protein	2	14765615	14765731	2	E	1	14	9	0.734692	3	9	0.698346	20	TS	7	0	0	N
AT2G27920	protein_coding	SCPL51; serine carboxypeptidase	2	11895775	11895870	2	E	1	11	24	0.709551	11	6	0.208245	24	T	7	0	0	N
AT3G12200	protein_coding	ATNEK7 (NIMA-RELATED KINASE7); kinase	3	3889458	3889505	1	E	1	12	18	0.636362	1	10	0.772563	18	S	4	0	0	N
AT4G18905	protein_coding	transducin family protein / WD-40 repeat family protein	4	10360778	10360858	2	E	1	22	16	0.379238	5	6	0.482873	16	B	10	0	0	N
AT2G18280	protein_coding	AtTLP2 (TUBBY LIKE PROTEIN 2); phosphoric diester hydrolase/ transcription factor	2	7954244	7954332	2	E	1	21	6	0.282425	2	6	0.542943	22	S	10	0	0	N
AT1G35340	protein_coding	ATP-dependent protease La (LON) domain-containing protein	1	12978058	12978127	1	E	1	21	5	0.50777	3	5	0.606225	20	S	5	0	0	N
AT1G05840	protein_coding	aspartyl protease family protein	1	1763802	1763876	1	E	1	23	18	0.332119	4	11	0.566091	15	S	1	0	0	N
AT1G09010	protein_coding	glycoside hydrolase family 2 protein	1	2898307	2898366	1	E	1	4	2	0.387949	4	2	0.198367	21	B	1	0	0	N
AT3G03560	protein_coding		3	855572	855683	2	E	1	14	8	0.80627	3	8	0.589589	23	TS	0	0	0	N
AT5G19910	protein_coding	SOH1 family protein	5	6732202	6732281	1	E	1	15	7	0.0642191	8	7	0.261924	15	B	4	0	0	N
AT4G16845	protein_coding	VRN2 (REDUCED VERNALIZATION RESPONSE 2); transcription factor	4	9477249	9477317	1	E	1	14	1	0.0786599	3	1	0.249482	16	B	3	0	0	N
AT4G23940	protein_coding	FtsH protease, putative	4	12438671	12438725	1	E	1	22	12	0.41988	4	8	0.296845	22	B	0	0	0	N
AT2G28310	protein_coding		2	12092775	12092870	2	E	1	1	19	0.169506	1	3	0.72451	19	S	1	0	0	N
AT1G80420	protein_coding	DNA repair protein, putative (XRCC1)	1	30242540	30242594	1	E	1	24	14	0.192828	11	5	0.507459	24	B	0	0	0	N
AT1G13000	protein_coding		1	4437078	4437135	1	E	1	2	10	0.800638	2	10	0.632345	24	TS	3	0	0	N
AT3G01410	protein_coding	RNase H domain-containing protein	3	153817	153869	1	E	1	12	4	0.649053	7	4	0.41451	23	B	6	0	0	N
AT5G01230	protein_coding	FtsJ-like methyltransferase family protein	5	95352	95410	1	E	1	14	19	0.589184	1	3	0.782065	20	S	5	0	0	N
AT1G33290	protein_coding	sporulation protein-related	1	12074475	12074553	2	E	1	24	20	0.658792	2	8	0.837463	19	S	4	0	0	N
AT1G02610	protein_coding	zinc finger (C3HC4-type RING finger) family protein	1	553599	553677	1	E	1	12	7	0.758758	9	7	0.465264	16	T	0	0	0	N
AT5G37790	protein_coding	protein kinase family protein	5	15026523	15026702	4	E	1	15	24	0.272293	1	8	0.538805	24	B	1	0	0	N
AT4G03080	protein_coding	kelch repeat-containing serine/threonine phosphoesterase family protein	4	1364617	1364696	2	E	1	3	17	0.641268	3	9	0.384235	16	B	5	0	0	N
AT3G03640	protein_coding	GLUC (Beta-glucosidase homolog); hydrolase, hydrolyzing O-glycosyl compounds	3	882068	882146	1	E	1	22	14	0.354053	1	3	0.753414	22	S	1	0	0	N
AT4G27630	protein_coding		4	13796535	13796636	2	E	1	14	4	0.0993295	1	4	0.563096	16	S	4	0	0	N
AT2G41790	protein_coding	peptidase M16 family protein / insulinase family protein	2	17442881	17442957	2	E	1	17	1	0.634142	4	1	0.555828	23	S	1	0	0	N
AT2G41790	protein_coding	peptidase M16 family protein / insulinase family protein	2	17442175	17442219	1	E	1	21	18	0.563548	1	3	0.611598	18	S	1	0	0	N
AT4G01880	protein_coding		4	812652	812718	1	E	1	1	15	0.398806	1	8	0.0744464	22	B	4	0	0	N
AT1G49430	protein_coding	LACS2 (LONG-CHAIN ACYL-COA SYNTHETASE 2)	1	18297269	18297345	1	E	1	2	12	0.643063	2	7	0.26797	15	B	7	0	0	N
AT1G49430	protein_coding	LACS2 (LONG-CHAIN ACYL-COA SYNTHETASE 2)	1	18295755	18295804	1	E	1	17	6	0.235192	2	6	0.686684	20	S	12	0	0	N
AT2G41700	protein_coding	ATPase, coupled to transmembrane movement of substances / amino acid transmembrane transporter	2	17395867	17396569	18	E	1	15	9	0.406022	6	9	0.540548	17	B	0	0	0	N
AT2G41700	protein_coding	ATPase, coupled to transmembrane movement of substances / amino acid transmembrane transporter	2	17401821	17402038	6	E	1	24	12	0.584148	2	4	0.794604	24	S	0	0	0	N
AT2G41700	protein_coding	ATPase, coupled to transmembrane movement of substances / amino acid transmembrane transporter	2	17401287	17401496	6	E	1	22	18	0.483546	10	9	0.56806	22	S	0	0	0	N
AT2G41700	protein_coding	ATPase, coupled to transmembrane movement of substances / amino acid transmembrane transporter	2	17391416	17391553	3	E	1	15	10	0.776553	4	10	0.625663	23	TS	5	0	0	N
AT2G41700	protein_coding	ATPase, coupled to transmembrane movement of substances / amino acid transmembrane transporter	2	17392933	17393067	3	E	1	10	17	0.081499	10	3	0.0309749	19	B	0	0	0	N
AT2G41700	protein_coding	ATPase, coupled to transmembrane movement of substances / amino acid transmembrane transporter	2	17400265	17400380	3	E	1	4	21	0.494207	4	7	0.496185	20	B	0	0	0	N
AT2G41700	protein_coding	ATPase, coupled to transmembrane movement of substances / amino acid transmembrane transporter	2	17393855	17393952	2	E	1	13	2	0.530366	4	2	0.816138	19	S	0	0	0	N
AT2G41700	protein_coding	ATPase, coupled to transmembrane movement of substances / amino acid transmembrane transporter	2	17396476	17396569	1	E	1	21	1	0.0827101	9	1	0.278153	21	B	0	0	0	N
AT2G41700	protein_coding	ATPase, coupled to transmembrane movement of substances / amino acid transmembrane transporter	2	17400937	17401024	2	E	1	23	12	0.138727	6	9	0.166683	23	B	0	1	0	N
AT2G41700	protein_coding	ATPase, coupled to transmembrane movement of substances / amino acid transmembrane transporter	2	17402861	17402941	1	E	1	1	20	0.178707	1	7	0.115222	15	B	0	0	0	N
AT2G41700	protein_coding	ATPase, coupled to transmembrane movement of substances / amino acid transmembrane transporter	2	17396858	17396930	1	E	1	21	1	0.554528	7	1	0.584542	17	S	0	0	0	N
AT2G41700	protein_coding	ATPase, coupled to transmembrane movement of substances / amino acid transmembrane transporter	2	17401134	17401195	1	E	1	13	8	0.516368	2	8	0.403032	16	B	1	1	0	N
AT5G20250	protein_coding	DIN10 (DARK INDUCIBLE 10); hydrolase, hydrolyzing O-glycosyl compounds	5	6834007	6834050	1	E	1	12	18	0.192015	4	6	0.728779	18	S	50	0	0	N
AT5G56730	protein_coding	peptidase M16 family protein / insulinase family protein	5	22967423	22967637	5	E	1	14	7	0.571259	1	7	0.0211174	23	B	0	0	0	N
AT5G56730	protein_coding	peptidase M16 family protein / insulinase family protein	5	22968182	22968356	4	E	1	14	23	0.298218	5	4	0.74439	23	S	0	0	0	N
AT5G56730	protein_coding	peptidase M16 family protein / insulinase family protein	5	22966999	22967105	2	E	1	14	19	0.144239	9	4	0.832752	19	S	0	0	0	N
AT1G07470	protein_coding	transcription factor IIA large subunit, putative / TFIIA large subunit, putative	1	2293923	2294078	1	E	1	22	23	0.418187	2	8	0.782208	23	S	7	0	0	N
AT3G54860	protein_coding	ATVPS33 (Arabidopsis thaliana vacuolar protein sorting 33); protein transporter	3	20337727	20337790	1	E	1	22	17	0.467325	1	7	0.702481	17	S	2	0	0	N
AT2G30695	protein_coding		2	13088124	13088208	2	E	1	14	5	0.782509	3	5	0.756577	20	TS	5	0	0	N
AT1G12050	protein_coding	fumarylacetoacetase, putative	1	4075026	4075089	1	E	1	20	24	0.167765	10	8	0.793511	24	S	3	0	0	N
AT5G57565	protein_coding	protein kinase family protein	5	23328440	23328512	1	E	1	21	18	0.750706	3	9	0.679784	17	TS	0	0	0	N
AT5G01810	protein_coding	CIPK15 (CBL-INTERACTING PROTEIN KINASE 15); kinase/ protein kinase	5	309736	309802	2	E	1	1	18	0.220441	1	10	0.0492111	22	B	1	0	0	N
AT3G11620	protein_coding		3	3669790	3670116	8	E	1	7	17	0.312011	7	4	0.155143	20	B	2	0	0	N
AT3G11620	protein_coding		3	3671040	3671091	1	E	1	23	7	0.22983	1	7	0.384726	18	B	6	0	0	N
AT5G50200	protein_coding	WR3 (WOUND-RESPONSIVE 3); nitrate transmembrane transporter	5	20453822	20453989	4	E	1	16	24	0.58588	4	5	0.839562	24	S	0	0	0	N
AT5G50200	protein_coding	WR3 (WOUND-RESPONSIVE 3); nitrate transmembrane transporter	5	20453840	20453989	3	E	1	16	24	0.617156	4	5	0.76748	24	S	0	0	0	N
AT4G09750	protein_coding	short-chain dehydrogenase/reductase (SDR) family protein	4	6146879	6146941	1	E	1	22	4	0.392313	3	4	0.450886	22	B	3	0	0	N
AT1G58200	protein_coding	MSL3 (MSCS-LIKE 3)	1	21556072	21556203	3	E	1	17	1	0.717997	4	1	0.491217	22	T	7	0	0	N
AT5G05470	protein_coding	EIF2 ALPHA (eukaryotic translation initiation factor 2 alpha subunit); RNA binding	5	1621076	1621133	1	E	1	22	14	0.0695786	5	10	0.096261	22	B	3	0	0	N
AT1G05620	protein_coding	inosine-uridine preferring nucleoside hydrolase family protein	1	1679600	1679716	2	E	1	14	4	0.838087	1	4	0.810449	24	TS	13	0	0	N
AT2G17410	protein_coding	ARID/BRIGHT DNA-binding domain-containing protein	2	7569012	7569058	1	E	1	22	8	0.409649	4	8	0.275854	22	B	5	0	0	N
AT3G26890	protein_coding		3	9912109	9912181	2	E	1	24	20	0.232862	7	6	0.589197	24	S	1	1	1	N
AT4G24400	protein_coding	CIPK8 (CBL-INTERACTING PROTEIN KINASE 8); kinase	4	12618829	12618919	2	E	1	13	24	0.369792	2	3	0.596727	19	S	5	0	0	N
AT5G39830	protein_coding	DEG8/DEGP8 (DEGP PROTEASE 8); peptidase/ serine-type peptidase/ trypsin	5	15961119	15961218	2	E	1	12	20	0.733914	3	1	0.342744	19	T	21	0	0	N
AT1G07615	protein_coding	GTP binding	1	2343851	2343960	2	E	1	14	19	0.556595	1	9	0.573598	19	S	0	0	0	N
AT3G60260	protein_coding	phagocytosis and cell motility protein ELMO1-related	3	22286727	22286782	1	E	1	13	9	0.0310145	2	9	0.445779	17	B	5	0	0	N
AT5G14060	protein_coding	CARAB-AK-LYS (Lysine-sensitive aspartate kinase); amino acid binding / aspartate kinase	5	4536628	4536711	1	E	1	3	2	0.464982	3	2	0.182981	23	B	3	0	0	N
AT3G09350	protein_coding	armadillo/beta-catenin repeat family protein	3	2871491	2871547	1	E	1	23	12	0.261919	2	4	0.518994	22	B	1	1	1	N
AT4G31920	protein_coding	ARR10 (ARABIDOPSIS RESPONSE REGULATOR 10); transcription factor/ two-component response regulator	4	15445436	15445513	1	E	1	18	10	0.723595	1	10	0.602131	23	TS	1	0	0	N
AT5G57110	protein_coding	ACA8 (AUTOINHIBITED CA2+ -ATPASE, ISOFORM 8); calcium-transporting ATPase/ calmodulin binding	5	23132574	23132645	1	E	1	12	8	0.376175	1	8	0.652028	23	S	2	0	0	N
AT3G22880	protein_coding	ATDMC1 (RECA-LIKE GENE); ATP binding / DNA-dependent ATPase/ damaged DNA binding	3	8099971	8100063	2	E	1	10	3	0.664348	10	3	0.552586	23	S	4	0	0	N
AT3G22880	protein_coding	ATDMC1 (RECA-LIKE GENE); ATP binding / DNA-dependent ATPase/ damaged DNA binding	3	8099256	8099302	1	E	1	21	16	0.635511	1	4	0.620478	16	S	0	0	0	N
AT4G16880	protein_coding	disease resistance protein-related	4	9498766	9498897	3	E	1	7	4	0.963956	7	4	0.937872	23	TS	0	0	0	N
AT2G32880	protein_coding	meprin and TRAF homology domain-containing protein / MATH domain-containing protein	2	13957334	13957464	3	E	1	3	11	0.913621	3	11	0.608534	24	TS	4	0	0	N
AT5G03160	protein_coding	DNAJ heat shock N-terminal domain-containing protein	5	751540	751634	1	E	1	23	2	0.447659	1	2	0.628944	23	S	0	0	0	N
AT1G49700	protein_coding		1	18393179	18393350	1	E	1	7	23	0.864818	7	3	0.551203	23	TS	0	0	0	N
AT1G49700	protein_coding		1	18393681	18393840	4	E	1	10	21	0.518705	10	5	0.0418772	16	B	1	0	0	N
AT1G49700	protein_coding		1	18393445	18393577	2	E	1	5	23	0.0657422	5	9	0.00710246	23	B	6	0	0	N
AT1G49700	protein_coding		1	18392694	18392756	1	E	1	6	12	0.130379	6	5	0.0402609	22	B	0	0	0	N
AT5G49020	protein_coding	protein arginine N-methyltransferase family protein	5	19890321	19890418	1	E	1	12	23	0.708565	11	2	0.634403	16	TS	2	0	0	N
AT4G34000	protein_coding	ABF3/DPBF5 (ABSCISIC ACID RESPONSIVE ELEMENTS-BINDING FACTOR 3); DNA binding / protein binding / transcription activator/ transcription factor	4	16297432	16297625	5	E	1	15	21	0.467756	4	8	0.31418	21	B	10	0	0	N
AT2G32640	protein_coding		2	13855486	13855584	2	E	1	12	23	0.67562	6	1	0.838001	23	S	2	0	0	N
AT3G24670	protein_coding	pectate lyase family protein	3	9008579	9008639	1	E	1	14	20	0.21035	6	2	0.471285	20	B	0	0	0	N
AT1G01860	protein_coding	PFC1 (PALEFACE 1)	1	305037	305090	1	E	1	12	23	0.510012	3	2	0.587617	20	S	3	0	0	N
AT2G17500	protein_coding	auxin efflux carrier family protein	2	7615541	7615594	1	E	1	22	18	0.286917	4	9	0.242452	22	B	3	0	0	N
AT1G48110	protein_coding	ECT7 (evolutionarily conserved C-terminal region 7)	1	17776233	17776307	1	E	1	22	11	0.465214	1	11	0.406387	24	B	12	0	0	N
AT2G25880	protein_coding	ATAUR2 (ATAURORA2); histone serine kinase(H3-S10 specific) / kinase	2	11042153	11042226	1	E	1	6	18	0.553402	6	5	0.644736	18	S	3	0	0	N
AT1G71410	protein_coding	protein kinase family protein	1	26919581	26919643	1	E	1	14	9	0.686113	5	9	0.0867283	18	B	0	0	0	N
AT3G54750	protein_coding		3	20279349	20279431	1	E	1	20	23	0.397631	7	10	0.372218	23	B	3	0	0	N
AT3G54750	protein_coding		3	20279173	20279247	1	E	1	20	23	0.471024	7	10	0.841377	23	S	8	0	0	N
AT5G50430	protein_coding	UBC33 (UBIQUITIN-CONJUGATING ENZYME 33); ubiquitin-protein ligase	5	20553476	20553560	1	E	1	16	24	0.479551	9	4	0.437531	23	B	2	0	0	N
AT5G55550	protein_coding	RNA recognition motif (RRM)-containing protein	5	22520982	22521072	2	E	1	1	18	0.66454	1	7	0.567186	19	S	5	0	0	N
AT5G23575	protein_coding	transmembrane protein, putative	5	7947468	7947563	2	E	1	23	20	0.536772	4	7	0.489583	20	B	2	0	0	N
AT2G26330	protein_coding	ER (ERECTA)	2	11217127	11217199	1	E	1	10	22	0.481397	10	4	0.621219	22	S	3	0	0	N
AT2G26330	protein_coding	ER (ERECTA)	2	11217685	11217757	2	E	1	12	4	0.710881	6	4	0.616486	24	TS	4	0	0	N
AT3G23910	protein_coding		3	8639109	8639221	1	E	1	13	6	0.54423	1	6	0.395191	19	B	12	0	0	N
AT1G71840	protein_coding	transducin family protein / WD-40 repeat family protein	1	27026415	27026457	1	E	1	8	3	0.482994	8	3	0.440584	24	B	5	0	0	N
AT3G10690	protein_coding	DNA gyrase subunit A family protein	3	3344645	3344732	2	E	1	14	19	0.303991	1	2	0.575303	20	S	0	0	0	N
AT2G18750	protein_coding	calmodulin-binding protein	2	8133341	8133400	1	E	1	7	23	0.101728	7	5	0.443907	23	B	4	0	0	N
AT3G32940	protein_coding	RNA binding	3	13496426	13496504	1	E	1	24	4	0.797398	1	4	0.732129	17	TS	0	0	0	N
AT3G32940	protein_coding	RNA binding	3	13496290	13496341	1	E	1	13	5	0.302352	1	5	0.614864	23	S	0	0	0	N
AT4G14220	protein_coding	zinc finger (C3HC4-type RING finger) family protein	4	8196651	8196714	1	E	1	17	6	0.572789	4	6	0.608132	23	S	9	0	0	N
AT2G32170	protein_coding		2	13674552	13674595	1	E	1	24	4	0.152329	2	4	0.568902	24	S	3	0	0	N
AT2G21300	protein_coding	kinesin motor family protein	2	9125543	9125654	2	E	1	8	20	0.536971	8	3	0.263074	23	B	1	0	0	N
AT2G21300	protein_coding	kinesin motor family protein	2	9124081	9124149	1	E	1	9	15	0.178318	9	7	0.0961782	22	B	1	0	0	N
AT3G58130	protein_coding	N-acetylglucosaminyl-phosphatidylinositol de-N-acetylase-related	3	21539730	21539775	1	E	1	12	24	0.294406	2	9	0.748719	24	S	2	0	0	N
AT4G23250	protein_coding	EMB1290 (EMBRYO DEFECTIVE 1290); kinase	4	12162398	12163144	20	E	1	1	22	0.787455	1	4	0.00203157	19	T	0	0	0	N
AT4G23250	protein_coding	EMB1290 (EMBRYO DEFECTIVE 1290); kinase	4	12162199	12162331	3	E	1	6	17	0.191375	6	7	0.639755	17	S	0	0	0	N
AT4G23250	protein_coding	EMB1290 (EMBRYO DEFECTIVE 1290); kinase	4	12164116	12164175	1	E	1	2	14	0.475307	2	3	0.370259	20	B	0	0	0	N
AT5G57410	protein_coding		5	23284524	23284636	2	E	1	7	18	0.761923	7	4	0.763381	18	TS	2	0	0	N
AT3G05420	protein_coding	ACBP4 (ACYL-COA BINDING PROTEIN 4); acyl-CoA binding	3	1564383	1564445	1	E	1	22	3	0.0693208	6	3	0.365332	22	B	0	0	0	N
AT4G33100	protein_coding		4	15972045	15972130	2	E	1	22	24	0.665503	1	2	0.812227	24	S	7	0	0	N
AT3G04440	protein_coding		3	1179112	1180261	1	E	1	7	23	0.754482	7	4	0.663881	23	TS	0	0	0	N
AT3G06660	protein_coding	PAPA-1-like family protein / zinc finger (HIT type) family protein	3	2103035	2103366	9	E	1	14	8	0.851914	2	8	0.392182	19	T	0	0	0	N
AT5G54130	protein_coding	calcium-binding EF hand family protein	5	21981017	21981094	1	E	1	12	9	0.268796	6	9	0.146994	16	B	4	0	0	N
AT5G28770	protein_coding	BZO2H3 (ARABIDOPSIS THALIANA BASIC LEUCINE ZIPPER 63); DNA binding / protein heterodimerization/ transcription factor	5	10796991	10797117	2	E	1	1	22	0.0933063	1	11	0.576305	22	S	10	0	0	N
AT5G36880	protein_coding	acetyl-CoA synthetase, putative / acetate-CoA ligase, putative	5	14557157	14557210	1	E	1	16	3	0.211586	2	3	0.395994	18	B	7	0	0	N
AT1G57870	protein_coding	shaggy-related protein kinase kappa, putative / ASK-kappa, putative	1	21438180	21438273	2	E	1	21	23	0.691383	4	8	0.786619	23	TS	4	0	0	N
AT1G09290	protein_coding		1	3002642	3002829	5	E	1	14	23	0.264144	7	5	0.777779	23	S	7	0	0	N
AT1G78770	protein_coding	cell division cycle family protein	1	29623930	29624106	4	E	1	6	3	0.843721	6	3	0.568612	17	TS	1	0	0	N
AT1G78770	protein_coding	cell division cycle family protein	1	29624213	29624339	2	E	1	6	17	0.711853	6	4	0.446825	16	T	0	0	0	N
AT5G13300	protein_coding	SFC (SCARFACE)	5	4259881	4259926	1	E	1	21	1	0.275396	6	1	0.340305	23	B	0	0	0	N
AT3G52340	protein_coding	SPP2; sucrose-phosphatase	3	19418385	19418450	1	E	1	13	9	0.677406	2	9	0.55663	19	S	6	0	0	N
AT5G29000	protein_coding	myb family transcription factor	5	11022867	11022928	1	E	1	3	19	0.301928	3	1	0.23609	23	B	5	0	0	N
AT3G62140	protein_coding		3	23018403	23018478	1	E	1	14	20	0.262176	9	11	0.615458	20	S	15	0	0	N
AT1G25570	protein_coding	leucine-rich repeat protein-related	1	8993265	8993334	1	E	1	13	7	0.329815	5	7	0.674882	16	S	1	0	0	N
AT3G21465	protein_coding		3	7562559	7562823	7	E	1	4	2	0.730454	4	2	0.682079	22	TS	8	0	0	N
AT3G21465	protein_coding		3	7561625	7561696	2	E	1	21	24	0.736	1	8	0.639577	21	TS	7	0	0	N
AT1G29890	protein_coding	acetyltransferase-related	1	10464095	10464187	2	E	1	22	24	0.590225	1	4	0.604228	24	S	3	0	0	N
AT1G59750	protein_coding	ARF1 (AUXIN RESPONSE FACTOR 1); transcription factor	1	21984321	21984437	2	E	1	12	18	0.490878	11	10	0.560561	18	S	9	0	0	N
AT1G59750	protein_coding	ARF1 (AUXIN RESPONSE FACTOR 1); transcription factor	1	21984049	21984116	1	E	1	23	18	0.359993	6	3	0.494421	23	B	10	0	0	N
AT1G59750	protein_coding	ARF1 (AUXIN RESPONSE FACTOR 1); transcription factor	1	21984894	21984951	1	E	1	12	8	0.457533	2	8	0.195108	20	B	5	0	0	N
AT5G08620	protein_coding	STRS2 (STRESS RESPONSE SUPPRESSOR 2); ATP-dependent helicase	5	2794877	2794984	2	E	1	16	19	0.370487	2	11	0.758735	19	S	4	0	0	N
AT3G52200	protein_coding	LTA3 (Dihydrolipoamide S-acetyltransferase 3); dihydrolipoyllysine-residue acetyltransferase	3	19371987	19372042	1	E	1	22	24	0.175191	1	4	0.551591	24	S	3	0	0	N
AT3G52200	protein_coding	LTA3 (Dihydrolipoamide S-acetyltransferase 3); dihydrolipoyllysine-residue acetyltransferase	3	19372678	19372723	1	E	1	21	23	0.306011	1	3	0.766067	24	S	3	0	0	N
AT5G06600	protein_coding	UBP12 (UBIQUITIN-SPECIFIC PROTEASE 12); ubiquitin-specific protease	5	2021217	2021319	1	E	1	15	5	0.514303	3	5	0.764456	23	S	3	0	0	N
AT3G27530	protein_coding	GC6 (GOLGIN CANDIDATE 6); binding / protein transporter	3	10200498	10200548	1	E	1	21	23	0.494672	10	6	0.781188	23	S	1	0	0	N
AT1G69420	protein_coding	zinc finger (DHHC type) family protein	1	26097334	26097395	1	E	1	11	18	0.602557	11	4	0.341071	22	B	1	0	0	N
AT4G17900	protein_coding	zinc-binding family protein	4	9946992	9947211	6	E	1	21	20	0.333628	4	6	0.535978	20	B	4	0	0	N
AT5G35400	protein_coding	tRNA pseudouridine synthase family protein	5	13618246	13618338	2	E	1	22	23	0.570501	2	8	0.5918	23	S	2	0	0	N
AT3G06860	protein_coding	MFP2 (MULTIFUNCTIONAL PROTEIN); enoyl-CoA hydratase	3	2162231	2162303	2	E	1	6	16	0.30502	6	9	0.0322684	21	B	13	0	0	N
AT5G07630	protein_coding	nuclear division RFT family protein	5	2412116	2412277	3	E	1	14	8	0.640923	2	8	0.641047	24	S	0	0	0	N
AT1G24310	protein_coding		1	8624793	8624853	1	E	1	15	23	0.586618	2	8	0.551171	23	S	4	0	0	N
AT1G26090	protein_coding	ATP binding	1	9021198	9021273	1	E	1	17	7	0.178335	11	7	0.263893	17	B	1	0	0	N
AT2G44150	protein_coding	ASHH3 (HISTONE-LYSINE N-METHYLTRANSFERASE ASHH3)	2	18266037	18266167	3	E	1	4	18	0.505298	4	9	0.74616	19	S	6	0	0	N
AT5G45040	protein_coding	cytochrome c6 (ATC6)	5	18193792	18193928	3	E	1	7	18	0.309569	7	4	0.648621	18	S	8	0	0	N
AT4G19160	protein_coding	binding	4	10478255	10478359	2	E	1	2	23	0.686377	2	9	0.622851	23	S	2	0	0	N
AT5G20300	protein_coding	chloroplast outer membrane protein, putative	5	6856440	6856520	2	E	1	23	19	0.130716	6	1	0.647618	23	S	0	1	0	N
AT4G30820	protein_coding	cyclin-dependent kinase-activating kinase assembly factor-related / CDK-activating kinase assembly factor-related	4	15008006	15008072	1	E	1	5	18	0.375474	5	8	0.0402213	15	B	15	0	0	N
AT5G40530	protein_coding		5	16252206	16252258	1	E	1	21	22	0.0815867	2	1	0.120295	19	B	4	0	0	N
AT5G40870	protein_coding	ATUK/UPRT1 (URIDINE KINASE/URACIL PHOSPHORIBOSYLTRANSFERASE 1); ATP binding / kinase/ uracil phosphoribosyltransferase/ uridine kinase	5	16394669	16394730	1	E	1	4	17	0.187661	4	7	0.0358781	21	B	2	0	0	N
AT2G43410	protein_coding	FPA; RNA binding	2	18035924	18035981	1	E	1	16	6	0.53063	1	6	0.107616	23	B	2	0	0	N
AT1G60995	protein_coding		1	22471572	22471652	1	E	1	7	20	0.117291	7	4	0.0474474	23	B	2	0	0	N
AT1G51690	protein_coding	ATB ALPHA (protein phosphatase 2A 55 kDa regulatory subunit B alpha isoform); nucleotide binding	1	19168329	19169998	41	E	1	10	15	0.891576	10	3	0.184432	23	T	0	0	0	N
AT4G02610	protein_coding	tryptophan synthase, alpha subunit, putative	4	1148270	1148379	2	E	1	7	19	0.203955	7	2	0.31878	19	B	3	0	0	N
AT2G34260	protein_coding	transducin family protein / WD-40 repeat family protein	2	14473438	14473526	2	E	1	24	19	0.43162	10	8	0.52828	19	B	17	0	0	N
AT5G34940	protein_coding	ATGUS3 (ARABIDOPSIS THALIANA GLUCURONIDASE 3); beta-glucuronidase	5	13255245	13255282	1	E	1	2	15	0.529288	2	4	0.246156	16	B	3	0	0	N
AT1G11960	protein_coding	early-responsive to dehydration protein-related / ERD protein-related	1	4041988	4042108	3	E	1	17	5	0.402295	2	5	0.0220955	24	B	2	0	0	N
AT1G52290	protein_coding	protein kinase family protein	1	19474941	19475012	1	E	1	13	1	0.753161	5	1	0.662781	24	TS	0	0	0	N
AT5G01500	protein_coding	mitochondrial substrate carrier family protein	5	199957	200020	1	E	1	1	4	0.82843	1	4	0.550309	21	TS	5	0	0	N
AT4G39170	protein_coding	SEC14 cytosolic factor, putative / phosphoglyceride transfer protein, putative	4	18242104	18242154	1	E	1	22	4	0.755435	2	4	0.545993	24	TS	2	0	0	N
AT1G64400	protein_coding	long-chain-fatty-acid--CoA ligase, putative / long-chain acyl-CoA synthetase, putative	1	23922661	23922751	2	E	1	22	3	0.682767	1	3	0.485354	23	B	4	0	0	N
AT5G35180	protein_coding		5	13445062	13445127	1	E	1	3	4	0.726864	3	4	0.550084	23	TS	2	0	0	N
AT5G35180	protein_coding		5	13448715	13448763	1	E	1	9	24	0.0177112	9	6	0.426541	24	B	4	0	0	N
AT2G46270	protein_coding	GBF3 (G-BOX BINDING FACTOR 3); transcription factor	2	19008401	19008485	2	E	1	17	8	0.550402	10	8	0.546377	16	S	11	0	0	N
AT1G69250	protein_coding	nuclear transport factor 2 (NTF2) family protein / RNA recognition motif (RRM)-containing protein	1	26038473	26038545	1	E	1	19	4	0.461201	10	4	0.570498	21	S	4	0	0	N
AT1G69250	protein_coding	nuclear transport factor 2 (NTF2) family protein / RNA recognition motif (RRM)-containing protein	1	26038622	26038683	1	E	1	9	21	0.0979431	9	6	0.410918	21	B	6	0	0	N
AT5G04110	protein_coding	DNA topoisomerase II family protein	5	1114062	1114143	1	E	1	6	15	0.194874	6	3	0.23934	21	B	3	0	0	N
AT2G41140	protein_coding	CRK1 (CDPK-RELATED KINASE 1); calcium ion binding / calcium-dependent protein serine/threonine phosphatase/ kinase	2	17158226	17158357	3	E	1	21	10	0.796035	2	10	0.109788	23	T	0	0	0	N
AT1G26300	protein_coding	BSD domain-containing protein	1	9098927	9099025	2	E	1	11	20	0.704222	11	8	0.511311	20	T	14	0	0	N
AT3G62360	protein_coding	carbohydrate binding	3	23088693	23088783	2	E	1	4	14	0.251776	4	1	0.0447312	16	B	0	0	0	N
AT3G62360	protein_coding	carbohydrate binding	3	23090846	23090933	2	E	1	18	4	0.13184	10	4	0.748046	18	S	2	0	0	N
AT1G10390	protein_coding	nucleoporin family protein	1	3412027	3412104	1	E	1	22	3	0.257105	4	3	0.277008	19	B	6	0	0	N
AT1G76850	protein_coding	SEC5A (EXOCYST COMPLEX COMPONENT SEC5)	1	28855514	28855652	3	E	1	21	3	0.806053	5	3	0.778981	19	TS	3	0	0	N
AT1G76850	protein_coding	SEC5A (EXOCYST COMPLEX COMPONENT SEC5)	1	28856058	28856187	3	E	1	21	20	0.672184	2	11	0.608978	20	S	3	0	0	N
AT1G01830	protein_coding	armadillo/beta-catenin repeat family protein	1	301487	301544	1	E	1	7	18	0.653496	7	9	0.317956	21	B	3	0	0	N
AT1G35110	transposable_element_gene	transposable element gene	1	12837924	12838874	3	E	1	14	8	0.375743	1	8	0.492384	22	B	0	0	0	N
AT1G35110	transposable_element_gene	transposable element gene	1	12836173	12836275	1	E	1	2	13	0.161654	2	5	0.153293	22	B	0	0	0	N
AT4G10955	protein_coding	lipase class 3 family protein	4	6715303	6715390	2	E	1	8	4	0.805073	8	4	0.45671	23	T	10	0	0	N
AT4G31310	protein_coding	avirulence-responsive protein-related / avirulence induced gene (AIG) protein-related	4	15191539	15191612	1	E	1	12	18	0.126741	2	7	0.846809	18	S	1	0	0	N
AT3G04490	protein_coding	exportin-related	3	1204321	1204460	3	E	1	14	19	0.215589	1	5	0.435957	20	B	0	0	0	N
AT3G04490	protein_coding	exportin-related	3	1205097	1205207	2	E	1	20	3	0.196728	1	3	0.268452	20	B	0	0	0	N
AT3G04490	protein_coding	exportin-related	3	1201540	1201649	1	E	1	17	10	0.264545	2	10	0.450945	17	B	0	0	0	N
AT3G04490	protein_coding	exportin-related	3	1201954	1202053	1	E	1	6	17	0.52924	6	5	0.487439	17	B	0	0	0	N
AT3G04490	protein_coding	exportin-related	3	1204726	1204823	2	E	1	23	13	0.288014	9	8	0.543554	23	S	0	0	0	N
AT3G04490	protein_coding	exportin-related	3	1206226	1206302	1	E	1	18	9	0.494217	1	9	0.594638	24	S	0	0	0	N
AT3G12070	protein_coding	geranylgeranyl transferase type II beta subunit, putative / RAB geranylgeranyltransferase beta subunit, putative	3	3847083	3847160	1	E	1	9	20	0.445651	9	8	0.252397	24	B	3	0	0	N
AT5G04900	protein_coding	short-chain dehydrogenase/reductase (SDR) family protein	5	1436785	1436827	1	E	1	13	16	0.349507	6	8	0.461427	16	B	2	0	0	N
AT3G08990	protein_coding	yippee family protein	3	2744485	2744541	1	E	1	21	10	0.278682	3	10	0.41123	21	B	0	0	0	N
AT1G31190	protein_coding	inositol monophosphatase family protein	1	11145325	11145393	1	E	1	13	21	0.0833197	7	4	0.138427	21	B	11	0	0	N
AT2G48120	protein_coding	PAC (PALE CRESS)	2	19687704	19687755	1	E	1	18	24	0.391224	2	1	0.774501	24	S	7	0	0	N
AT3G61570	protein_coding	GC3/GDAP1 (GRIP-RELATED ARF-BINDING DOMAIN-CONTAINING ARABIDOPSIS PROTEIN 1); oxidoreductase/ transition metal ion binding	3	22793963	22794086	3	E	1	13	23	0.514187	6	3	0.725795	23	S	3	0	0	N
AT3G61570	protein_coding	GC3/GDAP1 (GRIP-RELATED ARF-BINDING DOMAIN-CONTAINING ARABIDOPSIS PROTEIN 1); oxidoreductase/ transition metal ion binding	3	22793206	22793315	3	E	1	22	3	0.482618	10	3	0.451438	18	B	2	0	0	N
AT3G61570	protein_coding	GC3/GDAP1 (GRIP-RELATED ARF-BINDING DOMAIN-CONTAINING ARABIDOPSIS PROTEIN 1); oxidoreductase/ transition metal ion binding	3	22794170	22794269	2	E	1	15	3	0.594651	7	3	0.366555	15	B	3	0	0	N
AT2G41540	protein_coding	GPDHC1; NAD binding / glycerol-3-phosphate dehydrogenase (NAD+)	2	17333589	17333685	2	E	1	11	22	0.716806	11	5	0.299112	23	T	7	0	0	N
AT2G36390	protein_coding	SBE2.1 (STARCH BRANCHING ENZYME 2.1); 1,4-alpha-glucan branching enzyme	2	15272889	15272932	1	E	1	22	5	0.339647	4	5	0.752655	24	S	2	0	0	N
AT1G01350	protein_coding	nucleic acid binding	1	138522	138779	6	E	1	4	14	0.554736	4	5	0.012312	21	B	0	0	0	N
AT1G01350	protein_coding	nucleic acid binding	1	138863	139115	6	E	1	4	23	0.666629	4	10	0.548047	23	S	0	0	0	N
AT4G14147	protein_coding	ARPC4 (actin-related protein C4)	4	8155304	8155379	1	E	1	13	10	0.319174	1	10	0.506503	17	B	2	0	0	N
AT2G14830	protein_coding		2	6371460	6371935	13	E	1	20	2	0.234948	8	2	0.938062	20	S	0	0	0	N
AT2G14830	protein_coding		2	6372109	6372241	3	E	1	11	3	0.0247614	11	3	0.00937975	16	B	0	0	0	N
AT1G50510	protein_coding	indigoidine synthase A family protein	1	18720637	18720748	3	E	1	10	19	0.310082	10	3	0.807061	20	S	13	0	0	N
AT1G50510	protein_coding	indigoidine synthase A family protein	1	18720397	18720491	1	E	1	14	17	0.46113	2	7	0.660425	20	S	5	0	0	N
AT1G50510	protein_coding	indigoidine synthase A family protein	1	18720241	18720321	1	E	1	23	13	0.46076	1	5	0.841783	23	S	4	0	0	N
AT2G17760	protein_coding	aspartyl protease family protein	2	7722486	7722563	1	E	1	14	24	0.525807	1	8	0.579404	24	S	3	0	0	N
AT2G31660	protein_coding	SAD2 (SUPER SENSITIVE TO ABA AND DROUGHT2); protein transporter	2	13474175	13474321	4	E	1	18	2	0.29288	8	2	0.50623	17	B	2	0	0	N
AT2G31660	protein_coding	SAD2 (SUPER SENSITIVE TO ABA AND DROUGHT2); protein transporter	2	13472215	13472312	2	E	1	24	1	0.095149	8	1	0.599365	20	S	3	0	0	N
AT4G33080	protein_coding	protein kinase, putative	4	15960883	15960967	1	E	1	21	10	0.644546	4	10	0.645223	20	S	9	0	0	N
AT1G71720	protein_coding	S1 RNA-binding domain-containing protein	1	26988354	26988429	1	E	1	3	20	0.71178	3	11	0.809912	20	TS	1	0	0	N
AT5G57060	protein_coding		5	23107853	23107941	2	E	1	1	23	0.501266	1	3	0.422846	16	B	0	0	0	N
AT5G57060	protein_coding		5	23107853	23107902	1	E	1	5	19	0.580121	5	8	0.345903	19	B	4	0	0	N
AT2G39890	protein_coding	ProT1 (PROLINE TRANSPORTER 1); amino acid transmembrane transporter	2	16662901	16663200	7	E	1	23	19	0.89838	5	8	0.641863	18	TS	3	0	0	N
AT3G15390	protein_coding	SDE5 (SILENCING DEFECTIVE 5)	3	5198268	5198365	2	E	1	21	11	0.549318	3	11	0.510331	21	B	0	0	0	N
AT1G52500	protein_coding	ATFPG-1/ATFPG-2/ATMMH-1/ATMMH-2/FPG-1/FPG-2 (FORMAMIDOPYRIMIDINE-DNA GLYCOSYLASE 1, FORMAMIDOPYRIMIDINE-DNA GLYCOSYLASE 2); DNA N-glycosylase	1	19565563	19566051	12	E	1	22	24	0.0951875	2	11	0.155593	22	B	0	0	0	N
AT1G52500	protein_coding	ATFPG-1/ATFPG-2/ATMMH-1/ATMMH-2/FPG-1/FPG-2 (FORMAMIDOPYRIMIDINE-DNA GLYCOSYLASE 1, FORMAMIDOPYRIMIDINE-DNA GLYCOSYLASE 2); DNA N-glycosylase	1	19565721	19565824	2	E	1	7	19	0.73942	7	8	0.375888	22	T	0	0	0	N
AT1G52500	protein_coding	ATFPG-1/ATFPG-2/ATMMH-1/ATMMH-2/FPG-1/FPG-2 (FORMAMIDOPYRIMIDINE-DNA GLYCOSYLASE 1, FORMAMIDOPYRIMIDINE-DNA GLYCOSYLASE 2); DNA N-glycosylase	1	19564361	19564413	1	E	1	22	6	0.490413	11	6	0.389085	20	B	1	0	0	N
AT4G37210	protein_coding	tetratricopeptide repeat (TPR)-containing protein	4	17513537	17513628	1	E	1	22	3	0.442097	6	3	0.500505	15	B	2	0	0	N
AT5G10490	protein_coding	MSL2 (MSCS-LIKE 2)	5	3303928	3303982	1	E	1	6	20	0.375609	6	4	0.226991	19	B	1	0	0	N
AT4G09020	protein_coding	ATISA3/ISA3 (ISOAMYLASE 3); alpha-amylase	4	5786522	5786586	1	E	1	16	24	0.260618	1	4	0.805722	24	S	3	0	0	N
AT4G09020	protein_coding	ATISA3/ISA3 (ISOAMYLASE 3); alpha-amylase	4	5784415	5784475	1	E	1	16	24	0.354288	11	10	0.433877	24	B	3	0	0	N
AT4G04040	protein_coding	MEE51 (maternal effect embryo arrest 51); diphosphate-fructose-6-phosphate 1-phosphotransferase	4	1939550	1939712	3	E	1	2	20	0.460443	2	8	0.61805	20	S	0	0	0	N
AT2G31960	protein_coding	ATGSL03 (GLUCAN SYNTHASE-LIKE 3); 1,3-beta-glucan synthase/ transferase, transferring glycosyl groups	2	13600093	13600431	8	E	1	24	12	0.262629	8	10	0.519149	24	B	0	0	0	N
AT2G31960	protein_coding	ATGSL03 (GLUCAN SYNTHASE-LIKE 3); 1,3-beta-glucan synthase/ transferase, transferring glycosyl groups	2	13598397	13598524	2	E	1	3	24	0.29648	3	4	0.126201	24	B	0	0	0	N
AT2G31960	protein_coding	ATGSL03 (GLUCAN SYNTHASE-LIKE 3); 1,3-beta-glucan synthase/ transferase, transferring glycosyl groups	2	13604629	13604748	2	E	1	13	19	0.638558	2	10	0.693122	19	S	3	0	0	N
AT2G31960	protein_coding	ATGSL03 (GLUCAN SYNTHASE-LIKE 3); 1,3-beta-glucan synthase/ transferase, transferring glycosyl groups	2	13599760	13599878	3	E	1	6	24	0.593334	6	1	0.204686	24	B	0	0	0	N
AT2G31960	protein_coding	ATGSL03 (GLUCAN SYNTHASE-LIKE 3); 1,3-beta-glucan synthase/ transferase, transferring glycosyl groups	2	13597782	13597899	3	E	1	8	17	0.267379	8	1	0.0759703	19	B	0	0	0	N
AT2G31960	protein_coding	ATGSL03 (GLUCAN SYNTHASE-LIKE 3); 1,3-beta-glucan synthase/ transferase, transferring glycosyl groups	2	13601633	13601728	2	E	1	15	23	0.3934	10	1	0.523843	23	B	0	0	0	N
AT2G31960	protein_coding	ATGSL03 (GLUCAN SYNTHASE-LIKE 3); 1,3-beta-glucan synthase/ transferase, transferring glycosyl groups	2	13601160	13601247	2	E	1	16	22	0.48244	10	2	0.435952	23	B	0	0	0	N
AT2G31960	protein_coding	ATGSL03 (GLUCAN SYNTHASE-LIKE 3); 1,3-beta-glucan synthase/ transferase, transferring glycosyl groups	2	13600864	13600949	2	E	1	8	10	0.293629	8	10	0.125419	20	B	0	0	0	N
AT2G31960	protein_coding	ATGSL03 (GLUCAN SYNTHASE-LIKE 3); 1,3-beta-glucan synthase/ transferase, transferring glycosyl groups	2	13604840	13604924	1	E	1	17	7	0.227993	8	7	0.618388	24	S	2	0	0	N
AT2G31960	protein_coding	ATGSL03 (GLUCAN SYNTHASE-LIKE 3); 1,3-beta-glucan synthase/ transferase, transferring glycosyl groups	2	13599019	13599096	2	E	1	1	3	0.281246	1	3	0.091031	22	B	0	0	0	N
AT2G31960	protein_coding	ATGSL03 (GLUCAN SYNTHASE-LIKE 3); 1,3-beta-glucan synthase/ transferase, transferring glycosyl groups	2	13600662	13600723	1	E	1	15	17	0.199556	6	4	0.212792	15	B	0	0	0	N
AT2G31960	protein_coding	ATGSL03 (GLUCAN SYNTHASE-LIKE 3); 1,3-beta-glucan synthase/ transferase, transferring glycosyl groups	2	13600520	13600573	1	E	1	8	3	0.212503	8	3	0.0964724	18	B	0	0	0	N
AT5G08750	protein_coding	zinc finger (C3HC4-type RING finger) family protein	5	2852867	2852944	1	E	1	12	19	0.436652	11	9	0.560414	19	S	1	0	0	N
AT4G33000	protein_coding	CBL10 (CALCINEURIN B-LIKE10); calcium ion binding	4	15926144	15926257	3	E	1	3	20	0.490642	3	1	0.498811	17	B	3	0	0	N
AT3G53190	protein_coding	pectate lyase family protein	3	19727447	19727639	4	E	1	7	20	0.848474	7	4	0.938306	20	TS	0	0	0	N
AT3G30720	protein_coding	unknown protein	3	12351911	12351958	1	E	1	23	22	0.700754	9	8	0.407887	23	T	1	0	0	N
AT2G46830	protein_coding	CCA1 (CIRCADIAN CLOCK ASSOCIATED 1); transcription factor	2	19253026	19253113	2	E	1	2	18	0.645872	2	10	0.604709	18	S	15	0	0	N
AT2G21195	protein_coding		2	9090420	9090474	1	E	1	8	19	0.110269	8	4	0.553882	19	S	25	0	0	N
AT5G16120	protein_coding	hydrolase, alpha/beta fold family protein	5	5266355	5266385	1	E	1	2	20	0.606287	2	5	0.741136	19	S	6	0	0	N
AT3G24180	protein_coding	catalytic	3	8740887	8740998	3	E	1	13	24	0.587664	4	9	0.639794	17	S	2	0	0	N
AT3G24180	protein_coding	catalytic	3	8741275	8741374	2	E	1	23	18	0.416788	9	7	0.786971	18	S	3	0	0	N
AT4G20850	protein_coding	TPP2 (TRIPEPTIDYL PEPTIDASE II); subtilase	4	11168620	11168701	2	E	1	24	10	0.291622	2	10	0.217589	24	B	2	0	0	N
AT4G20850	protein_coding	TPP2 (TRIPEPTIDYL PEPTIDASE II); subtilase	4	11166481	11166561	1	E	1	14	9	0.574668	1	9	0.816839	23	S	2	0	0	N
AT4G20850	protein_coding	TPP2 (TRIPEPTIDYL PEPTIDASE II); subtilase	4	11169031	11169105	2	E	1	20	5	0.238942	3	5	0.651199	19	S	4	0	0	N
AT2G31600	protein_coding		2	13456235	13456291	1	E	1	22	7	0.34219	2	7	0.480105	15	B	1	1	1	N
AT2G41440	protein_coding		2	17278363	17278518	1	E	1	6	12	0.795761	6	3	0.226502	23	T	0	0	0	N
AT2G41440	protein_coding		2	17283357	17283457	2	E	1	11	23	0.882611	11	1	0.0513503	20	T	0	0	0	N
AT2G41440	protein_coding		2	17284168	17284263	2	E	1	19	21	0.565399	11	1	0.75311	19	S	0	0	0	N
AT2G41440	protein_coding		2	17284051	17284131	1	E	1	11	21	0.626009	11	1	0.432273	20	B	0	0	0	N
AT3G63450	protein_coding	RNA binding	3	23438492	23438556	1	E	1	20	2	0.60368	7	2	0.41684	21	B	0	0	0	N
AT4G31410	protein_coding		4	15245444	15245481	1	E	1	4	22	0.628665	4	11	0.388481	23	B	6	0	0	N
AT1G20670	protein_coding	DNA-binding bromodomain-containing protein	1	7165952	7166021	2	E	1	22	10	0.332896	7	10	0.556397	24	S	2	0	0	N
AT1G44910	protein_coding	protein binding	1	16979118	16979304	5	E	1	23	10	0.501033	2	10	0.66734	23	S	5	0	0	N
AT1G44910	protein_coding	protein binding	1	16981968	16982046	2	E	1	10	18	0.583679	10	11	0.688651	18	S	5	0	0	N
AT1G44910	protein_coding	protein binding	1	16980147	16980217	1	E	1	4	23	0.454491	4	7	0.437057	20	B	5	0	0	N
AT1G44910	protein_coding	protein binding	1	16984405	16984470	1	E	1	2	16	0.815021	2	11	0.806631	16	TS	7	0	0	N
AT1G44910	protein_coding	protein binding	1	16979824	16979886	1	E	1	23	1	0.304892	2	1	0.335399	15	B	5	0	0	N
AT1G44910	protein_coding	protein binding	1	16980797	16980855	1	E	1	4	7	0.405471	4	7	0.202403	23	B	4	0	0	N
AT1G44910	protein_coding	protein binding	1	16980660	16980713	1	E	1	22	7	0.588026	2	7	0.549781	22	S	5	0	0	N
AT5G42920	protein_coding		5	17226142	17226433	8	E	1	24	11	0.9127	3	11	0.302923	18	T	1	0	0	N
AT1G68990	protein_coding	DNA-directed RNA polymerase, mitochondrial (RPOMT)	1	25942864	25942931	1	E	1	22	2	0.120976	4	2	0.256626	15	B	2	0	0	N
AT1G68990	protein_coding	DNA-directed RNA polymerase, mitochondrial (RPOMT)	1	25942674	25942733	1	E	1	22	23	0.0966424	4	7	0.457223	18	B	2	0	0	N
AT3G60390	protein_coding	HAT3 (homeobox-leucine zipper protein 3); transcription factor	3	22332465	22332545	1	E	1	12	22	0.226596	2	9	0.614553	22	S	3	0	0	N
AT1G54020	protein_coding	myrosinase-associated protein, putative	1	20166480	20166690	4	E	1	15	12	0.44138	10	1	0.531002	24	B	1	0	0	N
AT3G26420	protein_coding	ATRZ-1A; RNA binding / nucleotide binding	3	9676507	9676778	7	E	1	12	23	0.660847	7	9	0.325796	23	B	2	0	0	N
AT3G26420	protein_coding	ATRZ-1A; RNA binding / nucleotide binding	3	9676248	9676418	4	E	1	2	23	0.712897	2	5	0.101442	23	T	2	0	0	N
AT1G26170	protein_coding	protein transporter	1	9053690	9053862	4	E	1	14	3	0.615761	5	3	0.793637	19	S	0	0	0	N
AT1G26170	protein_coding	protein transporter	1	9053238	9053325	1	E	1	11	24	0.0548301	11	2	0.0330954	23	B	0	0	0	N
AT1G69520	protein_coding	methyltransferase-related	1	26132442	26132696	7	E	1	22	24	0.507444	1	11	0.914243	24	S	0	0	0	N
AT1G69520	protein_coding	methyltransferase-related	1	26133994	26134213	5	E	1	12	24	0.977335	3	6	0.897045	24	TS	4	0	0	N
AT1G69520	protein_coding	methyltransferase-related	1	26133815	26133911	2	E	1	12	1	0.635743	2	1	0.476085	21	B	4	0	0	N
AT1G69520	protein_coding	methyltransferase-related	1	26134470	26134533	1	E	1	20	10	0.184794	4	10	0.413816	20	B	5	0	0	N
AT5G35980	protein_coding	protein kinase family protein	5	14147825	14147935	3	E	1	22	17	0.502001	8	1	0.609685	22	S	3	0	0	N
AT5G35980	protein_coding	protein kinase family protein	5	14148066	14148136	1	E	1	17	11	0.388529	5	11	0.708686	17	S	3	0	0	N
AT1G67490	protein_coding	GCS1 (GLUCOSIDASE 1); alpha-glucosidase	1	25287540	25287648	2	E	1	14	7	0.48612	1	7	0.5497	24	S	2	0	0	N
AT3G10700	protein_coding	GHMP kinase family protein	3	3347373	3347443	1	E	1	21	23	0.480233	5	10	0.762789	23	S	4	0	0	N
AT1G17340	protein_coding	phosphoinositide phosphatase family protein	1	5936522	5936651	3	E	1	17	20	0.355966	11	1	0.603264	23	S	2	0	0	N
AT4G13730	protein_coding	RabGAP/TBC domain-containing protein	4	7970696	7970789	1	E	1	23	20	0.366881	2	6	0.637308	20	S	3	0	0	N
AT1G05960	protein_coding	binding	1	1814142	1814257	2	E	1	9	12	0.561136	9	3	0.259404	22	B	3	0	0	N
AT3G48540	protein_coding	cytidine/deoxycytidylate deaminase family protein	3	18002165	18002205	1	E	1	7	22	0.711886	7	4	0.730043	22	TS	1	0	0	N
AT5G65240	protein_coding	leucine-rich repeat family protein / protein kinase family protein	5	26093862	26093928	1	E	1	21	5	0.346092	3	5	0.633156	23	S	2	0	0	N
AT3G61130	protein_coding	GAUT1/LGT1 (Galacturonosyltransferase 1); polygalacturonate 4-alpha-galacturonosyltransferase/ transferase, transferring glycosyl groups	3	22634342	22634406	1	E	1	23	19	0.496545	11	4	0.553546	22	S	8	0	0	N
AT5G44180	protein_coding	homeobox transcription factor, putative	5	17802173	17802396	6	E	1	2	18	0.606449	2	7	0.604315	18	S	0	0	0	N
AT5G44180	protein_coding	homeobox transcription factor, putative	5	17801922	17802087	4	E	1	6	9	0.701531	6	9	0.628689	23	TS	0	0	0	N
AT5G44180	protein_coding	homeobox transcription factor, putative	5	17803153	17803309	4	E	1	5	21	0.331001	5	9	0.33455	16	B	0	0	0	N
AT5G44180	protein_coding	homeobox transcription factor, putative	5	17802906	17803059	3	E	1	23	17	0.39828	4	1	0.384643	23	B	0	0	0	N
AT5G44180	protein_coding	homeobox transcription factor, putative	5	17802502	17802603	2	E	1	6	13	0.393463	6	2	0.153425	24	B	0	0	0	N
AT5G44180	protein_coding	homeobox transcription factor, putative	5	17802739	17802826	2	E	1	6	4	0.291304	6	4	0.258114	22	B	0	0	0	N
AT5G18630	protein_coding	lipase class 3 family protein	5	6202964	6203037	1	E	1	23	11	0.719438	8	11	0.726376	23	TS	8	0	0	N
AT3G48360	protein_coding	BT2 (BTB AND TAZ DOMAIN PROTEIN 2); protein binding / transcription factor/ transcription regulator	3	17919956	17920297	10	E	1	17	10	0.846544	4	10	0.011217	21	T	4	0	0	N
AT1G36070	protein_coding	WD-40 repeat family protein	1	13471125	13471215	2	E	1	14	19	0.502142	9	3	0.777512	20	S	3	0	0	N
AT1G36070	protein_coding	WD-40 repeat family protein	1	13471550	13471606	1	E	1	23	18	0.635814	6	10	0.712125	23	S	8	0	0	N
AT3G25560	protein_coding	NIK2 (NSP-INTERACTING KINASE 2); protein kinase	3	9283450	9283580	2	E	1	14	10	0.614509	4	10	0.725494	24	S	4	0	0	N
AT3G25560	protein_coding	NIK2 (NSP-INTERACTING KINASE 2); protein kinase	3	9282488	9282586	2	E	1	14	11	0.77921	5	11	0.752569	23	TS	2	0	0	N
AT3G25560	protein_coding	NIK2 (NSP-INTERACTING KINASE 2); protein kinase	3	9282890	9282962	1	E	1	14	23	0.559236	5	8	0.778049	23	S	2	0	0	N
AT3G25560	protein_coding	NIK2 (NSP-INTERACTING KINASE 2); protein kinase	3	9283293	9283365	2	E	1	20	21	0.382184	6	5	0.364601	20	B	5	0	0	N
AT5G14720	protein_coding	protein kinase family protein	5	4750710	4750770	1	E	1	21	5	0.273321	3	5	0.679131	23	S	2	0	0	N
AT4G38470	protein_coding	protein kinase family protein	4	18001841	18001949	3	E	1	2	20	0.254554	2	8	0.782712	20	S	1	0	0	N
AT5G40600	protein_coding		5	16273767	16273831	2	E	1	5	12	0.470579	5	10	0.279071	19	B	0	0	0	N
AT5G12930	protein_coding		5	4083708	4083795	2	E	1	10	14	0.410527	10	2	0.274715	23	B	0	0	0	N
AT1G28100	protein_coding		1	9802019	9802172	3	E	1	6	19	0.309025	6	4	0.769221	18	S	15	0	0	N
AT5G49570	protein_coding	ATPNG1 (ARABIDOPSIS THALIANA PEPTIDE-N-GLYCANASE 1); catalytic/ peptide-N4-(N-acetyl-beta-glucosaminyl)asparagine amidase	5	20133105	20133159	1	E	1	14	24	0.285578	5	4	0.516144	24	B	3	0	0	N
AT4G36290	protein_coding	ATP-binding region, ATPase-like domain-containing protein	4	17171561	17171660	1	E	1	18	12	0.0818325	9	2	0.215117	18	B	2	0	0	N
AT1G52360	protein_coding	coatomer protein complex, subunit beta 2 (beta prime), putative	1	19503479	19503541	1	E	1	7	17	0.235171	7	5	0.212268	23	B	1	0	0	N
AT1G52360	protein_coding	coatomer protein complex, subunit beta 2 (beta prime), putative	1	19503629	19503684	1	E	1	22	11	0.429105	1	11	0.551356	16	S	1	0	0	N
AT3G62370	protein_coding	carbohydrate binding / catalytic	3	23092243	23092311	1	E	1	13	23	0.224923	1	3	0.530925	23	B	3	0	0	N
AT5G20580	protein_coding		5	6962002	6962111	2	E	1	14	6	0.700971	11	6	0.55385	18	TS	3	0	0	N
AT3G55630	protein_coding	ATDFD (A. THALIANA DHFS-FPGS HOMOLOG D); tetrahydrofolylpolyglutamate synthase	3	20647874	20648005	3	E	1	2	7	0.724901	2	7	0.6451	23	TS	8	0	0	N
AT3G55630	protein_coding	ATDFD (A. THALIANA DHFS-FPGS HOMOLOG D); tetrahydrofolylpolyglutamate synthase	3	20648403	20648464	1	E	1	4	22	0.535276	4	1	0.489497	23	B	7	0	0	N
AT3G55630	protein_coding	ATDFD (A. THALIANA DHFS-FPGS HOMOLOG D); tetrahydrofolylpolyglutamate synthase	3	20648719	20648776	1	E	1	15	23	0.676358	5	6	0.76379	23	S	3	0	0	N
AT3G55630	protein_coding	ATDFD (A. THALIANA DHFS-FPGS HOMOLOG D); tetrahydrofolylpolyglutamate synthase	3	20648719	20648773	1	E	1	15	23	0.653997	5	6	0.767622	23	S	3	0	0	N
AT3G59300	protein_coding		3	21931694	21931848	4	E	1	12	7	0.885239	5	7	0.572354	19	TS	3	0	0	N
AT3G59300	protein_coding		3	21931382	21931481	3	E	1	5	23	0.208848	5	6	0.788031	23	S	3	0	0	N
AT5G38290	protein_coding	peptidyl-tRNA hydrolase family protein	5	15320825	15321043	5	E	1	23	20	0.266703	3	1	0.351893	20	B	4	0	0	N
AT5G38290	protein_coding	peptidyl-tRNA hydrolase family protein	5	15322126	15322185	1	E	1	4	17	0.348519	4	5	0.0996175	23	B	3	0	0	N
AT4G02120	protein_coding	CTP synthase, putative / UTP--ammonia ligase, putative	4	941645	941702	1	E	1	21	18	0.436023	1	10	0.30468	21	B	2	0	0	N
AT1G29940	protein_coding	NRPA2 (nuclear RNA polymerase A 2); DNA-directed RNA polymerase	1	10486082	10486202	3	E	1	23	11	0.588074	9	11	0.842396	23	S	3	0	0	N
AT1G29940	protein_coding	NRPA2 (nuclear RNA polymerase A 2); DNA-directed RNA polymerase	1	10486291	10486377	1	E	1	6	15	0.597058	6	1	0.381184	22	B	3	0	0	N
AT1G29940	protein_coding	NRPA2 (nuclear RNA polymerase A 2); DNA-directed RNA polymerase	1	10484111	10484185	2	E	1	20	9	0.718979	4	9	0.0563463	17	T	3	0	0	N
AT4G30610	protein_coding	BRS1 (BRI1 SUPPRESSOR 1)	4	14946382	14946490	2	E	1	13	24	0.634503	2	5	0.806044	24	S	4	0	0	N
AT5G04980	protein_coding	endonuclease/exonuclease/phosphatase family protein	5	1470213	1470318	2	E	1	21	3	0.708152	5	3	0.600575	22	TS	3	0	0	N
AT1G27520	protein_coding	glycoside hydrolase family 47 protein	1	9558957	9559000	1	E	1	21	22	0.142504	4	1	0.310423	21	B	7	0	0	N
AT1G33980	protein_coding	ATUPF3/UPF3; nucleotide binding	1	12353218	12353319	2	E	1	13	11	0.598666	6	11	0.79885	19	S	3	0	0	N
AT3G04480	protein_coding	endoribonuclease	3	1196244	1196277	1	E	1	22	20	0.394887	3	2	0.774438	20	S	3	0	0	N
AT1G01320	protein_coding	tetratricopeptide repeat (TPR)-containing protein	1	124920	125046	3	E	1	21	3	0.559319	2	3	0.36272	24	B	0	0	0	N
AT1G01320	protein_coding	tetratricopeptide repeat (TPR)-containing protein	1	124713	124818	2	E	1	14	10	0.257543	2	10	0.50626	23	B	3	0	0	N
AT1G01320	protein_coding	tetratricopeptide repeat (TPR)-containing protein	1	125133	125226	2	E	1	15	6	0.361431	3	6	0.101944	15	B	0	0	0	N
AT1G01320	protein_coding	tetratricopeptide repeat (TPR)-containing protein	1	125935	125998	1	E	1	15	19	0.202466	1	4	0.618458	15	S	0	0	0	N
AT3G55880	protein_coding		3	20749239	20749425	5	E	1	21	11	0.936912	4	11	0.814629	16	TS	5	0	0	N
AT4G34570	protein_coding	THY-2 (THYMIDYLATE SYNTHASE 2)	4	16513836	16513882	1	E	1	2	17	0.528812	2	7	0.316675	23	B	2	0	0	N
AT3G18500	protein_coding		3	6354209	6354302	1	E	1	12	23	0.214602	1	9	0.201687	22	B	2	0	0	N
AT3G18500	protein_coding		3	6353277	6353343	1	E	1	15	23	0.28774	10	3	0.734675	24	S	4	1	1	N
AT3G15220	protein_coding	protein kinase, putative	3	5128286	5128379	1	E	1	10	1	0.788779	10	1	0.254101	24	T	3	0	0	N
AT3G15220	protein_coding	protein kinase, putative	3	5129293	5129373	1	E	1	20	15	0.0662171	8	2	0.0989258	15	B	3	0	0	N
AT3G43610	protein_coding	tubulin binding	3	15533134	15533332	5	E	1	14	3	0.243121	11	3	0.636713	21	S	0	0	0	N
AT3G43610	protein_coding	tubulin binding	3	15532241	15532357	2	E	1	14	23	0.415536	9	10	0.547749	18	S	1	0	0	N
AT4G28470	protein_coding	AtRPN1b/RPN1B (26S proteasome regulatory subunit S2 1B); binding	4	14071526	14071647	2	E	1	23	19	0.511045	6	2	0.413711	23	B	3	0	0	N
AT1G48650	protein_coding	helicase domain-containing protein	1	17997438	17997534	2	E	1	14	5	0.331031	7	5	0.364137	23	B	0	0	0	N
AT3G53830	protein_coding	regulator of chromosome condensation (RCC1) family protein / UVB-resistance protein-related	3	19952955	19953243	8	E	1	23	20	0.255687	4	2	0.659347	20	S	0	0	0	N
AT3G53830	protein_coding	regulator of chromosome condensation (RCC1) family protein / UVB-resistance protein-related	3	19952489	19952588	2	E	1	23	8	0.414062	7	8	0.626186	23	S	0	0	0	N
AT3G53830	protein_coding	regulator of chromosome condensation (RCC1) family protein / UVB-resistance protein-related	3	19953831	19953922	2	E	1	24	20	0.327134	5	10	0.56701	20	S	0	0	0	N
AT3G53830	protein_coding	regulator of chromosome condensation (RCC1) family protein / UVB-resistance protein-related	3	19952097	19952171	1	E	1	24	6	0.331369	9	6	0.58378	24	S	0	0	0	N
AT3G47675	protein_coding		3	17587447	17587740	4	E	1	12	24	0.679447	3	8	0.977609	23	S	2	0	0	N
AT3G47675	protein_coding		3	17587262	17587382	1	E	1	3	24	0.0228285	3	7	0.332971	24	B	2	0	0	N
AT3G47675	protein_coding		3	17587975	17588047	1	E	1	12	24	0.106112	2	1	0.662262	24	S	3	0	0	N
AT2G30370	protein_coding	allergen-related	2	12948352	12948528	5	E	1	4	11	0.376994	4	11	0.130078	22	B	0	0	0	N
AT2G30370	protein_coding	allergen-related	2	12948838	12948931	2	E	1	11	23	0.805534	11	5	0.527524	23	T	0	0	0	N
AT5G35700	protein_coding	FIM2 (FIMBRIN-LIKE PROTEIN 2); actin binding	5	13892391	13892460	1	E	1	14	23	0.483146	1	3	0.614127	18	S	2	0	0	N
AT5G35700	protein_coding	FIM2 (FIMBRIN-LIKE PROTEIN 2); actin binding	5	13892590	13892629	1	E	1	23	10	0.626705	2	10	0.2501	18	B	2	0	0	N
AT5G18590	protein_coding	kelch repeat-containing protein	5	6182150	6182263	2	E	1	12	4	0.189528	1	4	0.400486	18	B	1	0	0	N
AT5G18590	protein_coding	kelch repeat-containing protein	5	6179866	6179950	1	E	1	4	17	0.451444	4	8	0.405346	24	B	1	0	0	N
AT1G72270	protein_coding		1	27206393	27209666	87	E	1	8	7	0.00284572	8	7	0.00199321	21	B	0	0	0	N
AT1G72270	protein_coding		1	27204168	27204592	11	E	1	1	23	0.223846	1	11	0.00160262	23	B	0	0	0	N
AT1G72270	protein_coding		1	27205481	27205685	5	E	1	5	23	0.0953803	5	3	0.00800901	23	B	0	0	0	N
AT1G72270	protein_coding		1	27205158	27205305	4	E	1	4	21	0.113453	4	9	0.0721704	24	B	0	0	0	N
AT1G72270	protein_coding		1	27204899	27205040	3	E	1	16	7	0.022156	6	7	0.02052	16	B	0	0	0	N
AT1G72270	protein_coding		1	27210170	27210239	2	E	1	2	9	0.315807	2	9	0.160529	23	B	0	0	0	N
AT1G72270	protein_coding		1	27210581	27210648	1	E	1	16	18	0.138894	11	4	0.245788	16	B	0	0	0	N
AT3G27190	protein_coding	uracil phosphoribosyltransferase, putative / UMP pyrophosphorylase, putative / UPRTase, putative	3	10041993	10042077	1	E	1	3	15	0.460034	3	2	0.150658	20	B	4	0	0	N
AT3G21820	protein_coding	ATXR2 (HISTONE-LYSINE N-METHYLTRANSFERASE ATXR2); zinc ion binding	3	7691178	7691254	2	E	1	21	15	0.132031	10	7	0.209225	21	B	3	0	0	N
AT1G35350	protein_coding		1	12983164	12983294	2	E	1	13	3	0.741993	2	3	0.707478	15	TS	0	0	0	N
AT1G18030	protein_coding	protein phosphatase 2C, putative / PP2C, putative	1	6205080	6205117	1	E	1	1	19	0.725234	1	5	0.755443	19	TS	5	0	0	N
AT5G65760	protein_coding	serine carboxypeptidase S28 family protein	5	26326494	26326607	2	E	1	4	20	0.259415	4	3	0.558489	20	S	3	0	0	N
AT3G10550	protein_coding	inositol or phosphatidylinositol phosphatase/ phosphoric monoester hydrolase/ protein tyrosine phosphatase	3	3295703	3295803	2	E	1	21	5	0.212122	10	5	0.506195	21	B	2	0	0	N
AT3G51470	protein_coding	protein phosphatase 2C, putative / PP2C, putative	3	19109735	19109912	4	E	1	22	23	0.401351	8	4	0.64219	23	S	0	0	0	N
AT1G25375	protein_coding	metallo-beta-lactamase family protein	1	8901905	8901981	1	E	1	21	18	0.268981	5	1	0.463677	21	B	8	0	0	N
AT2G39200	protein_coding	MLO12 (MILDEW RESISTANCE LOCUS O 12); calmodulin binding	2	16365896	16366013	3	E	1	15	10	0.865995	1	10	0.430126	22	T	1	0	0	N
AT5G23720	protein_coding	PHS1 (PROPYZAMIDE-HYPERSENSITIVE 1); protein tyrosine/serine/threonine phosphatase	5	8000168	8001264	30	E	1	1	8	0.976332	1	8	0.79754	24	TS	2	0	0	N
AT5G23720	protein_coding	PHS1 (PROPYZAMIDE-HYPERSENSITIVE 1); protein tyrosine/serine/threonine phosphatase	5	7998970	7999172	5	E	1	8	4	0.783004	8	4	0.616668	18	TS	1	0	0	N
AT5G23720	protein_coding	PHS1 (PROPYZAMIDE-HYPERSENSITIVE 1); protein tyrosine/serine/threonine phosphatase	5	7998975	7999172	5	E	1	8	4	0.746065	8	4	0.626468	18	TS	2	0	0	N
AT5G23720	protein_coding	PHS1 (PROPYZAMIDE-HYPERSENSITIVE 1); protein tyrosine/serine/threonine phosphatase	5	7998692	7998835	4	E	1	21	7	0.358856	8	7	0.654115	21	S	3	0	0	N
AT5G23720	protein_coding	PHS1 (PROPYZAMIDE-HYPERSENSITIVE 1); protein tyrosine/serine/threonine phosphatase	5	7998524	7998602	1	E	1	6	7	0.845684	6	7	0.397033	17	T	2	0	0	N
AT2G04550	protein_coding	IBR5 (INDOLE-3-BUTYRIC ACID RESPONSE 5); protein tyrosine/serine/threonine phosphatase	2	1589213	1589271	1	E	1	2	19	0.351518	2	8	0.551527	19	S	6	0	0	N
AT3G28860	protein_coding	ATMDR11/ATPGP19/MDR1/MDR11/PGP19 (P-GLYCOPROTEIN 19); ATPase, coupled to transmembrane movement of substances / auxin efflux transmembrane transporter	3	10877081	10877257	4	E	1	21	8	0.530557	1	8	0.568948	18	S	2	0	0	N
AT1G53490	protein_coding	DNA binding	1	19968776	19968884	2	E	1	1	16	0.325334	1	6	0.138719	21	B	0	0	0	N
AT1G53490	protein_coding	DNA binding	1	19968117	19968200	1	E	1	22	13	0.476323	5	3	0.737501	22	S	0	0	0	N
AT1G53490	protein_coding	DNA binding	1	19969123	19969169	1	E	1	21	8	0.109791	2	8	0.237321	21	B	0	0	0	N
AT1G11000	protein_coding	MLO4 (MILDEW RESISTANCE LOCUS O 4); calmodulin binding	1	3674839	3674956	2	E	1	13	3	0.817381	1	3	0.63991	19	TS	0	0	0	N
AT1G11000	protein_coding	MLO4 (MILDEW RESISTANCE LOCUS O 4); calmodulin binding	1	3673319	3673369	1	E	1	13	7	0.294065	1	7	0.774047	19	S	0	0	0	N
AT3G23550	protein_coding	MATE efflux family protein	3	8449166	8449223	1	E	1	22	18	0.284743	11	6	0.463959	22	B	2	0	0	N
AT1G12360	protein_coding	KEU (KEULE); protein transporter	1	4202286	4202365	1	E	1	23	18	0.513486	3	11	0.57488	18	S	2	0	0	N
AT5G22950	protein_coding	VPS24.1	5	7681744	7681821	1	E	1	1	11	0.548912	1	11	0.309025	21	B	6	0	0	N
AT1G76260	protein_coding	transducin family protein / WD-40 repeat family protein	1	28615381	28615465	2	E	1	1	19	0.523613	1	3	0.685809	19	S	18	0	0	N
AT2G34680	protein_coding	AIR9 (Auxin-Induced in Root cultures 9); protein binding	2	14631907	14632140	6	E	1	21	16	0.720335	2	5	0.58945	16	TS	0	0	0	N
AT2G34680	protein_coding	AIR9 (Auxin-Induced in Root cultures 9); protein binding	2	14631478	14631624	4	E	1	14	16	0.248461	8	1	0.352564	16	B	0	0	0	N
AT2G34680	protein_coding	AIR9 (Auxin-Induced in Root cultures 9); protein binding	2	14630470	14630571	2	E	1	14	3	0.621817	4	3	0.654806	22	S	0	0	0	N
AT2G34680	protein_coding	AIR9 (Auxin-Induced in Root cultures 9); protein binding	2	14633888	14633960	1	E	1	2	4	0.38598	2	4	0.30097	18	B	0	0	0	N
AT2G34680	protein_coding	AIR9 (Auxin-Induced in Root cultures 9); protein binding	2	14633387	14633453	1	E	1	2	12	0.448991	2	5	0.221741	23	B	0	0	0	N
AT2G34680	protein_coding	AIR9 (Auxin-Induced in Root cultures 9); protein binding	2	14634050	14634116	1	E	1	9	18	0.512502	9	1	0.129698	16	B	0	0	0	N
AT2G34680	protein_coding	AIR9 (Auxin-Induced in Root cultures 9); protein binding	2	14633543	14633606	1	E	1	15	21	0.368637	8	1	0.519023	15	B	0	0	0	N
AT3G14150	protein_coding	(S)-2-hydroxy-acid oxidase, peroxisomal, putative / glycolate oxidase, putative / short chain alpha-hydroxy acid oxidase, putative	3	4691316	4691386	1	E	1	21	15	0.33449	9	1	0.454315	21	B	0	0	0	N
AT3G14150	protein_coding	(S)-2-hydroxy-acid oxidase, peroxisomal, putative / glycolate oxidase, putative / short chain alpha-hydroxy acid oxidase, putative	3	4691630	4691688	1	E	1	13	9	0.451585	4	9	0.42222	23	B	0	0	0	N
AT3G04810	protein_coding	ATNEK2; kinase	3	1318467	1318533	1	E	1	2	8	0.566119	2	8	0.300226	22	B	5	0	0	N
AT3G04810	protein_coding	ATNEK2; kinase	3	1319206	1319256	1	E	1	17	8	0.45626	1	8	0.652608	17	S	4	0	0	N
AT3G07590	protein_coding	small nuclear ribonucleoprotein D1, putative / snRNP core protein D1, putative / Sm protein D1, putative	3	2423305	2423382	1	E	1	9	19	0.3516	9	3	0.649866	19	S	16	0	0	N
AT1G80490	protein_coding	TPR1 (TOPLESS-RELATED 1)	1	30270381	30270559	4	E	1	21	17	0.412693	7	8	0.519706	17	B	1	0	0	N
AT1G67850	protein_coding		1	25442688	25442887	5	E	1	15	24	0.601949	6	7	0.667154	24	S	3	0	0	N
AT1G27910	protein_coding	U-box domain-containing protein	1	9723464	9723650	4	E	1	15	9	0.233775	2	9	0.55454	18	S	5	0	0	N
AT5G39040	protein_coding	ATTAP2 (Arabidopsis thaliana transporter associated with antigen processing protein 2); ATPase, coupled to transmembrane movement of substances	5	15645709	15645775	1	E	1	22	24	0.377034	4	8	0.51533	24	B	3	0	0	N
AT1G29120	protein_coding		1	10175987	10176058	1	E	1	21	11	0.828439	4	11	0.76756	24	TS	10	0	0	N
AT3G25990	protein_coding	DNA-binding protein GT-1-related	3	9506362	9506587	5	E	1	5	22	0.7152	5	3	0.643445	24	TS	1	0	0	N
AT5G49710	protein_coding		5	20213631	20214234	16	E	1	3	9	0.00538741	3	9	0.00342911	21	B	2	0	0	N
AT3G56720	protein_coding		3	21022321	21022472	4	E	1	9	19	0.764472	9	8	0.731903	18	TS	7	0	0	N
AT1G65590	protein_coding	ATHEX1/HEXO3 (BETA-HEXOSAMINIDASE 3); beta-N-acetylhexosaminidase/ hexosaminidase	1	24392819	24392890	1	E	1	23	22	0.58671	11	6	0.501135	22	B	3	0	0	N
AT1G45248	protein_coding		1	17165785	17165904	3	E	1	2	23	0.851295	2	5	0.333299	21	T	0	0	0	N
AT3G54910	protein_coding		3	20355523	20355619	2	E	1	12	23	0.636208	3	1	0.648581	20	S	3	0	0	N
AT4G12840	protein_coding		4	7535349	7535451	2	E	1	14	23	0.355667	5	6	0.661864	23	S	0	0	0	N
AT4G12840	protein_coding		4	7535532	7535592	1	E	1	18	8	0.695528	5	8	0.537438	23	T	0	0	0	N
AT3G48710	protein_coding	GTP binding / RNA binding	3	18054510	18054602	1	E	1	8	20	0.178986	8	1	0.434569	23	B	1	0	0	N
AT3G26380	protein_coding	glycosyl hydrolase family protein 27 / alpha-galactosidase family protein / melibiase family protein	3	9663679	9663839	3	E	1	18	15	0.659726	10	7	0.640447	18	S	2	0	0	N
AT1G24260	protein_coding	SEP3 (SEPALLATA3); transcription factor	1	8594618	8594686	1	E	1	11	21	0.65474	11	5	0.401037	15	B	9	0	0	N
AT1G69040	protein_coding	ACR4 (ACT REPEAT 4); amino acid binding	1	25961851	25961924	2	E	1	5	16	0.614552	5	11	0.24192	19	B	0	0	0	N
AT1G69040	protein_coding	ACR4 (ACT REPEAT 4); amino acid binding	1	25962020	25962066	1	E	1	2	20	0.418682	2	5	0.493309	20	B	1	0	0	N
AT5G15700	protein_coding	DNA-directed RNA polymerase (RPOT2)	5	5119833	5119964	3	E	1	16	19	0.243317	4	1	0.260106	18	B	0	0	0	N
AT4G36940	protein_coding	nicotinate phosphoribosyltransferase	4	17417961	17418037	1	E	1	2	23	0.576011	2	9	0.453897	22	B	4	0	0	N
AT5G02020	protein_coding		5	386657	387189	14	E	1	16	10	0.879001	2	10	0.547145	16	TS	19	0	0	N
AT5G02020	protein_coding		5	386507	386570	1	E	1	17	18	0.726371	11	10	0.833038	17	TS	19	0	0	N
AT3G15180	protein_coding	proteasome-related	3	5112113	5112177	1	E	1	21	18	0.180129	2	1	0.490115	21	B	4	0	0	N
AT4G37020	protein_coding		4	17445907	17445956	1	E	1	4	19	0.0819834	4	3	0.512891	20	B	1	0	0	N
AT3G16800	protein_coding	protein phosphatase 2C, putative / PP2C, putative	3	5721262	5721549	7	E	1	17	18	0.513228	5	9	0.271414	16	B	1	0	0	N
AT3G44370	protein_coding	binding	3	16042375	16042431	1	E	1	21	3	0.486706	5	3	0.489458	21	B	0	0	0	N
AT3G15880	protein_coding	TPR4/WSIP2 (TOPLESS-RELATED 4); protein binding	3	5369043	5369113	1	E	1	21	2	0.241711	11	2	0.41614	23	B	3	0	0	N
AT5G46390	protein_coding	peptidase S41 family protein	5	18835644	18835858	5	E	1	5	22	0.493631	5	10	0.101224	24	B	6	0	0	N
AT3G09090	protein_coding	DEX1 (DEFECTIVE IN EXINE FORMATION 1)	3	2787157	2787268	3	E	1	22	8	0.548243	1	8	0.379012	19	B	3	0	0	N
AT3G09410	protein_coding	pectinacetylesterase family protein	3	2896820	2896950	3	E	1	18	10	0.786233	9	10	0.746513	23	TS	15	0	0	N
AT4G15160	protein_coding	protease inhibitor/seed storage/lipid transfer protein (LTP) family protein	4	8649540	8649694	3	E	1	16	7	0.687469	6	7	0.739736	16	S	0	0	0	N
AT4G15160	protein_coding	protease inhibitor/seed storage/lipid transfer protein (LTP) family protein	4	8648833	8648934	2	E	1	16	15	0.610841	6	1	0.685854	16	S	0	0	0	N
AT1G69485	protein_coding	structural constituent of ribosome	1	26122589	26122663	1	E	1	1	24	0.220733	1	10	0.164025	24	B	18	0	0	N
AT1G73320	protein_coding		1	27569647	27569761	2	E	1	21	4	0.503231	6	4	0.52102	17	B	15	0	0	N
AT3G15920	protein_coding	phox (PX) domain-containing protein	3	5385940	5386049	2	E	1	21	18	0.252996	6	3	0.298258	21	B	6	0	0	N
AT3G15920	protein_coding	phox (PX) domain-containing protein	3	5386122	5386209	1	E	1	22	12	0.43871	8	4	0.249375	24	B	7	0	0	N
AT3G06380	protein_coding	ATTLP9 (TUBBY-LIKE PROTEIN 9); phosphoric diester hydrolase/ protein binding / transcription factor	3	1936916	1937004	1	E	1	3	5	0.911575	3	5	0.532534	21	T	8	0	0	N
AT5G22820	protein_coding	binding	5	7625953	7626019	1	E	1	21	9	0.418177	2	9	0.545087	21	S	4	0	0	N
AT2G23985	protein_coding	unknown protein	2	10212530	10212555	1	E	1	24	9	0.0422462	2	9	0.055907	24	B	4	0	0	N
AT2G32000	protein_coding	DNA topoisomerase family protein	2	13625479	13625559	2	E	1	14	1	0.268454	7	1	0.740255	20	S	4	0	0	N
AT2G32000	protein_coding	DNA topoisomerase family protein	2	13628466	13628523	1	E	1	23	7	0.516065	9	7	0.532227	23	B	7	0	0	N
AT1G69210	protein_coding		1	26022635	26022744	2	E	1	24	23	0.414123	7	4	0.835549	23	S	3	0	0	N
AT1G77680	protein_coding	ribonuclease II family protein	1	29200060	29200114	1	E	1	15	23	0.614019	2	10	0.736129	23	S	0	0	0	N
AT1G47290	protein_coding	AT3BETAHSD/D1 (3BETA-HYDROXYSTEROID-DEHYDROGENASE/DECARBOXYLASE ISOFORM 1); 3-beta-hydroxy-delta5-steroid dehydrogenase/ sterol-4-alpha-carboxylate 3-dehydrogenase (decarboxylating)	1	17339797	17339923	2	E	1	1	3	0.824064	1	3	0.346392	15	T	3	0	0	N
AT5G66540	protein_coding		5	26574788	26574830	1	E	1	4	24	0.643923	4	8	0.100094	15	B	3	0	0	N
AT5G47970	protein_coding	nitrogen regulation family protein	5	19440784	19440911	3	E	1	22	19	0.410211	1	2	0.802012	19	S	6	0	0	N
AT5G47970	protein_coding	nitrogen regulation family protein	5	19440607	19440684	2	E	1	12	8	0.759303	2	8	0.389371	24	T	3	0	0	N
AT1G30620	protein_coding	HSR8/MUR4/UXE1 (MURUS 4); UDP-arabinose 4-epimerase/ catalytic	1	10855797	10855922	2	E	1	22	23	0.345574	4	9	0.843926	23	S	4	0	0	N
AT5G50110	protein_coding	methyltransferase-related	5	20392709	20392776	1	E	1	21	1	0.49405	5	1	0.481545	24	B	1	0	0	N
AT5G09790	protein_coding	ATXR5 (SETDOMAIN GROUP 15); DNA binding	5	3039745	3039846	2	E	1	11	23	0.635001	11	4	0.339554	20	B	2	0	0	N
AT4G17300	protein_coding	NS1 (OVULE ABORTION 8)	4	9683722	9683806	2	E	1	12	20	0.750694	2	7	0.871719	20	TS	3	0	0	N
AT4G17300	protein_coding	NS1 (OVULE ABORTION 8)	4	9682055	9682124	1	E	1	12	4	0.507319	3	4	0.313902	23	B	5	0	0	N
AT5G27400	protein_coding		5	9676774	9676903	2	E	1	8	22	0.70178	8	11	0.385575	22	T	4	0	0	N
AT5G27400	protein_coding		5	9676990	9677054	1	E	1	2	10	0.117004	2	10	0.0452563	15	B	4	0	0	N
AT5G51710	protein_coding	KEA5 (K+ efflux antiporter 5); potassium:hydrogen antiporter	5	21024133	21024205	1	E	1	22	6	0.439908	4	6	0.237417	22	B	2	0	0	N
AT3G10650	protein_coding		3	3330130	3330177	1	E	1	19	8	0.281615	2	8	0.337669	20	B	4	0	0	N
AT1G54680	protein_coding		1	20417158	20417230	1	E	1	21	18	0.56194	11	5	0.516445	17	B	4	0	0	N
AT1G33410	protein_coding	SAR1 (SUPPRESSOR OF AUXIN RESISTANCE1)	1	12116520	12116638	2	E	1	14	12	0.301026	5	4	0.733777	18	S	1	0	0	N
AT1G33410	protein_coding	SAR1 (SUPPRESSOR OF AUXIN RESISTANCE1)	1	12117261	12117366	3	E	1	22	1	0.394286	2	1	0.322985	17	B	1	0	0	N
AT1G33410	protein_coding	SAR1 (SUPPRESSOR OF AUXIN RESISTANCE1)	1	12117037	12117135	2	E	1	22	2	0.329853	5	2	0.221383	20	B	1	0	0	N
AT1G33410	protein_coding	SAR1 (SUPPRESSOR OF AUXIN RESISTANCE1)	1	12115926	12116005	2	E	1	24	18	0.299018	11	8	0.310355	24	B	0	0	0	N
AT3G44870	protein_coding	S-adenosyl-L-methionine:carboxyl methyltransferase family protein	3	16393421	16394057	13	E	1	1	23	0.955821	1	4	0.784954	21	TS	0	0	0	N
AT1G03457	protein_coding	RNA-binding protein, putative	1	862752	862804	1	E	1	1	18	0.815395	1	3	0.852691	17	TS	6	0	0	N
AT1G15790	protein_coding		1	5439279	5439388	2	E	1	5	18	0.745494	5	8	0.89122	18	TS	1	0	0	N
AT4G26510	protein_coding	uracil phosphoribosyltransferase / UMP pyrophosphorylase (UPT1)	4	13385149	13385219	1	E	1	22	7	0.254317	5	7	0.260148	22	B	5	0	0	N
AT3G09710	protein_coding	IQD1 (IQ-DOMAIN 1); calmodulin binding	3	2978845	2978932	1	E	1	22	9	0.124607	5	9	0.194713	22	B	0	0	0	N
AT5G04140	protein_coding	GLS1/GLU1/GLUS (FERREDOXIN-DEPENDENT GLUTAMATE SYNTHASE 1); glutamate synthase (ferredoxin)	5	1132014	1132111	2	E	1	21	24	0.448995	4	7	0.558664	24	S	0	0	0	N
AT5G04140	protein_coding	GLS1/GLU1/GLUS (FERREDOXIN-DEPENDENT GLUTAMATE SYNTHASE 1); glutamate synthase (ferredoxin)	5	1131716	1131787	2	E	1	15	11	0.426523	6	11	0.623464	23	S	0	0	0	N
AT5G04140	protein_coding	GLS1/GLU1/GLUS (FERREDOXIN-DEPENDENT GLUTAMATE SYNTHASE 1); glutamate synthase (ferredoxin)	5	1134194	1134253	1	E	1	1	24	0.600113	1	4	0.291356	24	B	6	0	0	N
AT5G35560	protein_coding	DENN (AEX-3) domain-containing protein	5	13763239	13763284	1	E	1	18	20	0.279257	8	4	0.72097	18	S	0	0	0	N
AT1G67630	protein_coding	POLA2; alpha DNA polymerase	1	25351706	25351782	1	E	1	21	16	0.24558	1	8	0.615109	16	S	7	0	0	N
AT1G62305	protein_coding		1	23032206	23032307	2	E	1	15	9	0.489996	4	9	0.302397	22	B	4	0	0	N
AT1G59870	protein_coding	PDR8/PEN3 (PLEIOTROPIC DRUG RESISTANCE8); ATPase, coupled to transmembrane movement of substances / cadmium ion transmembrane transporter	1	22041238	22041343	2	E	1	17	24	0.494756	4	7	0.657706	23	S	4	0	0	N
AT3G28370	protein_coding		3	10622153	10622323	3	E	1	2	21	0.312187	2	3	0.091613	23	B	0	0	0	N
AT3G28370	protein_coding		3	10623259	10623371	3	E	1	12	20	0.692397	11	6	0.683041	20	TS	0	0	0	N
AT3G28370	protein_coding		3	10622431	10622494	1	E	1	21	6	0.366651	11	6	0.36148	21	B	1	0	0	N
AT4G29890	protein_coding	choline monooxygenase, putative (CMO-like)	4	14609250	14609296	1	E	1	12	9	0.427889	2	9	0.436368	15	B	5	0	0	N
AT5G40270	protein_coding	metal-dependent phosphohydrolase HD domain-containing protein	5	16112484	16112523	1	E	1	22	16	0.0696456	11	3	0.37583	22	B	2	0	0	N
AT1G26940	protein_coding	peptidyl-prolyl cis-trans isomerase cyclophilin-type family protein	1	9344376	9344416	1	E	1	12	24	0.539813	11	6	0.587775	24	S	4	0	0	N
AT1G66580	protein_coding	60S ribosomal protein L10 (RPL10C)	1	24845263	24845413	1	E	1	2	10	0.375466	2	10	0.200948	15	B	3	0	0	N
AT4G40042	protein_coding	signal peptidase	4	18559082	18559190	2	E	1	4	20	0.614854	4	5	0.291029	22	B	0	0	0	N
AT2G40640	protein_coding		2	16968760	16968856	2	E	1	12	24	0.461251	1	7	0.369979	21	B	10	0	0	N
AT1G10290	protein_coding	ADL6 (DYNAMIN-LIKE PROTEIN 6)	1	3372266	3372384	3	E	1	22	19	0.540654	5	9	0.868887	19	S	1	0	0	N
AT1G10290	protein_coding	ADL6 (DYNAMIN-LIKE PROTEIN 6)	1	3371200	3371251	1	E	1	21	5	0.1609	2	5	0.387855	21	B	12	0	0	N
AT2G39550	protein_coding	ATGGT-IB (GERANYLGERANYLTRANSFERASE-I BETA SUBUNIT); CAAX-protein geranylgeranyltransferase/ protein heterodimerization	2	16509075	16509151	1	E	1	1	18	0.431464	1	8	0.0166817	18	B	4	0	0	N
AT2G46225	protein_coding	ABIL1 (ABI-1-LIKE 1)	2	18990107	18990207	2	E	1	23	19	0.179917	10	8	0.766489	19	S	3	0	0	N
AT1G14840	protein_coding	ATMAP70-4 (microtubule-associated proteins 70-4); microtubule binding	1	5113606	5113753	3	E	1	14	8	0.728913	2	8	0.317203	24	T	2	0	0	N
AT5G14610	protein_coding	ATP binding / ATP-dependent helicase	5	4712585	4712729	3	E	1	22	3	0.634845	5	3	0.721559	23	S	0	0	0	N
AT5G14610	protein_coding	ATP binding / ATP-dependent helicase	5	4712810	4712870	1	E	1	4	7	0.185782	4	7	0.0798361	16	B	0	0	0	N
AT1G18440	protein_coding	peptidyl-tRNA hydrolase family protein	1	6347019	6347093	1	E	1	2	24	0.668629	2	7	0.876152	24	S	6	0	0	N
AT2G27340	protein_coding		2	11705553	11705621	1	E	1	21	24	0.562817	10	7	0.410224	24	B	6	0	0	N
AT3G54010	protein_coding	PAS1 (PASTICCINO 1); FK506 binding / peptidyl-prolyl cis-trans isomerase	3	20013810	20013868	1	E	1	1	11	0.707901	1	11	0.534305	21	T	2	0	0	N
AT1G05500	protein_coding	ATSYTE/NTMC2T2.1/NTMC2TYPE2.1/SYTE	1	1626230	1626352	2	E	1	22	4	0.60496	1	4	0.290768	19	B	5	0	0	N
AT1G05500	protein_coding	ATSYTE/NTMC2T2.1/NTMC2TYPE2.1/SYTE	1	1628528	1628642	2	E	1	16	23	0.571277	3	4	0.666802	23	S	5	0	0	N
AT1G05500	protein_coding	ATSYTE/NTMC2T2.1/NTMC2TYPE2.1/SYTE	1	1627100	1627165	1	E	1	6	14	0.258842	6	1	0.158678	19	B	0	0	0	N
AT1G65950	protein_coding	ABC1 family protein	1	24552683	24552769	2	E	1	10	15	0.234418	10	1	0.177619	23	B	2	0	0	N
AT1G65950	protein_coding	ABC1 family protein	1	24553546	24553624	1	E	1	22	24	0.0518874	10	1	0.0914293	22	B	3	0	0	N
AT1G65950	protein_coding	ABC1 family protein	1	24552972	24553039	1	E	1	22	8	0.79094	4	8	0.830406	23	TS	1	0	1	N
AT5G50330	protein_coding	ATP binding / protein kinase	5	20505167	20505362	4	E	1	20	3	0.58304	5	3	0.513202	17	B	1	0	0	N
AT5G50330	protein_coding	ATP binding / protein kinase	5	20504658	20504787	3	E	1	16	17	0.697669	5	4	0.393232	16	T	1	0	0	N
AT2G16950	protein_coding	protein transporter	2	7362667	7362749	1	E	1	11	16	0.249818	11	2	0.13146	22	B	0	0	0	N
AT2G16950	protein_coding	protein transporter	2	7362667	7362745	1	E	1	11	16	0.249702	11	2	0.11956	22	B	5	0	0	N
AT4G01390	protein_coding	meprin and TRAF homology domain-containing protein / MATH domain-containing protein	4	571113	571262	4	E	1	1	23	0.616157	1	5	0.909657	23	S	0	0	0	N
AT4G15450	protein_coding	senescence/dehydration-associated protein-related	4	8840844	8840928	2	E	1	19	24	0.646774	5	6	0.6037	24	S	2	0	0	N
AT5G18170	protein_coding	GDH1 (GLUTAMATE DEHYDROGENASE 1); oxidoreductase	5	6006520	6006634	2	E	1	2	19	0.467326	2	5	0.693512	19	S	9	0	0	N
AT2G32440	protein_coding	KAO2 (ENT-KAURENOIC ACID HYDROXYLASE 2); oxygen binding	2	13784335	13784442	2	E	1	12	19	0.670387	2	8	0.533915	19	B	3	0	0	N
AT2G32440	protein_coding	KAO2 (ENT-KAURENOIC ACID HYDROXYLASE 2); oxygen binding	2	13783984	13784071	2	E	1	6	24	0.0764181	6	1	0.462087	24	B	1	0	0	N
AT1G08465	protein_coding	YAB2 (YABBY 2); transcription factor	1	2678679	2678758	2	E	1	12	18	0.53357	9	5	0.598695	23	S	0	0	0	N
AT4G16280	protein_coding	FCA; RNA binding	4	9209382	9209466	1	E	1	13	17	0.327348	6	5	0.459489	17	B	0	0	0	N
AT3G51050	protein_coding	FG-GAP repeat-containing protein	3	18966307	18966388	1	E	1	14	9	0.490262	4	9	0.553872	18	S	2	0	0	N
AT5G38900	protein_coding	DSBA oxidoreductase family protein	5	15592031	15592186	3	E	1	4	16	0.259775	4	1	0.536381	20	B	5	0	0	N
AT3G01310	protein_coding	acid phosphatase/ oxidoreductase/ transition metal ion binding	3	99220	99295	1	E	1	15	23	0.319511	3	2	0.812111	23	S	0	0	0	N
AT2G19600	protein_coding	ATKEA4 (Arabidopsis thaliana K+ efflux antiporter 4); potassium:hydrogen antiporter	2	8486949	8487014	1	E	1	2	8	0.728599	2	8	0.40403	18	T	4	0	0	N
AT4G38350	protein_coding	patched family protein	4	17966143	17966251	2	E	1	21	5	0.121798	3	5	0.217105	21	B	0	0	0	N
AT5G53740	protein_coding		5	21830150	21830248	2	E	1	15	23	0.108632	2	9	0.0830024	23	B	0	0	0	N
AT5G53740	protein_coding		5	21829656	21829722	2	E	1	2	8	0.358398	2	8	0.121259	20	B	0	0	0	N
AT5G51460	protein_coding	ATTPPA (Arabidopsis thaliana trehalose-6-phosphate phosphatase); trehalose-phosphatase	5	20921286	20921382	2	E	1	20	18	0.0488987	11	6	0.0654293	20	B	4	0	0	N
AT4G17680	protein_coding	protein binding / zinc ion binding	4	9843842	9843913	1	E	1	9	16	0.589817	9	7	0.601801	16	S	0	0	0	N
AT5G18620	protein_coding	CHR17 (CHROMATIN REMODELING FACTOR17); DNA-dependent ATPase	5	6201247	6201354	2	E	1	24	19	0.466489	3	10	0.701063	19	S	4	0	0	N
AT1G02100	protein_coding	leucine carboxyl methyltransferase family protein	1	406903	406990	1	E	1	20	14	0.053918	10	9	0.477694	20	B	11	1	1	N
AT1G02100	protein_coding	leucine carboxyl methyltransferase family protein	1	394370	394452	2	E	1	2	9	0.712118	2	9	0.372491	23	T	0	0	0	N
AT1G02100	protein_coding	leucine carboxyl methyltransferase family protein	1	407080	407148	2	E	1	21	23	0.410447	1	9	0.593008	23	S	11	1	1	N
AT1G02100	protein_coding	leucine carboxyl methyltransferase family protein	1	398905	398967	1	E	1	22	3	0.428813	7	3	0.463653	22	B	0	0	0	N
AT1G76310	protein_coding	CYCB2;4 (CYCLIN B2;4); cyclin-dependent protein kinase regulator	1	28634673	28634733	1	E	1	14	23	0.573307	5	9	0.495479	18	B	0	0	0	N
AT1G62800	protein_coding	ASP4 (ASPARTATE AMINOTRANSFERASE 4); catalytic/ pyridoxal phosphate binding / transaminase/ transferase, transferring nitrogenous groups	1	23260282	23260366	1	E	1	21	15	0.299713	1	9	0.334072	21	B	4	0	0	N
AT1G62800	protein_coding	ASP4 (ASPARTATE AMINOTRANSFERASE 4); catalytic/ pyridoxal phosphate binding / transaminase/ transferase, transferring nitrogenous groups	1	23260282	23260360	1	E	1	21	15	0.30967	1	2	0.357574	21	B	3	0	0	N
AT5G24630	protein_coding	BIN4 (BRASSINOSTEROID-INSENSITIVE4)	5	8434238	8434364	2	E	1	22	23	0.464238	2	4	0.63987	23	S	1	0	0	N
AT4G21100	protein_coding	DDB1B (DAMAGED DNA BINDING PROTEIN 1 B)	4	11261944	11262145	5	E	1	22	8	0.786939	1	8	0.0105255	19	T	0	0	0	N
AT4G21100	protein_coding	DDB1B (DAMAGED DNA BINDING PROTEIN 1 B)	4	11264302	11264394	2	E	1	22	19	0.172935	8	2	0.404752	18	B	0	0	0	N
AT4G21100	protein_coding	DDB1B (DAMAGED DNA BINDING PROTEIN 1 B)	4	11263243	11263319	1	E	1	3	20	0.150048	3	1	0.0700302	17	B	0	0	0	N
AT4G04320	protein_coding	malonyl-CoA decarboxylase family protein	4	2113880	2113963	2	E	1	10	13	0.572545	10	5	0.232704	22	B	6	0	0	N
AT4G04320	protein_coding	malonyl-CoA decarboxylase family protein	4	2113883	2113963	2	E	1	10	13	0.582912	10	4	0.232216	22	B	0	0	0	N
AT1G61000	protein_coding		1	22476168	22476276	3	E	1	8	12	0.763106	8	4	0.75472	20	TS	2	0	0	N
AT3G03340	protein_coding	UNE6 (unfertilized embryo sac 6)	3	787693	787773	1	E	1	22	6	0.595398	11	6	0.537336	20	B	1	0	0	N
AT1G22330	protein_coding	RNA binding	1	7886940	7887064	3	E	1	22	18	0.133676	6	4	0.594176	18	S	4	0	0	N
AT1G32490	protein_coding	EMB2733/ESP3 (EMBRYO DEFECTIVE 2733); ATP-dependent RNA helicase	1	11744689	11744805	2	E	1	23	10	0.633284	2	10	0.388953	19	B	2	0	0	N
AT1G32490	protein_coding	EMB2733/ESP3 (EMBRYO DEFECTIVE 2733); ATP-dependent RNA helicase	1	11746842	11746906	1	E	1	22	20	0.436988	8	6	0.604142	22	S	3	0	0	N
AT1G47210	protein_coding	CYCA3;2; cyclin-dependent protein kinase	1	17304220	17304369	4	E	1	2	15	0.70522	2	4	0.532865	18	T	0	0	0	N
AT3G57470	protein_coding	peptidase M16 family protein / insulinase family protein	3	21286101	21286193	2	E	1	21	22	0.249422	7	3	0.704598	22	S	4	0	0	N
AT3G57470	protein_coding	peptidase M16 family protein / insulinase family protein	3	21284171	21284257	1	E	1	15	4	0.0841899	10	4	0.389057	17	B	2	0	0	N
AT3G57470	protein_coding	peptidase M16 family protein / insulinase family protein	3	21286314	21286382	1	E	1	21	9	0.352262	5	9	0.34482	21	B	4	0	0	N
AT1G18630	protein_coding	GR-RBP6 (glycine-rich RNA-binding protein 6); RNA binding	1	6415465	6415534	1	E	1	24	4	0.730255	7	4	0.437691	19	T	3	0	0	N
AT3G20560	protein_coding	ATPDIL5-3 (PDI-LIKE 5-3); thiol-disulfide exchange intermediate	3	7182979	7183037	1	E	1	14	23	0.426143	1	4	0.560575	23	S	7	0	0	N
AT4G16310	protein_coding	LDL3 (LSD1-LIKE3); amine oxidase	4	9221311	9222765	39	E	1	23	10	0.0038978	4	10	0.00570826	23	B	0	0	0	N
AT4G16310	protein_coding	LDL3 (LSD1-LIKE3); amine oxidase	4	9222892	9222986	2	E	1	3	12	0.188099	3	7	0.0837061	23	B	2	0	0	N
AT1G05570	protein_coding	CALS1 (CALLOSE SYNTHASE 1); transferase, transferring glycosyl groups	1	1655118	1655456	8	E	1	4	23	0.755058	4	7	0.07944	22	T	0	0	0	N
AT1G05570	protein_coding	CALS1 (CALLOSE SYNTHASE 1); transferase, transferring glycosyl groups	1	1652717	1652878	3	E	1	21	4	0.341227	2	4	0.373896	23	B	0	0	0	N
AT1G05570	protein_coding	CALS1 (CALLOSE SYNTHASE 1); transferase, transferring glycosyl groups	1	1652112	1652242	3	E	1	21	4	0.694768	5	4	0.791383	24	TS	0	0	0	N
AT1G05570	protein_coding	CALS1 (CALLOSE SYNTHASE 1); transferase, transferring glycosyl groups	1	1650455	1650575	2	E	1	14	4	0.533055	6	4	0.375078	20	B	1	0	0	N
AT1G05570	protein_coding	CALS1 (CALLOSE SYNTHASE 1); transferase, transferring glycosyl groups	1	1655629	1655747	3	E	1	4	23	0.442165	4	2	0.771322	23	S	0	0	0	N
AT1G05570	protein_coding	CALS1 (CALLOSE SYNTHASE 1); transferase, transferring glycosyl groups	1	1651646	1651756	2	E	1	14	21	0.333618	7	6	0.668809	20	S	1	0	0	N
AT1G05570	protein_coding	CALS1 (CALLOSE SYNTHASE 1); transferase, transferring glycosyl groups	1	1657886	1657980	2	E	1	4	24	0.661545	4	11	0.367185	22	B	0	0	0	N
AT1G05570	protein_coding	CALS1 (CALLOSE SYNTHASE 1); transferase, transferring glycosyl groups	1	1657261	1657354	2	E	1	11	12	0.655668	11	1	0.232424	17	B	0	0	0	N
AT1G05570	protein_coding	CALS1 (CALLOSE SYNTHASE 1); transferase, transferring glycosyl groups	1	1652965	1653050	2	E	1	22	9	0.462993	2	9	0.494603	22	B	0	0	0	N
AT1G05570	protein_coding	CALS1 (CALLOSE SYNTHASE 1); transferase, transferring glycosyl groups	1	1654586	1654668	2	E	1	5	16	0.41912	5	7	0.202903	22	B	0	0	0	N
AT3G11130	protein_coding	clathrin heavy chain, putative	3	3491088	3491293	5	E	1	22	12	0.436658	6	7	0.812465	22	S	1	0	0	N
AT3G11130	protein_coding	clathrin heavy chain, putative	3	3489686	3489795	3	E	1	21	11	0.353719	2	11	0.368973	23	B	0	0	0	N
AT3G11130	protein_coding	clathrin heavy chain, putative	3	3487673	3487733	1	E	1	16	9	0.424157	2	9	0.608525	21	S	0	0	0	N
AT5G05330	protein_coding	DNA binding	5	1577962	1578047	1	E	1	8	24	0.465881	8	10	0.218994	21	B	6	0	0	N
AT1G08890	protein_coding	sugar transporter family protein	1	2849799	2849864	1	E	1	19	9	0.515862	2	9	0.491156	23	B	1	0	0	N
AT1G22800	protein_coding	methyltransferase	1	8073074	8073139	1	E	1	10	14	0.59478	10	6	0.441135	16	B	2	0	0	N
AT5G63970	protein_coding	copine-related	5	25625483	25625597	2	E	1	12	1	0.336573	3	1	0.388289	18	B	2	0	0	N
AT5G63970	protein_coding	copine-related	5	25626073	25626152	1	E	1	8	9	0.192167	8	9	0.0850395	18	B	3	0	0	N
AT5G60940	protein_coding	transducin family protein / WD-40 repeat family protein	5	24540638	24540722	2	E	1	15	2	0.083669	1	2	0.199488	15	B	7	0	0	N
AT1G20410	protein_coding		1	7080841	7080888	1	E	1	13	3	0.247472	7	3	0.607995	19	S	2	0	0	N
AT1G01740	protein_coding	protein kinase family protein	1	273428	273562	3	E	1	22	3	0.437464	2	3	0.653857	18	S	0	0	0	N
AT1G31200	protein_coding	ATPP2-A9 (Phloem protein 2-A9); carbohydrate binding	1	11147395	11147487	2	E	1	12	19	0.772913	2	10	0.590317	21	TS	0	0	0	N
AT1G44890	protein_coding	unknown protein	1	16966835	16966888	1	E	1	8	20	0.311233	8	11	0.256147	20	B	1	0	0	N
AT2G35660	protein_coding	CTF2A; monooxygenase	2	14996081	14996155	2	E	1	12	7	0.642974	2	7	0.535513	20	B	4	0	0	N
AT2G35660	protein_coding	CTF2A; monooxygenase	2	14996089	14996155	1	E	1	12	23	0.329722	6	3	0.777888	23	S	3	0	0	N
AT1G24280	protein_coding	G6PD3 (GLUCOSE-6-PHOSPHATE DEHYDROGENASE 3); glucose-6-phosphate dehydrogenase	1	8611816	8612017	4	E	1	1	23	0.799395	1	7	0.603823	20	TS	2	0	0	N
AT3G22420	protein_coding	WNK2 (WITH NO K 2); kinase	3	7947011	7947239	5	E	1	21	19	0.785377	2	7	0.474345	21	T	2	0	0	N
AT1G11740	protein_coding	ankyrin repeat family protein	1	3964879	3965210	9	E	1	10	1	0.969833	10	1	0.697052	24	TS	0	0	0	N
AT5G41580	protein_coding	zinc ion binding	5	16645703	16645805	2	E	1	15	8	0.640978	2	8	0.400312	24	B	0	0	0	N
AT5G41580	protein_coding	zinc ion binding	5	16645887	16645972	2	E	1	15	2	0.576001	10	2	0.489795	24	B	0	0	0	N
AT5G41580	protein_coding	zinc ion binding	5	16646643	16646695	1	E	1	24	9	0.564225	11	9	0.51677	21	B	0	0	0	N
AT3G08530	protein_coding	clathrin heavy chain, putative	3	2594221	2594349	2	E	1	22	11	0.372498	8	11	0.37038	22	B	3	0	0	N
AT3G08530	protein_coding	clathrin heavy chain, putative	3	2594424	2594503	2	E	1	22	19	0.264576	10	5	0.523596	24	B	5	0	0	N
AT3G08530	protein_coding	clathrin heavy chain, putative	3	2593181	2593247	1	E	1	22	1	0.418192	9	1	0.331339	22	B	1	0	0	N
AT3G08530	protein_coding	clathrin heavy chain, putative	3	2591428	2591491	1	E	1	21	11	0.252387	2	11	0.372156	24	B	2	0	0	N
AT2G46180	protein_coding	GC4 (GOLGIN CANDIDATE 4)	2	18977172	18977281	2	E	1	21	9	0.558316	6	9	0.0603245	19	B	2	0	0	N
AT1G01370	protein_coding	HTR12 (CENTROMERIC HISTONE H3); DNA binding	1	144064	144110	1	E	1	6	13	0.19996	6	4	0.501143	17	B	6	0	0	N
AT1G16060	protein_coding	ovule development protein, putative	1	5509588	5509677	2	E	1	10	21	0.320303	10	3	0.392582	18	B	5	0	0	N
AT1G16060	protein_coding	ovule development protein, putative	1	5508828	5508911	1	E	1	8	23	0.512645	8	3	0.374901	23	B	4	0	0	N
AT1G16060	protein_coding	ovule development protein, putative	1	5509902	5509976	2	E	1	1	3	0.854166	1	3	0.366322	19	T	5	0	0	N
AT5G26180	protein_coding	NOL1/NOP2/sun family protein	5	9149767	9149826	1	E	1	8	24	0.717447	8	4	0.200284	24	T	4	0	0	N
AT4G16540	protein_coding	heat shock protein-related	4	9316572	9316640	1	E	1	9	7	0.0789508	9	7	0.0196944	23	B	0	0	0	N
AT1G69770	protein_coding	CMT3 (CHROMOMETHYLASE 3)	1	26255072	26255138	1	E	1	6	18	0.0881048	6	2	0.0493038	18	B	1	0	0	N
AT1G69770	protein_coding	CMT3 (CHROMOMETHYLASE 3)	1	26256799	26256837	1	E	1	1	18	0.408778	1	5	0.40186	21	B	1	0	0	N
AT5G10910	protein_coding	mraW methylase family protein	5	3440429	3440498	1	E	1	2	23	0.524394	2	5	0.372528	24	B	3	0	0	N
AT4G23895	protein_coding	pleckstrin homology (PH) domain-containing protein-related	4	12423307	12423390	1	E	1	14	15	0.0975364	10	8	0.247811	16	B	2	0	0	N
AT4G23895	protein_coding	pleckstrin homology (PH) domain-containing protein-related	4	12422434	12422515	2	E	1	1	18	0.573503	1	8	0.552002	15	S	10	0	0	N
AT5G62860	protein_coding	F-box family protein-related	5	25250267	25250756	13	E	1	24	22	0.00648958	7	1	0.00978484	24	B	0	0	0	N
AT4G12430	protein_coding	trehalose-6-phosphate phosphatase, putative	4	7367618	7367674	1	E	1	24	5	0.0813454	1	5	0.601537	24	S	4	0	0	N
AT1G11190	protein_coding	BFN1 (BIFUNCTIONAL NUCLEASE I); nucleic acid binding	1	3751533	3751617	1	E	1	9	10	0.185066	9	10	0.0581182	16	B	6	0	0	N
AT1G11190	protein_coding	BFN1 (BIFUNCTIONAL NUCLEASE I); nucleic acid binding	1	3751218	3751283	1	E	1	9	23	0.536393	9	6	0.542942	20	S	10	0	0	N
AT2G35130	protein_coding	pentatricopeptide (PPR) repeat-containing protein	2	14815366	14815491	2	E	1	12	23	0.67034	3	11	0.846337	23	S	0	0	0	N
AT4G01540	protein_coding	ANAC068/NTM1 (NAC WITH TRANSMEMBRANE MOTIF1); transcription activator/ transcription factor	4	670801	670951	3	E	1	21	11	0.787251	1	11	0.614078	23	TS	0	1	0	N
AT5G54590	protein_coding	protein kinase family protein	5	22199111	22199183	1	E	1	10	3	0.727688	10	3	0.43538	20	T	1	0	0	N
AT5G49500	protein_coding	signal recognition particle 54 kDa protein 2 / SRP54 (SRP-54B)	5	20095625	20095726	2	E	1	4	21	0.619324	4	10	0.369011	18	B	0	0	0	N
AT5G43745	protein_coding	phosphotransferase-related	5	17590051	17590150	2	E	1	15	10	0.852558	2	10	0.0221792	18	T	3	0	0	N
AT5G49840	protein_coding	ATP-dependent Clp protease ATP-binding subunit ClpX, putative	5	20274195	20274266	1	E	1	21	17	0.454057	8	3	0.453072	18	B	0	0	0	N
AT5G49840	protein_coding	ATP-dependent Clp protease ATP-binding subunit ClpX, putative	5	20275598	20275661	1	E	1	7	19	0.416902	7	9	0.673338	23	S	2	0	0	N
AT1G52150	protein_coding	ATHB-15 (INCURVATA 4); DNA binding / transcription factor	1	19416930	19417031	3	E	1	21	16	0.28929	7	9	0.442285	16	B	4	0	0	N
AT1G52150	protein_coding	ATHB-15 (INCURVATA 4); DNA binding / transcription factor	1	19416558	19416654	2	E	1	5	18	0.725024	5	10	0.590295	18	TS	2	0	0	N
AT1G78010	protein_coding	tRNA modification GTPase, putative	1	29339801	29340005	5	E	1	2	20	0.812132	2	11	0.865881	20	TS	2	0	0	N
AT1G24090	protein_coding	RNase H domain-containing protein	1	8521725	8521806	2	E	1	14	21	0.555161	4	9	0.622449	24	S	0	0	0	N
AT4G10060	protein_coding	catalytic	4	6291871	6291975	3	E	1	21	17	0.473623	5	8	0.55707	21	S	3	0	0	N
AT4G10060	protein_coding	catalytic	4	6292072	6292173	2	E	1	21	24	0.39519	4	8	0.470593	24	B	3	0	0	N
AT4G10060	protein_coding	catalytic	4	6291564	6291664	2	E	1	21	10	0.594203	4	10	0.325649	21	B	6	0	0	N
AT4G10060	protein_coding	catalytic	4	6293221	6293288	1	E	1	14	23	0.775578	4	10	0.764134	16	TS	5	0	0	N
AT4G10060	protein_coding	catalytic	4	6292409	6292465	1	E	1	4	19	0.417448	4	3	0.510733	19	B	4	0	0	N
AT4G10060	protein_coding	catalytic	4	6292271	6292325	1	E	1	4	3	0.585224	4	3	0.418471	19	B	4	0	0	N
AT2G43160	protein_coding	epsin N-terminal homology (ENTH) domain-containing protein	2	17955875	17955996	3	E	1	22	19	0.503944	6	7	0.6642	19	S	17	0	0	N
AT2G43160	protein_coding	epsin N-terminal homology (ENTH) domain-containing protein	2	17955893	17955996	3	E	1	22	19	0.530412	6	7	0.664229	22	S	1	0	0	N
AT1G76380	protein_coding	DNA-binding bromodomain-containing protein	1	28658277	28658347	2	E	1	15	24	0.444665	4	9	0.404897	24	B	3	0	0	N
AT1G77740	protein_coding	1-phosphatidylinositol-4-phosphate 5-kinase, putative / PIP kinase, putative / PtdIns(4)P-5-kinase, putative / diphosphoinositide kinase, putative	1	29227792	29227923	1	E	1	6	23	0.390549	6	2	0.0650429	22	B	2	0	0	N
AT1G12400	protein_coding	DNA binding	1	4222285	4222329	1	E	1	10	6	0.554909	10	6	0.250007	22	B	1	0	0	N
AT4G30510	protein_coding	AtATG18b (Arabidopsis thaliana homolog of yeast autophagy 18 (ATG18) b)	4	14907319	14907393	1	E	1	22	7	0.452061	10	7	0.74862	23	S	1	0	0	N
AT4G23500	protein_coding	glycoside hydrolase family 28 protein / polygalacturonase (pectinase) family protein	4	12265658	12265779	3	E	1	15	18	0.630271	11	6	0.793833	18	S	1	0	0	N
AT1G30240	protein_coding	binding	1	10643881	10644011	2	E	1	24	20	0.135011	6	5	0.852686	20	S	1	0	0	N
AT2G21440	protein_coding	RNA recognition motif (RRM)-containing protein	2	9185747	9185784	1	E	1	22	19	0.595346	2	9	0.475326	19	B	3	0	0	N
AT3G57170	protein_coding	N-acetylglucosaminyl transferase component family protein / Gpi1 family protein	3	21172398	21172620	6	E	1	12	8	0.860676	2	8	0.662698	23	TS	0	0	0	N
AT3G45290	protein_coding	MLO3 (MILDEW RESISTANCE LOCUS O 3); calmodulin binding	3	16631895	16631956	1	E	1	17	1	0.516653	4	1	0.333733	23	B	2	0	0	N
AT3G45290	protein_coding	MLO3 (MILDEW RESISTANCE LOCUS O 3); calmodulin binding	3	16631571	16631607	1	E	1	17	11	0.541407	10	11	0.462934	24	B	0	0	0	N
AT5G57210	protein_coding	microtubule-associated protein-related	5	23200225	23200402	4	E	1	22	5	0.741584	8	5	0.77874	20	TS	2	0	0	N
AT5G57210	protein_coding	microtubule-associated protein-related	5	23200500	23200604	2	E	1	11	18	0.225931	11	6	0.249578	15	B	4	0	0	N
AT5G65610	protein_coding	unknown protein	5	26237027	26237162	3	E	1	21	13	0.439261	2	3	0.636582	21	S	0	0	0	N
AT1G53730	protein_coding	SRF6 (STRUBBELIG-RECEPTOR FAMILY 6); ATP binding / protein serine/threonine kinase	1	20067047	20067110	1	E	1	7	19	0.302164	7	10	0.225351	23	B	0	0	0	N
AT5G11700	protein_coding	glycine-rich protein	5	3767352	3767553	5	E	1	22	11	0.674315	4	11	0.0129473	19	B	0	0	0	N
AT5G11700	protein_coding	glycine-rich protein	5	3767752	3767855	2	E	1	22	8	0.505038	2	8	0.407694	17	B	0	0	0	N
AT5G23080	protein_coding	TGH (TOUGH); RNA binding	5	7746606	7746682	1	E	1	21	24	0.462131	2	7	0.299139	21	B	2	0	0	N
AT3G49730	protein_coding	pentatricopeptide (PPR) repeat-containing protein	3	18455355	18455445	2	E	1	24	9	0.528766	1	9	0.653414	16	S	2	0	0	N
AT3G49730	protein_coding	pentatricopeptide (PPR) repeat-containing protein	3	18455536	18455599	1	E	1	24	10	0.471399	3	10	0.520804	21	B	3	0	0	N
AT5G01940	protein_coding	eukaryotic translation initiation factor 2B family protein / eIF-2B family protein	5	364522	364622	3	E	1	2	3	0.617797	2	3	0.162674	16	B	0	0	0	N
AT2G39280	protein_coding	RAB GTPase activator	2	16411768	16411827	1	E	1	21	4	0.796697	2	4	0.636473	24	TS	0	0	0	N
AT4G23950	protein_coding		4	12443522	12443814	7	E	1	14	9	0.793556	7	9	0.665885	17	TS	0	0	0	N
AT5G23510	protein_coding		5	7928348	7928419	1	E	1	21	23	0.735968	4	9	0.616053	23	TS	0	0	0	N
AT1G02430	protein_coding	ATARFD1B (ADP-ribosylation factor D1B); GTP binding	1	495756	495833	1	E	1	1	21	0.674482	1	6	0.532974	22	B	0	0	0	N
AT1G10890	protein_coding	F-box family protein	1	3630955	3631444	13	E	1	5	23	0.049067	5	4	0.00257828	16	B	0	0	0	N
AT1G09390	protein_coding	GDSL-motif lipase/hydrolase family protein	1	3032389	3032556	4	E	1	21	23	0.0323869	7	4	0.760526	23	S	2	0	0	N
AT3G23090	protein_coding		3	8214869	8214980	2	E	1	1	23	0.803341	1	9	0.444379	22	T	1	0	0	N
AT1G35250	protein_coding	thioesterase family protein	1	12933673	12933774	1	E	1	5	2	0.808799	5	2	0.406539	18	T	0	0	0	N
AT1G55750	protein_coding	transcription factor-related	1	20845041	20845155	1	E	1	12	24	0.537658	9	1	0.597214	19	S	1	0	0	N
AT1G55750	protein_coding	transcription factor-related	1	20847809	20847885	1	E	1	22	10	0.552792	7	10	0.522288	23	B	4	0	0	N
AT1G55750	protein_coding	transcription factor-related	1	20848193	20848257	1	E	1	22	3	0.372429	10	3	0.253648	18	B	4	0	0	N
AT2G34200	protein_coding	zinc finger (C3HC4-type RING finger) family protein	2	14447907	14447986	2	E	1	16	23	0.478047	10	1	0.505239	23	B	4	0	0	N
AT4G34830	protein_coding	binding	4	16600916	16601009	1	E	1	12	23	0.560882	3	11	0.83691	23	S	2	0	0	N
AT5G06950	protein_coding	AHBP-1B (bZIP transcription factor HBP-1b homolog); DNA binding / transcription factor/ transcription repressor	5	2152062	2152128	1	E	1	23	11	0.524918	1	11	0.685021	23	S	0	0	0	N
AT4G32830	protein_coding	ATAUR1 (ATAURORA1); histone serine kinase(H3-S10 specific) / kinase/ protein serine/threonine kinase	4	15843516	15843612	2	E	1	10	23	0.5877	10	4	0.692296	20	S	2	0	0	N
AT1G80640	protein_coding	protein kinase family protein	1	30318805	30318895	2	E	1	10	18	0.73857	10	4	0.842909	18	TS	4	0	0	N
AT5G03415	protein_coding	DPB	5	844702	844773	1	E	1	10	19	0.174207	10	8	0.564224	19	S	0	0	0	N
AT3G59390	protein_coding		3	21957981	21958043	1	E	1	2	16	0.468611	2	8	0.0799177	19	B	0	0	0	N
AT1G70070	protein_coding	EMB25 (EMBRYO DEFECTIVE 25); ATP-dependent helicase/ RNA helicase	1	26396324	26396443	2	E	1	21	18	0.647779	2	6	0.56609	17	S	2	0	0	N
AT1G30680	protein_coding	toprim domain-containing protein	1	10884714	10884776	1	E	1	3	14	0.439623	3	9	0.0923546	22	B	2	0	0	N
AT1G30680	protein_coding	toprim domain-containing protein	1	10882591	10882649	1	E	1	14	13	0.479302	8	6	0.492735	22	B	2	0	0	N
AT5G63630	protein_coding	DEAD box RNA helicase, putative	5	25491704	25491760	1	E	1	22	23	0.386483	4	3	0.466694	21	B	0	0	0	N
AT5G45600	protein_coding	GAS41 (TBP-ASSOCIATED FACTOR 14B)	5	18505519	18505602	2	E	1	7	19	0.385637	7	5	0.720448	19	S	4	0	0	N
AT5G64000	protein_coding	SAL2; 3'(2'),5'-bisphosphate nucleotidase/ inositol or phosphatidylinositol phosphatase	5	25635192	25635346	4	E	1	3	7	0.979173	3	7	0.725675	24	TS	3	0	0	N
AT5G48000	protein_coding	CYP708A2 (cytochrome P450, family 708, subfamily A, polypeptide 2); oxygen binding	5	19463335	19463488	3	E	1	22	8	0.710301	1	8	0.0363332	23	T	4	0	0	N
AT1G50590	protein_coding	pirin, putative	1	18737472	18737522	1	E	1	1	18	0.507438	1	10	0.447562	18	B	0	0	0	N
AT3G26840	protein_coding	esterase/lipase/thioesterase family protein	3	9894713	9894769	1	E	1	22	10	0.598541	4	10	0.461187	21	B	3	0	0	N
AT2G21590	protein_coding	APL4 (large subunit of AGP 4); glucose-1-phosphate adenylyltransferase	2	9247064	9247235	3	E	1	18	19	0.71107	11	6	0.260502	19	T	2	0	0	N
AT2G21590	protein_coding	APL4 (large subunit of AGP 4); glucose-1-phosphate adenylyltransferase	2	9248242	9248323	1	E	1	23	8	0.125065	1	8	0.320458	23	B	2	0	0	N
AT2G47850	protein_coding	zinc finger (CCCH-type) family protein	2	19603020	19603111	2	E	1	10	21	0.441333	10	9	0.409111	17	B	3	0	0	N
AT2G23080	protein_coding	casein kinase II alpha chain, putative	2	9834850	9835045	5	E	1	21	24	0.432357	2	3	0.823005	24	S	4	0	0	N
AT2G23080	protein_coding	casein kinase II alpha chain, putative	2	9834639	9834769	2	E	1	4	20	0.444813	4	6	0.692344	20	S	12	0	0	N
AT3G07160	protein_coding	ATGSL10 (GLUCAN SYNTHASE-LIKE 10); 1,3-beta-glucan synthase	3	2277860	2277986	3	E	1	14	11	0.309096	4	11	0.585253	18	S	1	0	0	N
AT3G07160	protein_coding	ATGSL10 (GLUCAN SYNTHASE-LIKE 10); 1,3-beta-glucan synthase	3	2271772	2271893	3	E	1	14	11	0.216724	8	11	0.897867	24	S	0	0	0	N
AT3G07160	protein_coding	ATGSL10 (GLUCAN SYNTHASE-LIKE 10); 1,3-beta-glucan synthase	3	2277103	2277221	3	E	1	22	20	0.424035	3	4	0.506307	20	B	1	0	0	N
AT3G07160	protein_coding	ATGSL10 (GLUCAN SYNTHASE-LIKE 10); 1,3-beta-glucan synthase	3	2278062	2278173	2	E	1	22	11	0.368475	5	11	0.50032	22	B	1	0	0	N
AT3G07160	protein_coding	ATGSL10 (GLUCAN SYNTHASE-LIKE 10); 1,3-beta-glucan synthase	3	2277299	2277397	2	E	1	22	24	0.242261	5	1	0.50527	24	B	1	0	0	N
AT3G07160	protein_coding	ATGSL10 (GLUCAN SYNTHASE-LIKE 10); 1,3-beta-glucan synthase	3	2278990	2279088	2	E	1	13	24	0.396316	7	8	0.446116	24	B	0	0	0	N
AT3G07160	protein_coding	ATGSL10 (GLUCAN SYNTHASE-LIKE 10); 1,3-beta-glucan synthase	3	2278323	2278420	2	E	1	22	1	0.66688	4	1	0.350559	24	B	1	0	0	N
AT3G07160	protein_coding	ATGSL10 (GLUCAN SYNTHASE-LIKE 10); 1,3-beta-glucan synthase	3	2276221	2276298	2	E	1	19	21	0.406038	7	4	0.638259	21	S	0	0	0	N
AT3G07160	protein_coding	ATGSL10 (GLUCAN SYNTHASE-LIKE 10); 1,3-beta-glucan synthase	3	2274384	2274459	1	E	1	2	15	0.0824921	2	8	0.0565634	23	B	0	0	0	N
AT3G03380	protein_coding	DEGP7 (DEGP PROTEASE 7); serine-type peptidase/ trypsin	3	802979	803045	1	E	1	15	17	0.446385	11	3	0.592149	17	S	2	0	0	N
AT1G77700	protein_coding	pathogenesis-related thaumatin family protein	1	29210042	29210166	3	E	1	23	11	0.123843	4	11	0.328291	23	B	0	0	0	N
AT5G07300	protein_coding	BON2 (BONZAI 2)	5	2301167	2301302	3	E	1	24	20	0.511155	5	10	0.666342	20	S	2	0	0	N
AT5G07300	protein_coding	BON2 (BONZAI 2)	5	2301927	2302004	1	E	1	14	24	0.626978	2	11	0.666671	24	S	3	0	0	N
AT5G07300	protein_coding	BON2 (BONZAI 2)	5	2300618	2300667	1	E	1	22	16	0.510201	3	1	0.720242	22	S	3	0	0	N
AT2G39090	protein_coding	tetratricopeptide repeat (TPR)-containing protein	2	16323351	16323414	1	E	1	15	4	0.434493	2	4	0.303587	19	B	3	0	0	N
AT3G20910	protein_coding	CCAAT-binding transcription factor (CBF-B/NF-YA) family protein	3	7327363	7327438	1	E	1	21	6	0.787965	10	6	0.56116	23	TS	4	0	0	N
AT2G28360	protein_coding	SIT4 phosphatase-associated family protein	2	12136722	12136875	3	E	1	4	14	0.520227	4	5	0.372451	24	B	0	0	0	N
AT2G28360	protein_coding	SIT4 phosphatase-associated family protein	2	12136189	12136265	1	E	1	7	16	0.258283	7	4	0.138999	23	B	2	0	0	N
AT5G40710	protein_coding	zinc finger (C2H2 type) family protein	5	16312592	16312676	2	E	1	14	23	0.144179	2	5	0.602454	20	S	4	0	0	N
AT1G78480	protein_coding	prenyltransferase/squalene oxidase repeat-containing protein	1	29530677	29530753	2	E	1	5	3	0.911196	5	3	0.5086	16	T	0	0	0	N
AT5G19020	protein_coding	pentatricopeptide (PPR) repeat-containing protein	5	6356173	6356258	1	E	1	13	24	0.476137	4	8	0.612835	24	S	0	0	0	N
AT5G63810	protein_coding	BGAL10 (beta-galactosidase 10); beta-galactosidase	5	25556632	25556751	3	E	1	12	16	0.550133	5	4	0.440835	16	B	2	0	0	N
AT5G63810	protein_coding	BGAL10 (beta-galactosidase 10); beta-galactosidase	5	25556453	25556541	2	E	1	12	4	0.759044	2	4	0.667468	18	TS	2	0	0	N
AT2G38695	protein_coding	transcription factor	2	16186014	16186110	2	E	1	12	19	0.200226	11	6	0.279056	17	B	6	0	0	N
AT2G38695	protein_coding	transcription factor	2	16187062	16187141	2	E	1	21	24	0.717209	3	8	0.817356	24	TS	3	0	0	N
AT2G38695	protein_coding	transcription factor	2	16186344	16186410	1	E	1	10	19	0.437029	10	4	0.668878	22	S	5	0	0	N
AT5G41910	protein_coding	RNA polymerase II mediator complex protein-related	5	16796048	16796270	6	E	1	9	23	0.050306	9	4	0.504673	23	B	3	0	0	N
AT3G05625	protein_coding	binding	3	1633336	1633408	1	E	1	22	11	0.672472	3	11	0.459886	22	B	5	0	0	N
AT5G25150	protein_coding	TAF5 (TBP-ASSOCIATED FACTOR 5); nucleotide binding	5	8677609	8677691	2	E	1	2	18	0.356376	2	9	0.518695	24	B	1	0	0	N
AT4G16700	protein_coding	PSD1 (PHOSPHATIDYLSERINE DECARBOXYLASE 1); phosphatidylserine decarboxylase	4	9397368	9397429	1	E	1	14	10	0.642805	1	10	0.560544	20	S	0	0	0	N
AT4G16700	protein_coding	PSD1 (PHOSPHATIDYLSERINE DECARBOXYLASE 1); phosphatidylserine decarboxylase	4	9397662	9397716	1	E	1	13	11	0.3749	4	11	0.417319	17	B	0	0	0	N
AT3G53540	protein_coding		3	19860697	19860789	2	E	1	21	24	0.52104	8	7	0.613338	21	S	3	0	0	N
AT5G44560	protein_coding	VPS2.2	5	17964294	17964345	1	E	1	8	19	0.749574	8	3	0.466646	18	T	2	0	0	N
AT1G10060	protein_coding	ATBCAT-1; branched-chain-amino-acid transaminase/ catalytic	1	3284654	3284728	2	E	1	3	18	0.364392	3	6	0.430618	18	B	8	0	0	N
AT1G34315	protein_coding		1	12514788	12514878	1	E	1	8	14	0.0606396	8	5	0.0476068	20	B	0	0	0	N
AT1G34315	protein_coding		1	12514636	12514700	1	E	1	3	1	0.787171	3	1	0.526346	21	T	0	0	0	N
AT3G20860	protein_coding	ATNEK5; kinase	3	7306354	7306421	1	E	1	1	23	0.45951	1	10	0.506067	23	B	0	0	0	N
AT3G20860	protein_coding	ATNEK5; kinase	3	7306506	7306572	1	E	1	16	3	0.483431	1	3	0.580769	23	S	0	0	0	N
AT3G20860	protein_coding	ATNEK5; kinase	3	7307208	7307258	1	E	1	3	12	0.386239	3	11	0.182076	16	B	0	0	0	N
AT1G55980	protein_coding	oxidoreductase	1	20944768	20944850	2	E	1	23	13	0.197153	11	3	0.432055	23	B	0	0	0	N
AT1G55980	protein_coding	oxidoreductase	1	20945112	20945172	1	E	1	17	12	0.464324	7	3	0.676245	17	S	0	0	0	N
AT1G55980	protein_coding	oxidoreductase	1	20944386	20944438	1	E	1	10	12	0.140309	10	4	0.139995	24	B	0	0	0	N
AT4G20340	protein_coding	transcription initiation factor	4	10986591	10986786	4	E	1	19	13	0.329858	10	8	0.550646	19	S	0	0	0	N
AT3G06910	protein_coding	Ulp1 protease family protein	3	2179830	2179929	2	E	1	8	24	0.361534	8	6	0.272725	24	B	2	0	0	N
AT4G26965	protein_coding	NADH:ubiquinone oxidoreductase family protein	4	13541556	13541599	1	E	1	9	5	0.831443	9	5	0.36371	17	T	3	0	0	N
AT3G25740	protein_coding	MAP1B (METHIONINE AMINOPEPTIDASE 1C); metalloexopeptidase	3	9399426	9399664	6	E	1	4	20	0.913946	4	7	0.67615	19	TS	1	0	0	N
AT4G20070	protein_coding	ATAAH (ARABIDOPSIS THALIANA ALLANTOATE AMIDOHYDROLASE); allantoate deiminase/ metallopeptidase	4	10862408	10862512	2	E	1	15	3	0.525408	6	3	0.681702	23	S	3	0	0	N
AT1G15310	protein_coding	ATHSRP54A (Arabidopsis thaliana signal recognition particle 54kDa A); 7S RNA binding / GTP binding / mRNA binding	1	5271526	5271626	1	E	1	1	22	0.707996	1	9	0.268994	21	T	2	0	0	N
AT5G51130	protein_coding		5	20800458	20800546	1	E	1	3	7	0.349725	3	7	0.23173	24	B	0	0	0	N
AT2G40780	protein_coding	RNA binding / translation initiation factor	2	17029229	17029305	1	E	1	18	7	0.480755	11	7	0.540561	21	B	16	0	0	N
AT1G55690	protein_coding	SEC14 cytosolic factor family protein / phosphoglyceride transfer family protein	1	20813949	20813999	1	E	1	17	20	0.239585	9	1	0.675054	23	S	0	0	0	N
AT1G65280	protein_coding	heat shock protein binding	1	24250062	24250140	1	E	1	13	5	0.228045	11	5	0.129199	16	B	0	0	0	N
AT1G51720	protein_coding	glutamate dehydrogenase, putative	1	19187238	19187298	1	E	1	12	23	0.620637	1	4	0.527931	21	B	2	0	0	N
AT2G39830	protein_coding	zinc ion binding	2	16627986	16628049	1	E	1	17	12	0.174241	7	9	0.361844	24	B	0	0	0	N
AT5G62600	protein_coding	transportin-SR-related	5	25145028	25145110	1	E	1	2	12	0.231852	2	11	0.136596	18	B	2	0	0	N
AT5G62600	protein_coding	transportin-SR-related	5	25148928	25149006	2	E	1	22	6	0.490238	2	6	0.335702	20	B	3	0	0	N
AT3G49290	protein_coding	ABIL2 (ABL INTERACTOR-LIKE PROTEIN 2)	3	18285171	18285271	2	E	1	12	8	0.670243	10	8	0.835189	24	S	2	0	0	N
AT1G77020	protein_coding	DNAJ heat shock N-terminal domain-containing protein	1	28951360	28951443	1	E	1	23	10	0.564284	5	10	0.426448	15	B	2	0	0	N
AT3G10010	protein_coding	DML2 (DEMETER-LIKE 2); 4 iron, 4 sulfur cluster binding / catalytic/ endonuclease	3	3086006	3086366	9	E	1	20	1	0.58232	8	1	0.439095	19	B	0	0	0	N
AT3G10010	protein_coding	DML2 (DEMETER-LIKE 2); 4 iron, 4 sulfur cluster binding / catalytic/ endonuclease	3	3082817	3082960	3	E	1	12	23	0.34	7	1	0.517929	23	B	1	0	0	N
AT3G10010	protein_coding	DML2 (DEMETER-LIKE 2); 4 iron, 4 sulfur cluster binding / catalytic/ endonuclease	3	3084372	3084464	2	E	1	14	3	0.411126	2	3	0.646003	18	S	0	0	0	N
AT5G22450	protein_coding		5	7441078	7441243	3	E	1	22	7	0.290445	2	7	0.210502	17	B	0	0	0	N
AT5G22450	protein_coding		5	7440846	7440986	3	E	1	21	3	0.474964	9	3	0.618459	21	S	0	0	0	N
AT2G40670	protein_coding	ARR16 (response regulator 16); transcription regulator/ two-component response regulator	2	16977580	16977666	2	E	1	11	24	0.355232	11	1	0.412299	24	B	0	0	0	N
AT5G11300	protein_coding	CYC3B (MITOTIC-LIKE CYCLIN 3B FROM ARABIDOPSIS); cyclin-dependent protein kinase regulator	5	3604311	3604504	5	E	1	20	1	0.139768	10	1	0.131289	20	B	0	0	0	N
AT5G11300	protein_coding	CYC3B (MITOTIC-LIKE CYCLIN 3B FROM ARABIDOPSIS); cyclin-dependent protein kinase regulator	5	3603493	3603615	3	E	1	5	18	0.404503	5	3	0.457694	18	B	0	0	0	N
AT5G11300	protein_coding	CYC3B (MITOTIC-LIKE CYCLIN 3B FROM ARABIDOPSIS); cyclin-dependent protein kinase regulator	5	3603278	3603371	2	E	1	1	13	0.590592	1	3	0.31818	18	B	0	0	0	N
AT5G11300	protein_coding	CYC3B (MITOTIC-LIKE CYCLIN 3B FROM ARABIDOPSIS); cyclin-dependent protein kinase regulator	5	3602567	3602644	2	E	1	5	19	0.494777	5	3	0.278243	23	B	1	0	0	N
AT2G40190	protein_coding	glycosyl transferase family 1 protein	2	16793425	16793494	1	E	1	18	20	0.0825778	3	4	0.246833	18	B	0	0	0	N
AT1G73020	protein_coding		1	27475658	27475759	2	E	1	13	6	0.251695	1	6	0.622981	18	S	6	0	0	N
AT1G07705	protein_coding	transcription regulator	1	2385234	2385706	12	E	1	8	12	0.640922	8	4	0.144801	23	B	0	0	0	N
AT1G07705	protein_coding	transcription regulator	1	2382679	2382728	1	E	1	18	23	0.410609	2	9	0.366088	23	B	0	0	0	N
AT5G41240	protein_coding	ATGSTT2 (Arabidopsis thaliana Glutathione S-transferase (class theta) 2); glutathione transferase	5	16517813	16517887	1	E	1	22	16	0.340223	2	1	0.322726	23	B	2	0	0	N
AT3G61420	protein_coding	transcription factor-related	3	22742193	22742257	1	E	1	11	17	0.0754841	11	2	0.06029	17	B	2	0	0	N
AT3G61420	protein_coding	transcription factor-related	3	22742343	22742405	1	E	1	13	8	0.321921	4	8	0.36257	18	B	2	0	0	N
AT2G26910	protein_coding	ATPDR4/PDR4 (PLEIOTROPIC DRUG RESISTANCE 4); ATPase, coupled to transmembrane movement of substances	2	11489057	11489178	3	E	1	14	24	0.475477	8	11	0.697575	24	S	0	0	0	N
AT2G26910	protein_coding	ATPDR4/PDR4 (PLEIOTROPIC DRUG RESISTANCE 4); ATPase, coupled to transmembrane movement of substances	2	11489263	11489352	1	E	1	1	15	0.128939	1	9	0.0827223	24	B	0	0	0	N
AT2G26910	protein_coding	ATPDR4/PDR4 (PLEIOTROPIC DRUG RESISTANCE 4); ATPase, coupled to transmembrane movement of substances	2	11489435	11489520	2	E	1	6	23	0.367895	6	11	0.346035	20	B	0	0	0	N
AT4G13410	protein_coding	ATCSLA15 (Cellulose synthase-like A15); transferase, transferring glycosyl groups	4	7793024	7793224	5	E	1	12	24	0.610915	7	9	0.662721	23	S	0	0	0	N
AT4G13410	protein_coding	ATCSLA15 (Cellulose synthase-like A15); transferase, transferring glycosyl groups	4	7794910	7795009	2	E	1	15	5	0.619312	7	5	0.87039	23	S	0	0	0	N
AT4G35880	protein_coding	aspartyl protease family protein	4	16993997	16994233	6	E	1	1	15	0.656105	1	4	0.673994	16	S	2	0	0	N
AT4G35880	protein_coding	aspartyl protease family protein	4	16995214	16995272	1	E	1	10	23	0.121881	10	4	0.690844	23	S	2	0	0	N
AT5G43560	protein_coding	meprin and TRAF homology domain-containing protein / MATH domain-containing protein	5	17519268	17519427	3	E	1	12	24	0.624358	2	8	0.613665	24	S	4	0	0	N
AT5G43560	protein_coding	meprin and TRAF homology domain-containing protein / MATH domain-containing protein	5	17518949	17519082	2	E	1	2	23	0.589433	2	4	0.677134	23	S	5	0	0	N
AT5G43560	protein_coding	meprin and TRAF homology domain-containing protein / MATH domain-containing protein	5	17518641	17518730	2	E	1	19	11	0.349034	1	11	0.282222	17	B	7	0	0	N
AT1G69480	protein_coding	EXS family protein / ERD1/XPR1/SYG1 family protein	1	26119437	26119558	3	E	1	22	21	0.518647	6	1	0.840376	21	S	0	0	0	N
AT3G21430	protein_coding	DNA binding	3	7552742	7552868	2	E	1	9	14	0.306052	9	2	0.568848	20	S	1	0	0	N
AT3G21430	protein_coding	DNA binding	3	7552017	7552080	1	E	1	21	16	0.163819	6	4	0.281301	21	B	1	0	0	N
AT3G21430	protein_coding	DNA binding	3	7548727	7548784	1	E	1	9	15	0.209654	9	2	0.122176	15	B	0	0	0	N
AT5G06970	protein_coding		5	2164645	2164712	1	E	1	21	2	0.283612	5	2	0.457208	18	B	3	0	0	N
AT4G04700	protein_coding	CPK27 (calcium-dependent protein kinase 27); kinase	4	2385627	2385755	2	E	1	1	23	0.261449	1	4	0.652299	23	S	0	0	0	N
AT3G54280	protein_coding	ATP binding / DNA binding / helicase	3	20106707	20107302	16	E	1	9	13	0.507445	9	1	0.0725228	24	B	0	0	0	N
AT3G54280	protein_coding	ATP binding / DNA binding / helicase	3	20109631	20110075	12	E	1	8	14	0.566999	8	10	0.267798	24	B	0	0	0	N
AT3G54280	protein_coding	ATP binding / DNA binding / helicase	3	20109118	20109544	11	E	1	11	12	0.676798	11	3	0.232787	24	B	0	0	0	N
AT3G54280	protein_coding	ATP binding / DNA binding / helicase	3	20105822	20106160	9	E	1	11	13	0.544313	11	3	0.0383286	20	B	0	0	0	N
AT3G54280	protein_coding	ATP binding / DNA binding / helicase	3	20108335	20108576	7	E	1	9	12	0.144651	9	1	0.0201505	20	B	0	0	0	N
AT3G54280	protein_coding	ATP binding / DNA binding / helicase	3	20107451	20107584	3	E	1	24	12	0.501327	3	1	0.443749	24	B	0	0	0	N
AT3G54280	protein_coding	ATP binding / DNA binding / helicase	3	20106515	20106615	2	E	1	8	12	0.36719	8	4	0.240268	24	B	0	0	0	N
AT3G54280	protein_coding	ATP binding / DNA binding / helicase	3	20103516	20103611	3	E	1	23	7	0.591348	3	7	0.450893	23	B	0	0	0	N
AT3G54280	protein_coding	ATP binding / DNA binding / helicase	3	20113578	20113628	1	E	1	22	10	0.166959	8	10	0.148437	22	B	2	0	0	N
AT3G58760	protein_coding	ankyrin protein kinase, putative	3	21740273	21740348	1	E	1	3	23	0.158095	3	1	0.0690789	15	B	1	0	0	N
AT3G58760	protein_coding	ankyrin protein kinase, putative	3	21741488	21741551	1	E	1	21	18	0.430701	2	3	0.642728	18	S	1	0	0	N
AT5G13950	protein_coding		5	4498535	4498674	2	E	1	21	1	0.422454	2	1	0.177028	21	B	2	0	0	N
AT5G27710	protein_coding		5	9813591	9813669	1	E	1	10	19	0.608547	10	4	0.364173	20	B	0	0	0	N
AT3G19670	protein_coding	FF domain-containing protein / WW domain-containing protein	3	6836268	6836337	1	E	1	4	24	0.264052	4	6	0.192548	17	B	0	0	0	N
AT1G25290	protein_coding	rhomboid family protein	1	8868126	8868223	2	E	1	2	18	0.282356	2	1	0.245266	18	B	1	0	0	N
AT1G25290	protein_coding	rhomboid family protein	1	8868296	8868385	2	E	1	8	17	0.583931	8	9	0.339841	21	B	0	0	0	N
AT5G28030	protein_coding	cysteine synthase, putative / O-acetylserine (thiol)-lyase, putative / O-acetylserine sulfhydrylase, putative	5	10032250	10032323	1	E	1	23	4	0.472144	6	4	0.388837	21	B	1	0	0	N
AT2G26170	protein_coding	CYP711A1 (MORE AXILLARY BRANCHES 1); oxygen binding	2	11148659	11148927	6	E	1	10	12	0.404246	10	11	0.334334	24	B	2	0	0	N
AT2G26170	protein_coding	CYP711A1 (MORE AXILLARY BRANCHES 1); oxygen binding	2	11149841	11149937	2	E	1	22	2	0.612622	6	2	0.62907	23	S	3	0	0	N
AT5G60450	protein_coding	ARF4 (AUXIN RESPONSE FACTOR 4); transcription factor	5	24328208	24328293	1	E	1	21	2	0.220292	6	2	0.529351	24	B	2	0	0	N
AT5G13480	protein_coding	FY	5	4329047	4329111	1	E	1	11	20	0.522915	11	8	0.402881	24	B	0	0	0	N
AT1G47870	protein_coding	ATE2F2/ATE2FC/E2FC (ARABIDOPSIS HOMOLOG OF E2F C); DNA binding / protein heterodimerization/ transcription factor	1	17638599	17638688	2	E	1	24	22	0.0485332	1	8	0.16008	24	B	2	0	0	N
AT1G47870	protein_coding	ATE2F2/ATE2FC/E2FC (ARABIDOPSIS HOMOLOG OF E2F C); DNA binding / protein heterodimerization/ transcription factor	1	17639144	17639195	1	E	1	5	24	0.659737	5	3	0.476335	19	B	2	0	0	N
AT2G01130	protein_coding	ATP binding / helicase/ nucleic acid binding	2	93707	93932	6	E	1	3	12	0.66799	3	11	0.306516	21	B	0	0	0	N
AT2G01130	protein_coding	ATP binding / helicase/ nucleic acid binding	2	92707	92838	3	E	1	14	12	0.539742	4	1	0.682005	20	S	0	0	0	N
AT2G01130	protein_coding	ATP binding / helicase/ nucleic acid binding	2	93527	93623	2	E	1	21	15	0.416938	10	6	0.453348	21	B	0	0	0	N
AT2G01130	protein_coding	ATP binding / helicase/ nucleic acid binding	2	94026	94114	2	E	1	9	15	0.417557	9	2	0.229331	24	B	0	0	0	N
AT1G56260	protein_coding		1	21069138	21069291	3	E	1	1	17	0.57998	1	3	0.820148	17	S	1	0	0	N
AT1G09810	protein_coding	ECT11 (evolutionarily conserved C-terminal region 11)	1	3183328	3183375	1	E	1	22	4	0.243087	3	4	0.720157	20	S	0	0	0	N
AT1G18180	protein_coding	oxidoreductase, acting on the CH-CH group of donors	1	6256046	6256116	1	E	1	10	18	0.535134	10	3	0.164863	21	B	2	0	0	N
AT3G05250	protein_coding	zinc finger (C3HC4-type RING finger) family protein	3	1496045	1496140	2	E	1	23	2	0.67418	4	2	0.394149	23	B	3	0	0	N
AT2G43120	protein_coding	pirin, putative	2	17934701	17934751	1	E	1	8	18	0.644507	8	5	0.491466	18	B	4	0	0	N
AT3G56080	protein_coding	dehydration-responsive protein-related	3	20823207	20823357	3	E	1	20	22	0.263062	4	3	0.402485	22	B	2	0	0	N
AT1G09190	protein_coding	pentatricopeptide (PPR) repeat-containing protein	1	2969376	2969496	2	E	1	22	24	0.632181	4	5	0.82608	23	S	0	0	0	N
AT1G09190	protein_coding	pentatricopeptide (PPR) repeat-containing protein	1	2968971	2969079	3	E	1	19	24	0.396128	4	3	0.324141	24	B	0	0	0	N
AT2G20210	protein_coding	leucine-rich repeat family protein	2	8731116	8731222	2	E	1	12	3	0.787654	1	3	0.449747	16	T	0	0	0	N
AT2G20210	protein_coding	leucine-rich repeat family protein	2	8730581	8730644	1	E	1	12	7	0.461923	4	7	0.298634	21	B	1	0	0	N
AT5G04480	protein_coding		5	1275808	1275859	1	E	1	21	12	0.314318	6	11	0.360475	19	B	2	0	0	N
AT1G76270	protein_coding		1	28619912	28620094	4	E	1	13	4	0.552322	1	4	0.445719	24	B	2	0	0	N
AT2G32730	protein_coding	26S proteasome regulatory subunit, putative	2	13889888	13890024	3	E	1	14	11	0.501552	5	11	0.759869	18	S	2	0	0	N
AT5G22010	protein_coding	ATRFC1 (REPLICATION FACTOR C 1); ATP binding	5	7286762	7286888	3	E	1	22	12	0.491269	7	3	0.273697	21	B	1	0	0	N
AT5G22010	protein_coding	ATRFC1 (REPLICATION FACTOR C 1); ATP binding	5	7285544	7285606	1	E	1	2	1	0.753907	2	1	0.415956	23	T	0	0	0	N
AT5G22010	protein_coding	ATRFC1 (REPLICATION FACTOR C 1); ATP binding	5	7284034	7284088	1	E	1	8	15	0.181521	8	7	0.176747	16	B	1	0	0	N
AT1G12430	protein_coding	PAK (PHOSPHATIDIC ACID KINASE); microtubule motor	1	4236342	4236546	4	E	1	21	9	0.604485	1	9	0.479454	23	B	0	0	0	N
AT5G52070	protein_coding	agenet domain-containing protein	5	21179322	21179435	3	E	1	23	18	0.674559	2	7	0.735059	23	S	3	0	0	N
AT5G52070	protein_coding	agenet domain-containing protein	5	21180805	21180875	2	E	1	22	7	0.38027	2	7	0.649379	18	S	3	0	0	N
AT5G47720	protein_coding	acetyl-CoA C-acyltransferase, putative / 3-ketoacyl-CoA thiolase, putative	5	19350369	19350455	2	E	1	7	23	0.384773	7	6	0.540259	23	B	4	0	0	N
AT1G75850	protein_coding	binding	1	28482471	28482579	2	E	1	4	24	0.463086	4	7	0.590451	24	S	0	0	0	N
AT1G75850	protein_coding	binding	1	28487264	28487361	2	E	1	10	22	0.500555	10	5	0.18119	19	B	2	0	0	N
AT1G75850	protein_coding	binding	1	28485451	28485526	1	E	1	6	19	0.208007	6	9	0.0715178	21	B	0	0	0	N
AT1G75850	protein_coding	binding	1	28484096	28484162	1	E	1	3	15	0.349293	3	4	0.214191	15	B	0	0	0	N
AT1G04300	protein_coding		1	1153034	1153123	2	E	1	21	8	0.632254	4	8	0.200165	20	B	1	0	0	N
AT2G40020	protein_coding		2	16718477	16718522	1	E	1	10	21	0.328936	10	1	0.478436	19	B	0	1	0	N
AT3G61370	protein_coding		3	22718952	22719032	2	E	1	11	18	0.0534045	11	1	0.698836	18	S	0	0	0	N
AT1G06960	protein_coding	small nuclear ribonucleoprotein U2B, putative / spliceosomal protein, putative	1	2136870	2136964	2	E	1	10	21	0.784926	10	1	0.622251	21	TS	6	0	0	N
AT1G06840	protein_coding	leucine-rich repeat transmembrane protein kinase, putative	1	2100932	2101004	1	E	1	21	24	0.34474	2	5	0.638443	24	S	0	0	0	N
AT1G06840	protein_coding	leucine-rich repeat transmembrane protein kinase, putative	1	2102482	2102554	1	E	1	2	18	0.0769106	2	9	0.0383585	21	B	0	0	0	N
AT1G06840	protein_coding	leucine-rich repeat transmembrane protein kinase, putative	1	2101136	2101205	2	E	1	15	19	0.524767	10	4	0.698925	19	S	0	0	0	N
AT1G49980	protein_coding		1	18512056	18512229	5	E	1	12	14	0.101298	4	10	0.159989	22	B	1	0	0	N
AT1G49980	protein_coding		1	18514616	18514728	3	E	1	15	3	0.382719	2	3	0.389634	15	B	0	0	0	N
AT1G49980	protein_coding		1	18514442	18514534	2	E	1	21	11	0.352377	1	11	0.48911	21	B	0	0	0	N
AT1G49980	protein_coding		1	18513056	18513143	2	E	1	11	13	0.38425	11	7	0.606251	21	S	0	0	0	N
AT2G46060	protein_coding	transmembrane protein-related	2	18951252	18951362	3	E	1	14	23	0.516327	1	11	0.705399	23	S	8	0	0	N
AT2G46060	protein_coding	transmembrane protein-related	2	18951674	18951733	1	E	1	21	3	0.0699222	5	3	0.150055	21	B	8	0	0	N
AT1G47570	protein_coding	zinc finger (C3HC4-type RING finger) family protein	1	17482661	17482785	3	E	1	21	23	0.371062	2	3	0.506447	23	B	0	0	0	N
AT3G60070	protein_coding	lactose permease-related	3	22196762	22196977	5	E	1	1	18	0.352907	1	6	0.324495	18	B	3	0	0	N
AT3G60070	protein_coding	lactose permease-related	3	22196138	22196214	1	E	1	21	24	0.45587	11	9	0.507996	24	B	3	0	0	N
AT1G58602	protein_coding	disease resistance protein (CC-NBS-LRR class), putative	1	21763824	21764721	24	E	1	4	24	0.0115056	4	1	0.822299	24	S	2	0	0	N
AT1G17760	protein_coding	ATCSTF77/CSTF77 (Cleavage stimulation factor 77); protein binding	1	6115027	6115168	4	E	1	15	8	0.497395	2	8	0.0231829	23	B	2	0	0	N
AT1G54510	protein_coding	ATNEK1; kinase	1	20365587	20365700	2	E	1	22	20	0.718589	11	8	0.791356	20	TS	4	0	0	N
AT1G54510	protein_coding	ATNEK1; kinase	1	20363819	20363869	1	E	1	10	16	0.134482	10	1	0.0629658	16	B	3	0	0	N
AT1G54510	protein_coding	ATNEK1; kinase	1	20365156	20365203	1	E	1	22	20	0.158627	1	2	0.279455	20	B	6	0	0	N
AT1G08910	protein_coding	EMB3001 (EMBRYO DEFECTIVE 3001); zinc ion binding	1	2856779	2856848	1	E	1	24	7	0.294879	11	7	0.552445	24	S	0	0	0	N
AT1G08910	protein_coding	EMB3001 (EMBRYO DEFECTIVE 3001); zinc ion binding	1	2857782	2857850	1	E	1	24	5	0.458963	6	5	0.629939	23	S	0	0	0	N
AT1G08910	protein_coding	EMB3001 (EMBRYO DEFECTIVE 3001); zinc ion binding	1	2856424	2856487	1	E	1	2	24	0.478364	2	4	0.185997	19	B	0	0	0	N
AT1G08910	protein_coding	EMB3001 (EMBRYO DEFECTIVE 3001); zinc ion binding	1	2858998	2859061	1	E	1	24	13	0.280613	4	5	0.391706	21	B	0	0	0	N
AT1G73210	protein_coding		1	27532420	27532512	1	E	1	17	20	0.598642	10	4	0.720008	20	S	2	0	0	N
AT1G56140	protein_coding	leucine-rich repeat family protein / protein kinase family protein	1	21009158	21009230	1	E	1	21	12	0.107574	7	1	0.282678	21	B	0	0	0	N
AT5G22500	protein_coding	acyl CoA reductase, putative / male-sterility protein, putative	5	7472303	7472465	3	E	1	23	20	0.710907	10	4	0.608776	23	TS	4	0	0	N
AT3G12340	protein_coding	FK506 binding / peptidyl-prolyl cis-trans isomerase	3	3926420	3926544	3	E	1	23	11	0.59634	1	11	0.105835	15	B	8	0	0	N
AT5G44280	protein_coding	protein binding / zinc ion binding	5	17855115	17855197	1	E	1	22	11	0.572935	1	11	0.568081	23	S	0	0	0	N
AT3G57350	protein_coding	nucleoporin interacting component-related	3	21234363	21234459	2	E	1	22	11	0.223241	6	11	0.639706	21	S	0	0	0	N
AT3G57350	protein_coding	nucleoporin interacting component-related	3	21235715	21235782	1	E	1	23	20	0.0559552	4	6	0.204659	23	B	0	0	0	N
AT1G28350	protein_coding	ATP binding / aminoacyl-tRNA ligase	1	9944450	9944529	1	E	1	23	16	0.431867	9	1	0.323925	23	B	1	0	0	N
AT5G16610	protein_coding		5	5446220	5446269	1	E	1	14	18	0.479558	2	11	0.592389	18	S	5	0	0	N
AT3G48440	protein_coding	zinc finger (CCCH-type) family protein	3	17953087	17953156	2	E	1	11	20	0.579863	11	3	0.275805	15	B	0	0	0	N
AT5G48120	protein_coding	binding	5	19531469	19531567	2	E	1	9	20	0.612384	9	4	0.361651	24	B	0	0	0	N
AT5G48120	protein_coding	binding	5	19531791	19531854	1	E	1	23	12	0.574939	6	2	0.615429	23	S	0	0	0	N
AT3G09150	protein_coding	HY2 (ELONGATED HYPOCOTYL 2); phytochromobilin:ferredoxin oxidoreductase	3	2804081	2804192	3	E	1	2	23	0.422371	2	4	0.754438	23	S	2	0	0	N
AT3G09150	protein_coding	HY2 (ELONGATED HYPOCOTYL 2); phytochromobilin:ferredoxin oxidoreductase	3	2804455	2804549	2	E	1	2	13	0.377428	2	8	0.773204	15	S	2	0	0	N
AT4G19710	protein_coding	AK-HSDH/AK-HSDH II; aspartate kinase/ homoserine dehydrogenase	4	10725975	10726064	2	E	1	22	23	0.522634	10	5	0.638064	23	S	1	0	0	N
AT2G26360	protein_coding	binding	2	11229398	11229477	2	E	1	1	16	0.773462	1	6	0.423107	19	T	3	0	0	N
AT4G14570	protein_coding	acylaminoacyl-peptidase-related	4	8365039	8365118	2	E	1	17	23	0.204772	10	11	0.587574	23	S	2	0	0	N
AT1G08530	protein_coding		1	2701695	2701746	1	E	1	21	15	0.394184	11	8	0.64344	22	S	1	0	0	N
AT3G08850	protein_coding	ATRAPTOR1B/RAPTOR1B (RAPTOR1); nucleotide binding / protein binding	3	2694141	2694244	2	E	1	8	24	0.0885074	8	4	0.0558008	23	B	4	0	0	N
AT3G08840	protein_coding	D-alanine--D-alanine ligase family	3	2681006	2681085	2	E	1	8	24	0.669629	8	4	0.434798	17	B	2	0	0	N
AT1G73750	protein_coding		1	27740656	27740734	1	E	1	23	10	0.718298	4	10	0.642084	24	TS	4	0	0	N
AT2G46200	protein_coding		2	18982619	18982692	1	E	1	12	24	0.662789	2	10	0.600604	24	S	2	0	0	N
AT3G04820	protein_coding	RNA binding / pseudouridylate synthase/ tRNA-pseudouridine synthase	3	1324645	1324718	1	E	1	4	24	0.545414	4	6	0.499469	24	B	4	0	0	N
AT1G45160	protein_coding	kinase	1	17091872	17092049	4	E	1	21	11	0.636905	6	11	0.623402	21	S	0	0	0	N
AT4G12760	protein_coding		4	7505262	7505491	6	E	1	3	23	0.697848	3	8	0.810035	23	TS	6	0	0	N
AT1G14020	protein_coding		1	4803266	4803334	1	E	1	13	12	0.517902	5	4	0.528586	19	B	0	0	0	N
AT4G10570	protein_coding	ubiquitin carboxyl-terminal hydrolase family protein	4	6526743	6526842	1	E	1	17	19	0.219124	5	1	0.752325	17	S	2	0	0	N
AT1G03930	protein_coding	ADK1 (DUAL SPECIFICITY KINASE 1); kinase	1	1006733	1006797	1	E	1	14	23	0.273835	3	8	0.548795	23	S	6	0	0	N
AT3G21260	protein_coding	GLTP3 (GLYCOLIPID TRANSFER PROTEIN 3); glycolipid binding / glycolipid transporter	3	7464735	7464866	2	E	1	21	20	0.332076	1	4	0.627409	21	S	1	0	0	N
AT5G18440	protein_coding		5	6114362	6114432	2	E	1	22	6	0.676373	2	6	0.327352	21	B	21	0	0	N
AT5G02250	protein_coding	EMB2730/RNR1 (EMBRYO DEFECTIVE 2730); RNA binding / ribonuclease	5	457114	457177	1	E	1	21	2	0.111513	9	2	0.328872	15	B	2	0	0	N
AT4G20460	protein_coding	NAD-dependent epimerase/dehydratase family protein	4	11030634	11030776	4	E	1	16	3	0.839597	11	3	0.625264	24	TS	0	0	0	N
AT4G20460	protein_coding	NAD-dependent epimerase/dehydratase family protein	4	11031043	11031151	2	E	1	22	23	0.591783	11	5	0.739842	23	S	0	0	0	N
AT1G59740	protein_coding	proton-dependent oligopeptide transport (POT) family protein	1	21974611	21974739	3	E	1	15	18	0.349838	7	10	0.402398	15	B	2	0	0	N
AT2G26830	protein_coding	EMB1187 (EMBRYO DEFECTIVE 1187); kinase/ phosphotransferase, alcohol group as acceptor	2	11453531	11453598	1	E	1	23	19	0.333898	4	3	0.60014	19	S	3	0	0	N
AT2G18220	protein_coding		2	7935729	7935801	1	E	1	22	10	0.601782	6	10	0.43009	16	B	0	0	0	N
AT5G06960	protein_coding	OBF5 (OCS-ELEMENT BINDING FACTOR 5); DNA binding / transcription factor	5	2155662	2155809	4	E	1	23	19	0.49935	8	4	0.670506	23	S	5	0	0	N
AT1G33080	protein_coding	MATE efflux family protein	1	11990022	11990109	2	E	1	1	24	0.148083	1	9	0.393367	24	B	6	0	0	N
AT1G73960	protein_coding	TAF2 (TBP-ASSOCIATED FACTOR 2); metallopeptidase/ zinc ion binding	1	27815612	27815697	2	E	1	21	19	0.224069	10	3	0.596416	21	S	2	0	0	N
AT1G73960	protein_coding	TAF2 (TBP-ASSOCIATED FACTOR 2); metallopeptidase/ zinc ion binding	1	27814819	27814888	2	E	1	21	6	0.391498	4	6	0.592849	20	S	2	0	0	N
AT1G60890	protein_coding	phosphatidylinositol-4-phosphate 5-kinase family protein	1	22416514	22416680	4	E	1	22	24	0.600177	1	5	0.849076	24	S	2	0	0	N
AT2G38960	protein_coding	AERO2 (ARABIDOPSIS ENDOPLASMIC RETICULUM OXIDOREDUCTINS 2); FAD binding / electron carrier/ oxidoreductase, acting on sulfur group of donors, disulfide as acceptor / protein binding	2	16273710	16273829	2	E	1	16	23	0.261307	8	2	0.364401	23	B	0	0	0	N
AT2G25270	protein_coding		2	10768225	10768284	1	E	1	10	23	0.510732	10	4	0.522556	22	B	3	0	0	N
AT2G06005	protein_coding		2	2332816	2332904	2	E	1	11	15	0.583636	11	8	0.425763	15	B	1	0	0	N
AT1G08750	protein_coding	GPI-anchor transamidase, putative	1	2801985	2802130	3	E	1	22	19	0.476719	2	6	0.507596	20	B	6	0	0	N
AT1G08750	protein_coding	GPI-anchor transamidase, putative	1	2801271	2801399	2	E	1	10	19	0.552621	10	7	0.399931	23	B	8	0	0	N
AT2G44850	protein_coding		2	18505962	18506072	1	E	1	1	16	0.302308	1	2	0.144507	18	B	0	0	0	N
AT3G25680	protein_coding		3	9351446	9351605	4	E	1	21	24	0.696787	10	1	0.642645	24	TS	5	0	0	N
AT3G62240	protein_coding	zinc finger (C2H2 type) family protein	3	23046519	23046568	1	E	1	13	23	0.198091	5	11	0.828904	23	S	3	0	0	N
AT1G04050	protein_coding	SUVR1 (Arabidopsis homolog of SU(VAR)3-9 1); histone-lysine N-methyltransferase/ zinc ion binding	1	1048497	1048629	3	E	1	24	10	0.575705	8	10	0.570986	24	S	0	0	0	N
AT2G23030	protein_coding	SNRK2-9/SNRK2.9 (SNF1-RELATED PROTEIN KINASE 2.9); kinase	2	9812840	9812894	1	E	1	15	23	0.774171	1	2	0.752506	20	TS	4	0	0	N
AT1G20550	protein_coding		1	7116806	7116990	4	E	1	16	7	0.650896	10	7	0.410281	20	B	0	0	0	N
AT1G20550	protein_coding		1	7116620	7116688	1	E	1	2	12	0.231165	2	5	0.0794871	15	B	0	0	0	N
AT2G43490	protein_coding	RAB GTPase activator	2	18064915	18065014	2	E	1	14	6	0.325617	10	6	0.536667	24	B	3	0	0	N
AT5G17020	protein_coding	XPO1A (exportin 1A); protein transporter	5	5596327	5596410	2	E	1	3	23	0.421173	3	4	0.460744	16	B	3	0	0	N
AT5G17020	protein_coding	XPO1A (exportin 1A); protein transporter	5	5596910	5596988	2	E	1	4	18	0.383875	4	6	0.199105	17	B	2	0	0	N
AT5G17020	protein_coding	XPO1A (exportin 1A); protein transporter	5	5595921	5595993	1	E	1	22	18	0.282927	9	6	0.317404	22	B	4	0	0	N
AT5G20850	protein_coding	ATRAD51 (Arabidopsis thaliana Ras Associated with Diabetes protein 51); damaged DNA binding	5	7071996	7072107	2	E	1	7	19	0.221686	7	9	0.400397	22	B	1	0	0	N
AT2G36850	protein_coding	ATGSL08 (GLUCAN SYNTHASE-LIKE 8); 1,3-beta-glucan synthase/ transferase, transferring glycosyl groups	2	15473805	15473940	3	E	1	22	1	0.519493	9	1	0.552993	22	S	0	0	0	N
AT2G36850	protein_coding	ATGSL08 (GLUCAN SYNTHASE-LIKE 8); 1,3-beta-glucan synthase/ transferase, transferring glycosyl groups	2	15468044	15468142	2	E	1	22	1	0.0692177	2	1	0.595275	24	S	0	0	0	N
AT2G36850	protein_coding	ATGSL08 (GLUCAN SYNTHASE-LIKE 8); 1,3-beta-glucan synthase/ transferase, transferring glycosyl groups	2	15469536	15469634	2	E	1	10	12	0.677783	10	1	0.417113	16	B	0	0	0	N
AT2G36850	protein_coding	ATGSL08 (GLUCAN SYNTHASE-LIKE 8); 1,3-beta-glucan synthase/ transferase, transferring glycosyl groups	2	15469364	15469446	1	E	1	22	4	0.141403	9	4	0.396211	22	B	0	0	0	N
AT2G36850	protein_coding	ATGSL08 (GLUCAN SYNTHASE-LIKE 8); 1,3-beta-glucan synthase/ transferase, transferring glycosyl groups	2	15472262	15472338	1	E	1	13	8	0.335206	11	8	0.630025	22	S	0	0	0	N
AT2G36850	protein_coding	ATGSL08 (GLUCAN SYNTHASE-LIKE 8); 1,3-beta-glucan synthase/ transferase, transferring glycosyl groups	2	15470747	15470797	1	E	1	22	12	0.209908	2	4	0.314449	24	B	0	0	0	N
AT4G35800	protein_coding	NRPB1 (RNA POLYMERASE II LARGE SUBUNIT); DNA binding / DNA-directed RNA polymerase	4	16965962	16966104	4	E	1	5	17	0.64406	5	2	0.54568	17	S	0	0	0	N
AT4G00520	protein_coding	acyl-CoA thioesterase family protein	4	229449	229562	3	E	1	20	1	0.520883	4	1	0.327805	21	B	0	0	0	N
AT4G00520	protein_coding	acyl-CoA thioesterase family protein	4	229211	229299	2	E	1	20	7	0.503098	4	7	0.518978	24	B	1	0	1	N
AT5G55810	protein_coding	ATNMNAT (A. THALIANA NICOTINATE/NICOTINAMIDE MONONUCLEOTIDE ADENYLTRANSFERASE); nicotinamide-nucleotide adenylyltransferase/ nicotinate-nucleotide adenylyltransferase	5	22602687	22602773	2	E	1	12	23	0.438723	3	11	0.54088	23	B	3	0	0	N
AT1G11130	protein_coding	SUB (STRUBBELIG); protein binding	1	3723830	3723902	1	E	1	4	20	0.564469	4	5	0.176867	23	B	3	0	0	N
AT1G11130	protein_coding	SUB (STRUBBELIG); protein binding	1	3724379	3724451	1	E	1	14	21	0.44912	5	4	0.647312	21	S	2	0	0	N
AT5G46070	protein_coding	GTP binding / GTPase	5	18701893	18702007	3	E	1	2	18	0.624304	2	11	0.281032	18	B	0	0	0	N
AT5G16715	protein_coding	EMB2247 (EMBRYO DEFECTIVE 2247); ATP binding / aminoacyl-tRNA ligase	5	5487294	5487348	1	E	1	1	17	0.346573	1	11	0.207938	23	B	0	0	0	N
AT1G13750	protein_coding	calcineurin-like phosphoesterase family protein	1	4717203	4717296	2	E	1	22	23	0.694997	4	9	0.779112	23	TS	2	0	0	N
AT2G04650	protein_coding	ADP-glucose pyrophosphorylase family protein	2	1622539	1622690	4	E	1	12	24	0.471994	1	6	0.852648	24	S	2	0	0	N
AT2G04650	protein_coding	ADP-glucose pyrophosphorylase family protein	2	1622761	1622903	4	E	1	22	23	0.144041	1	4	0.455109	23	B	2	0	0	N
AT2G28520	protein_coding	VHA-A1 (VACUOLAR PROTON ATPASE A 1); ATPase	2	12217577	12217622	1	E	1	22	19	0.399724	11	5	0.261365	18	B	2	0	0	N
AT5G58970	protein_coding	ATUCP2 (UNCOUPLING PROTEIN 2); oxidative phosphorylation uncoupler	5	23826187	23826869	17	E	1	2	11	0.985577	2	11	0.630621	20	TS	3	0	0	N
AT3G11540	protein_coding	SPY (SPINDLY); transferase, transferring glycosyl groups	3	3633649	3633770	2	E	1	22	6	0.427957	1	6	0.588556	19	S	0	0	0	N
AT2G46440	protein_coding	ATCNGC11 (cyclic nucleotide gated channel 11); calmodulin binding / cyclic nucleotide binding / ion channel	2	19069282	19069688	1	E	1	4	16	0.613951	4	5	0.823101	16	S	2	0	0	N
AT2G46440	protein_coding	ATCNGC11 (cyclic nucleotide gated channel 11); calmodulin binding / cyclic nucleotide binding / ion channel	2	19070063	19070371	3	E	1	4	2	0.953258	4	2	0.673465	23	TS	2	0	0	N
AT3G16230	protein_coding	RNA binding / catalytic	3	5501164	5501286	3	E	1	10	23	0.0751124	10	5	0.253066	23	B	5	0	0	N
AT5G16570	protein_coding	GLN1;4 (Glutamine synthetase 1;4); glutamate-ammonia ligase	5	5422560	5422614	1	E	1	4	23	0.644145	4	7	0.666639	23	S	4	0	0	N
AT5G09860	protein_coding	nuclear matrix protein-related	5	3068695	3068821	4	E	1	4	20	0.710128	4	9	0.224633	20	T	4	0	0	N
AT5G09860	protein_coding	nuclear matrix protein-related	5	3068098	3068164	1	E	1	24	14	0.213501	10	7	0.272063	24	B	4	0	0	N
AT5G06620	protein_coding		5	2035079	2035149	2	E	1	12	23	0.436923	10	8	0.504715	23	B	1	0	0	N
AT1G26840	protein_coding	ATORC6/ORC6 (Origin recognition complex protein 6); DNA binding	1	9299023	9299070	1	E	1	6	24	0.442452	6	4	0.280872	22	B	1	0	0	N
AT1G79990	protein_coding	coatomer protein complex, subunit beta 2 (beta prime), putative	1	30092037	30092169	3	E	1	22	3	0.459281	5	3	0.877217	19	S	2	0	0	N
AT1G79990	protein_coding	coatomer protein complex, subunit beta 2 (beta prime), putative	1	30092573	30092642	1	E	1	23	20	0.383182	2	6	0.576412	23	S	2	0	0	N
AT1G79990	protein_coding	coatomer protein complex, subunit beta 2 (beta prime), putative	1	30091326	30091381	1	E	1	14	21	0.398651	1	7	0.605616	24	S	3	0	0	N
AT1G51610	protein_coding	cation efflux family protein / metal tolerance protein, putative (MTPc4)	1	19140692	19140747	1	E	1	14	5	0.27315	10	5	0.385835	18	B	6	0	0	N
AT5G43710	protein_coding	glycoside hydrolase family 47 protein	5	17571241	17571330	2	E	1	21	23	0.304303	1	8	0.572973	23	S	2	0	0	N
AT2G43210	protein_coding	UBX domain-containing protein	2	17968000	17968116	3	E	1	7	12	0.484072	7	4	0.336094	17	B	3	0	0	N
AT1G23900	protein_coding	GAMMA-ADAPTIN 1; clathrin binding	1	8441314	8441400	2	E	1	23	13	0.313293	8	5	0.723419	23	S	5	0	0	N
AT1G04760	protein_coding	ATVAMP726 (VESICLE-ASSOCIATED MEMBRANE PROTEIN)	1	1335767	1335830	1	E	1	9	18	0.432887	9	4	0.544086	18	S	0	0	0	N
AT3G13224	protein_coding	RNA recognition motif (RRM)-containing protein	3	4255493	4255599	3	E	1	23	20	0.444361	4	6	0.787299	20	S	17	0	0	N
AT3G21060	protein_coding	transducin family protein / WD-40 repeat family protein	3	7377930	7378029	2	E	1	23	19	0.45658	2	11	0.73443	23	S	4	0	0	N
AT2G31650	protein_coding	ATX1 (ARABIDOPSIS HOMOLOGUE OF TRITHORAX); histone-lysine N-methyltransferase/ phosphatidylinositol-5-phosphate binding	2	13466448	13466607	4	E	1	22	11	0.362541	3	11	0.329932	19	B	0	0	0	N
AT2G31650	protein_coding	ATX1 (ARABIDOPSIS HOMOLOGUE OF TRITHORAX); histone-lysine N-methyltransferase/ phosphatidylinositol-5-phosphate binding	2	13467690	13467817	3	E	1	6	17	0.27346	6	2	0.066536	16	B	0	0	0	N
AT2G31650	protein_coding	ATX1 (ARABIDOPSIS HOMOLOGUE OF TRITHORAX); histone-lysine N-methyltransferase/ phosphatidylinositol-5-phosphate binding	2	13467478	13467583	2	E	1	21	19	0.488034	2	10	0.574483	19	S	0	0	0	N
AT2G31650	protein_coding	ATX1 (ARABIDOPSIS HOMOLOGUE OF TRITHORAX); histone-lysine N-methyltransferase/ phosphatidylinositol-5-phosphate binding	2	13466911	13467004	2	E	1	22	7	0.19694	3	7	0.580805	18	S	0	0	0	N
AT2G31650	protein_coding	ATX1 (ARABIDOPSIS HOMOLOGUE OF TRITHORAX); histone-lysine N-methyltransferase/ phosphatidylinositol-5-phosphate binding	2	13468291	13468366	1	E	1	23	7	0.437269	1	7	0.393721	18	B	0	0	0	N
AT5G27600	protein_coding	LACS7 (LONG-CHAIN ACYL-COA SYNTHETASE 7)	5	9743168	9743240	1	E	1	12	21	0.398744	2	10	0.442262	21	B	2	0	0	N
AT4G35270	protein_coding	RWP-RK domain-containing protein	4	16779666	16779821	4	E	1	7	21	0.477134	7	4	0.331804	24	B	0	0	0	N
AT1G17970	protein_coding	zinc finger (C3HC4-type RING finger) family protein	1	6186837	6186972	3	E	1	15	23	0.235242	2	11	0.581032	23	S	3	0	0	N
AT4G32660	protein_coding	AME3; kinase	4	15758420	15758485	1	E	1	14	23	0.511453	10	4	0.797592	24	S	0	0	0	N
AT5G60410	protein_coding	ATSIZ1/SIZ1; DNA binding / SUMO ligase	5	24314607	24314683	1	E	1	9	12	0.197351	9	3	0.204098	20	B	6	0	0	N
AT5G60410	protein_coding	ATSIZ1/SIZ1; DNA binding / SUMO ligase	5	24314894	24314968	1	E	1	2	11	0.555445	2	11	0.363162	24	B	6	0	0	N
AT5G20730	protein_coding	NPH4 (NON-PHOTOTROPHIC HYPOCOTYL); transcription factor	5	7019822	7019990	4	E	1	22	3	0.229555	1	3	0.64165	22	S	0	0	0	N
AT5G20730	protein_coding	NPH4 (NON-PHOTOTROPHIC HYPOCOTYL); transcription factor	5	7021027	7021140	3	E	1	22	21	0.423302	1	5	0.749163	22	S	0	0	0	N
AT5G20730	protein_coding	NPH4 (NON-PHOTOTROPHIC HYPOCOTYL); transcription factor	5	7020831	7020927	2	E	1	22	9	0.472602	10	9	0.60426	23	S	0	0	0	N
AT5G20730	protein_coding	NPH4 (NON-PHOTOTROPHIC HYPOCOTYL); transcription factor	5	7020254	7020339	1	E	1	22	19	0.25377	6	11	0.727505	22	S	3	0	0	N
AT5G20730	protein_coding	NPH4 (NON-PHOTOTROPHIC HYPOCOTYL); transcription factor	5	7020670	7020727	1	E	1	16	12	0.391343	4	10	0.218085	18	B	0	0	0	N
AT1G16680	protein_coding	DNAJ heat shock N-terminal domain-containing protein / S-locus protein, putative	1	5703029	5703244	6	E	1	14	23	0.406731	2	11	0.442225	23	B	0	0	0	N
AT2G44280	protein_coding		2	18310014	18310098	1	E	1	16	2	0.578539	11	2	0.633426	23	S	5	0	0	N
AT1G52410	protein_coding	TSA1 (TSK-ASSOCIATING PROTEIN 1); calcium ion binding / protein binding	1	19524873	19524959	2	E	1	14	21	0.629306	10	1	0.784501	18	S	4	0	0	N
AT1G52410	protein_coding	TSA1 (TSK-ASSOCIATING PROTEIN 1); calcium ion binding / protein binding	1	19525099	19525169	1	E	1	10	3	0.537622	10	3	0.398464	18	B	7	0	0	N
AT1G52410	protein_coding	TSA1 (TSK-ASSOCIATING PROTEIN 1); calcium ion binding / protein binding	1	19527108	19527171	1	E	1	3	13	0.0867485	3	10	0.0572361	22	B	2	0	0	N
AT1G52410	protein_coding	TSA1 (TSK-ASSOCIATING PROTEIN 1); calcium ion binding / protein binding	1	19526539	19526596	1	E	1	14	12	0.503613	2	3	0.584779	22	S	2	0	0	N
AT1G52410	protein_coding	TSA1 (TSK-ASSOCIATING PROTEIN 1); calcium ion binding / protein binding	1	19525467	19525515	1	E	1	14	5	0.684652	2	5	0.465688	16	B	4	0	0	N
AT5G10470	protein_coding	kinesin motor protein-related	5	3296070	3296241	4	E	1	22	5	0.661831	4	5	0.64759	23	S	1	0	0	N
AT5G10470	protein_coding	kinesin motor protein-related	5	3295217	3295349	3	E	1	22	6	0.699901	4	6	0.607316	23	TS	0	0	0	N
AT5G10470	protein_coding	kinesin motor protein-related	5	3296735	3296859	2	E	1	22	18	0.358979	4	8	0.532731	18	B	1	0	0	N
AT5G10470	protein_coding	kinesin motor protein-related	5	3295843	3295950	2	E	1	22	19	0.287229	2	5	0.474414	22	B	1	0	0	N
AT5G10470	protein_coding	kinesin motor protein-related	5	3294483	3294575	1	E	1	12	16	0.33707	1	8	0.5193	21	B	0	0	0	N
AT5G10470	protein_coding	kinesin motor protein-related	5	3293197	3293266	1	E	1	22	14	0.192214	1	11	0.501948	22	B	0	0	0	N
AT5G08340	protein_coding	riboflavin biosynthesis protein-related	5	2684531	2684667	3	E	1	2	24	0.382629	2	8	0.474885	15	B	7	0	0	N
AT1G03110	protein_coding	transducin family protein / WD-40 repeat family protein	1	751297	751358	1	E	1	22	17	0.535997	1	4	0.486285	16	B	3	0	0	N
AT1G03110	protein_coding	transducin family protein / WD-40 repeat family protein	1	750416	750473	1	E	1	22	8	0.528723	3	8	0.624542	20	S	2	0	0	N
AT5G41685	protein_coding	mitochondrial import receptor subunit TOM7 / translocase of outer membrane 7 kDa subunit (TOM7.1)	5	16691589	16691721	3	E	1	4	15	0.399752	4	2	0.299339	20	B	0	0	0	N
AT5G41685	protein_coding	mitochondrial import receptor subunit TOM7 / translocase of outer membrane 7 kDa subunit (TOM7.1)	5	16690672	16690790	2	E	1	24	22	0.471707	4	3	0.397197	22	B	0	0	0	N
AT5G41685	protein_coding	mitochondrial import receptor subunit TOM7 / translocase of outer membrane 7 kDa subunit (TOM7.1)	5	16691050	16691137	1	E	1	15	13	0.28395	4	10	0.330178	15	B	0	0	0	N
AT5G41685	protein_coding	mitochondrial import receptor subunit TOM7 / translocase of outer membrane 7 kDa subunit (TOM7.1)	5	16688668	16688754	1	E	1	22	18	0.693231	4	5	0.680935	18	TS	0	0	0	N
AT5G41685	protein_coding	mitochondrial import receptor subunit TOM7 / translocase of outer membrane 7 kDa subunit (TOM7.1)	5	16691395	16691458	1	E	1	6	16	0.474112	6	1	0.433501	21	B	0	0	0	N
AT1G01920	protein_coding	SET domain-containing protein	1	316344	316441	2	E	1	14	19	0.60848	10	3	0.498664	19	B	12	0	0	N
AT5G10320	protein_coding		5	3245678	3245780	2	E	1	11	18	0.49524	11	6	0.529033	18	B	4	0	0	N
AT5G10320	protein_coding		5	3246322	3246388	2	E	1	12	20	0.196944	1	6	0.230439	20	B	6	0	0	N
AT3G23255	protein_coding		3	8312282	8312399	3	E	1	12	24	0.0543937	3	5	0.594785	24	S	1	0	0	N
AT3G23255	protein_coding		3	8312164	8312208	1	E	1	4	24	0.281528	4	11	0.33289	23	B	0	0	0	N
AT2G26470	protein_coding		2	11268031	11268097	1	E	1	2	23	0.296765	2	5	0.642029	23	S	2	0	0	N
AT3G12640	protein_coding	RNA binding / nucleic acid binding	3	4014777	4014878	2	E	1	14	5	0.548808	1	5	0.634725	23	S	2	0	0	N
AT1G11940	protein_coding		1	4033281	4033382	1	E	1	21	24	0.509815	2	5	0.686142	24	S	2	0	0	N
AT1G11940	protein_coding		1	4033085	4033157	1	E	1	16	13	0.101746	4	5	0.193414	16	B	2	0	0	N
AT5G42770	protein_coding		5	17170445	17170526	2	E	1	2	17	0.36284	2	3	0.453603	17	B	5	0	0	N
AT5G42770	protein_coding		5	17169758	17169833	2	E	1	21	16	0.254552	10	4	0.232047	23	B	7	0	0	N
AT1G51130	protein_coding		1	18944835	18944916	1	E	1	22	21	0.58265	7	3	0.510182	21	B	3	0	0	N
AT1G30110	protein_coding	diadenosine 5',5'''-P1,P4-tetraphosphate hydrolase, putative	1	10583230	10583323	2	E	1	22	17	0.445255	2	4	0.616923	18	S	4	0	0	N
AT1G30110	protein_coding	diadenosine 5',5'''-P1,P4-tetraphosphate hydrolase, putative	1	10582680	10582750	1	E	1	1	3	0.613065	1	3	0.398479	24	B	3	0	0	N
AT1G30110	protein_coding	diadenosine 5',5'''-P1,P4-tetraphosphate hydrolase, putative	1	10582854	10582905	1	E	1	1	24	0.279315	1	4	0.348069	24	B	3	0	0	N
AT3G48200	protein_coding		3	17846818	17846930	3	E	1	21	10	0.726019	4	10	0.249598	18	T	2	0	0	N
AT3G01330	protein_coding	DEL3 (DP-E2F-like 3); transcription factor	3	125240	125302	2	E	1	7	6	0.243126	7	6	0.131414	16	B	2	0	0	N
AT2G35110	protein_coding	GRL/NAP1/NAPP (NCK-ASSOCIATED PROTEIN); transcription activator	2	14807885	14808160	7	E	1	21	9	0.270235	1	9	0.629086	21	S	0	0	0	N
AT2G35110	protein_coding	GRL/NAP1/NAPP (NCK-ASSOCIATED PROTEIN); transcription activator	2	14808696	14808822	3	E	1	2	18	0.63273	2	10	0.16373	16	B	0	0	0	N
AT2G35110	protein_coding	GRL/NAP1/NAPP (NCK-ASSOCIATED PROTEIN); transcription activator	2	14808454	14808562	3	E	1	22	11	0.465669	1	11	0.569582	23	S	0	0	0	N
AT2G35110	protein_coding	GRL/NAP1/NAPP (NCK-ASSOCIATED PROTEIN); transcription activator	2	14809088	14809171	2	E	1	22	18	0.410112	7	9	0.835526	18	S	0	0	0	N
AT2G35110	protein_coding	GRL/NAP1/NAPP (NCK-ASSOCIATED PROTEIN); transcription activator	2	14809285	14809366	1	E	1	16	23	0.254872	3	7	0.423493	23	B	3	0	0	N
AT2G35110	protein_coding	GRL/NAP1/NAPP (NCK-ASSOCIATED PROTEIN); transcription activator	2	14808115	14808160	1	E	1	21	20	0.0514973	6	1	0.591303	21	S	0	0	0	N
AT4G01210	protein_coding	glycosyltransferase family protein 1	4	511199	511250	1	E	1	14	23	0.448503	6	9	0.586842	24	S	0	0	0	N
AT3G03570	protein_coding		3	858372	858439	1	E	1	23	15	0.297856	6	3	0.373664	23	B	1	0	0	N
AT1G06560	protein_coding	NOL1/NOP2/sun family protein	1	2008185	2008474	8	E	1	2	20	0.634048	2	8	0.775869	20	S	1	0	0	N
AT3G23590	protein_coding	RFR1 (REF4-RELATED 1)	3	8468889	8469209	8	E	1	24	22	0.764334	3	7	0.795586	24	TS	3	0	0	N
AT2G40930	protein_coding	UBP5 (UBIQUITIN-SPECIFIC PROTEASE 5); ubiquitin-specific protease	2	17087877	17087937	1	E	1	13	16	0.259083	1	5	0.325271	15	B	3	0	0	N
AT5G48960	protein_coding	5' nucleotidase family protein	5	19867693	19867813	2	E	1	14	5	0.660608	10	5	0.704734	22	S	2	0	0	N
AT4G36050	protein_coding	endonuclease/exonuclease/phosphatase family protein	4	17054741	17054853	2	E	1	21	4	0.461941	6	4	0.310308	21	B	0	0	0	N
AT3G13000	protein_coding	transcription factor	3	4160967	4161103	3	E	1	21	5	0.617418	2	5	0.47672	17	B	3	0	0	N
AT4G38750	protein_coding		4	18090454	18090598	4	E	1	15	3	0.555581	10	3	0.521339	24	B	0	0	0	N
AT4G38750	protein_coding		4	18089696	18089804	2	E	1	9	19	0.281346	9	2	0.0526309	20	B	0	0	0	N
AT3G48670	protein_coding	XH/XS domain-containing protein / XS zinc finger domain-containing protein	3	18042218	18042622	10	E	1	6	20	0.464078	6	3	0.927862	20	S	5	0	0	N
AT3G48670	protein_coding	XH/XS domain-containing protein / XS zinc finger domain-containing protein	3	18042225	18042622	9	E	1	11	16	0.610039	11	3	0.901661	16	S	0	0	0	N
AT5G58100	protein_coding		5	23526114	23526213	2	E	1	22	3	0.417615	1	3	0.423708	24	B	2	0	0	N
AT4G39160	protein_coding	DNA binding / transcription factor	4	18237217	18237294	1	E	1	9	24	0.0612595	9	1	0.0409116	20	B	0	0	0	N
AT5G05540	protein_coding	exonuclease family protein	5	1636999	1637068	1	E	1	22	7	0.251944	1	7	0.38245	22	B	5	0	0	N
AT4G05420	protein_coding	DDB1A (UV-damaged DNA-binding protein 1A); DNA binding	4	2749029	2749136	3	E	1	22	9	0.516275	11	9	0.559171	18	S	4	0	0	N
AT4G05420	protein_coding	DDB1A (UV-damaged DNA-binding protein 1A); DNA binding	4	2747187	2747279	2	E	1	23	24	0.693771	11	4	0.829832	23	TS	14	0	0	N
AT4G05420	protein_coding	DDB1A (UV-damaged DNA-binding protein 1A); DNA binding	4	2748108	2748158	1	E	1	23	8	0.541356	2	8	0.540115	23	B	13	0	0	N
AT4G05420	protein_coding	DDB1A (UV-damaged DNA-binding protein 1A); DNA binding	4	2746856	2746905	1	E	1	23	15	0.469518	2	6	0.568277	23	S	14	0	0	N
AT1G18190	protein_coding	GC2 (GOLGIN CANDIDATE 2)	1	6258407	6258455	1	E	1	13	6	0.622098	1	6	0.72083	23	S	2	0	0	N
AT5G49760	protein_coding	leucine-rich repeat family protein / protein kinase family protein	5	20235974	20236109	3	E	1	12	23	0.450468	4	11	0.553164	23	S	3	0	0	N
AT5G49760	protein_coding	leucine-rich repeat family protein / protein kinase family protein	5	20234424	20234499	1	E	1	3	2	0.397094	3	2	0.266169	22	B	8	0	0	N
AT5G49760	protein_coding	leucine-rich repeat family protein / protein kinase family protein	5	20234268	20234340	1	E	1	21	16	0.545867	4	9	0.445319	16	B	14	0	0	N
AT5G58320	protein_coding	kinase interacting protein-related	5	23594922	23594969	1	E	1	10	5	0.178638	10	5	0.0406855	19	B	2	0	0	N
AT3G15160	protein_coding	binding	3	5104783	5104930	3	E	1	11	24	0.0296652	11	3	0.473716	24	B	4	0	0	N
AT3G15160	protein_coding	binding	3	5106069	5106167	1	E	1	3	10	0.555046	3	10	0.182533	17	B	4	0	0	N
AT3G15160	protein_coding	binding	3	5105741	5105830	1	E	1	21	6	0.48385	4	6	0.406938	21	B	4	0	0	N
AT3G15160	protein_coding	binding	3	5105624	5105668	1	E	1	21	23	0.156614	2	6	0.169991	23	B	4	0	0	N
AT5G43500	protein_coding	ATARP9 (ACTIN-RELATED PROTEIN 9); protein binding	5	17489206	17489338	4	E	1	6	16	0.7558	6	3	0.64193	16	TS	4	0	0	N
AT5G43500	protein_coding	ATARP9 (ACTIN-RELATED PROTEIN 9); protein binding	5	17488610	17488731	2	E	1	13	14	0.481916	10	2	0.598374	24	S	4	0	0	N
AT5G43500	protein_coding	ATARP9 (ACTIN-RELATED PROTEIN 9); protein binding	5	17487305	17487378	2	E	1	2	19	0.612817	2	8	0.389584	24	B	3	0	0	N
AT5G09690	protein_coding	magnesium transporter CorA-like family protein (MRS2-7)	5	3001608	3001653	1	E	1	13	23	0.367522	1	6	0.742596	23	S	0	1	0	N
AT3G08980	protein_coding	signal peptidase I family protein	3	2741531	2741604	1	E	1	22	20	0.522966	1	6	0.846427	20	S	0	0	0	N
AT3G22410	protein_coding		3	7935394	7935512	2	E	1	23	11	0.664062	6	11	0.452032	23	B	0	0	0	N
AT1G53440	protein_coding	leucine-rich repeat family protein / protein kinase family protein	1	19950473	19950651	3	E	1	21	19	0.610675	3	8	0.606534	19	S	0	0	0	N
AT1G53440	protein_coding	leucine-rich repeat family protein / protein kinase family protein	1	19952449	19952509	1	E	1	22	9	0.446674	4	9	0.545153	24	S	0	0	0	N
AT2G47090	protein_coding	nucleic acid binding	2	19350749	19351058	8	E	1	21	9	0.414864	8	9	0.526763	23	B	0	0	0	N
AT2G47090	protein_coding	nucleic acid binding	2	19350325	19350374	1	E	1	8	22	0.152657	8	7	0.118984	24	B	0	0	0	N
AT4G20350	protein_coding		4	10988575	10988636	1	E	1	1	5	0.76422	1	5	0.44385	20	T	0	0	0	N
AT5G38690	protein_coding		5	15497791	15497882	2	E	1	12	3	0.481911	6	3	0.355258	23	B	2	0	0	N
AT4G18465	protein_coding	RNA helicase, putative	4	10198943	10199049	2	E	1	2	23	0.548902	2	6	0.536829	23	B	0	0	0	N
AT4G18465	protein_coding	RNA helicase, putative	4	10198252	10198349	3	E	1	21	3	0.460649	1	3	0.296426	21	B	0	0	0	N
AT4G18465	protein_coding	RNA helicase, putative	4	10199290	10199374	1	E	1	20	4	0.200883	2	4	0.184855	20	B	0	0	0	N
AT4G18465	protein_coding	RNA helicase, putative	4	10197714	10197789	1	E	1	1	3	0.705562	1	3	0.27586	18	T	0	0	0	N
AT5G26860	protein_coding	LON_ARA_ARA (Lon protease homolog gene); ATP binding / ATP-dependent peptidase/ serine-type peptidase	5	9453383	9453449	1	E	1	14	23	0.252356	4	1	0.48844	18	B	4	0	0	N
AT4G12900	protein_coding	gamma interferon responsive lysosomal thiol reductase family protein / GILT family protein	4	7549243	7549309	1	E	1	10	23	0.729012	10	1	0.703526	23	TS	2	0	0	N
AT3G12250	protein_coding	TGA6 (TGA1a-related gene 6); DNA binding / transcription factor	3	3906251	3906700	12	E	1	10	13	0.101272	10	3	0.0731681	23	B	17	0	0	N
AT3G12250	protein_coding	TGA6 (TGA1a-related gene 6); DNA binding / transcription factor	3	3906251	3906424	4	E	1	10	12	0.313284	10	3	0.104677	23	B	17	0	0	N
AT3G52210	protein_coding	mRNA capping enzyme family protein	3	19379118	19379211	2	E	1	1	15	0.692547	1	11	0.531568	18	T	7	0	0	N
AT3G52210	protein_coding	mRNA capping enzyme family protein	3	19379468	19379537	1	E	1	2	15	0.180032	2	6	0.0329939	19	B	7	0	0	N
AT4G33150	protein_coding	LKR (SACCHAROPINE DEHYDROGENASE)	4	15988903	15989070	4	E	1	16	14	0.516582	3	5	0.763989	16	S	0	0	0	N
AT4G33150	protein_coding	LKR (SACCHAROPINE DEHYDROGENASE)	4	15989813	15989930	2	E	1	16	5	0.734738	9	5	0.849923	16	TS	0	0	0	N
AT4G33150	protein_coding	LKR (SACCHAROPINE DEHYDROGENASE)	4	15989160	15989257	2	E	1	16	23	0.675991	9	6	0.561327	16	S	0	0	0	N
AT4G33150	protein_coding	LKR (SACCHAROPINE DEHYDROGENASE)	4	15990626	15990713	1	E	1	10	18	0.278511	10	11	0.151532	19	B	3	0	0	N
AT1G32740	protein_coding	protein binding / zinc ion binding	1	11844997	11845092	2	E	1	2	18	0.462509	2	9	0.207541	17	B	1	0	0	N
AT4G13800	protein_coding	permease-related	4	8003569	8003626	1	E	1	16	14	0.383512	8	7	0.847272	16	S	0	0	0	N
AT2G43080	protein_coding	AT-P4H-1 (A. THALIANA P4H ISOFORM 1); oxidoreductase, acting on paired donors, with incorporation or reduction of molecular oxygen, 2-oxoglutarate as one donor, and incorporation of one atom each of oxygen into both donors / procollagen-proline 4-dioxygen	2	17923066	17923114	1	E	1	21	23	0.308365	2	6	0.495518	23	B	29	0	0	N
AT5G65930	protein_coding	ZWI (ZWICHEL); calmodulin binding / microtubule motor	5	26392068	26392250	5	E	1	13	11	0.79629	9	11	0.860365	15	TS	4	0	0	N
AT5G65930	protein_coding	ZWI (ZWICHEL); calmodulin binding / microtubule motor	5	26392333	26392430	2	E	1	1	18	0.49114	1	3	0.726585	18	S	0	0	0	N
AT2G29210	protein_coding	splicing factor PWI domain-containing protein	2	12566158	12566233	1	E	1	3	8	0.327485	3	8	0.195359	24	B	3	0	0	N
AT1G30470	protein_coding	SIT4 phosphatase-associated family protein	1	10780881	10780957	1	E	1	5	12	0.092937	5	11	0.0453433	16	B	0	0	0	N
AT1G30470	protein_coding	SIT4 phosphatase-associated family protein	1	10781676	10781736	1	E	1	5	17	0.246563	5	6	0.163736	16	B	0	0	0	N
AT2G14680	protein_coding	MEE13 (maternal effect embryo arrest 13)	2	6289109	6289193	1	E	1	21	20	0.632199	5	3	0.417576	20	B	2	0	0	N
AT5G65400	protein_coding		5	26149111	26149210	3	E	1	24	2	0.598391	10	2	0.42205	24	B	1	0	0	N
AT3G27470	protein_coding		3	10165407	10165572	4	E	1	23	24	0.535324	4	11	0.608838	23	S	2	0	0	N
AT3G27470	protein_coding		3	10164929	10165049	3	E	1	2	18	0.637779	2	4	0.727493	18	S	2	0	0	N
AT3G27470	protein_coding		3	10165177	10165289	2	E	1	8	5	0.367589	8	5	0.202575	17	B	2	0	0	N
AT2G39910	protein_coding	binding	2	16669499	16669564	1	E	1	7	22	0.481372	7	4	0.680691	22	S	5	0	0	N
AT2G03530	protein_coding	UPS2 (UREIDE PERMEASE 2)	2	1072716	1072843	3	E	1	4	20	0.652879	4	7	0.772427	20	S	0	0	0	N
AT1G47900	protein_coding		1	17654179	17654525	9	E	1	22	19	0.630805	8	3	0.867724	21	S	0	0	0	N
AT5G27730	protein_coding		5	9820754	9820836	1	E	1	5	23	0.334661	5	11	0.207739	24	B	3	0	0	N
AT2G38840	protein_coding	guanylate-binding family protein	2	16235179	16235249	1	E	1	22	7	0.802455	2	7	0.352125	23	T	0	0	0	N
AT2G38840	protein_coding	guanylate-binding family protein	2	16235336	16235375	1	E	1	1	20	0.678236	1	8	0.708114	20	S	0	0	0	N
AT5G43680	protein_coding		5	17561940	17561999	1	E	1	11	24	0.187182	11	4	0.721923	24	S	3	0	0	N
AT5G44480	protein_coding	DUR (DEFECTIVE UGE IN ROOT); catalytic	5	17939888	17939983	2	E	1	1	16	0.719756	1	8	0.720736	16	TS	0	0	0	N
AT3G55660	protein_coding	ATROPGEF6/ROPGEF6 (KINASE PARTNER PROTEIN-LIKE); Rho guanyl-nucleotide exchange factor/	3	20661352	20661427	1	E	1	8	20	0.63553	8	7	0.33222	20	B	0	0	0	N
AT5G45300	protein_coding	BAM8/BMY2 (BETA-AMYLASE 8); beta-amylase	5	18371825	18371906	1	E	1	4	24	0.482209	4	8	0.320934	19	B	3	0	0	N
AT4G04850	protein_coding	KEA3 (K+ efflux antiporter 3); potassium:hydrogen antiporter	4	2455007	2455058	1	E	1	21	5	0.501409	2	5	0.472901	24	B	3	0	0	N
AT1G17450	protein_coding	ATP phosphoribosyltransferase -related	1	5993958	5994381	12	E	1	8	14	0.890368	8	1	0.578475	16	TS	0	0	0	N
AT1G17450	protein_coding	ATP phosphoribosyltransferase -related	1	5992242	5992625	9	E	1	8	22	0.81398	8	4	0.488538	22	T	0	0	0	N
AT1G17450	protein_coding	ATP phosphoribosyltransferase -related	1	5993646	5993868	5	E	1	21	11	0.486047	6	11	0.634678	22	S	0	0	0	N
AT1G17450	protein_coding	ATP phosphoribosyltransferase -related	1	5992910	5993012	3	E	1	13	14	0.499733	7	4	0.679485	15	S	0	0	0	N
AT1G65440	protein_coding	GTB1 (GLOBAL TRANSCRIPTION FACTOR GROUP B1); RNA binding / hydrolase, acting on ester bonds / transcription elongation regulator	1	24315733	24315922	4	E	1	4	16	0.540698	4	10	0.649491	22	S	0	0	0	N
AT1G65985	protein_coding		1	24566606	24566824	5	E	1	21	8	0.893863	1	8	0.480178	23	T	2	0	0	N
AT1G65985	protein_coding		1	24568157	24568261	2	E	1	1	24	0.205496	1	9	0.766407	24	S	2	0	0	N
AT1G50120	protein_coding		1	18566413	18566491	1	E	1	10	13	0.485847	10	3	0.467982	24	B	2	0	0	N
AT1G50120	protein_coding		1	18567588	18567664	2	E	1	22	15	0.681162	5	8	0.639453	24	S	2	0	0	N
AT4G14305	protein_coding		4	8235804	8235880	2	E	1	1	3	0.692678	1	3	0.455905	24	T	18	0	0	N
AT1G49560	protein_coding	myb family transcription factor	1	18347334	18347411	1	E	1	24	19	0.343193	5	11	0.404675	19	B	1	0	0	N
AT1G55760	protein_coding	BTB/POZ domain-containing protein	1	20851764	20851913	3	E	1	9	23	0.471563	9	4	0.302686	23	B	4	0	0	N
AT2G32410	protein_coding	AXL (AXR1-LIKE); catalytic	2	13767139	13767225	2	E	1	10	13	0.493721	10	4	0.769726	23	S	0	0	0	N
AT1G11720	protein_coding	ATSS3 (STARCH SYNTHASE 3); starch synthase/ transferase, transferring glycosyl groups	1	3955597	3955726	3	E	1	12	5	0.637406	2	5	0.394966	24	B	0	0	0	N
AT1G56080	protein_coding		1	20979300	20979354	1	E	1	22	23	0.394525	1	4	0.568752	18	S	0	0	0	N
AT2G36010	protein_coding	E2F3 (E2F TRANSCRIPTION FACTOR-3); transcription factor	2	15128018	15128193	4	E	1	2	16	0.761955	2	10	0.788511	16	TS	1	0	0	N
AT2G36010	protein_coding	E2F3 (E2F TRANSCRIPTION FACTOR-3); transcription factor	2	15127079	15127229	3	E	1	2	12	0.385175	2	3	0.499836	22	B	0	1	0	N
AT2G36010	protein_coding	E2F3 (E2F TRANSCRIPTION FACTOR-3); transcription factor	2	15128469	15128528	1	E	1	22	20	0.0955604	7	4	0.364178	20	B	0	0	0	N
AT2G36010	protein_coding	E2F3 (E2F TRANSCRIPTION FACTOR-3); transcription factor	2	15127880	15127934	1	E	1	4	24	0.487315	4	7	0.36766	24	B	1	1	0	N
AT5G21140	protein_coding	EMB1379 (EMBRYO DEFECTIVE 1379)	5	7188607	7188688	2	E	1	20	23	0.286359	7	4	0.454514	23	B	1	0	0	N
AT3G14020	protein_coding	CCAAT-binding transcription factor (CBF-B/NF-YA) family protein	3	4643546	4643627	1	E	1	22	23	0.475884	9	5	0.66399	23	S	0	0	0	N
AT2G15530	protein_coding	zinc finger (C3HC4-type RING finger) family protein	2	6780999	6781066	1	E	1	19	23	0.30633	11	7	0.415398	19	B	1	0	0	N
AT5G11380	protein_coding	DXPS3 (1-DEOXY-D-XYLULOSE 5-PHOSPHATE SYNTHASE 3); 1-deoxy-D-xylulose-5-phosphate synthase	5	3630975	3631123	3	E	1	8	19	0.582602	8	3	0.266669	24	B	0	0	0	N
AT3G19780	protein_coding		3	6870532	6870937	10	E	1	10	13	0.680447	10	9	0.288931	21	B	1	0	0	N
AT5G13960	protein_coding	SUVH4 (SU(VAR)3-9 HOMOLOG 4)	5	4503127	4503226	2	E	1	24	9	0.637236	7	9	0.56183	20	S	2	0	0	N
AT5G13960	protein_coding	SUVH4 (SU(VAR)3-9 HOMOLOG 4)	5	4504396	4504488	2	E	1	24	10	0.552574	6	10	0.418308	20	B	2	0	0	N
AT1G28260	protein_coding	binding	1	9878718	9878838	2	E	1	21	19	0.365342	3	5	0.45809	21	B	0	0	0	N
AT1G08420	protein_coding	kelch repeat-containing protein / serine/threonine phosphoesterase family protein	1	2652480	2652582	2	E	1	4	7	0.643718	4	7	0.384067	21	B	1	0	0	N
AT1G08420	protein_coding	kelch repeat-containing protein / serine/threonine phosphoesterase family protein	1	2651492	2651587	1	E	1	22	6	0.0486457	2	6	0.503919	22	B	0	0	0	N
AT3G59520	protein_coding	rhomboid family protein	3	22004643	22005064	11	E	1	11	22	0.942951	11	4	0.944263	23	TS	12	0	0	N
AT2G36490	protein_coding	DML1/ROS1 (REPRESSOR OF SILENCING1); DNA N-glycosylase/ DNA-(apurinic or apyrimidinic site) lyase/ protein binding	2	15321018	15321134	2	E	1	21	15	0.278928	6	10	0.278605	21	B	0	0	0	N
AT2G36490	protein_coding	DML1/ROS1 (REPRESSOR OF SILENCING1); DNA N-glycosylase/ DNA-(apurinic or apyrimidinic site) lyase/ protein binding	2	15319124	15319215	1	E	1	12	16	0.693223	5	6	0.761214	16	TS	1	0	0	N
AT3G51830	protein_coding	ATG5 (G5p-related protein); phosphoinositide 5-phosphatase	3	19232545	19232626	2	E	1	3	19	0.52087	3	1	0.267413	23	B	2	0	0	N
AT3G51830	protein_coding	ATG5 (G5p-related protein); phosphoinositide 5-phosphatase	3	19233329	19233407	1	E	1	11	21	0.154712	11	1	0.0879907	24	B	2	0	0	N
AT3G51830	protein_coding	ATG5 (G5p-related protein); phosphoinositide 5-phosphatase	3	19232067	19232125	1	E	1	2	4	0.767941	2	4	0.575725	19	TS	2	0	0	N
AT3G51830	protein_coding	ATG5 (G5p-related protein); phosphoinositide 5-phosphatase	3	19232237	19232294	1	E	1	10	19	0.634516	10	3	0.60991	15	S	2	0	0	N
AT3G42950	protein_coding	glycoside hydrolase family 28 protein / polygalacturonase (pectinase) family protein	3	15026902	15027023	2	E	1	5	7	0.693231	5	7	0.318632	23	T	2	0	0	N
AT2G33490	protein_coding	hydroxyproline-rich glycoprotein family protein	2	14191136	14191209	1	E	1	15	6	0.571679	4	6	0.384808	23	B	0	0	0	N
AT5G19660	protein_coding	ATS1P/ATSBT6.1/S1P (SITE-1 PROTEASE); endopeptidase/ subtilase	5	6644922	6645039	2	E	1	21	17	0.251337	4	5	0.353957	18	B	3	0	0	N
AT4G15940	protein_coding	fumarylacetoacetate hydrolase family protein	4	9041062	9041200	3	E	1	8	23	0.193568	8	5	0.486214	24	B	0	0	0	N
AT5G63990	protein_coding	3'(2'),5'-bisphosphate nucleotidase, putative / inositol polyphosphate 1-phosphatase, putative	5	25631099	25631175	1	E	1	1	14	0.256355	1	3	0.201834	17	B	6	0	0	N
AT5G19390	protein_coding	pleckstrin homology (PH) domain-containing protein / RhoGAP domain-containing protein	5	6534132	6534188	1	E	1	22	5	0.46757	1	5	0.504653	22	B	2	0	0	N
AT1G33700	protein_coding	catalytic	1	12212147	12212275	2	E	1	18	19	0.439957	5	3	0.58663	18	S	4	0	0	N
AT1G33700	protein_coding	catalytic	1	12212382	12212453	1	E	1	2	19	0.246337	2	5	0.0972438	23	B	3	0	0	N
AT1G33700	protein_coding	catalytic	1	12210885	12210953	1	E	1	22	8	0.304157	9	8	0.540553	19	B	2	0	0	N
AT1G33700	protein_coding	catalytic	1	12210565	12210627	1	E	1	4	19	0.167624	4	1	0.103485	23	B	3	0	0	N
AT1G33700	protein_coding	catalytic	1	12211793	12211847	1	E	1	20	10	0.635863	5	10	0.579153	23	S	3	0	0	N
AT1G33700	protein_coding	catalytic	1	12211521	12211560	1	E	1	4	22	0.534093	4	3	0.436817	19	B	3	0	0	N
AT4G28080	protein_coding	binding	4	13953414	13953516	2	E	1	12	23	0.302996	4	8	0.519809	23	B	3	0	0	N
AT4G28080	protein_coding	binding	4	13953606	13953699	2	E	1	21	18	0.2353	3	10	0.572491	23	S	2	0	0	N
AT4G28080	protein_coding	binding	4	13957091	13957164	2	E	1	3	18	0.738044	3	9	0.644134	21	TS	0	0	0	N
AT4G28080	protein_coding	binding	4	13956504	13956569	1	E	1	2	20	0.521883	2	7	0.298579	23	B	0	0	0	N
AT1G35515	protein_coding	HOS10 (HIGH RESPONSE TO OSMOTIC STRESS 10); DNA binding	1	13078116	13078246	3	E	1	1	23	0.806464	1	6	0.734866	16	TS	0	0	0	N
AT1G43650	protein_coding	integral membrane family protein / nodulin MtN21-related	1	16448943	16449006	1	E	1	19	8	0.670512	1	8	0.652817	18	S	4	0	0	N
AT1G53020	protein_coding	PFU3/UBC26 (UBIQUITIN-CONJUGATING ENZYME 26); ubiquitin-protein ligase	1	19757952	19758184	6	E	1	6	21	0.743256	6	1	0.674388	24	TS	0	0	0	N
AT1G53020	protein_coding	PFU3/UBC26 (UBIQUITIN-CONJUGATING ENZYME 26); ubiquitin-protein ligase	1	19755465	19755639	3	E	1	11	21	0.66053	11	9	0.0217582	21	B	0	0	0	N
AT1G53020	protein_coding	PFU3/UBC26 (UBIQUITIN-CONJUGATING ENZYME 26); ubiquitin-protein ligase	1	19759071	19759215	3	E	1	8	21	0.365141	8	1	0.0201837	21	B	0	0	0	N
AT1G53020	protein_coding	PFU3/UBC26 (UBIQUITIN-CONJUGATING ENZYME 26); ubiquitin-protein ligase	1	19755859	19755999	2	E	1	22	24	0.460542	11	9	0.446072	23	B	0	0	0	N
AT1G53020	protein_coding	PFU3/UBC26 (UBIQUITIN-CONJUGATING ENZYME 26); ubiquitin-protein ligase	1	19758678	19758818	3	E	1	23	18	0.2497	6	8	0.461667	23	B	0	0	0	N
AT1G53020	protein_coding	PFU3/UBC26 (UBIQUITIN-CONJUGATING ENZYME 26); ubiquitin-protein ligase	1	19758894	19758958	1	E	1	20	12	0.378237	6	7	0.529251	20	B	0	0	0	N
AT1G53020	protein_coding	PFU3/UBC26 (UBIQUITIN-CONJUGATING ENZYME 26); ubiquitin-protein ligase	1	19755717	19755777	2	E	1	4	21	0.363351	4	1	0.06171	23	B	0	0	0	N
AT1G68862	protein_coding	unknown protein	1	25891648	25891734	2	E	1	20	22	0.28246	7	4	0.412671	22	B	1	0	0	N
AT2G20590	protein_coding	reticulon family protein	2	8874618	8874938	8	E	1	6	23	0.463531	6	3	0.359854	19	B	11	0	0	N
AT2G20590	protein_coding	reticulon family protein	2	8874618	8874741	3	E	1	7	4	0.478469	7	4	0.296553	23	B	13	0	0	N
AT2G20590	protein_coding	reticulon family protein	2	8875025	8875095	1	E	1	7	23	0.63532	7	4	0.758341	23	S	11	0	0	N
AT2G20590	protein_coding	reticulon family protein	2	8874872	8874938	1	E	1	8	22	0.629761	8	4	0.620883	22	S	11	0	0	N
AT1G14600	protein_coding	DNA binding / transcription factor	1	5001992	5002116	2	E	1	21	23	0.43992	7	11	0.497211	21	B	0	0	0	N
AT1G14600	protein_coding	DNA binding / transcription factor	1	5002974	5003051	1	E	1	7	23	0.658122	7	1	0.763312	23	S	0	0	0	N
AT1G45231	protein_coding	WW domain-containing protein	1	17151809	17151973	5	E	1	22	19	0.313317	10	7	0.440497	19	B	0	0	0	N
AT3G15990	protein_coding	SULTR3;4; sulfate transmembrane transporter	3	5427836	5427885	1	E	1	5	18	0.147289	5	9	0.098971	23	B	1	0	0	N
AT2G37050	protein_coding	kinase	2	15577900	15578033	2	E	1	1	19	0.430843	1	8	0.52661	20	B	2	0	0	N
AT5G66180	protein_coding		5	26467584	26467652	2	E	1	13	3	0.791484	1	3	0.496019	17	T	2	0	0	N
AT2G43850	protein_coding	ankyrin protein kinase, putative (APK1)	2	18167664	18167744	2	E	1	4	11	0.434213	4	11	0.380382	24	B	4	0	0	N
AT2G43850	protein_coding	ankyrin protein kinase, putative (APK1)	2	18168462	18168537	1	E	1	22	18	0.469522	4	2	0.335189	22	B	3	0	0	N
AT1G66510	protein_coding	AAR2 protein family	1	24818215	24818308	2	E	1	23	18	0.550874	5	9	0.496429	18	B	3	0	0	N
AT1G66510	protein_coding	AAR2 protein family	1	24817146	24817204	1	E	1	23	5	0.305645	11	5	0.755108	23	S	8	0	0	N
AT5G16260	protein_coding	RNA recognition motif (RRM)-containing protein	5	5313420	5313513	1	E	1	9	21	0.0259767	9	1	0.020616	19	B	1	0	0	N
AT2G39510	protein_coding	nodulin MtN21 family protein	2	16498725	16498877	3	E	1	8	3	0.413717	8	3	0.314835	23	B	0	0	0	N
AT3G03710	protein_coding	RIF10 (RESISTANT TO INHIBITION WITH FSM 10); 3'-5'-exoribonuclease/ RNA binding / nucleic acid binding	3	920549	920633	2	E	1	2	20	0.80877	2	5	0.670898	21	TS	0	0	0	N
AT3G03710	protein_coding	RIF10 (RESISTANT TO INHIBITION WITH FSM 10); 3'-5'-exoribonuclease/ RNA binding / nucleic acid binding	3	920899	920964	1	E	1	14	20	0.326516	2	3	0.632954	20	S	0	0	0	N
AT3G45640	protein_coding	ATMPK3 (MITOGEN-ACTIVATED PROTEIN KINASE 3); MAP kinase/ kinase/ protein kinase	3	16771333	16771854	11	E	1	12	20	0.713209	1	4	0.787553	20	TS	3	0	0	N
AT5G61250	protein_coding	ATGUS1 (ARABIDOPSIS THALIANA GLUCURONIDASE 1); beta-glucuronidase	5	24650382	24650572	5	E	1	3	23	0.248187	3	8	0.381824	23	B	3	0	0	N
AT2G40520	protein_coding	nucleotidyltransferase family protein	2	16930010	16930091	1	E	1	17	16	0.345719	4	9	0.444383	16	B	1	0	0	N
AT5G08780	protein_coding	histone H1/H5 family protein	5	2858296	2858384	1	E	1	15	4	0.351561	10	4	0.369206	18	B	1	0	0	N
AT1G68920	protein_coding	basic helix-loop-helix (bHLH) family protein	1	25921117	25921211	2	E	1	10	22	0.0960676	10	3	0.688096	22	S	13	0	0	N
AT1G68920	protein_coding	basic helix-loop-helix (bHLH) family protein	1	25920570	25920639	1	E	1	16	12	0.379354	4	7	0.3948	16	B	6	0	0	N
AT2G38580	protein_coding		2	16148157	16148220	1	E	1	22	20	0.613693	3	9	0.432079	22	B	2	0	0	N
AT2G38580	protein_coding		2	16148479	16148539	1	E	1	21	20	0.471507	6	4	0.666554	20	S	2	0	0	N
AT1G54790	protein_coding	GDSL-motif lipase/hydrolase family protein	1	20445766	20445970	5	E	1	9	4	0.352106	9	4	0.289135	24	B	3	0	0	N
AT1G47580	protein_coding	lipoyltransferase, putative	1	17487621	17487890	6	E	1	11	4	0.926774	11	4	0.461464	22	T	0	0	0	N
AT3G23790	protein_coding	AMP-binding protein, putative	3	8577910	8578026	2	E	1	22	7	0.777258	9	7	0.574795	15	TS	2	0	0	N
AT3G23790	protein_coding	AMP-binding protein, putative	3	8579318	8579399	1	E	1	21	1	0.348116	3	1	0.321347	20	B	2	0	0	N
AT3G23790	protein_coding	AMP-binding protein, putative	3	8580766	8580824	1	E	1	9	19	0.657809	9	1	0.519196	19	B	3	0	0	N
AT5G57035	protein_coding	kinase	5	23098265	23098387	3	E	1	21	2	0.473577	11	2	0.667012	21	S	1	0	0	N
AT4G22130	protein_coding	SRF8 (STRUBBELIG-RECEPTOR FAMILY 8); kinase	4	11724741	11724813	1	E	1	22	9	0.635387	5	9	0.585891	20	S	0	0	0	N
AT5G26670	protein_coding	pectinacetylesterase, putative	5	9319027	9319157	3	E	1	5	16	0.545501	5	4	0.651952	16	S	1	0	0	N
AT5G26670	protein_coding	pectinacetylesterase, putative	5	9320122	9320200	2	E	1	5	23	0.529173	5	4	0.496236	24	B	1	0	0	N
AT5G26670	protein_coding	pectinacetylesterase, putative	5	9319973	9320027	1	E	1	5	4	0.72607	5	4	0.491696	23	T	1	0	0	N
AT2G23000	protein_coding	SCPL10 (serine carboxypeptidase-like 10); serine carboxypeptidase	2	9801136	9801220	2	E	0.22223	22	9	0.405455	6	9	0.770836	23	S	0	0	0	N
AT1G30680	protein_coding	toprim domain-containing protein	1	10882160	10882294	3	E	0.22223	14	19	0.492077	2	3	0.569181	19	S	2	0	0	N
AT2G20190	protein_coding	ATCLASP/CLASP; binding	2	8724839	8724908	1	E	0.22223	22	5	0.365166	8	5	0.409783	18	B	3	0	0	N
AT1G29940	protein_coding	NRPA2 (nuclear RNA polymerase A 2); DNA-directed RNA polymerase	1	10485761	10485838	2	E	0.22223	22	3	0.532784	8	3	0.448887	21	B	2	0	0	N
AT2G40190	protein_coding	glycosyl transferase family 1 protein	2	16793148	16793335	4	E	0.22223	21	23	0.173492	7	4	0.524842	23	B	0	0	0	N
AT1G73960	protein_coding	TAF2 (TBP-ASSOCIATED FACTOR 2); metallopeptidase/ zinc ion binding	1	27812981	27813038	1	E	0.22223	20	8	0.640709	4	8	0.605516	23	S	2	0	0	N
AT1G60620	protein_coding	ATRPAC43 (Arabidopsis thaliana RNA polymerase I subunit 43); DNA binding / DNA-directed RNA polymerase	1	22335618	22335748	2	E	0.22223	18	19	0.670713	10	6	0.82978	19	S	3	0	0	N
AT5G66005	protein_coding	Expressed protein	5	26416139	26416227	2	E	0.22223	5	4	0.809399	5	4	0.38271	23	T	1	0	0	N
AT1G15790	protein_coding		1	5439747	5439847	2	E	0.22223	4	23	0.201251	4	6	0.496306	23	B	0	0	0	N
AT1G73390	protein_coding		1	27596350	27596417	1	E	0.22223	15	24	0.399692	2	11	0.488107	15	B	3	0	0	N
AT5G03190	protein_coding	CPuORF47 (Conserved peptide upstream open reading frame 47)	5	758399	758660	7	E	0.22223	15	23	0.506972	4	9	0.373071	23	B	0	0	0	N
AT1G47210	protein_coding	CYCA3;2; cyclin-dependent protein kinase	1	17304454	17304638	4	E	0.22223	1	23	0.0604056	1	4	0.360951	23	B	2	0	0	N
AT5G65740	protein_coding	protein binding / zinc ion binding	5	26320055	26320130	2	E	0.22223	21	23	0.34893	10	4	0.550924	23	S	2	0	0	N
AT1G21690	protein_coding	EMB1968 (EMBRYO DEFECTIVE 1968); ATPase	1	7615794	7615873	1	E	0.222229	3	12	0.50058	3	11	0.37705	19	B	17	0	0	N
AT5G25150	protein_coding	TAF5 (TBP-ASSOCIATED FACTOR 5); nucleotide binding	5	8677776	8677855	2	E	0.222229	12	3	0.503783	8	3	0.376836	24	B	1	0	0	N
AT5G20580	protein_coding		5	6959281	6959374	1	E	0.222229	12	22	0.418498	6	9	0.283806	19	B	1	0	0	N
AT2G27170	protein_coding	TTN7 (TITAN7); ATP binding	2	11619751	11619953	5	E	0.222229	21	6	0.510208	2	6	0.337491	23	B	0	0	0	N
AT1G64400	protein_coding	long-chain-fatty-acid--CoA ligase, putative / long-chain acyl-CoA synthetase, putative	1	23922273	23922322	1	E	0.222229	4	6	0.872468	4	6	0.408761	23	T	3	0	0	N
AT5G65440	protein_coding		5	26170361	26170667	7	E	0.222229	22	7	0.788168	4	7	0.381168	18	T	2	0	0	N
AT3G51450	protein_coding	strictosidine synthase family protein	3	19106255	19106333	1	E	0.222229	1	6	0.834681	1	6	0.497566	23	T	3	0	0	N
AT1G02690	protein_coding	importin alpha-2 subunit, putative	1	584860	584957	2	E	0.222229	7	19	0.584979	7	3	0.499796	19	B	7	0	0	N
AT1G27150	protein_coding	binding	1	9429840	9429939	2	E	0.222229	12	19	0.616095	1	9	0.738098	19	S	4	0	0	N
AT2G19600	protein_coding	ATKEA4 (Arabidopsis thaliana K+ efflux antiporter 4); potassium:hydrogen antiporter	2	8488997	8489094	2	E	0.222229	21	4	0.557086	5	4	0.470148	23	B	3	0	0	N
AT1G29030	protein_coding	apoptosis inhibitory 5 (API5) family protein	1	10132815	10132881	1	E	0.222229	22	15	0.414475	5	10	0.515117	20	B	3	0	0	N
AT1G75210	protein_coding	5' nucleotidase family protein	1	28229827	28229911	1	E	0.222229	17	8	0.22213	1	8	0.820469	19	S	2	0	0	N
AT3G20440	protein_coding	BE1/EMB2729 (BRANCHING ENZYME 1); alpha-amylase	3	7128342	7128515	4	E	0.222229	14	3	0.847742	2	3	0.525987	19	T	2	0	0	N
AT2G26360	protein_coding	binding	2	11229078	11229312	5	E	0.222229	5	23	0.0295144	5	8	0.328325	23	B	2	0	0	N
AT3G05830	protein_coding		3	1738192	1738294	2	E	0.222229	13	23	0.45218	10	11	0.7518	23	S	0	0	0	N
AT3G08530	protein_coding	clathrin heavy chain, putative	3	2591802	2591886	2	E	0.222229	14	5	0.624805	3	5	0.735607	19	S	1	0	0	N
AT5G43710	protein_coding	glycoside hydrolase family 47 protein	5	17571503	17571554	1	E	0.222229	22	19	0.125202	3	10	0.190652	21	B	2	0	0	N
AT1G08910	protein_coding	EMB3001 (EMBRYO DEFECTIVE 3001); zinc ion binding	1	2858240	2858342	2	E	0.222229	24	4	0.478356	8	4	0.496394	20	B	0	0	0	N
AT1G05570	protein_coding	CALS1 (CALLOSE SYNTHASE 1); transferase, transferring glycosyl groups	1	1652512	1652636	2	E	0.222229	20	5	0.53132	8	5	0.312446	21	B	0	0	0	N
AT4G32420	protein_coding	peptidyl-prolyl cis-trans isomerase cyclophilin-type family protein	4	15651690	15651779	2	E	0.222229	10	19	0.328478	10	1	0.409095	19	B	6	0	0	N
AT5G20580	protein_coding		5	6961407	6961480	2	E	0.222229	12	6	0.542471	2	6	0.35233	24	B	0	0	0	N
AT1G14840	protein_coding	ATMAP70-4 (microtubule-associated proteins 70-4); microtubule binding	1	5114913	5114999	2	E	0.222229	14	6	0.73642	2	6	0.56786	23	TS	2	0	0	N
AT4G00520	protein_coding	acyl-CoA thioesterase family protein	4	231243	231312	1	E	0.222229	24	19	0.453117	4	10	0.484096	24	B	2	0	0	N
AT2G27170	protein_coding	TTN7 (TITAN7); ATP binding	2	11620415	11620515	2	E	0.222229	22	1	0.52712	6	1	0.283006	17	B	0	0	0	N
AT4G21220	protein_coding	bacterial transferase hexapeptide repeat-containing protein	4	11317956	11318006	1	E	0.222229	7	16	0.626218	7	5	0.475136	16	B	0	0	0	N
AT2G25760	protein_coding	protein kinase family protein	2	10994430	10994502	1	E	0.222229	21	10	0.656228	4	10	0.188625	24	B	0	0	0	N
AT3G45290	protein_coding	MLO3 (MILDEW RESISTANCE LOCUS O 3); calmodulin binding	3	16630128	16630245	2	E	0.222229	5	3	0.428648	5	3	0.206543	23	B	0	0	0	N
AT3G57190	protein_coding	peptide chain release factor, putative	3	21178636	21178808	4	E	0.222229	12	16	0.865867	3	7	0.888983	16	TS	3	0	0	N
AT3G08530	protein_coding	clathrin heavy chain, putative	3	2593333	2593561	5	E	0.222229	22	6	0.367623	5	6	0.204955	18	B	1	0	0	N
AT1G55690	protein_coding	SEC14 cytosolic factor family protein / phosphoglyceride transfer family protein	1	20815490	20815588	2	E	0.222229	22	4	0.399568	6	4	0.498726	24	B	2	0	0	N
AT4G16950	protein_coding	RPP5 (RECOGNITION OF PERONOSPORA PARASITICA 5)	4	9542679	9543754	20	E	0.222229	14	10	0.936552	4	10	0.00255053	24	T	0	0	0	N
AT3G20480	protein_coding	tetraacyldisaccharide 4'-kinase family protein	3	7151775	7151856	2	E	0.222229	13	16	0.308866	5	2	0.504653	23	B	1	0	0	N
AT4G16280	protein_coding	FCA; RNA binding	4	9210453	9210533	1	E	0.222228	14	9	0.68546	2	9	0.529557	23	B	0	0	0	N
AT4G38350	protein_coding	patched family protein	4	17964285	17964381	2	E	0.222228	20	11	0.416087	2	11	0.422161	23	B	1	0	0	N
AT1G48000	protein_coding	MYB112 (myb domain protein 112); DNA binding / transcription factor	1	17708885	17709015	2	E	0.222228	7	19	0.426654	7	4	0.523391	20	B	2	0	0	N
AT5G17020	protein_coding	XPO1A (exportin 1A); protein transporter	5	5599679	5599745	2	E	0.222228	14	9	0.857432	1	9	0.0170478	20	T	2	0	0	N
AT4G24460	protein_coding		4	12644476	12644527	1	E	0.222228	2	1	0.409951	2	1	0.273265	23	B	2	0	0	N
AT5G07300	protein_coding	BON2 (BONZAI 2)	5	2301547	2301650	2	E	0.222228	14	20	0.639388	2	9	0.788312	20	S	3	0	0	N
AT1G52190	protein_coding	proton-dependent oligopeptide transport (POT) family protein	1	19438529	19438747	6	E	0.222228	11	16	0.0386773	11	1	0.182208	16	B	4	0	0	N
AT5G16040	protein_coding	regulator of chromosome condensation (RCC1) family protein	5	5242577	5242688	2	E	0.222228	14	23	0.573378	1	4	0.570726	23	S	4	0	0	N
AT4G11800	protein_coding	protein serine/threonine phosphatase	4	7097119	7097218	2	E	0.222228	15	1	0.72203	4	1	0.699857	23	TS	0	0	0	N
AT3G04820	protein_coding	RNA binding / pseudouridylate synthase/ tRNA-pseudouridine synthase	3	1323928	1324016	1	E	0.222228	14	15	0.629474	1	4	0.410115	15	B	4	0	0	N
AT3G22880	protein_coding	ATDMC1 (RECA-LIKE GENE); ATP binding / DNA-dependent ATPase/ damaged DNA binding	3	8099035	8099097	1	E	0.222228	24	3	0.586515	7	3	0.533567	15	B	0	0	0	N
AT3G44340	protein_coding	CEF (CLONE EIGHTY-FOUR); transporter	3	16027606	16027687	1	E	0.222228	14	1	0.220001	8	1	0.717269	18	S	0	0	0	N
AT3G03810	protein_coding	EDA30 (embryo sac development arrest 30)	3	975012	975101	1	E	0.222228	21	2	0.79178	5	2	0.140173	17	T	0	0	0	N
AT3G03810	protein_coding	EDA30 (embryo sac development arrest 30)	3	975186	975257	2	E	0.222228	22	9	0.382121	11	9	0.137266	18	B	0	0	0	N
AT3G11130	protein_coding	clathrin heavy chain, putative	3	3488338	3488455	2	E	0.222228	16	11	0.231986	3	11	0.217701	24	B	0	0	0	N
AT5G62920	protein_coding	ARR6 (RESPONSE REGULATOR 6); transcription regulator/ two-component response regulator	5	25270916	25270994	2	E	0.222228	2	20	0.12928	2	4	0.353208	20	B	2	0	0	N
AT2G46225	protein_coding	ABIL1 (ABI-1-LIKE 1)	2	18989865	18990016	4	E	0.222228	12	18	0.35984	10	2	0.693024	18	S	4	0	0	N
AT3G28100	protein_coding	nodulin MtN21 family protein	3	10461691	10461840	3	E	0.222228	9	23	0.354039	9	7	0.412158	21	B	2	0	0	N
AT5G47910	protein_coding	RBOHD (RESPIRATORY BURST OXIDASE PROTEIN D)	5	19415531	19415694	4	E	0.222228	21	6	0.646185	4	6	0.522628	19	B	2	0	0	N
AT1G14700	protein_coding	ATPAP3/PAP3 (purple acid phosphatase 3); acid phosphatase/ protein serine/threonine phosphatase	1	5059721	5059829	3	E	0.222228	2	22	0.351598	2	8	0.458327	22	B	4	0	0	N
AT2G31650	protein_coding	ATX1 (ARABIDOPSIS HOMOLOGUE OF TRITHORAX); histone-lysine N-methyltransferase/ phosphatidylinositol-5-phosphate binding	2	13466699	13466797	2	E	0.222228	21	1	0.722619	3	1	0.445053	16	T	0	0	0	N
AT1G04440	protein_coding	CKL13 (CASEIN KINASE LIKE 13); casein kinase I/ kinase	1	1204181	1204266	1	E	0.222228	1	18	0.348549	1	8	0.436365	18	B	3	0	0	N
AT3G18860	protein_coding	transducin family protein / WD-40 repeat family protein	3	6504970	6505059	2	E	0.222228	21	6	0.588531	2	6	0.33444	21	B	3	0	0	N
AT1G54510	protein_coding	ATNEK1; kinase	1	20365009	20365055	1	E	0.222228	6	15	0.592194	6	4	0.473661	17	B	6	0	0	N
AT5G63990	protein_coding	3'(2'),5'-bisphosphate nucleotidase, putative / inositol polyphosphate 1-phosphatase, putative	5	25632061	25632275	5	E	0.222228	1	6	0.540551	1	6	0.413854	24	B	2	0	0	N
AT4G32710	protein_coding	kinase	4	15781845	15781932	2	E	0.222228	7	4	0.41229	7	4	0.368094	24	B	2	0	0	N
AT2G44920	protein_coding	thylakoid lumenal 15 kDa protein, chloroplast	2	18533353	18533414	1	E	0.222228	23	16	0.615065	4	1	0.392655	16	B	3	0	0	N
AT1G45160	protein_coding	kinase	1	17092129	17092230	2	E	0.222228	22	9	0.654706	3	9	0.559148	20	S	0	0	0	N
AT3G15395	protein_coding		3	5201012	5201097	2	E	0.222228	2	20	0.498491	2	8	0.749205	20	S	6	0	0	N
AT2G36390	protein_coding	SBE2.1 (STARCH BRANCHING ENZYME 2.1); 1,4-alpha-glucan branching enzyme	2	15273648	15273729	1	E	0.222228	22	2	0.575583	4	2	0.255162	23	B	2	0	0	N
AT3G24180	protein_coding	catalytic	3	8740134	8740208	1	E	0.222228	23	7	0.164766	10	7	0.128177	20	B	2	0	0	N
AT1G10760	protein_coding	SEX1 (STARCH EXCESS 1)	1	3588983	3589075	2	E	0.222227	23	10	0.58941	2	10	0.42906	17	B	0	0	0	N
AT2G17280	protein_coding	phosphoglycerate/bisphosphoglycerate mutase family protein	2	7520354	7520413	1	E	0.222227	4	3	0.657068	4	3	0.280023	21	B	2	0	0	N
AT2G25760	protein_coding	protein kinase family protein	2	10994783	10994853	1	E	0.222227	23	10	0.578031	4	10	0.249568	24	B	2	0	0	N
AT3G54790	protein_coding	armadillo/beta-catenin repeat family protein / U-box domain-containing protein	3	20295065	20295353	8	E	0.222227	21	10	0.892479	2	10	0.426044	21	T	4	0	0	N
AT3G54280	protein_coding	ATP binding / DNA binding / helicase	3	20112675	20112780	2	E	0.222227	21	16	0.324738	11	7	0.277541	16	B	1	0	0	N
AT3G44340	protein_coding	CEF (CLONE EIGHTY-FOUR); transporter	3	16027238	16027316	1	E	0.222227	16	6	0.667196	1	6	0.430065	19	B	0	0	0	N
AT4G33210	protein_coding	F-box family protein (FBL15)	4	16019153	16019351	5	E	0.222227	22	9	0.751095	4	9	0.0510244	22	T	0	0	0	N
AT5G41080	protein_coding	glycerophosphoryl diester phosphodiesterase family protein	5	16460309	16460405	2	E	0.222227	21	4	0.386318	1	4	0.315823	24	B	7	0	0	N
AT3G24180	protein_coding	catalytic	3	8741073	8741179	3	E	0.222227	22	10	0.600351	8	10	0.389222	24	B	4	0	0	N
AT1G34210	protein_coding	SERK2 (SOMATIC EMBRYOGENESIS RECEPTOR-LIKE KINASE 2); kinase	1	12460639	12460711	1	E	0.222227	11	13	0.588388	11	1	0.410077	17	B	1	0	0	N
AT5G28850	protein_coding	calcium-binding EF hand family protein	5	10878585	10878727	1	E	0.222227	3	17	0.119118	3	2	0.00377916	23	B	3	0	0	N
AT3G48200	protein_coding		3	17847347	17847549	5	E	0.222227	21	10	0.942692	4	10	0.0966307	16	T	2	0	0	N
AT3G44600	protein_coding	CYP71 (CYCLOPHILIN71); chromatin binding / histone binding / peptidyl-prolyl cis-trans isomerase	3	16179750	16179836	2	E	0.222227	22	13	0.52241	8	10	0.59795	21	S	3	0	0	N
AT1G30680	protein_coding	toprim domain-containing protein	1	10883001	10883085	2	E	0.222227	24	19	0.638229	2	7	0.764067	19	S	2	0	0	N
AT3G15650	protein_coding	phospholipase/carboxylesterase family protein	3	5306588	5306625	1	E	0.222227	7	4	0.655491	7	4	0.574851	21	S	2	0	0	N
AT1G51740	protein_coding	SYP81 (SYNTAXIN 81); protein binding	1	19194149	19194281	3	E	0.222227	10	21	0.0849313	10	3	0.549475	21	S	6	0	0	N
AT5G50840	protein_coding		5	20705485	20705542	1	E	0.222227	23	24	0.509086	5	10	0.543579	23	S	4	0	0	N
AT2G14560	protein_coding		2	6221538	6221766	5	E	0.222227	3	6	0.182956	3	6	0.15863	24	B	11	0	0	N
AT1G63240	protein_coding	unknown protein	1	23461674	23461794	2	E	0.222227	16	4	0.508678	6	4	0.273443	21	B	4	0	0	N
AT2G46320	protein_coding	mitochondrial substrate carrier family protein	2	19023856	19023916	1	E	0.222227	22	10	0.550551	4	10	0.480323	23	B	0	0	0	N
AT2G04650	protein_coding	ADP-glucose pyrophosphorylase family protein	2	1623514	1623575	1	E	0.222227	1	4	0.400257	1	4	0.378322	23	B	4	0	0	N
AT3G62740	protein_coding	glycosyl hydrolase family 1 protein	3	23224271	23224359	1	E	0.222227	13	10	0.544629	3	10	0.264286	20	B	3	0	0	N
AT3G56480	protein_coding	myosin heavy chain-related	3	20948692	20948776	2	E	0.222227	2	4	0.597276	2	4	0.539016	23	B	2	0	0	N
AT2G17790	protein_coding		2	7744718	7744808	1	E	0.222227	1	10	0.745516	1	10	0.415792	18	T	2	0	0	N
AT5G23405	protein_coding	high mobility group (HMG1/2) family protein	5	7883968	7884051	2	E	0.222227	21	5	0.686203	7	5	0.621278	19	S	4	0	0	N
AT3G45630	protein_coding	RNA recognition motif (RRM)-containing protein	3	16764082	16764182	2	E	0.222227	23	6	0.53701	1	6	0.396911	17	B	1	0	0	N
AT2G36010	protein_coding	E2F3 (E2F TRANSCRIPTION FACTOR-3); transcription factor	2	15129710	15129780	2	E	0.222227	10	23	0.241456	10	4	0.452024	23	B	8	0	0	N
AT5G08370	protein_coding	ATAGAL2 (ARABIDOPSIS THALIANA ALPHA-GALACTOSIDASE 2); alpha-galactosidase	5	2692708	2692812	2	E	0.222227	22	23	0.713472	2	9	0.815921	23	TS	5	0	0	N
AT3G51870	protein_coding	mitochondrial substrate carrier family protein	3	19255577	19255640	1	E	0.222227	14	11	0.598704	1	11	0.746685	20	S	2	0	0	N
AT1G21400	protein_coding	2-oxoisovalerate dehydrogenase, putative / 3-methyl-2-oxobutanoate dehydrogenase, putative / branched-chain alpha-keto acid dehydrogenase E1 alpha subunit, putative	1	7495156	7495256	2	E	0.222226	18	6	0.666067	11	6	0.520651	23	B	3	0	0	N
AT1G63810	protein_coding		1	23678345	23678462	2	E	0.222226	22	7	0.00736786	10	7	0.217872	18	B	0	0	0	N
AT4G17460	protein_coding	HAT1 (homeobox-leucine zipper protein 1); DNA binding / transcription factor	4	9740523	9740603	1	E	0.222226	5	20	0.0713116	5	6	0.651711	20	S	5	0	0	N
AT1G04510	protein_coding	transducin family protein / WD-40 repeat family protein	1	1229892	1229977	1	E	0.222226	7	20	0.756339	7	4	0.315281	24	T	7	0	0	N
AT1G32490	protein_coding	EMB2733/ESP3 (EMBRYO DEFECTIVE 2733); ATP-dependent RNA helicase	1	11747659	11747714	1	E	0.222226	12	8	0.719332	7	8	0.674672	17	TS	3	0	0	N
AT5G42770	protein_coding		5	17171235	17171316	1	E	0.222226	7	16	0.147911	7	4	0.615594	16	S	3	0	0	N
AT3G61570	protein_coding	GC3/GDAP1 (GRIP-RELATED ARF-BINDING DOMAIN-CONTAINING ARABIDOPSIS PROTEIN 1); oxidoreductase/ transition metal ion binding	3	22793062	22793127	2	E	0.222226	23	10	0.573428	4	10	0.152041	22	B	4	0	0	N
AT3G14205	protein_coding	phosphoinositide phosphatase family protein	3	4719077	4719300	6	E	0.222226	21	10	0.80233	4	10	0.00392353	20	T	2	0	0	N
AT4G13660	protein_coding	pinoresinol-lariciresinol reductase, putative	4	7947235	7947476	6	E	0.222226	22	8	0.907868	1	8	0.720313	16	TS	4	0	0	N
AT5G20980	protein_coding	ATMS3 (METHIONINE SYNTHASE 3); 5-methyltetrahydropteroyltriglutamate-homocysteine S-methyltransferase/ methionine synthase	5	7127133	7127261	3	E	0.222226	14	8	0.271373	1	8	0.521532	21	B	0	0	0	N
AT3G53270	protein_coding		3	19763596	19763654	1	E	0.222226	5	17	0.133017	5	4	0.0548183	16	B	0	0	0	N
AT5G08630	protein_coding	DDT domain-containing protein	5	2802026	2802160	4	E	0.222226	22	18	0.533235	7	6	0.623464	17	S	1	0	0	N
AT1G08190	protein_coding	vacuolar assembly protein, putative (VPS41)	1	2571581	2571659	2	E	0.222226	16	10	0.663829	5	10	0.238592	17	B	1	0	0	N
AT5G13950	protein_coding		5	4499172	4499256	1	E	0.222226	21	11	0.44353	1	11	0.120352	21	B	2	0	0	N
AT2G44910	protein_coding	homeobox-leucine zipper protein 4 (HB-4) / HD-ZIP protein 4	2	18525610	18525690	1	E	0.222226	7	3	0.382892	7	3	0.204229	22	B	0	0	0	N
AT4G31430	protein_coding		4	15250999	15251064	1	E	0.222226	23	2	0.418121	10	2	0.376164	19	B	2	0	0	N
AT5G55700	protein_coding	BAM4/BMY6 (BETA-AMYLASE 4); beta-amylase	5	22570549	22570627	2	E	0.222226	23	20	0.514532	7	5	0.42437	19	B	3	0	0	N
AT2G31270	protein_coding	ATCDT1A/CDT1/CDT1A (ARABIDOPSIS HOMOLOG OF YEAST CDT1 A); cyclin-dependent protein kinase/ protein binding	2	13336534	13336654	3	E	0.222226	22	18	0.427179	8	4	0.575145	18	S	6	0	0	N
AT2G01480	protein_coding		2	217924	217994	1	E	0.222226	14	10	0.552338	5	10	0.711875	20	S	2	0	0	N
AT1G76310	protein_coding	CYCB2;4 (CYCLIN B2;4); cyclin-dependent protein kinase regulator	1	28633930	28634020	2	E	0.222226	6	4	0.5755	6	4	0.442948	16	B	0	0	0	N
AT2G38280	protein_coding	FAC1 (EMBRYONIC FACTOR1); AMP deaminase	2	16044327	16044379	1	E	0.222226	15	11	0.589778	1	11	0.0909925	24	B	4	0	0	N
AT5G05660	protein_coding	transcription factor	5	1693252	1693345	2	E	0.222226	15	10	0.574511	2	10	0.086497	20	B	1	0	0	N
AT5G06620	protein_coding		5	2035246	2035429	5	E	0.222226	6	23	0.0064231	6	4	0.349419	23	B	0	0	0	N
AT5G48360	protein_coding	formin homology 2 domain-containing protein / FH2 domain-containing protein	5	19614359	19614526	4	E	0.222226	6	19	0.438087	6	4	0.770262	17	S	2	0	0	N
AT5G65760	protein_coding	serine carboxypeptidase S28 family protein	5	26326276	26326410	3	E	0.222226	21	22	0.0768056	7	6	0.420075	22	B	3	0	0	N
AT2G22120	protein_coding	protein binding / zinc ion binding	2	9401528	9401614	2	E	0.222226	10	24	0.0910756	10	3	0.23399	24	B	10	0	0	N
AT4G04695	protein_coding	CPK31 (calcium-dependent protein kinase 31); calmodulin-dependent protein kinase/ kinase	4	2382424	2382537	2	E	0.222226	4	16	0.612104	4	9	0.714206	16	S	0	0	0	N
AT5G25150	protein_coding	TAF5 (TBP-ASSOCIATED FACTOR 5); nucleotide binding	5	8680052	8680129	2	E	0.222226	12	20	0.386012	4	8	0.601819	20	S	0	0	0	N
AT3G62060	protein_coding	pectinacetylesterase family protein	3	22991577	22991660	2	E	0.222226	7	23	0.322727	7	4	0.480679	18	B	3	0	0	N
AT3G60260	protein_coding	phagocytosis and cell motility protein ELMO1-related	3	22286044	22286154	2	E	0.222226	13	8	0.533597	5	8	0.148279	24	B	12	0	0	N
AT3G08530	protein_coding	clathrin heavy chain, putative	3	2591243	2591348	3	E	0.222226	22	2	0.504227	8	2	0.158549	19	B	1	0	0	N
AT5G48720	protein_coding		5	19777244	19777367	3	E	0.222226	14	9	0.30114	2	9	0.185797	20	B	1	0	0	N
AT3G54140	protein_coding	proton-dependent oligopeptide transport (POT) family protein	3	20058415	20058633	5	E	0.222226	17	7	0.830217	4	7	0.00246756	17	T	7	0	0	N
AT1G01320	protein_coding	tetratricopeptide repeat (TPR)-containing protein	1	123784	123897	2	E	0.222226	19	9	0.743555	3	9	0.0513293	19	T	3	0	0	N
AT4G10070	protein_coding	KH domain-containing protein	4	6298453	6298525	1	E	0.222226	16	4	0.504964	10	4	0.429175	17	B	1	0	0	N
AT4G17615	protein_coding	CBL1 (CALCINEURIN B-LIKE PROTEIN 1); calcium ion binding	4	9817648	9818090	11	E	0.222226	21	3	0.812394	8	3	0.934312	21	TS	7	0	0	N
AT3G58130	protein_coding	N-acetylglucosaminyl-phosphatidylinositol de-N-acetylase-related	3	21539566	21539631	1	E	0.222226	11	17	0.182075	11	6	0.516984	17	B	2	0	0	N
AT1G63670	protein_coding		1	23613321	23613389	1	E	0.222226	24	7	0.511176	5	7	0.362901	19	B	0	0	0	N
AT2G32140	protein_coding	transmembrane receptor	2	13663339	13663498	3	E	0.222225	16	11	0.671939	9	11	0.0956344	23	B	3	0	0	N
AT5G06600	protein_coding	UBP12 (UBIQUITIN-SPECIFIC PROTEASE 12); ubiquitin-specific protease	5	2024515	2024590	1	E	0.222225	12	10	0.866969	1	10	0.272663	17	T	3	0	0	N
AT5G61250	protein_coding	ATGUS1 (ARABIDOPSIS THALIANA GLUCURONIDASE 1); beta-glucuronidase	5	24651207	24651391	4	E	0.222225	21	8	0.308587	4	8	0.238693	23	B	3	0	0	N
AT5G24810	protein_coding	ABC1 family protein	5	8521648	8521735	1	E	0.222225	15	6	0.614851	4	6	0.122123	17	B	3	0	0	N
AT3G07770	protein_coding	ATP binding	3	2481954	2482095	3	E	0.222225	24	7	0.692621	1	7	0.899097	23	TS	0	0	0	N
AT5G44050	protein_coding	MATE efflux family protein	5	17743178	17743268	2	E	0.222225	17	8	0.279908	1	8	0.516036	21	B	2	0	0	N
AT5G59220	protein_coding	protein phosphatase 2C, putative / PP2C, putative	5	23912385	23912491	3	E	0.222225	18	3	0.845263	11	3	0.0327931	15	T	6	0	0	N
AT4G02060	protein_coding	PRL (PROLIFERA); ATP binding / DNA binding / DNA-dependent ATPase	4	902704	902794	2	E	0.222225	6	20	0.671833	6	3	0.650406	20	S	0	0	0	N
AT3G63500	protein_coding		3	23460728	23460977	5	E	0.222225	22	18	0.565005	4	6	0.5115	18	B	0	0	0	N
AT2G01130	protein_coding	ATP binding / helicase/ nucleic acid binding	2	89895	89955	1	E	0.222225	22	7	0.495788	8	7	0.413379	19	B	2	0	0	N
AT2G31960	protein_coding	ATGSL03 (GLUCAN SYNTHASE-LIKE 3); 1,3-beta-glucan synthase/ transferase, transferring glycosyl groups	2	13597311	13597405	2	E	0.222225	14	1	0.549205	3	1	0.545045	18	S	0	0	0	N
AT4G20070	protein_coding	ATAAH (ARABIDOPSIS THALIANA ALLANTOATE AMIDOHYDROLASE); allantoate deiminase/ metallopeptidase	4	10861958	10862047	1	E	0.222225	22	10	0.717895	4	10	0.350243	22	T	4	0	0	N
AT3G04810	protein_coding	ATNEK2; kinase	3	1318289	1318356	1	E	0.222225	1	20	0.383582	1	5	0.384577	20	B	10	0	0	N
AT5G43500	protein_coding	ATARP9 (ACTIN-RELATED PROTEIN 9); protein binding	5	17487661	17487721	1	E	0.222225	12	8	0.483183	2	8	0.268507	23	B	6	0	0	N
AT4G32920	protein_coding	glycine-rich protein	4	15894672	15894788	3	E	0.222225	7	2	0.512968	7	2	0.268554	18	B	0	0	0	N
AT1G18180	protein_coding	oxidoreductase, acting on the CH-CH group of donors	1	6256395	6256457	1	E	0.222225	11	2	0.589296	11	2	0.223109	22	B	2	0	0	N
AT1G12350	protein_coding	ATCOAB (4-PHOSPHO-PANTO-THENOYLCYSTEINE SYNTHETASE); catalytic/ phosphopantothenate--cysteine ligase	1	4199782	4199842	1	E	0.222225	12	15	0.508744	4	3	0.419349	15	B	2	0	0	N
AT1G36050	protein_coding		1	13453709	13453763	1	E	0.222225	4	7	0.542128	4	7	0.370229	21	B	4	0	0	N
AT3G52630	protein_coding		3	19525153	19525421	7	E	0.222225	5	21	0.240748	5	7	0.456373	21	B	6	0	0	N
AT3G59060	protein_coding	PIL6 (PHYTOCHROME-INTERACTING FACTOR 5); DNA binding / transcription factor	3	21840801	21840890	1	E	0.222225	23	10	0.797673	6	10	0.129878	21	T	1	0	0	N
AT1G23090	protein_coding	AST91 (SULFATE TRANSPORTER 91); sulfate transmembrane transporter	1	8188529	8188578	1	E	0.222225	22	23	0.265744	2	7	0.66343	20	S	9	0	0	N
AT1G76850	protein_coding	SEC5A (EXOCYST COMPLEX COMPONENT SEC5)	1	28858366	28858516	4	E	0.222225	2	8	0.249605	2	8	0.114287	23	B	3	0	0	N
AT1G17350	protein_coding	auxin-induced-related / indole-3-acetic acid induced-related	1	5943774	5943873	2	E	0.222225	10	19	0.0412765	10	1	0.494958	24	B	6	0	0	N
AT2G07690	protein_coding	minichromosome maintenance family protein / MCM family protein	2	3526468	3526567	2	E	0.222225	24	9	0.588398	4	9	0.600131	18	S	2	0	0	N
AT1G56500	protein_coding	haloacid dehalogenase-like hydrolase family protein	1	21167704	21167827	3	E	0.222225	15	10	0.424012	4	10	0.0739744	18	B	2	0	0	N
AT1G31870	protein_coding		1	11437232	11437445	5	E	0.222225	13	20	0.174173	1	3	0.410095	20	B	7	0	0	N
AT3G14350	protein_coding	SRF7 (STRUBBELIG-RECEPTOR FAMILY 7); ATP binding / protein serine/threonine kinase	3	4785344	4785410	1	E	0.222225	4	9	0.685474	4	9	0.155187	18	B	5	0	0	N
AT1G06900	protein_coding	metalloendopeptidase	1	2117820	2117977	4	E	0.222225	22	11	0.639667	1	11	0.0190699	23	B	0	0	0	N
AT1G57820	protein_coding	ORTH2/VIM1 (VARIANT IN METHYLATION 1); DNA binding / chromatin binding / double-stranded methylated DNA binding / histone binding / methyl-CpG binding / methyl-CpNpG binding / methyl-CpNpN binding	1	21419683	21419800	2	E	0.222225	7	4	0.850581	7	4	0.707274	16	TS	0	0	0	N
AT4G21100	protein_coding	DDB1B (DAMAGED DNA BINDING PROTEIN 1 B)	4	11261247	11261358	2	E	0.222225	24	5	0.618162	2	5	0.753854	19	S	0	0	0	N
AT3G59430	protein_coding		3	21976840	21976941	2	E	0.222225	23	7	0.658735	2	7	0.235142	19	B	1	0	0	N
AT1G67320	protein_coding	DNA primase, large subunit family	1	25212156	25212260	2	E	0.222225	12	20	0.398853	6	9	0.666479	19	S	6	0	0	N
AT1G18190	protein_coding	GC2 (GOLGIN CANDIDATE 2)	1	6259003	6259056	1	E	0.222225	13	18	0.56596	6	2	0.80264	19	S	2	0	0	N
AT5G62570	protein_coding	calmodulin-binding protein	5	25132367	25132420	1	E	0.222225	21	18	0.405656	8	1	0.555487	21	S	1	0	0	N
AT3G28007	protein_coding	nodulin MtN3 family protein	3	10410692	10410729	1	E	0.222225	22	1	0.455724	7	1	0.503123	22	B	11	0	0	N
AT1G63770	protein_coding	peptidase M1 family protein	1	23666913	23666989	2	E	0.222225	12	9	0.67715	2	9	0.375396	16	B	6	0	0	N
AT5G44050	protein_coding	MATE efflux family protein	5	17741900	17741987	2	E	0.222225	15	8	0.677688	2	8	0.0772412	24	B	1	0	0	N
AT3G22410	protein_coding		3	7934092	7934226	3	E	0.222225	24	18	0.367086	10	3	0.610073	18	S	0	0	0	N
AT2G31660	protein_coding	SAD2 (SUPER SENSITIVE TO ABA AND DROUGHT2); protein transporter	2	13473222	13473385	4	E	0.222225	23	7	0.595209	1	7	0.0523311	19	B	2	0	0	N
AT2G45810	protein_coding	DEAD/DEAH box helicase, putative	2	18867522	18867757	6	E	0.222225	21	19	0.427493	2	3	0.532076	20	B	3	0	0	N
AT5G47760	protein_coding	ATPGLP2/ATPK5/PGLP2 (ARABIDOPSIS THALIANA SERINE/THREONINE PROTEIN KINASE 5); phosphoglycolate phosphatase/ protein serine/threonine kinase	5	19361982	19362050	1	E	0.222225	13	23	0.513337	5	10	0.711908	23	S	8	0	0	N
AT4G14200	protein_coding		4	8188057	8188258	5	E	0.222225	24	18	0.0852313	7	3	0.42542	18	B	2	0	0	N
AT1G31020	protein_coding	ATO2 (Arabidopsis thioredoxin o2); thiol-disulfide exchange intermediate	1	11057967	11058047	1	E	0.222225	22	5	0.280569	1	5	0.443877	19	B	7	0	0	N
AT5G56180	protein_coding	ATARP8 (ACTIN-RELATED PROTEIN 8); structural constituent of cytoskeleton	5	22755354	22755628	7	E	0.222225	4	21	0.386921	4	8	0.723727	21	S	2	0	0	N
AT1G10760	protein_coding	SEX1 (STARCH EXCESS 1)	1	3587702	3587810	2	E	0.222225	24	9	0.658727	2	9	0.200819	24	B	0	0	0	N
AT3G03710	protein_coding	RIF10 (RESISTANT TO INHIBITION WITH FSM 10); 3'-5'-exoribonuclease/ RNA binding / nucleic acid binding	3	921319	921376	1	E	0.222225	14	5	0.624729	2	5	0.417177	16	B	0	0	0	N
AT3G62060	protein_coding	pectinacetylesterase family protein	3	22992608	22992669	1	E	0.222225	10	4	0.487793	10	4	0.350688	19	B	2	0	0	N
AT4G15030	protein_coding		4	8579785	8579869	2	E	0.222225	13	15	0.350633	1	8	0.638334	15	S	2	0	0	N
AT4G04750	protein_coding	carbohydrate transmembrane transporter/ sugar:hydrogen ion symporter	4	2421084	2421169	1	E	0.222225	22	1	0.510492	5	1	0.380494	23	B	3	0	0	N
AT5G49810	protein_coding	MMT (methionine S-methyltransferase); S-adenosylmethionine-dependent methyltransferase	5	20258497	20258593	2	E	0.222225	21	10	0.634681	1	10	0.115431	19	B	3	0	0	N
AT1G68820	protein_coding	membrane protein, putative	1	25870458	25870528	1	E	0.222225	10	19	0.524514	10	3	0.436889	19	B	3	0	0	N
AT3G25900	protein_coding	ATHMT-1/HMT-1; homocysteine S-methyltransferase	3	9482886	9483092	5	E	0.222225	22	4	0.553687	1	4	0.402769	23	B	4	0	0	N
AT2G38570	protein_coding		2	16144770	16144938	4	E	0.222224	15	17	0.482944	11	2	0.648212	17	S	0	0	0	N
AT4G21520	protein_coding	transducin family protein / WD-40 repeat family protein	4	11449860	11449913	1	E	0.222224	14	19	0.503652	1	2	0.611896	20	S	8	0	0	N
AT5G41240	protein_coding	ATGSTT2 (Arabidopsis thaliana Glutathione S-transferase (class theta) 2); glutathione transferase	5	16517343	16517423	1	E	0.222224	12	20	0.250388	11	5	0.330116	20	B	3	0	0	N
AT1G79350	protein_coding	EMB1135 (EMBRYO DEFECTIVE 1135); DNA binding	1	29852906	29853000	2	E	0.222224	21	8	0.430186	10	8	0.173099	17	B	0	0	0	N
AT3G53680	protein_coding	PHD finger transcription factor, putative	3	19907317	19907516	4	E	0.222224	19	9	0.611032	11	9	0.090853	20	B	0	0	0	N
AT2G28520	protein_coding	VHA-A1 (VACUOLAR PROTON ATPASE A 1); ATPase	2	12219796	12219904	2	E	0.222224	16	3	0.573852	5	3	0.377245	24	B	2	0	0	N
AT2G44350	protein_coding	ATCS (CITRATE SYNTHASE 4); citrate (SI)-synthase	2	18324110	18324152	1	E	0.222224	12	7	0.687935	1	7	0.416066	19	B	33	0	0	N
AT1G53730	protein_coding	SRF6 (STRUBBELIG-RECEPTOR FAMILY 6); ATP binding / protein serine/threonine kinase	1	20066304	20066370	1	E	0.222224	23	5	0.374231	7	5	0.639162	19	S	1	0	0	N
AT4G16150	protein_coding	calmodulin-binding protein	4	9149226	9149315	2	E	0.222224	23	11	0.72887	4	11	0.355918	18	T	2	0	0	N
AT3G49290	protein_coding	ABIL2 (ABL INTERACTOR-LIKE PROTEIN 2)	3	18285339	18285432	2	E	0.222224	12	20	0.0896158	1	8	0.447703	20	B	2	0	0	N
AT2G41740	protein_coding	VLN2 (VILLIN 2); actin binding	2	17422631	17422764	3	E	0.222224	15	9	0.698194	5	9	0.08951	17	T	3	0	0	N
AT2G22400	protein_coding	NOL1/NOP2/sun family protein	2	9515204	9515271	2	E	0.222224	14	9	0.725153	11	9	0.74642	20	TS	3	0	0	N
AT4G04940	protein_coding	transducin family protein / WD-40 repeat family protein	4	2514079	2514122	1	E	0.222224	20	4	0.876575	1	4	0.144445	20	T	2	0	0	N
AT2G46180	protein_coding	GC4 (GOLGIN CANDIDATE 4)	2	18977483	18977618	3	E	0.222224	21	19	0.23329	5	10	0.498107	22	B	2	0	0	N
AT4G32590	protein_coding	ferredoxin-related	4	15722022	15722076	1	E	0.222224	6	3	0.578756	6	3	0.396641	23	B	22	0	0	N
AT2G26330	protein_coding	ER (ERECTA)	2	11216975	11217049	1	E	0.222224	11	22	0.509961	11	1	0.507391	22	B	3	0	0	N
AT2G21590	protein_coding	APL4 (large subunit of AGP 4); glucose-1-phosphate adenylyltransferase	2	9247319	9247412	2	E	0.222224	16	19	0.264391	7	4	0.333734	19	B	2	0	0	N
AT1G67490	protein_coding	GCS1 (GLUCOSIDASE 1); alpha-glucosidase	1	25288721	25288790	1	E	0.222224	14	9	0.444539	2	9	0.561388	20	S	2	0	0	N
AT1G65590	protein_coding	ATHEX1/HEXO3 (BETA-HEXOSAMINIDASE 3); beta-N-acetylhexosaminidase/ hexosaminidase	1	24393208	24393274	1	E	0.222224	21	22	0.0923802	5	3	0.237886	22	B	3	0	0	N
AT4G23430	protein_coding	short-chain dehydrogenase/reductase (SDR) family protein	4	12230771	12230844	1	E	0.222224	15	24	0.578227	2	5	0.778469	24	S	1	0	0	N
AT1G33080	protein_coding	MATE efflux family protein	1	11989803	11989922	3	E	0.222224	12	6	0.474455	1	6	0.401405	24	B	4	0	0	N
AT4G25970	protein_coding	PSD3 (PHOSPHATIDYLSERINE DECARBOXYLASE 3); calcium ion binding / phosphatidylserine decarboxylase	4	13189824	13190007	5	E	0.222224	11	20	0.169563	11	10	0.430904	20	B	0	0	0	N
AT5G61250	protein_coding	ATGUS1 (ARABIDOPSIS THALIANA GLUCURONIDASE 1); beta-glucuronidase	5	24650989	24651138	4	E	0.222224	1	23	0.253764	1	6	0.171901	23	B	2	0	0	N
AT2G36850	protein_coding	ATGSL08 (GLUCAN SYNTHASE-LIKE 8); 1,3-beta-glucan synthase/ transferase, transferring glycosyl groups	2	15473270	15473347	1	E	0.222224	22	3	0.446404	8	3	0.372047	20	B	0	0	0	N
AT1G53310	protein_coding	ATPPC1 (PHOSPHOENOLPYRUVATE CARBOXYLASE 1); phosphoenolpyruvate carboxylase	1	19890784	19890869	2	E	0.222224	21	7	0.654384	4	7	0.210759	21	B	2	0	0	N
AT5G17020	protein_coding	XPO1A (exportin 1A); protein transporter	5	5600409	5600495	1	E	0.222224	17	1	0.685572	8	1	0.388107	15	B	2	0	0	N
AT5G65740	protein_coding	protein binding / zinc ion binding	5	26320401	26320472	1	E	0.222224	7	6	0.456609	7	6	0.234341	24	B	6	0	0	N
AT2G35520	protein_coding	DAD2 (DEFENDER AGAINST CELL DEATH 2)	2	14928843	14928891	1	E	0.222224	22	4	0.692128	10	4	0.175749	22	T	21	0	0	N
AT1G11870	protein_coding	AtSRS (OVULE ABORTION 7); serine-tRNA ligase	1	4006096	4006190	2	E	0.222224	2	20	0.0754898	2	11	0.45301	20	B	4	0	0	N
AT5G01940	protein_coding	eukaryotic translation initiation factor 2B family protein / eIF-2B family protein	5	364353	364415	1	E	0.222224	1	22	0.485856	1	11	0.495311	22	B	0	0	0	N
AT3G44340	protein_coding	CEF (CLONE EIGHTY-FOUR); transporter	3	16029293	16029368	1	E	0.222224	20	2	0.55206	5	2	0.0660586	19	B	0	0	0	N
AT1G15750	protein_coding	TPL/WSIP1 (WUS-INTERACTING PROTEIN 1); protein binding	1	5419506	5419665	4	E	0.222224	20	10	0.843467	2	10	0.0194808	18	T	4	0	0	N
AT5G62550	protein_coding		5	25124865	25124971	2	E	0.222224	1	3	0.513008	1	3	0.292425	24	B	2	0	0	N
AT1G02100	protein_coding	leucine carboxyl methyltransferase family protein	1	407321	407390	1	E	0.222224	10	23	0.382561	10	4	0.734828	23	S	13	1	1	N
AT2G17900	protein_coding	SDG37 (SET DOMAIN GROUP 37); zinc ion binding	2	7783006	7783061	1	E	0.222224	24	3	0.621204	1	3	0.599526	24	S	1	0	0	N
AT2G28520	protein_coding	VHA-A1 (VACUOLAR PROTON ATPASE A 1); ATPase	2	12218511	12218619	2	E	0.222224	23	10	0.62371	1	10	0.608883	18	S	2	0	0	N
AT1G10870	protein_coding	AGD4 (ARF-GAP DOMAIN 4); ARF GTPase activator/ protein binding / zinc ion binding	1	3622002	3622047	1	E	0.222224	22	9	0.562321	5	9	0.370784	18	B	1	0	0	N
AT2G24440	protein_coding	selenium binding	2	10398802	10398899	2	E	0.222224	11	4	0.558329	11	4	0.470132	23	B	9	0	0	N
AT4G32660	protein_coding	AME3; kinase	4	15756408	15756491	1	E	0.222224	22	11	0.496943	1	11	0.242297	23	B	1	0	0	N
AT3G12520	protein_coding	SULTR4;2 (sulfate transporter 4;2); sulfate transmembrane transporter	3	3970654	3970720	2	E	0.222224	24	9	0.906926	5	9	0.220561	23	T	2	0	0	N
AT1G78010	protein_coding	tRNA modification GTPase, putative	1	29339572	29339694	3	E	0.222224	2	15	0.359602	2	4	0.297333	15	B	1	0	0	N
AT1G47840	protein_coding	hexokinase, putative	1	17620424	17620610	4	E	0.222224	1	20	0.386707	1	11	0.610938	20	S	0	0	0	N
AT2G16950	protein_coding	protein transporter	2	7363088	7363139	1	E	0.222224	22	9	0.57096	3	9	0.0528698	15	B	4	0	0	N
AT5G09350	protein_coding	phosphatidylinositol 4-kinase, putative	5	2903007	2903140	3	E	0.222224	14	10	0.535343	5	10	0.2567	23	B	0	0	0	N
AT3G20440	protein_coding	BE1/EMB2729 (BRANCHING ENZYME 1); alpha-amylase	3	7123917	7124003	1	E	0.222224	24	4	0.679782	3	4	0.274289	19	B	3	0	0	N
AT5G51140	protein_coding	pseudouridine synthase family protein	5	20803741	20803785	1	E	0.222224	14	18	0.487002	1	5	0.779005	18	S	12	0	0	N
AT5G27030	protein_coding	TPR3 (TOPLESS-RELATED 3)	5	9513419	9513555	3	E	0.222224	21	9	0.48773	7	9	0.214136	17	B	4	0	0	N
AT5G43710	protein_coding	glycoside hydrolase family 47 protein	5	17573192	17573312	3	E	0.222224	14	4	0.809037	5	4	0.237742	19	T	4	0	0	N
AT1G44110	protein_coding	CYCA1;1 (CYCLIN A1;1); cyclin-dependent protein kinase regulator	1	16778690	16778833	4	E	0.222224	8	16	0.464081	8	4	0.523507	16	B	2	0	0	N
AT2G01130	protein_coding	ATP binding / helicase/ nucleic acid binding	2	94185	94346	4	E	0.222224	21	9	0.67935	4	9	0.136806	21	B	2	0	0	N
AT5G51710	protein_coding	KEA5 (K+ efflux antiporter 5); potassium:hydrogen antiporter	5	21025310	21025378	1	E	0.222223	13	11	0.245593	5	11	0.368613	23	B	5	0	0	N
AT1G17140	protein_coding	tropomyosin-related	1	5858240	5858303	2	E	0.222223	7	16	0.354033	7	3	0.351405	16	B	0	0	0	N
AT2G46270	protein_coding	GBF3 (G-BOX BINDING FACTOR 3); transcription factor	2	19008085	19008130	1	E	0.222223	16	8	0.334444	1	8	0.768082	16	S	12	0	0	N
AT4G39160	protein_coding	DNA binding / transcription factor	4	18237649	18237719	1	E	0.222223	24	10	0.584471	2	10	0.377663	19	B	0	0	0	N
AT5G19390	protein_coding	pleckstrin homology (PH) domain-containing protein / RhoGAP domain-containing protein	5	6532682	6532759	1	E	0.222223	22	9	0.431225	6	9	0.177152	18	B	2	0	0	N
AT1G63810	protein_coding		1	23677029	23677145	2	E	0.222223	24	11	0.0979994	8	11	0.255502	15	B	0	0	0	N
AT1G13160	protein_coding	SDA1 family protein	1	4485422	4485556	3	E	0.222223	22	12	0.793203	11	3	0.342983	23	T	2	0	0	N
AT1G63810	protein_coding		1	23677750	23677818	1	E	0.222223	23	1	0.442199	11	1	0.334991	19	B	0	0	0	N
AT5G35980	protein_coding	protein kinase family protein	5	14148393	14148472	2	E	0.222223	22	11	0.483274	10	11	0.446321	18	B	2	0	0	N
AT4G05420	protein_coding	DDB1A (UV-damaged DNA-binding protein 1A); DNA binding	4	2749230	2749339	3	E	0.222223	22	3	0.59504	2	3	0.312932	18	B	4	0	0	N
AT5G23820	protein_coding	MD-2-related lipid recognition domain-containing protein / ML domain-containing protein	5	8036184	8036286	2	E	0.222223	1	18	0.643946	1	10	0.866851	18	S	29	0	0	N
AT4G14305	protein_coding		4	8236166	8236268	3	E	0.222223	11	4	0.496864	11	4	0.422157	23	B	16	0	0	N
AT1G09980	protein_coding		1	3259496	3259551	1	E	0.222223	21	3	0.417298	5	3	0.189249	18	B	4	0	0	N
AT5G11700	protein_coding	glycine-rich protein	5	3768422	3768548	2	E	0.222223	21	6	0.60646	3	6	0.556937	18	S	0	0	0	N
AT2G32000	protein_coding	DNA topoisomerase family protein	2	13627740	13627829	2	E	0.222223	22	17	0.705039	2	4	0.652676	21	TS	7	0	0	N
AT1G20670	protein_coding	DNA-binding bromodomain-containing protein	1	7166740	7166819	2	E	0.222223	13	9	0.38303	1	9	0.380801	20	B	3	0	0	N
AT1G63810	protein_coding		1	23676021	23676165	4	E	0.222223	16	10	0.702273	2	10	0.0200118	20	T	0	0	0	N
AT2G41700	protein_coding	ATPase, coupled to transmembrane movement of substances / amino acid transmembrane transporter	2	17398186	17398273	2	E	0.222223	23	10	0.693673	6	10	0.320764	18	T	0	0	0	N
AT1G76310	protein_coding	CYCB2;4 (CYCLIN B2;4); cyclin-dependent protein kinase regulator	1	28634325	28634457	3	E	0.222223	21	3	0.422054	7	3	0.324304	21	B	0	0	0	N
AT3G08530	protein_coding	clathrin heavy chain, putative	3	2591579	2591714	3	E	0.222223	22	7	0.490542	1	7	0.089721	19	B	1	0	0	N
AT2G32970	protein_coding		2	14001388	14001527	3	E	0.222223	21	7	0.864994	2	7	0.336517	21	T	3	0	0	N
AT3G52030	protein_coding	F-box family protein / WD-40 repeat family protein	3	19313096	19313297	5	E	0.222223	1	6	0.327437	1	6	0.244669	19	B	0	0	0	N
AT5G53760	protein_coding	MLO11 (MILDEW RESISTANCE LOCUS O 11); calmodulin binding	5	21842283	21842324	1	E	0.222223	17	4	0.410733	1	4	0.352035	24	B	5	0	0	N
AT5G51690	protein_coding	ACS12 (1-Amino-cyclopropane-1-carboxylate synthase 12); 1-aminocyclopropane-1-carboxylate synthase	5	21017614	21017749	4	E	0.222223	21	9	0.543418	10	9	0.455657	15	B	3	0	0	N
AT5G40270	protein_coding	metal-dependent phosphohydrolase HD domain-containing protein	5	16113064	16113116	1	E	0.222223	21	6	0.760738	1	6	0.390025	23	T	4	0	0	N
AT3G20860	protein_coding	ATNEK5; kinase	3	7307785	7307837	1	E	0.222223	1	4	0.764997	1	4	0.496973	24	T	0	0	0	N
AT3G10010	protein_coding	DML2 (DEMETER-LIKE 2); 4 iron, 4 sulfur cluster binding / catalytic/ endonuclease	3	3084549	3084634	2	E	0.222223	18	10	0.716034	2	10	0.325655	23	T	0	0	0	N
AT1G11310	protein_coding	MLO2 (MILDEW RESISTANCE LOCUS O 2); calmodulin binding	1	3803501	3803559	1	E	0.222223	14	9	0.366647	4	9	0.515832	24	B	26	0	0	N
AT4G33130	protein_coding		4	15980349	15980446	2	E	0.222223	7	23	0.160858	7	4	0.177169	24	B	2	0	0	N
AT2G40640	protein_coding		2	16969114	16969172	1	E	0.222223	14	23	0.534939	5	4	0.647448	22	S	14	0	0	N
AT2G36010	protein_coding	E2F3 (E2F TRANSCRIPTION FACTOR-3); transcription factor	2	15128609	15128660	1	E	0.222223	22	4	0.398571	10	4	0.346603	23	B	0	1	0	N
AT3G45190	protein_coding	SIT4 phosphatase-associated family protein	3	16557174	16557234	1	E	0.222223	2	10	0.683738	2	10	0.138427	19	B	2	0	0	N
AT5G24810	protein_coding	ABC1 family protein	5	8522236	8522407	4	E	0.222223	21	6	0.574641	5	6	0.272799	17	B	6	0	0	N
AT5G16715	protein_coding	EMB2247 (EMBRYO DEFECTIVE 2247); ATP binding / aminoacyl-tRNA ligase	5	5485636	5485721	2	E	0.222223	22	9	0.40011	8	9	0.387944	20	B	1	0	0	N
AT5G19660	protein_coding	ATS1P/ATSBT6.1/S1P (SITE-1 PROTEASE); endopeptidase/ subtilase	5	6645612	6645741	3	E	0.222223	22	9	0.441213	1	9	0.0577222	19	B	4	0	0	N
AT1G56140	protein_coding	leucine-rich repeat family protein / protein kinase family protein	1	21010839	21011026	3	E	0.222223	21	16	0.52805	1	9	0.686696	16	S	1	0	0	N
AT3G08840	protein_coding	D-alanine--D-alanine ligase family	3	2685153	2685225	2	E	0.222223	23	6	0.612424	4	6	0.133229	19	B	9	0	0	N
AT4G12120	protein_coding	SEC1B; protein transporter	4	7259021	7259213	4	E	0.222223	22	8	0.554459	4	8	0.355168	19	B	2	0	0	N
AT4G38750	protein_coding		4	18089177	18089341	4	E	0.222222	14	10	0.54172	9	10	0.286447	18	B	0	0	0	N
AT4G02060	protein_coding	PRL (PROLIFERA); ATP binding / DNA binding / DNA-dependent ATPase	4	902501	902624	3	E	0.222222	13	23	0.244411	7	4	0.385982	23	B	0	0	0	N
AT3G15220	protein_coding	protein kinase, putative	3	5131453	5131510	1	E	0.222222	17	11	0.478539	2	11	0.397054	23	B	6	0	0	N
AT4G15530	protein_coding	PPDK (PYRUVATE ORTHOPHOSPHATE DIKINASE); kinase/ pyruvate, phosphate dikinase	4	8866271	8866361	2	E	0.222222	21	7	0.81378	4	7	0.0643608	16	T	4	0	0	N
AT2G17510	protein_coding	EMB2763 (EMBRYO DEFECTIVE 2763); RNA binding / ribonuclease	2	7621936	7622059	3	E	0.222222	15	10	0.868664	1	10	0.416517	23	T	2	0	0	N
AT5G21930	protein_coding	HMA8/PAA2 (P-TYPE ATPASE OF ARABIDOPSIS 2); ATPase, coupled to transmembrane movement of ions, phosphorylative mechanism / copper ion transmembrane transporter	5	7245620	7245689	2	E	0.222222	15	11	0.775096	2	11	0.207612	20	T	2	0	0	N
AT1G72130	protein_coding	proton-dependent oligopeptide transport (POT) family protein	1	27141095	27141313	5	E	0.222222	22	7	0.642322	1	7	0.123522	19	B	6	0	0	N
AT2G39550	protein_coding	ATGGT-IB (GERANYLGERANYLTRANSFERASE-I BETA SUBUNIT); CAAX-protein geranylgeranyltransferase/ protein heterodimerization	2	16509399	16509539	3	E	0.222222	23	7	0.649639	1	7	0.563913	19	S	4	0	0	N
AT1G70580	protein_coding	AOAT2 (GLUTAMATE:GLYOXYLATE AMINOTRANSFERASE 2); alanine transaminase	1	26617094	26617160	1	E	0.222222	16	5	0.481554	9	5	0.396162	21	B	10	0	0	N
AT2G21540	protein_coding	SEC14 cytosolic factor, putative / phosphoglyceride transfer protein, putative	2	9228025	9228097	1	E	0.222222	9	4	0.789653	9	4	0.511657	20	T	14	0	0	N
AT2G36850	protein_coding	ATGSL08 (GLUCAN SYNTHASE-LIKE 8); 1,3-beta-glucan synthase/ transferase, transferring glycosyl groups	2	15469049	15469265	5	E	0.222222	16	3	0.668855	8	3	0.0212069	23	B	0	0	0	N
AT3G25585	protein_coding	AAPT2 (AMINOALCOHOLPHOSPHOTRANSFERASE); phosphatidyltransferase	3	9299487	9299561	1	E	0.222222	12	4	0.0575387	3	4	0.0544087	16	B	23	0	0	N
AT5G20660	protein_coding	24 kDa vacuolar protein, putative	5	6989841	6989951	2	E	0.222222	18	9	0.411866	2	9	0.355016	24	B	6	0	0	N
AT5G65440	protein_coding		5	26171479	26171600	3	E	0.222222	22	9	0.594244	5	9	0.594267	15	S	3	0	0	N
AT5G01290	protein_coding	mRNA guanylyltransferase	5	117741	117859	2	E	0.222222	22	3	0.458342	11	3	0.320959	20	B	4	0	0	N
AT2G04790	protein_coding		2	1680012	1680174	3	E	0.222222	12	23	0.157393	3	1	0.381581	23	B	6	0	0	N
AT4G35420	protein_coding	dihydroflavonol 4-reductase family / dihydrokaempferol 4-reductase family	4	16834336	16834529	4	E	0.222222	11	16	0.674792	11	5	0.340337	16	B	3	0	0	N
AT5G63800	protein_coding	BGAL6/MUM2 (MUCILAGE-MODIFIED 2); beta-galactosidase	5	25551416	25551598	5	E	0.222222	2	6	0.917325	2	6	0.0842929	18	T	5	0	0	N
AT1G67490	protein_coding	GCS1 (GLUCOSIDASE 1); alpha-glucosidase	1	25288011	25288094	2	E	0.222222	14	9	0.672384	1	9	0.488216	17	B	2	0	0	N
AT2G27040	protein_coding	AGO4 (ARGONAUTE 4); nucleic acid binding	2	11547233	11547331	2	E	0.222222	21	4	0.752226	10	4	0.0394633	23	T	2	0	0	N
AT3G61050	protein_coding	NTMC2T4/NTMC2TYPE4; lipid binding	3	22608962	22609064	2	E	0.222222	22	8	0.781738	2	8	0.424263	16	T	12	0	0	N
AT5G37070	protein_coding		5	14668854	14668909	1	E	0.222222	4	16	0.308981	4	8	0.482613	16	B	8	0	0	N
AT4G35800	protein_coding	NRPB1 (RNA POLYMERASE II LARGE SUBUNIT); DNA binding / DNA-directed RNA polymerase	4	16967337	16967622	6	E	0.222222	7	16	0.633637	7	2	0.705991	16	S	0	0	0	N
AT1G07350	protein_coding	transformer serine/arginine-rich ribonucleoprotein, putative	1	2259274	2259383	2	E	0.222222	23	9	0.295312	3	9	0.497333	18	B	25	0	0	N
AT1G59750	protein_coding	ARF1 (AUXIN RESPONSE FACTOR 1); transcription factor	1	21985049	21985202	3	E	0.222222	23	18	0.262857	11	5	0.528829	18	B	4	0	0	N
AT5G02130	protein_coding	NDP1 (RANDOM POTATO CDNA CLONE); binding	5	421369	421443	1	E	0.222222	18	8	0.615657	5	8	0.582567	23	S	3	0	0	N
AT3G61420	protein_coding	transcription factor-related	3	22741647	22741743	2	E	0.222222	15	11	0.474577	1	11	0.307145	15	B	2	0	0	N
AT3G03340	protein_coding	UNE6 (unfertilized embryo sac 6)	3	788304	788366	1	E	0.222222	1	3	0.665952	1	3	0.391201	20	B	0	0	0	N
AT3G07660	protein_coding		3	2448883	2448998	3	E	0.222222	15	11	0.540441	9	11	0.0297953	19	B	11	0	0	N
AT5G56850	protein_coding		5	23004342	23004421	2	E	0.222222	21	16	0.416317	10	4	0.357119	16	B	0	0	0	N
AT2G39090	protein_coding	tetratricopeptide repeat (TPR)-containing protein	2	16322800	16322910	3	E	0.222222	12	8	0.404537	2	8	0.297249	19	B	2	0	0	N
AT4G19645	protein_coding		4	10690226	10690286	1	E	0.222222	23	16	0.814153	11	10	0.711922	22	TS	6	0	0	N
AT3G56990	protein_coding	EDA7 (embryo sac development arrest 7)	3	21102443	21102535	2	E	0.222222	22	9	0.63831	2	9	0.164904	19	B	4	0	0	N
AT2G17250	protein_coding	EMB2762 (EMBRYO DEFECTIVE 2762)	2	7507101	7507194	2	E	0.222222	22	15	0.506533	8	4	0.408583	15	B	4	0	0	N
AT4G38350	protein_coding	patched family protein	4	17965484	17965613	3	E	0.222222	15	6	0.763515	2	6	0.160375	16	T	0	0	0	N
AT4G38470	protein_coding	protein kinase family protein	4	18002045	18002119	1	E	0.222222	1	18	0.120783	1	5	0.295394	18	B	1	0	0	N
AT4G35335	protein_coding	nucleotide-sugar transporter family protein	4	16807537	16807607	1	E	0.222222	5	21	0.699441	5	8	0.413913	22	T	12	0	0	N
AT1G03055	protein_coding		1	710694	711016	8	E	0.222222	15	9	0.729786	3	9	0.253307	18	T	4	0	0	N
AT1G18460	protein_coding	lipase family protein	1	6354422	6354491	2	E	0.222222	17	22	0.402157	6	3	0.245954	16	B	2	0	0	N
AT1G49980	protein_coding		1	18514052	18514181	3	E	0.222222	21	7	0.571194	5	7	0.259952	23	B	0	0	0	N
AT1G19835	protein_coding		1	6859109	6859329	5	E	0.222222	14	3	0.633381	2	3	0.254166	18	B	4	0	0	N
AT4G10955	protein_coding	lipase class 3 family protein	4	6717113	6717215	2	E	0.222222	17	6	0.728661	11	6	0.012916	23	T	8	0	0	N
AT1G17760	protein_coding	ATCSTF77/CSTF77 (Cleavage stimulation factor 77); protein binding	1	6113443	6113506	1	E	0.222222	8	15	0.60099	8	1	0.457009	16	B	2	0	0	N
AT1G72440	protein_coding	EDA25 (embryo sac development arrest 25); binding	1	27275656	27275725	2	E	0.222222	22	10	0.828486	2	10	0.0795215	21	T	0	0	0	N
AT5G39790	protein_coding	5'-AMP-activated protein kinase beta-1 subunit-related	5	15951568	15951658	1	E	0.222221	24	2	0.275997	3	2	0.487518	18	B	3	0	0	N
AT2G33560	protein_coding	spindle checkpoint protein-related	2	14221677	14221738	1	E	0.222221	7	23	0.327831	7	4	0.361404	23	B	0	0	0	N
AT1G80490	protein_coding	TPR1 (TOPLESS-RELATED 1)	1	30270651	30270924	7	E	0.222221	22	9	0.755306	3	9	0.354937	18	T	1	0	0	N
AT2G30600	protein_coding	BTB/POZ domain-containing protein	2	13047448	13047581	3	E	0.222221	13	11	0.59391	2	11	0.39885	20	B	8	0	0	N
AT2G42120	protein_coding	POLD2 (DNA POLYMERASE DELTA SMALL SUBUNIT); DNA binding / DNA-directed DNA polymerase	2	17571435	17571504	1	E	0.222221	14	19	0.419924	7	4	0.547443	19	S	2	0	0	N
AT5G49760	protein_coding	leucine-rich repeat family protein / protein kinase family protein	5	20235489	20235558	1	E	0.222221	17	16	0.338012	4	11	0.407559	23	B	3	0	0	N
AT1G76760	protein_coding	ATY1 (Arabidopsis thioredoxin y1); thiol-disulfide exchange intermediate	1	28816923	28817101	4	E	0.222221	22	23	0.312869	3	8	0.232151	23	B	3	0	0	N
AT3G52260	protein_coding	pseudouridine synthase family protein	3	19396773	19396864	2	E	0.222221	21	19	0.263356	7	8	0.675734	19	S	2	0	0	N
AT5G41685	protein_coding	mitochondrial import receptor subunit TOM7 / translocase of outer membrane 7 kDa subunit (TOM7.1)	5	16688837	16688955	2	E	0.222221	24	17	0.327814	2	11	0.308575	22	B	0	0	0	N
AT1G55750	protein_coding	transcription factor-related	1	20847979	20848094	3	E	0.222221	19	6	0.441863	2	6	0.372822	23	B	4	0	0	N
AT1G76310	protein_coding	CYCB2;4 (CYCLIN B2;4); cyclin-dependent protein kinase regulator	1	28633610	28633835	5	E	0.222221	6	23	0.277456	6	4	0.397233	23	B	0	0	0	N
AT1G15020	protein_coding	ATQSOX1/QSO2 (QUIESCIN-SULFHYDRYL OXIDASE 1); thiol-disulfide exchange intermediate	1	5174309	5174454	3	E	0.222221	21	9	0.7981	1	9	0.3122	22	T	3	0	0	N
AT4G02760	protein_coding	F-box family protein	4	1226311	1226412	2	E	0.222221	15	23	0.139415	1	3	0.310909	23	B	1	0	0	N
AT1G52410	protein_coding	TSA1 (TSK-ASSOCIATING PROTEIN 1); calcium ion binding / protein binding	1	19526527	19526596	1	E	0.222221	14	12	0.514125	2	3	0.564149	22	S	0	0	0	N
AT5G08370	protein_coding	ATAGAL2 (ARABIDOPSIS THALIANA ALPHA-GALACTOSIDASE 2); alpha-galactosidase	5	2693314	2693361	1	E	0.222221	22	10	0.555966	2	10	0.452067	16	B	1	0	0	N
AT4G38470	protein_coding	protein kinase family protein	4	18001572	18001745	4	E	0.222221	13	20	0.0774847	2	8	0.499832	20	B	0	0	0	N
AT1G19690	protein_coding	binding / catalytic/ coenzyme binding	1	6809148	6809241	2	E	0.222221	3	10	0.712006	3	10	0.22483	19	T	2	0	0	N
AT4G24500	protein_coding	hydroxyproline-rich glycoprotein family protein	4	12658732	12659055	9	E	0.222221	2	19	0.149918	2	8	0.636615	19	S	4	0	0	N
AT3G18000	protein_coding	NMT1 (N-METHYLTRANSFERASE 1); phosphoethanolamine N-methyltransferase	3	6156910	6156964	1	E	0.222221	14	23	0.522442	7	4	0.622046	23	S	17	0	0	N
AT1G69530	protein_coding	ATEXPA1 (ARABIDOPSIS THALIANA EXPANSIN A1)	1	26145672	26145830	3	E	0.222221	14	20	0.40278	2	1	0.858617	20	S	40	0	0	N
AT3G25940	protein_coding	transcription factor S-II (TFIIS) domain-containing protein	3	9496805	9496874	1	E	0.222221	2	20	0.0738175	2	4	0.531889	20	B	13	0	0	N
AT1G33400	protein_coding	tetratricopeptide repeat (TPR)-containing protein	1	12108844	12108916	1	E	0.222221	24	8	0.571058	2	8	0.0332817	15	B	4	0	0	N
AT5G58980	protein_coding	ceramidase family protein	5	23830685	23830784	2	E	0.222221	21	7	0.533708	4	7	0.335706	22	B	0	0	0	N
AT3G13970	protein_coding	APG12/APG12B (AUTOPHAGY 12)	3	4614518	4614577	1	E	0.222221	24	20	0.266306	8	3	0.273447	20	B	4	0	0	N
AT2G20440	protein_coding	RabGAP/TBC domain-containing protein	2	8820008	8820104	1	E	0.222221	4	10	0.727419	4	10	0.485097	23	T	0	0	0	N
AT4G23240	protein_coding	protein kinase family protein	4	12160938	12161092	2	E	0.222221	3	1	0.741179	3	1	0.342738	24	T	0	0	0	N
AT4G26900	protein_coding	AT-HF (ARABIDOPSIS THALIANA HISF PROTEIN)	4	13516871	13516927	1	E	0.222221	18	4	0.593897	2	4	0.273787	23	B	3	0	0	N
AT4G32760	protein_coding	protein transporter	4	15800458	15800572	2	E	0.222221	21	8	0.877251	1	8	0.64801	19	TS	9	0	0	N
AT5G66170	protein_coding		5	26465565	26465625	1	E	0.222221	1	2	0.712744	1	2	0.436843	19	T	0	0	0	N
AT5G52410	protein_coding		5	21294334	21294423	2	E	0.222221	16	6	0.696136	2	6	0.298164	21	T	2	0	0	N
AT4G29730	protein_coding	NFC5 (NUCLEOSOME/CHROMATIN ASSEMBLY FACTOR GROUP C 5)	4	14561721	14561782	1	E	0.222221	14	23	0.160385	9	8	0.193177	23	B	2	0	0	N
AT4G26450	protein_coding	WIP1 (WPP-DOMAIN INTERACTING PROTEIN 1); protein heterodimerization/ protein homodimerization	4	13367658	13367746	2	E	0.222221	9	1	0.752182	9	1	0.629086	19	TS	0	0	0	N
AT1G76850	protein_coding	SEC5A (EXOCYST COMPLEX COMPONENT SEC5)	1	28857373	28857602	6	E	0.222221	4	9	0.369491	4	9	0.316104	24	B	3	0	0	N
AT2G39470	protein_coding	PPL2 (PSBP-LIKE PROTEIN 2); calcium ion binding	2	16483555	16483637	2	E	0.222221	2	16	0.167033	2	1	0.386392	16	B	24	0	0	N
AT1G48550	protein_coding	vacuolar protein sorting-associated protein 26 family protein / VPS26 family protein	1	17955786	17955841	1	E	0.222221	2	10	0.475052	2	10	0.397865	19	B	4	0	0	N
AT1G78770	protein_coding	cell division cycle family protein	1	29622983	29623057	1	E	0.222221	7	8	0.591728	7	8	0.343987	18	B	1	0	0	N
AT1G35290	protein_coding	thioesterase family protein	1	12948349	12948450	2	E	0.222221	14	23	0.742219	7	10	0.812105	18	TS	6	0	0	N
AT1G78780	protein_coding	pathogenesis-related family protein	1	29626970	29627103	3	E	0.222221	22	11	0.476603	10	11	0.244174	22	B	15	0	0	N
AT3G03340	protein_coding	UNE6 (unfertilized embryo sac 6)	3	787512	787576	1	E	0.222221	24	1	0.446943	6	1	0.320666	18	B	2	0	0	N
AT2G32000	protein_coding	DNA topoisomerase family protein	2	13627740	13627834	2	E	0.222221	22	17	0.688623	2	4	0.671903	21	TS	1	0	0	N
AT4G18465	protein_coding	RNA helicase, putative	4	10198579	10198649	1	E	0.222221	2	12	0.275196	2	5	0.303852	21	B	0	0	0	N
AT4G21450	protein_coding	vesicle-associated membrane family protein / VAMP family protein	4	11426992	11427063	1	E	0.222221	23	5	0.41729	1	5	0.780379	23	S	11	0	0	N
AT1G32490	protein_coding	EMB2733/ESP3 (EMBRYO DEFECTIVE 2733); ATP-dependent RNA helicase	1	11747134	11747206	1	E	0.222221	2	15	0.42478	2	10	0.322861	20	B	3	0	0	N
AT3G04480	protein_coding	endoribonuclease	3	1196685	1196765	1	E	0.222221	21	9	0.57086	4	9	0.247322	16	B	7	0	0	N
AT1G75850	protein_coding	binding	1	28487056	28487180	3	E	0.222221	23	6	0.78373	1	6	0.0798631	18	T	2	0	0	N
AT4G35730	protein_coding		4	16932190	16932331	3	E	0.222221	22	20	0.411665	1	4	0.581717	20	S	0	0	0	N
AT4G36860	protein_coding	zinc ion binding	4	17361077	17361208	2	E	0.222221	21	5	0.356687	1	5	0.666795	18	S	6	0	0	N
AT3G11320	protein_coding	organic anion transmembrane transporter	3	3547574	3547678	2	E	0.222221	1	8	0.690642	1	8	0.518582	24	T	0	0	0	N
AT5G10710	protein_coding		5	3379586	3379632	1	E	0.222221	1	6	0.620224	1	6	0.468824	18	B	7	0	0	N
AT3G47010	protein_coding	hydrolase, hydrolyzing O-glycosyl compounds	3	17329351	17329497	3	E	0.222221	21	20	0.346222	4	6	0.44999	20	B	1	0	0	N
AT5G53470	protein_coding	ACBP1 (ACYL-COA BINDING PROTEIN)	5	21728567	21728670	3	E	0.222221	19	23	0.0413361	10	6	0.167302	23	B	4	0	0	N
AT2G23420	protein_coding	nicotinate phosphoribosyltransferase family protein / NAPRTase family protein	2	9979139	9979284	3	E	0.22222	23	3	0.555913	11	3	0.57481	18	S	7	0	0	N
AT4G10060	protein_coding	catalytic	4	6292733	6292881	3	E	0.22222	15	5	0.661941	4	5	0.421077	16	B	4	0	0	N
AT3G28100	protein_coding	nodulin MtN21 family protein	3	10461451	10461613	4	E	0.22222	3	19	0.217712	3	8	0.584076	21	S	3	0	0	N
AT4G20850	protein_coding	TPP2 (TRIPEPTIDYL PEPTIDASE II); subtilase	4	11166634	11166756	3	E	0.22222	15	8	0.539727	7	8	0.169142	23	B	2	0	0	N
AT3G10740	protein_coding	ASD1 (ALPHA-L-ARABINOFURANOSIDASE); hydrolase, acting on glycosyl bonds	3	3361768	3361825	1	E	0.22222	2	18	0.216574	2	1	0.405183	23	B	4	0	0	N
AT5G17310	protein_coding	UTP--glucose-1-phosphate uridylyltransferase, putative / UDP-glucose pyrophosphorylase, putative / UGPase, putative	5	5700639	5700687	1	E	0.22222	22	7	0.76504	2	7	0.174678	24	T	7	0	0	N
AT1G60220	protein_coding	cysteine-type peptidase	1	22212602	22212645	1	E	0.22222	2	18	0.536208	2	9	0.465711	18	B	1	0	0	N
AT5G13480	protein_coding	FY	5	4331264	4331356	2	E	0.22222	22	5	0.502918	1	5	0.428363	17	B	1	0	0	N
AT3G60360	protein_coding	EDA14/UTP11 (EMBRYO SAC DEVELOPMENT ARREST 14)	3	22324252	22324346	2	E	0.22222	13	7	0.556096	3	7	0.379869	19	B	9	0	0	N
AT5G24710	protein_coding		5	8466559	8466634	1	E	0.22222	23	12	0.214358	3	1	0.620577	23	S	0	0	0	N
AT1G63770	protein_coding	peptidase M1 family protein	1	23666081	23666189	2	E	0.22222	2	10	0.892369	2	10	0.187693	23	T	3	0	0	N
AT1G54020	protein_coding	myrosinase-associated protein, putative	1	20166206	20166407	5	E	0.22222	17	24	0.166123	5	1	0.334569	24	B	27	0	0	N
AT3G13790	protein_coding	ATBFRUCT1/ATCWINV1 (ARABIDOPSIS THALIANA CELL WALL INVERTASE 1); beta-fructofuranosidase/ hydrolase, hydrolyzing O-glycosyl compounds	3	4534124	4534286	3	E	0.22222	19	11	0.534778	2	11	0.0251371	18	B	4	0	0	N
AT4G32920	protein_coding	glycine-rich protein	4	15891198	15891307	2	E	0.22222	14	10	0.853294	5	10	0.0593569	23	T	1	0	0	N
AT5G57700	protein_coding	BNR/Asp-box repeat family protein	5	23392499	23392612	3	E	0.22222	10	21	0.618674	10	4	0.41651	22	B	2	0	0	N
AT1G26190	protein_coding	phosphoribulokinase/uridine kinase family protein	1	9059860	9059975	2	E	0.22222	22	3	0.417247	11	3	0.70025	23	S	2	0	0	N
AT3G63400	protein_coding	peptidyl-prolyl cis-trans isomerase cyclophilin-type family protein	3	23425840	23425921	1	E	0.22222	23	20	0.542388	2	8	0.61738	20	S	4	0	0	N
AT1G76850	protein_coding	SEC5A (EXOCYST COMPLEX COMPONENT SEC5)	1	28854874	28854979	2	E	0.22222	22	6	0.527895	5	6	0.551372	18	S	3	0	0	N
AT4G14570	protein_coding	acylaminoacyl-peptidase-related	4	8365622	8365745	3	E	0.22222	2	23	0.0750079	2	6	0.369102	23	B	1	0	0	N
AT4G04190	protein_coding		4	2024842	2024878	1	E	0.22222	7	23	0.182379	7	4	0.275124	21	B	0	0	0	N
AT3G57410	protein_coding	VLN3 (VILLIN 3); actin binding	3	21259904	21260141	5	E	0.22222	15	7	0.606904	1	7	0.0399349	18	B	5	0	0	N
AT4G13410	protein_coding	ATCSLA15 (Cellulose synthase-like A15); transferase, transferring glycosyl groups	4	7793563	7793677	3	E	0.22222	19	4	0.621176	2	4	0.559161	23	S	0	0	0	N
AT2G28150	protein_coding		2	12007512	12007628	3	E	0.22222	12	9	0.762227	2	9	0.382945	19	T	3	0	0	N
AT1G77140	protein_coding	VPS45 (VACUOLAR PROTEIN SORTING 45); protein transporter	1	28990527	28990611	2	E	0.22222	22	3	0.546134	1	3	0.388809	24	B	2	0	0	N
AT5G27730	protein_coding		5	9821297	9821415	3	E	0.22222	4	16	0.33496	4	1	0.695108	16	S	2	0	0	N
AT5G44480	protein_coding	DUR (DEFECTIVE UGE IN ROOT); catalytic	5	17939672	17939814	3	E	0.22222	1	11	0.938342	1	11	0.762149	19	TS	0	0	0	N
AT4G14365	protein_coding	zinc finger (C3HC4-type RING finger) family protein / ankyrin repeat family protein	4	8272048	8272134	2	E	0.22222	4	11	0.594921	4	11	0.345162	24	B	7	0	0	N
AT2G01910	protein_coding	ATMAP65-6; microtubule binding	2	419113	419265	4	E	0.22222	1	24	0.09267	1	6	0.290233	24	B	1	0	0	N
AT1G05500	protein_coding	ATSYTE/NTMC2T2.1/NTMC2TYPE2.1/SYTE	1	1625526	1625577	1	E	0.22222	22	4	0.517252	7	4	0.483441	19	B	3	0	0	N
AT1G22180	protein_coding	SEC14 cytosolic factor family protein / phosphoglyceride transfer family protein	1	7829659	7829740	1	E	0.22222	15	20	0.196657	8	3	0.120629	15	B	3	0	1	N
AT5G63800	protein_coding	BGAL6/MUM2 (MUCILAGE-MODIFIED 2); beta-galactosidase	5	25549817	25549930	3	E	0.222182	12	7	0.698661	4	7	0.188012	24	T	3	0	0	N
AT2G17700	protein_coding	protein kinase family protein	2	7693105	7693159	1	E	0.22213	4	18	0.0745588	4	10	0.451111	18	B	4	0	0	N
AT3G26420	protein_coding	ATRZ-1A; RNA binding / nucleotide binding	3	9675966	9676176	5	E	0.222074	3	17	0.420458	3	1	0.441548	17	B	2	1	1	N
AT3G44340	protein_coding	CEF (CLONE EIGHTY-FOUR); transporter	3	16029094	16029193	2	E	0.222007	16	2	0.310189	5	2	0.450317	19	B	0	0	0	N
AT5G36890	protein_coding	glycosyl hydrolase family 1 protein	5	14562894	14562961	1	E	0.221961	22	8	0.608243	1	8	0.476172	19	B	7	0	0	N
AT4G16141	protein_coding		4	9132533	9132598	1	E	0.221933	3	15	0.333686	3	4	0.176935	16	B	0	0	0	N
AT3G21300	protein_coding	RNA methyltransferase family protein	3	7495114	7495224	2	E	0.221931	20	4	0.207701	3	4	0.00650905	18	B	2	0	0	N
AT4G23940	protein_coding	FtsH protease, putative	4	12439890	12439943	1	E	0.221919	18	11	0.537815	5	11	0.298001	23	B	0	0	0	N
AT5G06600	protein_coding	UBP12 (UBIQUITIN-SPECIFIC PROTEASE 12); ubiquitin-specific protease	5	2023991	2024141	3	E	0.221796	12	11	0.758596	5	11	0.523329	23	T	5	0	0	N
AT2G36490	protein_coding	DML1/ROS1 (REPRESSOR OF SILENCING1); DNA N-glycosylase/ DNA-(apurinic or apyrimidinic site) lyase/ protein binding	2	15317165	15317248	1	E	0.221389	17	23	0.100858	7	1	0.346396	23	B	3	0	0	N
AT2G21590	protein_coding	APL4 (large subunit of AGP 4); glucose-1-phosphate adenylyltransferase	2	9247801	9247895	2	E	0.221292	11	1	0.496021	11	1	0.369307	23	B	2	0	0	N
AT5G12240	protein_coding		5	3960355	3960409	1	E	0.22126	3	18	0.264847	3	2	0.342386	21	B	11	0	0	N
AT2G41790	protein_coding	peptidase M16 family protein / insulinase family protein	2	17441788	17441911	2	E	0.221245	22	7	0.578048	2	7	0.532879	20	B	1	0	0	N
AT1G70610	protein_coding	ATTAP1 (Arabidopsis thaliana transporter associated with antigen processing protein 1); ATPase, coupled to transmembrane movement of substances	1	26626736	26626781	1	E	0.221124	22	10	0.592481	4	10	0.405958	18	B	2	0	0	N
AT3G12530	protein_coding	PSF2	3	3972970	3973060	1	E	0.221124	7	23	0.673594	7	4	0.691053	23	S	0	0	0	N
AT1G62305	protein_coding		1	23031851	23031930	2	E	0.221002	20	7	0.700265	11	7	0.105914	20	T	13	0	0	N
AT1G73430	protein_coding	sec34-like family protein	1	27609325	27609411	2	E	0.220984	13	9	0.552412	2	9	0.277718	19	B	4	0	0	N
AT1G11180	protein_coding	secretory carrier membrane protein (SCAMP) family protein	1	3747599	3747645	1	E	0.220975	12	14	0.409613	7	2	0.516228	20	B	0	0	0	N
AT2G19800	protein_coding	MIOX2 (MYO-INOSITOL OXYGENASE 2)	2	8539243	8539303	1	E	0.220817	18	4	0.602737	7	4	0.148964	24	B	3	0	0	N
