# Supplementary material for: Support vector machines-based identification of alternative splicing in Arabidopsis thaliana from whole-genome tiling arrays
Source: BMC Bioinformatics. 2011 Feb 16;12:55. doi: 10.1186/1471-2105-12-55 (PMC3051901; doi:10.1186/1471-2105-12-55)
Supplement: Additional file 7 — List of predicted intron retentions. This file contains a list of the intron retention events predicted with highest confidence. The corresponding table is structured in the same way as Additional File 6. [file 1471-2105-12-55-S7.TXT]

Additional File 7: List of predicted Intron Retentions

#**************************************************************************************************
#  TAIR_id:       gene identifier from TAIR (www.arabidopsis.org) 
#  Gene_type:     e.g. protein-coding, non-coding
#  Description:   gene symbol and name
#  Chr:           chromosome number
#  Start:         genomic location of the exon/intron start 
#  Stop:          genomic location of the exon/intron end 
#  Num_probes:    number of complementary tiling probes 
#  Type:          segment type ('E' for exon, 'I' for intron) 
#  AS_score:      prediction score for AS (probabilistic confidence ranging from 0 to 1)
#  Sample_max:    index of hybridization sample with maximal inclusion probability
#  Sample_min:    index of hybridization sample with minimal inclusion probability
#  Tissue_score:  prediction score for tissue-regulated AS (ranging from 0 to 1)
#  Tissue_max:    index of tissue with maximal inclusion probability
#  Tissue_min:    index of tissue with minimal inclusion probability
#  Stress_score:  prediction score for stress-dependent AS (ranging from 0 to 1)
#  Stress_max:    index of stress sample with highest differential inclusion compared to control sample
#  DS_tag:	  indicates whether the exon/intron is differentially spliced (i.e.,tissue-regulated and/or stress-dependent) 
#                 'B':  exon/intron is not differentally spliced across tissues/stress samples (i.e. basal AS event)
#                 'T':  exon/intron is tissue-regulated
#                 'S':  exon/intron is stress-dependent
#                 'TS': exon/intron is both, tissue-regulated and stress-dependent
#  Seq_conf:      number of ESTs/cDNAs confirming the splice sites of the exon/intron
#  Alt_anno:      indicates whether the exon/intron is known to undergo AS from the TAIR annotation
#  Alt_seq:       indicated whether the exon/intron is known to undergo AS from sequence data
#  SCS_tag:       indicates whether the exon/intron is contained in the evaluation set (SCS set)
#                 'N': exon/intron is not contained in the evaluation set
#                 'A': exon/intron is labeled positively (alternatively spliced)
#                 'C': exon/intron is labeled negatively (constitutively spliced)
#**************************************************************************************************


TAIR_id	Gene_type	Description	Chr	Start	Stop	Num_probes	Type	Alt_pred	Sample_max	Sample_min	Tissue_score	Tissue_max	Tissue_min	Stress_score	Stress_max	DS_tag	Seq_conf	Alt_anno	Alt_seq	Set
AT5G54940	protein_coding	eukaryotic translation initiation factor SUI1, putative	5	22326038	22326440	11	I	1	21	7	0.972538	4	7	0.0901797	20	T	1	0	0	N
AT3G02730	protein_coding	ATF1/TRXF1 (THIOREDOXIN F-TYPE 1); thiol-disulfide exchange intermediate	3	588721	588894	4	I	1	14	1	0.820954	3	1	0.572249	24	T	41	0	0	N
AT1G72880	protein_coding	acid phosphatase survival protein SurE, putative	1	27429643	27429734	2	I	1	14	18	0.379111	2	4	0.807986	18	S	2	1	0	N
AT4G26190	protein_coding		4	13266332	13266905	14	I	1	14	8	0.988497	11	8	0.039138	21	T	0	0	0	N
AT1G56220	protein_coding	dormancy/auxin associated family protein	1	21047560	21048021	12	I	1	12	22	0.963144	4	10	0.451399	15	T	0	0	0	N
AT5G59220	protein_coding	protein phosphatase 2C, putative / PP2C, putative	5	23912254	23912384	3	I	1	19	14	0.415436	9	6	0.946789	16	S	6	0	0	N
AT2G39310	protein_coding	jacalin lectin family protein	2	16422676	16422764	2	I	1	16	10	0.572754	2	10	0.0474382	16	B	3	1	1	N
AT1G72510	protein_coding		1	27307184	27307400	3	I	1	9	7	0.188208	9	7	0.0475785	21	B	2	1	1	N
AT5G17510	protein_coding	electron carrier/ heme binding / iron ion binding	5	5771151	5771865	20	I	1	21	6	0.981629	2	6	0.0520146	18	T	4	0	0	N
AT1G47960	protein_coding	C/VIF1 (CELL WALL / VACUOLAR INHIBITOR OF FRUCTOSIDASE 1); pectinesterase inhibitor	1	17685855	17686110	5	I	1	24	7	0.939551	9	7	0.843512	24	TS	0	0	0	N
AT3G06850	protein_coding	DIN3/LTA1 (DARK INDUCIBLE 3); alpha-ketoacid dehydrogenase	3	2160489	2160595	2	I	1	14	17	0.322941	4	7	0.622833	16	B	2	1	0	N
AT4G24720	NULL	NULL	4	12756945	12757560	15	I	1	24	11	0.860722	1	11	0.370571	16	T	6	0	0	N
AT1G73380	protein_coding		1	27594436	27594534	2	I	1	17	8	0.0830692	10	8	0.0185153	22	B	0	0	0	N
AT5G26260	protein_coding	meprin and TRAF homology domain-containing protein / MATH domain-containing protein	5	9207013	9207098	2	I	1	23	4	0.740263	9	4	0.0298236	18	T	0	0	0	N
AT4G23290	protein_coding	protein kinase family protein	4	12180329	12180456	2	I	1	14	5	0.728123	2	5	0.742356	20	TS	3	1	0	N
AT1G53160	protein_coding	SPL4 (SQUAMOSA PROMOTER BINDING PROTEIN-LIKE 4); DNA binding / transcription factor	1	19810757	19811010	7	I	1	21	15	0.899618	11	2	0.950569	21	TS	0	0	0	N
AT4G01390	protein_coding	meprin and TRAF homology domain-containing protein / MATH domain-containing protein	4	571012	571112	2	I	1	4	3	0.95983	4	3	0.850795	24	TS	0	0	0	N
AT2G01890	protein_coding	PAP8 (PURPLE ACID PHOSPHATASE PRECURSOR); acid phosphatase/ protein serine/threonine phosphatase	2	397855	398004	2	I	1	24	10	0.640918	9	10	0.0944766	20	B	0	0	0	N
AT1G17140	protein_coding	tropomyosin-related	1	5858304	5858444	4	I	1	12	4	0.394475	7	4	0.36755	22	B	0	0	0	N
AT5G65610	protein_coding	unknown protein	5	26237580	26237822	5	I	1	5	1	0.967992	5	1	0.0659656	23	T	0	0	0	N
AT1G12080	protein_coding		1	4084567	4084667	2	I	1	9	16	0.0352522	9	4	0.131784	16	B	1	1	0	N
AT4G01450	protein_coding	nodulin MtN21 family protein	4	609859	610044	4	I	1	1	10	0.807445	1	10	0.303079	23	T	1	0	0	N
AT3G28540	protein_coding	AAA-type ATPase family protein	3	10697201	10697238	1	I	1	3	7	0.76798	3	7	0.128221	24	T	0	1	0	N
AT1G58602	protein_coding	disease resistance protein (CC-NBS-LRR class), putative	1	21757755	21762173	87	I	1	3	22	0.996644	3	10	0.00260979	22	T	5	0	0	N
AT5G09690	protein_coding	magnesium transporter CorA-like family protein (MRS2-7)	5	3001535	3001607	1	I	1	24	3	0.766534	7	3	0.321191	16	T	0	0	0	N
AT2G04690	protein_coding	cellular repressor of E1A-stimulated genes (CREG) family	2	1646030	1646151	3	I	1	3	18	0.00999349	3	8	0.0657044	18	B	10	0	0	N
AT5G26670	protein_coding	pectinacetylesterase, putative	5	9319312	9319420	2	I	1	11	13	0.193933	11	5	0.317932	17	B	0	0	0	N
AT5G57630	protein_coding	CIPK21 (CBL-INTERACTING PROTEIN KINASE 21); kinase	5	23360057	23360137	1	I	0.981699	24	5	0.0784224	10	5	0.012688	24	B	9	0	0	N
AT2G15890	protein_coding	MEE14 (maternal effect embryo arrest 14)	2	6928469	6928551	1	I	0.980418	8	4	0.0538338	8	4	0.0211076	21	B	2	1	0	N
AT5G22920	protein_coding	zinc finger (C3HC4-type RING finger) family protein	5	7666488	7666573	1	I	0.978047	1	4	0.694232	1	4	0.180905	21	T	22	0	0	N
AT5G28770	protein_coding	BZO2H3 (ARABIDOPSIS THALIANA BASIC LEUCINE ZIPPER 63); DNA binding / protein heterodimerization/ transcription factor	5	10796925	10796990	1	I	0.970431	23	17	0.15952	1	11	0.753755	23	S	10	1	1	N
AT3G61210	protein_coding	embryo-abundant protein-related	3	22670483	22670630	3	I	0.965644	4	23	0.903076	4	6	0.587377	21	T	4	0	0	N
AT3G17100	protein_coding	transcription factor	3	5831391	5831471	2	I	0.958731	24	3	0.0961864	7	3	0.0275389	24	B	25	1	0	N
AT2G33620	protein_coding	DNA-binding family protein / AT-hook protein 1 (AHP1)	2	14241452	14241814	9	I	0.94712	14	23	0.192735	1	11	0.509608	23	B	1	1	0	N
AT1G21370	protein_coding		1	7483988	7484166	5	I	0.946422	23	7	0.360436	1	7	0.0417359	19	B	0	1	0	N
AT1G02100	protein_coding	leucine carboxyl methyltransferase family protein	1	394299	394369	2	I	0.944798	23	4	0.636843	7	4	0.217281	19	B	0	0	0	N
AT2G38810	protein_coding	HTA8; DNA binding	2	16227760	16227843	2	I	0.944207	24	16	0.779373	1	4	0.591986	16	T	7	1	0	N
AT4G22540	protein_coding	oxysterol-binding family protein	4	11860789	11860955	3	I	0.937847	9	24	0.443122	9	7	0.559	24	B	0	0	0	N
AT4G22540	protein_coding	oxysterol-binding family protein	4	11860792	11860955	3	I	0.923161	9	24	0.410149	9	7	0.57655	24	B	13	0	0	N
AT1G62800	protein_coding	ASP4 (ASPARTATE AMINOTRANSFERASE 4); catalytic/ pyridoxal phosphate binding / transaminase/ transferase, transferring nitrogenous groups	1	23260361	23260616	6	I	0.923123	1	22	0.734172	1	9	0.09913	21	T	3	0	0	N
AT5G03240	protein_coding	UBQ3 (POLYUBIQUITIN 3); protein binding	5	772896	773096	5	I	0.915055	15	10	0.960435	3	10	0.511313	16	T	1	1	0	N
AT2G23600	protein_coding	ACL (ACETONE-CYANOHYDRIN LYASE); hydrolase	2	10049905	10050345	11	I	0.908228	13	8	0.943327	3	8	0.961147	19	TS	26	0	0	N
AT1G31600	protein_coding	oxidoreductase, 2OG-Fe(II) oxygenase family protein	1	11314976	11315548	9	I	0.90434	12	7	0.825544	1	7	0.158273	16	T	1	1	1	N
AT5G47455	protein_coding		5	19268425	19269430	27	I	0.901974	6	12	0.258089	6	2	0.488242	21	B	12	0	0	N
AT5G42530	protein_coding	unknown protein	5	17022286	17022459	4	I	0.900428	3	23	0.877419	3	1	0.354962	16	T	65	0	0	N
AT3G15450	protein_coding		3	5213652	5213814	3	I	0.882461	6	13	0.123331	6	4	0.624143	21	B	1	1	0	N
AT1G27370	protein_coding	squamosa promoter-binding protein-like 10 (SPL10)	1	9507011	9507197	4	I	0.872391	21	3	0.902926	4	3	0.0877635	16	T	2	1	0	N
AT3G52990	protein_coding	pyruvate kinase, putative	3	19660094	19660223	3	I	0.861565	16	2	0.0879814	6	2	0.00640153	21	B	38	1	1	N
AT3G59910	protein_coding		3	22144296	22144496	5	I	0.8564	14	8	0.196372	2	8	0.10021	16	B	5	0	0	N
AT4G23250	protein_coding	EMB1290 (EMBRYO DEFECTIVE 1290); kinase	4	12166461	12166510	1	I	0.852092	24	7	0.719761	4	7	0.121644	24	T	0	0	0	N
AT1G28110	protein_coding	SCPL45; serine carboxypeptidase	1	9803958	9804111	4	I	0.851722	6	15	0.0129243	6	1	0.00660486	24	B	0	1	0	N
AT1G08270	protein_coding		1	2606566	2606678	2	I	0.845363	7	4	0.107279	7	4	0.054312	23	B	0	0	0	N
AT1G28330	protein_coding	DRM1 (DORMANCY-ASSOCIATED PROTEIN 1)	1	9934276	9934436	4	I	0.83365	9	21	0.050997	9	7	0.194571	21	B	39	1	0	N
AT4G13940	protein_coding	HOG1 (HOMOLOGY-DEPENDENT GENE SILENCING 1); adenosylhomocysteinase	4	8056136	8056701	16	I	0.828981	14	6	0.00577	1	6	0.00134816	22	B	1	1	0	N
AT1G29950	protein_coding	transcription factor/ transcription regulator	1	10494247	10494322	2	I	0.824525	1	21	0.0137846	1	7	0.0226475	21	B	8	1	1	N
AT4G19160	protein_coding	binding	4	10477543	10477831	7	I	0.822026	2	21	0.00345458	2	8	0.00260438	21	B	1	1	1	N
AT4G25080	protein_coding	CHLM (MAGNESIUM-PROTOPORPHYRIN IX METHYLTRANSFERASE); magnesium protoporphyrin IX methyltransferase	4	12878157	12878348	5	I	0.819506	3	16	0.470454	3	4	0.489804	24	B	12	0	0	N
AT3G46210	protein_coding	3' exoribonuclease family domain 1-containing protein	3	16989488	16989835	9	I	0.813592	14	3	0.75512	1	3	0.317423	20	T	1	0	0	N
AT1G06390	protein_coding	GSK1 (GSK3/SHAGGY-LIKE PROTEIN KINASE 1); kinase	1	1950456	1950600	3	I	0.80921	23	2	0.0299434	10	2	0.00824579	24	B	2	1	0	N
AT1G63880	protein_coding	disease resistance protein (TIR-NBS-LRR class), putative	1	23717353	23717452	2	I	0.801067	13	10	0.893499	4	10	0.461027	20	T	3	0	0	N
AT5G18260	protein_coding	protein binding / zinc ion binding	5	6037513	6037616	2	I	0.778338	1	19	0.0252765	1	8	0.0386837	19	B	3	0	0	N
AT4G24230	protein_coding	ACBP3 (ACYL-COA-BINDING DOMAIN 3); acyl-CoA binding	4	12567143	12567246	2	I	0.778299	1	20	0.732796	1	8	0.157805	15	T	0	0	0	N
AT1G50630	protein_coding	extracellular ligand-gated ion channel	1	18755459	18755541	2	I	0.776614	1	9	0.753162	1	9	0.580537	21	T	3	1	1	N
AT1G17590	protein_coding	CCAAT-binding transcription factor (CBF-B/NF-YA) family protein	1	6052046	6052400	9	I	0.776371	22	10	0.961296	1	10	0.325669	23	T	0	1	0	N
AT1G20100	protein_coding		1	6970171	6970608	12	I	0.776032	4	6	0.00461157	4	6	0.00122028	17	B	6	0	1	N
AT5G57790	protein_coding	unknown protein	5	23429477	23429900	11	I	0.774645	6	4	0.95268	6	4	0.437402	17	T	0	1	0	N
AT2G05440	protein_coding	glycine-rich protein	2	1993785	1993906	3	I	0.770746	12	11	0.666963	2	11	0.180337	24	B	1	1	1	N
AT3G46210	protein_coding	3' exoribonuclease family domain 1-containing protein	3	16989488	16989765	7	I	0.763252	16	3	0.733867	1	3	0.587652	20	T	3	0	0	N
AT5G59780	protein_coding	MYB59 (myb domain protein 59); DNA binding / transcription factor	5	24100345	24100422	1	I	0.762198	23	9	0.813804	4	9	0.0791408	21	T	2	1	1	N
AT1G47580	protein_coding	lipoyltransferase, putative	1	17487891	17488041	4	I	0.760943	18	4	0.969069	10	4	0.526203	23	T	0	0	0	N
AT5G41910	protein_coding	RNA polymerase II mediator complex protein-related	5	16796271	16796454	5	I	0.749748	2	20	0.265739	2	6	0.654697	20	B	3	0	0	N
AT1G15380	protein_coding	lactoylglutathione lyase family protein / glyoxalase I family protein	1	5290816	5290931	2	I	0.749289	9	2	0.76628	9	2	0.553749	23	T	0	1	0	N
AT5G19530	protein_coding	ACL5 (ACAULIS 5)	5	6591084	6591200	3	I	0.748691	12	18	0.803559	2	4	0.913417	18	TS	1	1	1	N
AT5G59890	protein_coding	ADF4 (ACTIN DEPOLYMERIZING FACTOR 4); actin binding	5	24140582	24140671	2	I	0.746579	22	9	0.388588	6	9	0.0974203	24	B	44	0	0	N
AT4G28220	protein_coding	NDB1 (NAD(P)H DEHYDROGENASE B1); NADH dehydrogenase/ disulfide oxidoreductase	4	13993689	13993778	2	I	0.74084	3	24	0.0101397	3	2	0.0138346	24	B	5	0	0	N
AT2G18300	protein_coding	basic helix-loop-helix (bHLH) family protein	2	7960173	7960262	2	I	0.728448	3	21	0.704237	3	5	0.223938	20	T	12	0	0	N
AT1G09270	protein_coding	importin alpha-1 subunit, putative (IMPA4)	1	2997842	2997921	1	I	0.727951	5	4	0.0300398	5	4	0.0051282	23	B	1	1	1	N
AT4G23260	protein_coding	protein kinase	4	12169110	12169222	2	I	0.725525	23	5	0.9112	4	5	0.227691	19	T	0	0	0	N
AT5G43900	protein_coding	MYA2 (ARABIDOPSIS MYOSIN)	5	17680778	17681131	9	I	0.720479	21	10	0.785042	1	10	0.527082	22	T	1	0	0	N
AT1G34315	protein_coding		1	12514222	12514394	4	I	0.718859	12	8	0.111852	3	8	0.0690899	16	B	0	0	0	N
AT3G61150	protein_coding	HDG1 (HOMEODOMAIN GLABROUS1); DNA binding / transcription factor	3	22641916	22641992	1	I	0.716092	6	1	0.101109	6	1	0.0242909	23	B	15	0	0	N
AT4G38550	protein_coding		4	18027704	18027802	2	I	0.71362	21	10	0.235443	5	10	0.0359122	15	B	7	0	0	N
AT2G28550	protein_coding	RAP2.7/TOE1 (TARGET OF EAT1 1); DNA binding / transcription factor	2	12233939	12234195	6	I	0.710364	17	1	0.823369	3	1	0.572232	16	T	4	0	0	N
AT5G13290	protein_coding	protein kinase family protein	5	4253786	4253859	2	I	0.707573	6	16	0.0218725	6	3	0.0138279	16	B	0	1	0	N
AT1G80690	protein_coding		1	30334438	30334783	10	I	0.706037	1	21	0.895905	1	10	0.3817	16	T	1	0	0	N
AT3G27340	protein_coding		3	10123657	10123775	2	I	0.704651	1	3	0.794936	1	3	0.641886	19	T	4	0	0	N
AT3G53235	protein_coding	unknown protein	3	19745362	19745467	2	I	0.702648	1	23	0.203636	1	8	0.309848	23	B	0	0	0	N
AT2G20740	protein_coding		2	8942873	8942975	2	I	0.69592	9	10	0.00986706	9	10	0.00830298	16	B	0	1	0	N
AT1G27770	protein_coding	ACA1 (autoinhibited Ca2+ -ATPase 1); calcium-transporting ATPase/ calmodulin binding	1	9672148	9672235	2	I	0.694145	5	20	0.821606	5	3	0.817612	22	TS	1	0	0	N
AT1G03430	protein_coding	AHP5 (HISTIDINE-CONTAINING PHOSPHOTRANSFER FACTOR 5); histidine phosphotransfer kinase	1	849071	849177	2	I	0.692072	23	11	0.690667	1	11	0.351854	18	T	7	0	0	N
AT2G40170	protein_coding	ATEM6/GEA6 (ARABIDOPSIS EARLY METHIONINE-LABELLED 6)	2	16787034	16787129	2	I	0.68293	24	12	0.151152	8	11	0.918734	24	S	27	0	0	N
AT1G05710	protein_coding	ethylene-responsive protein, putative	1	1716625	1716689	1	I	0.681618	23	3	0.852123	10	3	0.41212	15	T	5	1	1	N
AT5G02130	protein_coding	NDP1 (RANDOM POTATO CDNA CLONE); binding	5	420522	420605	2	I	0.67671	16	5	0.646515	1	5	0.302811	23	B	0	0	0	N
AT5G53050	protein_coding	hydrolase, alpha/beta fold family protein	5	21529670	21529868	5	I	0.675551	23	5	0.612317	4	5	0.752249	24	S	1	0	0	N
AT4G20330	protein_coding	transcription initiation factor-related	4	10984051	10984404	10	I	0.673497	23	8	0.0225807	2	8	0.985913	24	S	12	0	0	N
AT3G59780	protein_coding		3	22100160	22100305	4	I	0.670811	4	11	0.854454	4	11	0.587874	23	T	0	0	0	N
AT3G63450	protein_coding	RNA binding	3	23438894	23438972	2	I	0.670726	6	11	0.0537921	6	11	0.0231461	24	B	0	0	0	N
AT1G32740	protein_coding	protein binding / zinc ion binding	1	11845438	11845528	2	I	0.667268	7	10	0.570099	7	10	0.260717	17	B	1	0	0	N
AT3G13060	protein_coding	ECT5	3	4182922	4183001	2	I	0.657899	12	17	0.916703	4	1	0.526304	21	T	3	0	0	N
AT1G09190	protein_coding	pentatricopeptide (PPR) repeat-containing protein	1	2967467	2968145	17	I	0.654876	7	20	0.0729667	7	6	0.400405	20	B	0	0	0	N
AT1G76970	protein_coding	VHS domain-containing protein / GAT domain-containing protein	1	28929544	28929637	2	I	0.654508	21	2	0.398186	8	2	0.34182	22	B	5	0	0	N
AT1G65430	protein_coding	zinc finger protein-related	1	24309265	24309368	2	I	0.653199	23	10	0.350171	3	10	0.0443714	20	B	6	0	0	N
AT3G03320	protein_coding		3	783143	783233	2	I	0.651856	23	12	0.413215	8	2	0.589086	16	B	3	0	0	N
AT4G02760	protein_coding	F-box family protein	4	1224628	1225315	18	I	0.651191	17	2	0.291086	11	2	0.160281	23	B	0	0	0	N
AT2G01930	protein_coding	ATBPC1/BBR/BPC1/BPC1 (BASIC PENTACYSTEINE1); DNA binding / specific transcriptional repressor/ transcription factor	2	428223	428703	12	I	0.650016	2	4	0.472421	2	4	0.401537	18	B	7	0	0	N
AT5G23050	protein_coding	acyl-activating enzyme 17 (AAE17)	5	7733842	7733927	2	I	0.649265	24	10	0.620637	1	10	0.553493	23	B	0	0	0	N
AT3G26890	protein_coding		3	9912030	9912603	15	I	0.649226	23	8	0.978345	2	8	0.966963	24	TS	0	0	0	N
AT5G60430	protein_coding	antiporter/ drug transporter	5	24319052	24319557	11	I	0.648987	21	16	0.77142	10	11	0.588649	20	T	1	0	0	N
AT2G25450	protein_coding	2-oxoglutarate-dependent dioxygenase, putative	2	10838025	10838137	3	I	0.648082	21	10	0.970726	9	10	0.464077	21	T	23	0	0	N
AT1G26170	protein_coding	protein transporter	1	9048950	9049150	5	I	0.646344	14	11	0.3433	6	11	0.174242	23	B	0	0	0	N
AT1G55000	protein_coding	peptidoglycan-binding LysM domain-containing protein	1	20519847	20519938	2	I	0.64426	12	6	0.777127	3	6	0.386301	20	T	0	1	0	N
AT2G24600	protein_coding	ankyrin repeat family protein	2	10459829	10459986	4	I	0.644054	13	23	0.642915	4	9	0.913346	23	S	3	1	1	N
AT3G27610	protein_coding		3	10228788	10228959	4	I	0.643882	1	10	0.243099	1	10	0.0510714	24	B	3	0	0	N
AT4G01935	protein_coding		4	841382	841463	1	I	0.639597	5	13	0.140167	5	11	0.79603	21	S	6	0	0	N
AT5G16980	protein_coding	NADP-dependent oxidoreductase, putative	5	5580473	5580660	3	I	0.638952	21	8	0.527871	1	8	0.761512	16	S	5	0	0	N
AT3G56140	protein_coding		3	20841043	20841125	1	I	0.638382	22	7	0.273884	1	7	0.146309	15	B	5	0	0	N
AT1G61040	protein_coding	VIP5 (VERNALIZATION INDEPENDENCE 5)	1	22487021	22487429	10	I	0.637932	19	2	0.307253	6	2	0.189371	19	B	5	0	0	N
AT1G58080	protein_coding	ATATP-PRT1 (ATP PHOSPHORIBOSYL TRANSFERASE)	1	21509435	21509542	3	I	0.637437	23	9	0.632053	1	9	0.286246	23	B	8	0	0	N
AT4G05320	protein_coding	UBQ10 (POLYUBIQUITIN 10); protein binding	4	2718911	2719365	5	I	0.633897	6	16	0.0281002	6	7	0.0320391	21	B	0	1	0	N
AT5G53850	protein_coding	haloacid dehalogenase-like hydrolase family protein	5	21880927	21881313	10	I	0.63193	12	16	0.987081	4	10	0.840873	16	TS	3	0	0	N
AT3G06590	protein_coding	transcription factor	3	2053695	2054647	24	I	0.631516	24	4	0.772598	1	4	0.953893	24	TS	0	0	0	N
AT2G25740	protein_coding	ATP-dependent protease La (LON) domain-containing protein	2	10987424	10987698	7	I	0.630999	23	14	0.82706	11	4	0.924956	24	TS	5	0	0	N
AT5G10060	protein_coding		5	3147151	3147236	1	I	0.624766	23	8	0.380191	10	8	0.0751794	16	B	5	0	0	N
AT3G26085	protein_coding	CAAX amino terminal protease family protein	3	9532281	9532366	2	I	0.620973	23	1	0.366524	4	1	0.207771	20	B	12	1	1	N
AT4G16400	protein_coding		4	9260840	9260966	3	I	0.617863	1	19	0.820635	1	3	0.399342	23	T	0	0	0	N
AT5G49510	protein_coding	VHL binding protein, putative / prefoldin, putative	5	20099723	20099962	6	I	0.615452	20	10	0.0464649	1	10	0.0102427	22	B	1	1	1	N
AT1G63260	protein_coding	TET10 (TETRASPANIN10)	1	23470706	23470912	4	I	0.609386	20	17	0.0619198	5	4	0.349842	17	B	3	1	0	N
AT5G26180	protein_coding	NOL1/NOP2/sun family protein	5	9152890	9153334	12	I	0.608512	24	22	0.0300526	8	1	0.10553	22	B	3	1	1	N
AT1G10890	protein_coding	F-box family protein	1	3628447	3628920	12	I	0.606146	14	6	0.168216	10	6	0.12027	20	B	0	0	0	N
AT4G26790	protein_coding	GDSL-motif lipase/hydrolase family protein	4	13487746	13487831	1	I	0.60136	3	1	0.128322	3	1	0.0669585	22	B	8	1	0	N
AT1G11850	protein_coding	unknown protein	1	3999409	3999533	2	I	0.601342	3	23	0.209727	3	11	0.638877	23	B	0	1	0	N
AT3G29130	protein_coding		3	11104573	11105041	12	I	0.600453	2	19	0.838725	2	10	0.859107	20	TS	1	0	0	N
AT1G52565	protein_coding		1	19583972	19584031	1	I	0.595919	9	6	0.444197	9	6	0.224818	24	B	4	0	0	N
AT1G52710	protein_coding	cytochrome c oxidase-related	1	19643685	19643752	1	I	0.595024	23	3	0.339608	1	3	0.144475	20	B	0	0	0	N
AT1G31540	protein_coding	disease resistance protein (TIR-NBS-LRR class), putative	1	11291488	11291596	2	I	0.594753	21	6	0.776336	3	6	0.859338	23	TS	3	0	0	N
AT3G16220	protein_coding		3	5498436	5498507	1	I	0.594649	23	18	0.784101	4	2	0.583763	22	T	2	0	0	N
AT5G03500	protein_coding	transcription coactivator	5	877666	878114	12	I	0.594301	23	10	0.889099	2	10	0.536785	17	T	4	0	0	N
AT1G28395	protein_coding		1	9969574	9969756	5	I	0.593382	23	5	0.0270137	6	5	0.00504752	23	B	1	1	1	N
AT2G40110	protein_coding	yippee family protein	2	16755953	16756025	1	I	0.59052	21	2	0.596916	4	2	0.455454	22	B	28	0	0	N
AT1G28100	protein_coding		1	9803535	9803610	1	I	0.586809	6	24	0.47228	6	3	0.469994	24	B	7	0	0	N
AT4G17910	protein_coding	zinc finger (C3HC4-type RING finger) family protein / pentatricopeptide (PPR) repeat-containing protein	4	9951919	9952085	4	I	0.581856	24	4	0.632236	9	4	0.159989	19	B	0	0	0	N
AT4G17360	protein_coding	formyltetrahydrofolate deformylase, putative	4	9704726	9704805	2	I	0.579031	4	10	0.719923	4	10	0.36474	22	T	1	0	0	N
AT2G26360	protein_coding	binding	2	11229005	11229077	2	I	0.576684	1	12	0.616418	1	10	0.613695	24	B	2	0	0	N
AT4G09020	protein_coding	ATISA3/ISA3 (ISOAMYLASE 3); alpha-amylase	4	5784476	5784554	2	I	0.576139	6	22	0.0989011	6	4	0.70649	24	S	3	0	0	N
AT1G60995	protein_coding		1	22472468	22472896	11	I	0.575658	22	11	0.921665	3	11	0.88321	24	TS	7	0	0	N
AT5G06265	protein_coding	hyaluronan mediated motility receptor-related	5	1905386	1906564	27	I	0.575289	10	21	0.00353142	10	2	0.00631577	21	B	1	0	0	N
AT3G05420	protein_coding	ACBP4 (ACYL-COA BINDING PROTEIN 4); acyl-CoA binding	3	1563793	1563913	3	I	0.571759	21	7	0.889859	1	7	0.023512	24	T	0	0	0	N
AT3G56160	protein_coding	bile acid:sodium symporter	3	20848971	20849044	2	I	0.571437	23	16	0.27179	4	3	0.563618	16	B	1	0	0	N
AT5G66560	protein_coding	phototropic-responsive NPH3 family protein	5	26581808	26581907	3	I	0.571437	13	14	0.047756	4	2	0.077976	16	B	6	0	0	N
AT1G79500	protein_coding	AtkdsA1 (Arabidopsis thaliana KDO-8-phosphate synthase A1); 3-deoxy-8-phosphooctulonate synthase	1	29910908	29910997	2	I	0.571437	8	16	0.355058	8	4	0.429633	16	B	0	1	0	N
AT2G05440	protein_coding	glycine-rich protein	2	1993764	1993843	1	I	0.571436	2	11	0.778499	2	11	0.126003	24	T	12	1	1	N
AT5G19150	protein_coding	carbohydrate kinase family	5	6426690	6426800	2	I	0.571435	16	19	0.254745	4	11	0.299806	19	B	5	0	0	N
AT1G69370	protein_coding	CM3 (CHORISMATE MUTASE 3); chorismate mutase	1	26083926	26084082	3	I	0.571435	7	5	0.335469	7	5	0.287889	24	B	4	0	0	N
AT1G45170	protein_coding		1	17099516	17099652	4	I	0.571434	7	1	0.0058198	7	1	0.00516741	15	B	2	1	1	N
AT1G19330	protein_coding		1	6680932	6681029	2	I	0.571434	21	16	0.814263	3	8	0.649633	16	T	8	0	0	N
AT5G63880	protein_coding	VPS20.1	5	25582365	25582458	2	I	0.571434	2	22	0.307452	2	5	0.202313	20	B	4	0	0	N
AT2G28940	protein_coding	protein kinase family protein	2	12435030	12435316	6	I	0.571434	12	16	0.924798	3	9	0.738846	16	TS	0	0	0	N
AT3G08590	protein_coding	2,3-biphosphoglycerate-independent phosphoglycerate mutase, putative / phosphoglyceromutase, putative	3	2611246	2611334	2	I	0.571434	23	10	0.349796	11	10	0.705678	23	S	10	1	1	N
AT3G04580	protein_coding	EIN4 (ETHYLENE INSENSITIVE 4); receptor	3	1238197	1238304	2	I	0.571434	23	17	0.361063	1	10	0.516932	17	B	0	1	0	N
AT1G07280	protein_coding	binding	1	2238177	2238388	5	I	0.571434	20	12	0.212128	10	7	0.0835998	20	B	9	0	0	N
AT1G07820	protein_coding	histone H4	1	2421781	2421898	3	I	0.571434	8	24	0.0990778	8	4	0.433579	24	B	9	1	1	N
AT3G14790	protein_coding	RHM3 (RHAMNOSE BIOSYNTHESIS 3); catalytic	3	4964316	4964797	12	I	0.571434	6	13	0.119257	6	5	0.762263	16	S	7	0	0	N
AT1G02960	protein_coding		1	667282	667371	2	I	0.571434	24	22	0.0839345	7	10	0.139937	22	B	6	1	0	N
AT3G08840	protein_coding	D-alanine--D-alanine ligase family	3	2682485	2682624	4	I	0.571434	12	11	0.802495	3	11	0.689622	16	T	2	1	0	N
AT3G03370	protein_coding		3	797316	797350	1	I	0.571434	12	16	0.267895	5	8	0.60458	16	B	0	0	0	N
AT1G13190	protein_coding	RNA recognition motif (RRM)-containing protein	1	4499063	4499615	14	I	0.571433	17	15	0.00163527	8	11	0.00244151	15	B	6	0	0	N
AT2G08986	protein_coding		2	3628390	3628493	1	I	0.571433	3	9	0.79822	3	9	0.181351	16	T	0	0	0	N
AT3G18850	protein_coding	LPAT5; acyltransferase	3	6500985	6501314	8	I	0.571433	11	1	0.981916	11	1	0.208723	17	T	6	0	0	N
AT2G21590	protein_coding	APL4 (large subunit of AGP 4); glucose-1-phosphate adenylyltransferase	2	9246180	9246433	6	I	0.571433	9	21	0.49971	9	2	0.864977	17	S	1	0	0	N
AT1G67400	protein_coding		1	25251861	25251934	1	I	0.571433	24	2	0.101186	4	2	0.037942	22	B	2	0	0	N
AT5G58540	protein_coding	protein kinase family protein	5	23680718	23680802	2	I	0.571433	17	4	0.299128	5	4	0.275004	23	B	0	1	0	N
AT3G51630	protein_coding	WNK5 (Arabidopsis WNK kinase 5)	3	19160545	19160806	7	I	0.571433	18	4	0.616181	8	4	0.575987	18	B	3	0	0	N
AT2G02960	protein_coding	zinc finger (C3HC4-type RING finger) family protein	2	863995	864245	6	I	0.571433	24	8	0.711019	1	8	0.0788123	16	T	5	1	0	N
AT1G52500	protein_coding	ATFPG-1/ATFPG-2/ATMMH-1/ATMMH-2/FPG-1/FPG-2 (FORMAMIDOPYRIMIDINE-DNA GLYCOSYLASE 1, FORMAMIDOPYRIMIDINE-DNA GLYCOSYLASE 2); DNA N-glycosylase	1	19565198	19565355	3	I	0.571433	17	1	0.0345883	2	1	0.00177947	17	B	0	0	0	N
AT2G08986	protein_coding		2	3630880	3630986	1	I	0.571433	20	8	0.122567	10	8	0.016418	21	B	0	0	0	N
AT5G55560	protein_coding	protein kinase family protein	5	22524129	22524210	2	I	0.571433	15	16	0.178394	5	8	0.150798	16	B	3	0	1	N
AT5G50375	protein_coding	CPI1 (CYCLOPROPYL ISOMERASE)	5	20529090	20529173	2	I	0.571433	8	1	0.090785	8	1	0.033046	23	B	10	0	0	N
AT1G34315	protein_coding		1	12514589	12514635	1	I	0.571432	24	11	0.082927	1	11	0.067157	16	B	0	0	0	N
AT4G32060	protein_coding	calcium-binding EF hand family protein	4	15502309	15502517	5	I	0.571432	10	16	0.0561358	10	7	0.0630226	16	B	4	0	1	N
AT4G31200	protein_coding	SWAP (Suppressor-of-White-APricot)/surp domain-containing protein	4	15164594	15164853	7	I	0.571432	24	16	0.763701	1	9	0.839126	16	TS	0	1	0	N
AT2G16600	protein_coding	ROC3 (rotamase CyP 3); peptidyl-prolyl cis-trans isomerase	2	7208096	7208160	1	I	0.571432	13	1	0.0291853	4	1	0.0473738	17	B	1	1	0	N
AT4G24390	protein_coding	F-box family protein (FBX14)	4	12613540	12613840	8	I	0.571432	1	18	0.00589765	1	8	0.00414434	22	B	4	0	0	N
AT5G62950	protein_coding	catalytic/ nucleotide binding	5	25280381	25280935	12	I	0.571432	4	16	0.0283883	4	7	0.169483	16	B	2	0	0	N
AT4G14200	protein_coding		4	8188259	8188627	8	I	0.571432	15	22	0.933888	4	11	0.94348	21	TS	2	0	0	N
AT4G36570	protein_coding	myb family transcription factor	4	17254813	17254942	3	I	0.571432	1	16	0.0242031	1	11	0.193139	16	B	0	0	0	N
AT2G36000	protein_coding	mitochondrial transcription termination factor-related / mTERF-related	2	15125197	15125391	4	I	0.571432	10	23	0.313292	10	1	0.247462	22	B	4	0	0	N
AT3G59320	protein_coding	integral membrane protein, putative	3	21937113	21937223	3	I	0.571432	1	8	0.867147	1	8	0.727202	18	TS	0	1	0	N
AT3G26890	protein_coding		3	9912030	9912650	16	I	0.571432	23	8	0.988245	2	8	0.975313	24	TS	6	0	0	N
AT3G11850	protein_coding		3	3741124	3741195	2	I	0.571432	22	8	0.139991	3	8	0.0134093	18	B	3	1	1	N
AT3G18240	protein_coding		3	6257718	6257797	1	I	0.571432	11	4	0.0748104	11	4	0.0237196	22	B	3	1	0	N
AT1G72270	protein_coding		1	27213036	27213568	14	I	0.571432	4	22	0.335357	4	2	0.839791	22	S	0	0	0	N
AT2G36880	protein_coding	MAT3 (METHIONINE ADENOSYLTRANSFERASE 3); methionine adenosyltransferase	2	15487975	15488333	8	I	0.571432	22	10	0.933299	1	10	0.116465	20	T	34	0	0	N
AT3G26510	protein_coding	octicosapeptide/Phox/Bem1p (PB1) domain-containing protein	3	9712697	9712945	6	I	0.571432	4	19	0.860129	4	6	0.953808	21	TS	4	0	0	N
AT5G48880	protein_coding	KAT5/PKT1/PKT2 (PEROXISOMAL 3-KETO-ACYL-COA THIOLASE 1, PEROXISOMAL 3-KETO-ACYL-COA THIOLASE 2); acetyl-CoA C-acyltransferase	5	19834256	19834997	19	I	0.571432	14	17	0.00471909	1	9	0.985555	16	S	1	0	0	N
AT2G08986	protein_coding		2	3630168	3630275	1	I	0.571432	4	21	0.0165791	4	8	0.0163735	21	B	0	0	0	N
AT5G48570	protein_coding	peptidyl-prolyl cis-trans isomerase, putative / FK506-binding protein, putative	5	19710286	19710507	5	I	0.571432	23	19	0.453482	2	1	0.94673	23	S	5	0	0	N
AT1G62610	protein_coding	short-chain dehydrogenase/reductase (SDR) family protein	1	23186021	23186348	1	I	0.571432	24	7	0.300265	4	7	0.22642	23	B	0	0	0	N
AT1G65270	protein_coding		1	24248201	24248308	3	I	0.571432	10	22	0.0340651	10	4	0.336927	22	B	3	1	1	N
AT3G54970	protein_coding	catalytic	3	20379603	20379743	3	I	0.571432	10	16	0.566916	10	4	0.748009	16	S	0	0	0	N
AT4G28980	protein_coding	CAK1AT/CDKF;1 (CDK-ACTIVATING KINASE 1AT); cyclin-dependent protein kinase activating kinase/ kinase/ protein binding / protein serine/threonine kinase	4	14290124	14290444	7	I	0.571432	8	14	0.963304	8	4	0.961291	16	TS	12	1	0	N
AT1G76710	protein_coding	ASHH1/SDG26 (ASH1-RELATED PROTEIN 1)	1	28795598	28795714	2	I	0.571432	24	16	0.621391	1	5	0.764857	24	S	3	0	0	N
AT2G30860	protein_coding	ATGSTF9 (Arabidopsis thaliana Glutathione S-transferase (class phi) 9); glutathione transferase	2	13146949	13147116	4	I	0.571432	10	4	0.251559	10	4	0.003481	22	B	0	1	0	N
AT4G01290	protein_coding		4	538380	538539	3	I	0.571431	4	16	0.937214	4	8	0.706851	16	TS	29	0	0	N
AT1G75380	protein_coding	wound-responsive protein-related	1	28286907	28287005	1	I	0.571431	1	8	0.598927	1	8	0.313273	22	B	40	0	0	N
AT4G02380	protein_coding	SAG21 (SENESCENCE-ASSOCIATED GENE 21)	4	1046634	1046732	2	I	0.571431	21	11	0.913498	1	11	0.341842	23	T	78	0	0	N
AT4G32060	protein_coding	calcium-binding EF hand family protein	4	15503125	15503236	3	I	0.571431	15	2	0.0534884	6	2	0.0241	21	B	1	1	0	N
AT3G06455	protein_coding	splicing factor-related	3	1981211	1981279	1	I	0.571431	1	17	0.686859	1	9	0.704526	17	TS	0	0	0	N
AT5G47430	protein_coding		5	19257392	19258027	16	I	0.571431	12	8	0.315864	4	8	0.00387246	17	B	3	0	0	N
AT4G21580	protein_coding	oxidoreductase, zinc-binding dehydrogenase family protein	4	11475863	11475960	2	I	0.571431	22	19	0.589255	9	7	0.662739	19	B	2	1	1	N
AT4G32850	protein_coding	nPAP (NUCLEAR POLY(A) POLYMERASE); nucleotidyltransferase/ protein binding	4	15853966	15854047	2	I	0.571431	10	8	0.117695	10	8	0.0283526	21	B	1	1	1	N
AT1G57610	protein_coding		1	21342146	21342290	3	I	0.571431	15	9	0.807213	2	9	0.569731	23	T	1	1	1	N
AT5G22640	protein_coding	EMB1211 (EMBRYO DEFECTIVE 1211)	5	7531722	7531990	7	I	0.571431	24	4	0.73514	2	4	0.923299	21	TS	3	0	0	N
AT5G22050	protein_coding	protein kinase family protein	5	7302515	7302599	2	I	0.571431	7	17	0.314101	7	4	0.482676	17	B	4	0	0	N
AT2G26980	protein_coding	CIPK3 (CBL-INTERACTING PROTEIN KINASE 3); kinase/ protein kinase	2	11522549	11522639	2	I	0.571431	12	11	0.355299	2	11	0.413765	20	B	20	1	0	N
AT4G21170	protein_coding	pentatricopeptide (PPR) repeat-containing protein	4	11287831	11287880	1	I	0.571431	24	3	0.0951562	7	3	0.057471	16	B	0	0	0	N
AT3G13062	protein_coding		3	4186796	4187156	9	I	0.571431	22	4	0.215599	5	4	0.171178	19	B	1	0	0	N
AT2G24690	protein_coding	transcriptional factor B3 family protein	2	10507130	10507293	4	I	0.571431	12	10	0.0243617	5	10	0.0110843	16	B	0	0	0	N
AT2G01320	protein_coding	ABC transporter family protein	2	154500	154608	2	I	0.571431	22	7	0.846314	3	7	0.837648	16	TS	0	0	0	N
AT3G45050	protein_coding		3	16488115	16488284	4	I	0.57143	20	9	0.549777	3	9	0.0945178	23	B	6	1	1	N
AT2G43410	protein_coding	FPA; RNA binding	2	18036426	18037795	37	I	0.57143	3	18	0.782413	3	2	0.892225	16	TS	6	0	0	N
AT1G67490	protein_coding	GCS1 (GLUCOSIDASE 1); alpha-glucosidase	1	25289309	25289782	12	I	0.57143	21	10	0.611922	5	10	0.0115891	23	B	2	0	0	N
AT4G33150	protein_coding	LKR (SACCHAROPINE DEHYDROGENASE)	4	15985535	15985634	2	I	0.57143	9	21	0.941881	9	3	0.858456	18	TS	60	0	0	N
AT3G20900	protein_coding	unknown protein	3	7324163	7324641	11	I	0.57143	16	7	0.913552	1	7	0.754881	21	TS	0	0	0	N
AT4G17310	protein_coding		4	9685467	9686508	28	I	0.57143	13	2	0.526359	1	2	0.314039	20	B	4	0	1	N
AT5G18310	protein_coding		5	6062265	6062347	2	I	0.57143	24	2	0.0829722	8	2	0.019885	21	B	14	1	1	N
AT1G79030	protein_coding	DNAJ heat shock N-terminal domain-containing protein / S-locus protein, putative	1	29737908	29738327	11	I	0.57143	1	18	0.0404265	1	9	0.482587	18	B	0	0	0	N
AT1G35110	transposable_element_gene	transposable element gene	1	12840446	12840527	2	I	0.57143	10	14	0.026997	10	2	0.0334422	22	B	0	1	0	N
AT3G17310	protein_coding	methyltransferase family protein	3	5913045	5913153	3	I	0.57143	15	9	0.230518	2	9	0.176668	18	B	1	1	1	N
AT1G49700	protein_coding		1	18392622	18392693	1	I	0.57143	7	23	0.0639507	7	4	0.485062	23	B	0	0	0	N
AT4G14680	protein_coding	APS3 (ATP sulfurylase 2); sulfate adenylyltransferase (ATP)	4	8414605	8414799	4	I	0.57143	21	10	0.918108	6	10	0.726262	16	TS	0	0	0	N
AT1G06850	protein_coding	ATBZIP52 (ARABIDOPSIS THALIANA BASIC LEUCINE ZIPPER 52); DNA binding / transcription factor	1	2106247	2106352	2	I	0.57143	5	4	0.303264	5	4	0.0307946	20	B	0	1	0	N
AT3G51440	protein_coding	strictosidine synthase family protein	3	19100877	19100966	1	I	0.57143	16	11	0.652349	8	11	0.648669	23	B	2	0	0	N
AT1G54370	protein_coding	ATNHX5/NHX5 (NA+/H+ ANTIPORTER 5); sodium ion transmembrane transporter/ sodium:hydrogen antiporter	1	20298400	20298490	2	I	0.57143	20	16	0.382777	1	8	0.767918	16	S	0	0	0	N
AT1G01350	protein_coding	nucleic acid binding	1	139347	139487	3	I	0.57143	20	23	0.585135	4	5	0.608021	23	B	0	0	0	N
AT4G04620	protein_coding	ATG8B (AUTOPHAGY 8B); microtubule binding	4	2329973	2330056	1	I	0.57143	4	22	0.240616	4	9	0.256767	17	B	1	0	0	N
AT5G60390	protein_coding	elongation factor 1-alpha / EF-1-alpha	5	24307692	24307739	1	I	0.57143	10	18	0.126525	10	5	0.115622	20	B	0	1	0	N
AT3G55850	protein_coding	LAF3/LAF3 ISF1/LAF3 ISF2 (LONG AFTER FAR-RED 3); hydrolase	3	20735439	20735626	5	I	0.57143	21	5	0.943931	2	5	0.93853	23	TS	3	0	0	N
AT5G46070	protein_coding	GTP binding / GTPase	5	18702829	18702913	1	I	0.57143	4	13	0.343325	4	7	0.849773	19	S	1	0	0	N
AT1G62610	protein_coding	short-chain dehydrogenase/reductase (SDR) family protein	1	23186024	23186348	1	I	0.57143	24	7	0.282522	4	7	0.214303	23	B	0	0	0	N
AT5G44010	protein_coding		5	17726170	17726369	5	I	0.57143	7	10	0.493178	7	10	0.220066	16	B	0	0	0	N
AT2G23980	protein_coding	ATCNGC6 (CYCLIC NUCLEOTIDE GATED CHANNEL 6); calmodulin binding	2	10209992	10210059	1	I	0.571429	22	4	0.270424	3	4	0.578961	22	B	2	0	0	N
AT2G17975	protein_coding	zinc finger (Ran-binding) family protein	2	7830457	7830885	11	I	0.571429	12	5	0.200714	9	5	0.0350793	20	B	0	0	0	N
AT2G36355	protein_coding		2	15250183	15250280	2	I	0.571429	15	4	0.00525976	5	4	0.00358694	22	B	2	0	0	N
AT4G21610	protein_coding	LOL2 (LSD ONE LIKE 2); transcription factor	4	11490109	11490231	2	I	0.571429	1	5	0.678115	1	5	0.362258	16	T	3	0	0	N
AT5G23450	protein_coding	ATLCBK1 (A. THALIANA LONG-CHAIN BASE (LCB) KINASE 1); diacylglycerol kinase	5	7909054	7909355	8	I	0.571429	6	23	0.791504	6	3	0.632731	23	T	2	0	0	N
AT5G57080	protein_coding		5	23116312	23116531	6	I	0.571429	17	2	0.436225	8	2	0.131537	23	B	16	0	0	N
AT1G79630	protein_coding	protein phosphatase 2C family protein / PP2C family protein	1	29970041	29970547	13	I	0.571429	16	10	0.974973	7	10	0.0359306	18	T	1	0	0	N
AT5G26622	protein_coding	beta-galactosidase	5	9356432	9356570	3	I	0.571429	4	10	0.0281057	4	10	0.00358887	17	B	0	1	0	N
AT4G20850	protein_coding	TPP2 (TRIPEPTIDYL PEPTIDASE II); subtilase	4	11169266	11169466	5	I	0.571429	11	14	0.11344	11	5	0.825329	24	S	5	0	0	N
AT4G17910	protein_coding	zinc finger (C3HC4-type RING finger) family protein / pentatricopeptide (PPR) repeat-containing protein	4	9953350	9954330	24	I	0.571429	6	24	0.783882	6	8	0.726852	21	TS	0	0	0	N
AT4G35410	protein_coding	clathrin adaptor complex small chain family protein	4	16832581	16832928	9	I	0.571429	4	14	0.790037	4	7	0.478681	20	T	18	0	0	N
AT3G61600	protein_coding	ATPOB1 (Arabidopsis thaliana POZ/BTB containing-protein 1); protein binding	3	22808914	22809028	3	I	0.571429	17	22	0.0095684	5	4	0.0304892	22	B	7	1	1	N
AT4G02380	protein_coding	SAG21 (SENESCENCE-ASSOCIATED GENE 21)	4	1046634	1046728	2	I	0.571429	22	8	0.771665	1	8	0.395531	23	T	1	0	0	N
AT1G13450	protein_coding	DNA binding protein GT-1	1	4613514	4614193	18	I	0.571429	12	10	0.91098	2	10	0.866167	23	TS	1	0	0	N
AT1G49730	protein_coding	protein kinase family protein	1	18406561	18406679	2	I	0.571429	2	10	0.0159515	2	10	0.00674882	20	B	1	1	1	N
AT1G34315	protein_coding		1	12514434	12514521	1	I	0.571429	14	11	0.757778	1	11	0.546587	23	T	0	0	0	N
AT3G05165	protein_coding	sugar transporter, putative	3	1462790	1462907	3	I	0.571429	20	10	0.420578	4	10	0.0613311	22	B	3	1	1	N
AT1G52730	protein_coding	transducin family protein / WD-40 repeat family protein	1	19646338	19646521	4	I	0.571429	24	5	0.802557	1	5	0.314474	19	T	2	1	0	N
AT2G43160	protein_coding	epsin N-terminal homology (ENTH) domain-containing protein	2	17959498	17959985	13	I	0.571429	23	9	0.170904	1	9	0.0315494	18	B	2	0	0	N
AT4G18230	protein_coding		4	10080709	10080884	4	I	0.571429	2	18	0.670375	2	10	0.62668	15	B	5	0	0	N
AT1G69280	protein_coding		1	26049053	26049146	2	I	0.571429	11	21	0.161463	11	3	0.139282	21	B	2	0	0	N
AT1G15690	protein_coding	AVP1 (vacuolar-type H+-pumping pyrophosphatase 1); ATPase	1	5401605	5402149	15	I	0.571429	22	19	0.0260578	6	7	0.107865	19	B	0	0	0	N
AT1G06850	protein_coding	ATBZIP52 (ARABIDOPSIS THALIANA BASIC LEUCINE ZIPPER 52); DNA binding / transcription factor	1	2105694	2105772	2	I	0.571429	23	13	0.0968052	3	10	0.1957	23	B	4	0	0	N
AT2G42280	protein_coding	basic helix-loop-helix (bHLH) family protein	2	17618566	17618653	1	I	0.571428	4	10	0.789405	4	10	0.427585	19	T	4	0	0	N
AT1G58180	protein_coding	carbonic anhydrase family protein / carbonate dehydratase family protein	1	21541864	21541962	2	I	0.571428	14	10	0.687074	4	10	0.351685	21	T	13	0	0	N
AT5G66930	protein_coding		5	26743257	26743369	2	I	0.571428	24	4	0.50508	1	4	0.150021	15	B	7	0	0	N
AT5G48570	protein_coding	peptidyl-prolyl cis-trans isomerase, putative / FK506-binding protein, putative	5	19709773	19709840	1	I	0.571428	23	15	0.116242	5	1	0.66889	23	B	0	0	0	N
AT1G68520	protein_coding	zinc finger (B-box type) family protein	1	25713228	25713424	4	I	0.571428	3	13	0.838508	3	7	0.05118	23	T	21	0	0	N
AT2G01850	protein_coding	EXGT-A3 (endo-xyloglucan transferase A3); hydrolase, acting on glycosyl bonds / xyloglucan:xyloglucosyl transferase	2	386067	386629	14	I	0.571428	9	13	0.811818	9	7	0.860343	22	TS	9	0	0	N
AT5G06150	protein_coding	CYC1BAT (CYCLIN B 1;2); cyclin-dependent protein kinase regulator	5	1859712	1859810	2	I	0.571428	23	15	0.640382	6	10	0.598324	23	B	0	0	0	N
AT5G35210	protein_coding	peptidase M50 family protein / sterol-regulatory element binding protein (SREBP) site 2 protease family protein	5	13495646	13495777	3	I	0.571428	24	10	0.352798	4	10	0.367506	15	B	0	0	0	N
AT1G49130	protein_coding	zinc finger (B-box type) family protein	1	18179467	18179569	2	I	0.571428	3	8	0.910804	3	8	0.49689	19	T	4	1	0	N
AT2G37585	protein_coding	glycosyltransferase family 14 protein / core-2/I-branching enzyme family protein	2	15774247	15774342	2	I	0.571428	8	4	0.150426	8	4	0.0232136	23	B	0	0	0	N
AT5G01960	protein_coding	zinc finger (C3HC4-type RING finger) family protein	5	372237	372312	1	I	0.571428	1	24	0.371168	1	2	0.681686	24	B	4	0	0	N
AT5G65650	protein_coding		5	26257067	26257150	2	I	0.571428	8	12	0.0596043	8	10	0.0229628	17	B	17	0	0	N
AT2G14740	protein_coding	vacuolar sorting receptor, putative	2	6319432	6319523	1	I	0.571428	6	15	0.0184765	6	5	0.0475429	15	B	1	1	0	N
AT3G47675	protein_coding		3	17589764	17590296	12	I	0.571428	15	18	0.505663	2	10	0.94974	18	S	4	0	0	N
AT3G59660	protein_coding	C2 domain-containing protein / GRAM domain-containing protein	3	22045674	22045759	1	I	0.571428	23	10	0.828212	4	10	0.446747	20	T	11	0	0	N
AT4G15540	protein_coding	nodulin-related	4	8874307	8874520	6	I	0.571428	12	8	0.385797	4	8	0.0701209	18	B	0	0	0	N
AT2G46810	protein_coding	basic helix-loop-helix (bHLH) family protein	2	19246836	19248236	36	I	0.571428	24	22	0.0886252	9	5	0.152445	22	B	0	0	0	N
AT1G07930	protein_coding	elongation factor 1-alpha / EF-1-alpha	1	2459869	2460098	2	I	0.571428	10	22	0.0461077	10	2	0.0961123	21	B	0	1	0	N
AT2G08986	protein_coding		2	3626244	3626543	2	I	0.571428	15	8	0.232119	4	8	0.0695554	21	B	0	0	0	N
AT2G28900	protein_coding	OEP16 (OUTER ENVELOPE PROTEIN 16); P-P-bond-hydrolysis-driven protein transmembrane transporter	2	12422033	12422282	6	I	0.571428	21	1	0.684771	3	1	0.278436	23	T	93	0	1	N
AT5G25020	protein_coding		5	8618976	8619063	2	I	0.571428	1	10	0.749095	1	10	0.450885	22	T	0	0	0	N
AT1G78900	protein_coding	VHA-A; ATP binding / hydrogen ion transporting ATP synthase, rotational mechanism	1	29665142	29665291	4	I	0.571428	13	4	0.450397	11	4	0.126246	19	B	33	1	1	N
AT5G10940	protein_coding	transducin family protein / WD-40 repeat family protein	5	3453702	3453775	2	I	0.571428	23	8	0.710754	4	8	0.227445	16	T	5	0	0	N
AT1G75380	protein_coding	wound-responsive protein-related	1	28285794	28285884	2	I	0.571427	4	23	0.784635	4	6	0.189121	18	T	37	0	0	N
AT1G48100	protein_coding	glycoside hydrolase family 28 protein / polygalacturonase (pectinase) family protein	1	17772095	17772789	17	I	0.571427	17	11	0.0170182	3	11	0.707465	17	S	4	0	0	N
AT4G26070	protein_coding	MEK1 (mitogen-activated protein kinase kinase 1); MAP kinase kinase/ kinase	4	13217696	13217803	2	I	0.571427	17	1	0.605244	4	1	0.30335	24	B	0	1	0	N
AT5G02250	protein_coding	EMB2730/RNR1 (EMBRYO DEFECTIVE 2730); RNA binding / ribonuclease	5	455641	455755	2	I	0.571427	16	12	0.525782	5	11	0.485607	16	B	4	0	0	N
AT4G38150	protein_coding	pentatricopeptide (PPR) repeat-containing protein	4	17900845	17901168	7	I	0.571427	2	17	0.00276539	2	6	0.00175422	20	B	1	1	0	N
AT1G62850	protein_coding	translation release factor	1	23275984	23276245	6	I	0.571427	22	8	0.960865	1	8	0.576204	24	T	0	1	0	N
AT4G36980	protein_coding		4	17434885	17435096	5	I	0.571427	24	5	0.109175	4	5	0.00902355	22	B	0	0	0	N
AT1G28350	protein_coding	ATP binding / aminoacyl-tRNA ligase	1	9948575	9948652	1	I	0.571427	19	22	0.233937	4	2	0.420488	22	B	0	0	0	N
AT5G26980	protein_coding	SYP41 (SYNTAXIN OF PLANTS 41); SNAP receptor	5	9488365	9488447	2	I	0.571427	23	21	0.344824	7	10	0.608153	21	B	2	1	0	N
AT3G27100	protein_coding		3	9996228	9996791	14	I	0.571427	23	11	0.939829	7	11	0.798871	18	TS	4	0	0	N
AT2G46535	protein_coding		2	19117227	19117320	2	I	0.571427	22	3	0.205842	9	3	0.0578647	23	B	5	0	0	N
AT1G24040	protein_coding	GCN5-related N-acetyltransferase (GNAT) family protein	1	8504077	8505600	40	I	0.571427	11	19	0.995402	11	3	0.00154442	16	T	14	0	0	N
AT3G45443	protein_coding	unknown protein	3	16679303	16679408	2	I	0.571427	6	18	0.0320916	6	4	0.031533	20	B	4	0	0	N
AT2G21540	protein_coding	SEC14 cytosolic factor, putative / phosphoglyceride transfer protein, putative	2	9230690	9230770	2	I	0.571427	1	21	0.711149	1	9	0.361984	19	T	6	0	0	N
AT1G59840	protein_coding		1	22031918	22032151	6	I	0.571427	22	16	0.382656	3	7	0.72026	16	S	4	0	0	N
AT4G18140	protein_coding		4	10046759	10047335	15	I	0.571427	16	6	0.0363039	2	6	0.0163888	20	B	3	0	0	N
AT5G44930	protein_coding	ARAD2 (ARABINAN DEFICIENT 2); catalytic	5	18156649	18157533	23	I	0.571426	6	23	0.0302191	6	4	0.061879	23	B	2	0	0	N
AT1G55590	protein_coding	F-box family protein	1	20774519	20774607	2	I	0.571426	24	3	0.35578	11	3	0.0310581	24	B	7	0	1	N
AT3G16000	protein_coding	MFP1 (MAR BINDING FILAMENT-LIKE PROTEIN 1)	3	5432748	5432932	4	I	0.571426	4	16	0.377404	4	8	0.779552	16	S	5	0	0	N
AT3G57040	protein_coding	ARR9 (RESPONSE REACTOR 4); transcription regulator	3	21121142	21121235	2	I	0.571426	16	15	0.809123	8	4	0.635169	16	T	2	0	0	N
AT2G02730	protein_coding		2	764830	765106	6	I	0.571426	9	2	0.846906	9	2	0.590883	22	T	0	1	0	N
AT4G25880	protein_coding	APUM6 (ARABIDOPSIS PUMILIO 6); RNA binding	4	13155005	13155492	12	I	0.571426	6	2	0.864839	6	2	0.57067	18	T	7	0	0	N
AT5G24760	protein_coding	alcohol dehydrogenase, putative	5	8497159	8497268	2	I	0.571426	19	4	0.498005	5	4	0.0940798	18	B	1	1	0	N
AT1G20770	protein_coding		1	7215722	7215803	1	I	0.571426	24	22	0.238266	7	10	0.423806	24	B	1	0	0	N
AT1G47230	protein_coding	CYCA3;4; cyclin-dependent protein kinase regulator	1	17310019	17310111	2	I	0.571426	8	21	0.399401	8	1	0.332548	20	B	0	0	0	N
AT2G14830	protein_coding		2	6369872	6371459	43	I	0.571426	10	15	0.991322	10	1	0.988255	18	TS	0	0	0	N
AT5G59950	protein_coding	RNA and export factor-binding protein, putative	5	24157633	24157827	4	I	0.571426	23	6	0.427667	1	6	0.241243	24	B	15	1	1	N
AT1G60990	protein_coding	aminomethyltransferase	1	22466059	22466383	9	I	0.571426	1	7	0.363654	1	7	0.199155	15	B	1	0	0	N
AT2G19950	protein_coding		2	8623786	8623870	2	I	0.571426	1	23	0.745504	1	11	0.893279	23	TS	1	0	0	N
AT5G41685	protein_coding	mitochondrial import receptor subunit TOM7 / translocase of outer membrane 7 kDa subunit (TOM7.1)	5	16691722	16691927	5	I	0.571426	16	23	0.200232	2	6	0.941224	23	S	0	0	0	N
AT4G13350	protein_coding	human Rev interacting-like protein-related / hRIP protein-related	4	7772036	7772201	4	I	0.571426	23	7	0.41501	8	7	0.822462	24	S	19	0	1	N
AT1G67800	protein_coding	copine-related	1	25424922	25424998	1	I	0.571426	4	16	0.644783	4	2	0.597676	21	B	21	0	0	N
AT1G47230	protein_coding	CYCA3;4; cyclin-dependent protein kinase regulator	1	17310019	17310114	2	I	0.571426	8	21	0.405687	8	1	0.318093	20	B	1	0	0	N
AT1G77770	protein_coding	protein binding / zinc ion binding	1	29251285	29251381	2	I	0.571426	19	22	0.057584	1	2	0.229549	22	B	8	1	0	N
AT1G68140	protein_coding		1	25543282	25543358	2	I	0.571425	16	23	0.00580206	7	5	0.0274145	23	B	1	1	0	N
AT1G56220	protein_coding	dormancy/auxin associated family protein	1	21047560	21048012	12	I	0.571425	12	21	0.970419	4	10	0.569691	17	T	0	0	0	N
AT2G29960	protein_coding	CYP5 (cyclophilin 5); peptidyl-prolyl cis-trans isomerase	2	12776445	12776556	3	I	0.571425	24	6	0.0497159	5	6	0.0267822	19	B	14	0	0	N
AT1G09840	protein_coding	shaggy-related protein kinase kappa / ASK-kappa (ASK10)	1	3200102	3200183	2	I	0.571425	1	3	0.467045	1	3	0.251271	20	B	1	1	1	N
AT5G01930	protein_coding	(1-4)-beta-mannan endohydrolase, putative	5	362687	362762	2	I	0.571425	7	15	0.0110944	7	9	0.0422034	16	B	4	0	0	N
AT1G13450	protein_coding	DNA binding protein GT-1	1	4613196	4613281	2	I	0.571425	7	8	0.686725	7	8	0.126863	17	T	4	0	0	N
AT1G58220	protein_coding	myb family transcription factor	1	21566177	21566259	1	I	0.571425	15	23	0.678886	4	11	0.819134	23	TS	4	0	0	N
AT5G04280	protein_coding	glycine-rich RNA-binding protein	5	1192574	1194495	52	I	0.571425	24	1	0.00726063	2	1	0.00164912	21	B	11	0	0	N
AT4G38550	protein_coding		4	18026504	18026582	2	I	0.571425	20	4	0.204919	10	4	0.0706643	19	B	8	0	0	N
AT2G30100	protein_coding	ubiquitin family protein	2	12856533	12856787	6	I	0.571425	1	24	0.0964611	1	6	0.352826	24	B	0	0	0	N
AT3G27190	protein_coding	uracil phosphoribosyltransferase, putative / UMP pyrophosphorylase, putative / UPRTase, putative	3	10043134	10043266	3	I	0.571425	22	5	0.713151	8	5	0.52144	22	T	6	0	0	N
AT5G60430	protein_coding	antiporter/ drug transporter	5	24319052	24319464	8	I	0.571425	17	11	0.668832	1	11	0.60752	24	B	1	0	0	N
AT5G60410	protein_coding	ATSIZ1/SIZ1; DNA binding / SUMO ligase	5	24317854	24317978	3	I	0.571425	16	2	0.00763895	5	2	0.00492787	16	B	0	1	0	N
AT1G47270	protein_coding	AtTLP6 (TUBBY LIKE PROTEIN 6); phosphoric diester hydrolase/ transcription factor	1	17329290	17329482	5	I	0.571425	11	21	0.481794	11	2	0.575482	21	B	4	0	0	N
AT1G61010	protein_coding	CPSF73-I; protein binding	1	22478335	22478593	6	I	0.571425	2	8	0.288141	2	8	0.142097	23	B	2	0	0	N
AT3G63440	protein_coding	ATCKX6/ATCKX7/CKX6 (CYTOKININ OXIDASE/DEHYDROGENASE 6); cytokinin dehydrogenase	3	23436483	23436573	2	I	0.571425	20	1	0.510115	2	1	0.0897317	19	B	0	0	0	N
AT1G55500	protein_coding	ECT4	1	20724139	20724274	3	I	0.571425	22	1	0.70944	2	1	0.549352	23	T	3	0	0	N
AT4G13940	protein_coding	HOG1 (HOMOLOGY-DEPENDENT GENE SILENCING 1); adenosylhomocysteinase	4	8055239	8055372	4	I	0.571424	16	21	0.00723962	1	7	0.0131157	21	B	0	1	0	N
AT5G35170	protein_coding	adenylate kinase family protein	5	13438295	13438718	11	I	0.571424	21	22	0.869821	2	7	0.565137	21	T	2	0	0	N
AT3G16840	protein_coding	ATP-dependent helicase	3	5739106	5739358	6	I	0.571424	2	10	0.978578	2	10	0.241768	24	T	3	0	0	N
AT1G34315	protein_coding		1	12516012	12516397	6	I	0.571424	1	8	0.813008	1	8	0.544527	19	T	0	0	0	N
AT4G17460	protein_coding	HAT1 (homeobox-leucine zipper protein 1); DNA binding / transcription factor	4	9740439	9740522	2	I	0.571424	5	17	0.837559	5	2	0.696737	17	TS	5	0	1	N
AT3G50670	protein_coding	U1-70K (SPLICEOSOMAL PROTEIN U1A); RNA binding	3	18838421	18839328	24	I	0.571424	14	9	0.0553605	1	9	0.00407882	19	B	9	1	1	N
AT4G38230	protein_coding	CPK26 (calcium-dependent protein kinase 26); calmodulin-dependent protein kinase/ kinase	4	17930575	17930643	1	I	0.570667	1	7	0.870639	1	7	0.17536	22	T	0	0	0	N
AT1G08410	protein_coding	GTP-binding family protein	1	2646801	2646887	2	I	0.569925	21	12	0.382934	1	11	0.466421	16	B	5	0	0	N
AT1G20920	protein_coding	DEAD box RNA helicase, putative	1	7285426	7285549	2	I	0.569582	12	8	0.0320804	3	8	0.0140617	16	B	0	1	0	N
AT1G80460	protein_coding	NHO1 (NONHOST RESISTANCE TO P. S. PHASEOLICOLA 1); carbohydrate kinase	1	30252016	30252235	5	I	0.569338	4	10	0.179417	4	10	0.116691	23	B	0	0	0	N
AT2G26830	protein_coding	EMB1187 (EMBRYO DEFECTIVE 1187); kinase/ phosphotransferase, alcohol group as acceptor	2	11450809	11451265	11	I	0.569272	8	15	0.787725	8	5	0.973512	20	TS	4	0	0	N
AT5G66210	protein_coding	CPK28 (calcium-dependent protein kinase 28); calmodulin-dependent protein kinase	5	26474066	26474159	1	I	0.568746	1	6	0.820869	1	6	0.499367	21	T	15	0	0	N
AT2G13360	protein_coding	AGT (ALANINE:GLYOXYLATE AMINOTRANSFERASE)	2	5548018	5548315	8	I	0.56666	12	8	0.967626	4	8	0.961628	16	TS	33	0	0	N
AT2G33480	protein_coding	ANAC041 (Arabidopsis NAC domain containing protein 41); transcription factor	2	14188867	14188954	1	I	0.566138	9	16	0.381949	9	6	0.470365	16	B	9	0	0	N
AT1G15110	protein_coding	phosphatidyl serine synthase family protein	1	5199263	5199562	8	I	0.565318	24	1	0.886833	8	1	0.264249	24	T	6	0	0	N
AT3G11820	protein_coding	SYP121 (syntaxin 121); SNAP receptor	3	3730855	3730970	2	I	0.564841	1	18	0.725244	1	3	0.730024	18	TS	5	1	0	N
AT3G46210	protein_coding	3' exoribonuclease family domain 1-containing protein	3	16989485	16989765	7	I	0.56308	16	3	0.824794	1	3	0.620307	20	T	3	0	0	N
AT5G27860	protein_coding		5	9875450	9875647	5	I	0.56273	19	6	0.00440791	3	6	0.00143805	19	B	4	0	1	N
AT2G43160	protein_coding	epsin N-terminal homology (ENTH) domain-containing protein	2	17955349	17955903	14	I	0.562119	8	15	0.959414	8	4	0.594273	18	T	6	0	0	N
AT4G12400	protein_coding	stress-inducible protein, putative	4	7339178	7339253	1	I	0.562087	13	20	0.176715	7	6	0.915701	21	S	3	0	0	N
AT4G26450	protein_coding	WIP1 (WPP-DOMAIN INTERACTING PROTEIN 1); protein heterodimerization/ protein homodimerization	4	13364791	13365727	24	I	0.559713	16	8	0.00693443	1	8	0.00108042	19	B	0	0	0	N
AT3G12600	protein_coding	ATNUDT16 (Arabidopsis thaliana Nudix hydrolase homolog 16); hydrolase	3	4004693	4004851	4	I	0.558963	11	15	0.474467	11	5	0.381226	15	B	1	1	1	N
AT1G44100	protein_coding	AAP5 (amino acid permease 5); amino acid transmembrane transporter	1	16768290	16768529	5	I	0.55825	17	10	0.651858	1	10	0.3389	22	B	6	0	0	N
AT3G47675	protein_coding		3	17588048	17589671	43	I	0.556357	7	2	0.00285725	7	2	0.00155467	24	B	3	0	0	N
AT2G35060	protein_coding	KUP11 (K+ uptake permease 11); potassium ion transmembrane transporter	2	14785282	14785827	14	I	0.556009	15	5	0.922333	4	5	0.808447	16	TS	4	0	0	N
AT2G20950	protein_coding		2	9010900	9010979	1	I	0.555556	21	4	0.426086	7	4	0.425348	20	B	4	0	1	N
AT5G65210	protein_coding	TGA1; DNA binding / calmodulin binding / transcription factor	5	26075108	26075208	2	I	0.554076	1	5	0.885072	1	5	0.231288	17	T	1	1	1	N
AT5G66250	protein_coding	kinectin-related	5	26485939	26486269	8	I	0.553383	12	16	0.0158644	6	11	0.0163505	16	B	3	1	0	N
AT3G04490	protein_coding	exportin-related	3	1200931	1201367	9	I	0.552543	20	1	0.696255	6	1	0.14779	24	T	1	0	0	N
AT1G01710	protein_coding	acyl-CoA thioesterase family protein	1	264162	264279	2	I	0.552493	7	8	0.593813	7	8	0.0822036	21	B	6	0	0	N
AT1G07485	protein_coding	unknown protein	1	2301578	2301661	2	I	0.551349	12	4	0.614955	9	4	0.256874	22	B	3	0	0	N
AT2G43760	protein_coding	molybdopterin biosynthesis MoaE family protein	2	18139867	18140265	10	I	0.55133	21	23	0.947212	8	11	0.920601	22	TS	1	0	0	N
AT3G08720	protein_coding	ATPK19 (ARABIDOPSIS THALIANA PROTEIN KINASE 19); kinase	3	2650620	2651089	12	I	0.550795	19	7	0.305516	9	7	0.746262	19	S	3	0	0	N
AT4G23910	protein_coding		4	12427746	12428718	27	I	0.550714	16	7	0.98294	4	7	0.00127585	22	T	1	0	0	N
AT5G10690	protein_coding	pentatricopeptide (PPR) repeat-containing protein / CBS domain-containing protein	5	3376600	3376725	3	I	0.550698	21	9	0.585305	2	9	0.1992	21	B	2	0	0	N
AT5G62480	protein_coding	ATGSTU9 (GLUTATHIONE S-TRANSFERASE TAU 9); glutathione transferase	5	25106522	25106598	1	I	0.550659	15	9	0.60157	1	9	0.343476	21	B	1	1	1	N
AT4G21170	protein_coding	pentatricopeptide (PPR) repeat-containing protein	4	11287190	11287240	1	I	0.550488	14	4	0.775604	1	4	0.173783	19	T	0	0	0	N
AT3G15590	protein_coding	DNA-binding protein, putative	3	5277696	5277877	5	I	0.550329	23	19	0.695255	4	10	0.84311	23	TS	8	0	0	N
AT1G03055	protein_coding		1	710802	710953	3	I	0.550063	15	9	0.607909	3	9	0.51262	22	B	4	1	1	N
AT3G02070	protein_coding	OTU-like cysteine protease family protein	3	361087	361347	7	I	0.549307	23	4	0.5432	3	4	0.343126	16	B	5	0	0	N
AT5G53740	protein_coding		5	21828891	21829058	4	I	0.54916	24	13	0.0701516	5	2	0.243205	23	B	0	0	0	N
AT4G16890	protein_coding	SNC1 (SUPPRESSOR OF NPR1-1, CONSTITUTIVE 1)	4	9503671	9503854	3	I	0.549006	21	1	0.924129	4	1	0.632739	16	T	1	0	0	N
AT3G55270	protein_coding	MKP1; MAP kinase tyrosine/serine/threonine phosphatase	3	20507238	20507555	7	I	0.548944	20	13	0.0464537	10	2	0.361002	17	B	6	0	0	N
AT3G47990	protein_coding	zinc finger (C3HC4-type RING finger) family protein	3	17726389	17726471	2	I	0.548314	23	8	0.453442	4	8	0.0222917	17	B	6	0	0	N
AT5G23420	protein_coding	HMGB6 (High mobility group B 6); transcription factor	5	7889046	7889135	1	I	0.547919	1	17	0.617651	1	10	0.24709	16	B	5	0	0	N
AT1G65420	protein_coding		1	24301786	24301896	3	I	0.547847	8	1	0.451901	8	1	0.252648	23	B	6	0	0	N
AT2G20550	protein_coding	DNAJ chaperone C-terminal domain-containing protein	2	8854236	8854331	2	I	0.547674	15	19	0.542724	2	10	0.358239	15	B	2	1	0	N
AT4G32440	protein_coding	agenet domain-containing protein	4	15658655	15659267	16	I	0.54756	16	4	0.978884	9	4	0.788473	16	TS	2	0	0	N
AT2G34080	protein_coding	cysteine proteinase, putative	2	14401094	14401401	8	I	0.547109	22	11	0.540974	9	11	0.636315	19	B	1	0	0	N
AT1G34315	protein_coding		1	12515580	12515893	6	I	0.546872	21	10	0.304281	1	10	0.0531613	21	B	0	0	0	N
AT3G27210	protein_coding		3	10047084	10047172	2	I	0.546823	21	7	0.779877	4	7	0.492285	20	T	4	0	0	N
AT2G29350	protein_coding	SAG13 (Senescence-associated gene 13); oxidoreductase	2	12608516	12608610	2	I	0.546794	4	10	0.600425	4	10	0.128546	20	B	35	0	1	N
AT1G73490	protein_coding	RNA recognition motif (RRM)-containing protein	1	27637951	27638181	5	I	0.546493	14	6	0.515481	2	6	0.238987	23	B	8	0	1	N
AT4G05320	protein_coding	UBQ10 (POLYUBIQUITIN 10); protein binding	4	2718773	2718999	3	I	0.546259	21	6	0.0578858	1	6	0.0413274	21	B	2	1	1	N
AT5G23670	protein_coding	LCB2 (Serine palmitoyltransferase LCB2 (long chain base) subunit gene); protein binding / serine C-palmitoyltransferase	5	7985066	7985148	2	I	0.545291	9	22	0.0241361	9	2	0.065721	22	B	0	1	0	N
AT1G34220	protein_coding		1	12464340	12464608	6	I	0.544671	23	9	0.909546	4	9	0.493192	16	T	1	0	0	N
AT3G29575	protein_coding		3	11386155	11386401	4	I	0.544357	17	2	0.393795	10	2	0.58407	20	B	1	1	0	N
AT4G23930	protein_coding		4	12436456	12436535	1	I	0.544001	17	6	0.102607	11	6	0.0478505	16	B	0	1	0	N
AT5G61440	protein_coding	thioredoxin family protein	5	24725619	24725715	2	I	0.543923	6	24	0.697779	6	4	0.374061	18	T	3	0	0	N
AT1G75370	protein_coding	SEC14 cytosolic factor, putative / phosphatidylinositol transfer-like protein, putative	1	28282855	28282938	1	I	0.543776	23	16	0.069012	5	2	0.382347	16	B	5	0	0	N
AT1G08270	protein_coding		1	2606883	2606972	1	I	0.543542	6	4	0.723368	6	4	0.233095	23	T	0	0	0	N
AT3G57530	protein_coding	CPK32 (CALCIUM-DEPENDENT PROTEIN KINASE 32); calmodulin-dependent protein kinase/ kinase	3	21308353	21308445	2	I	0.542198	12	6	0.823553	5	6	0.348879	22	T	3	0	0	N
AT1G28330	protein_coding	DRM1 (DORMANCY-ASSOCIATED PROTEIN 1)	1	9934276	9934779	12	I	0.542124	2	21	0.0462051	2	5	0.455285	21	B	147	0	0	N
AT2G23760	protein_coding	BLH4 (SAWTOOTH 2); DNA binding / transcription factor	2	10116543	10117699	29	I	0.541932	15	8	0.954841	4	8	0.990073	18	TS	6	0	0	N
AT4G21210	protein_coding	phosphoprotein phosphatase/ protein kinase	4	11308196	11308275	2	I	0.541903	13	1	0.246079	2	1	0.011299	19	B	1	1	1	N
AT1G26440	protein_coding	ATUPS5 (ARABIDOPSIS THALIANA UREIDE PERMEASE 5)	1	9145684	9145970	7	I	0.541879	24	10	0.780954	1	10	0.241332	19	T	11	1	1	N
AT1G27030	protein_coding		1	9382408	9382494	2	I	0.541778	18	11	0.820106	6	11	0.520751	21	T	5	0	0	N
AT5G22860	protein_coding	serine carboxypeptidase S28 family protein	5	7641129	7641344	5	I	0.541696	18	2	0.379199	9	2	0.891506	18	S	1	0	1	N
AT5G28770	protein_coding	BZO2H3 (ARABIDOPSIS THALIANA BASIC LEUCINE ZIPPER 63); DNA binding / protein heterodimerization/ transcription factor	5	10797118	10797198	1	I	0.541397	2	14	0.618566	2	11	0.154397	20	B	10	0	0	N
AT1G43890	protein_coding	ATRAB18 (Arabidopsis Rab GTPase homolog C1); GTP binding	1	16650966	16651082	2	I	0.541112	23	21	0.537758	1	3	0.696281	21	S	0	0	0	N
AT2G39910	protein_coding	binding	2	16667760	16667850	2	I	0.540954	18	9	0.429816	8	9	0.389981	19	B	8	0	0	N
AT3G56820	protein_coding		3	21054869	21055075	5	I	0.540874	11	16	0.234208	11	9	0.249756	16	B	3	1	1	N
AT1G67400	protein_coding		1	25252349	25252425	2	I	0.540773	8	22	0.660012	8	3	0.516045	22	B	3	0	0	N
AT5G08750	protein_coding	zinc finger (C3HC4-type RING finger) family protein	5	2852945	2853076	3	I	0.540287	16	3	0.471606	8	3	0.0329665	16	B	1	1	1	N
AT5G03500	protein_coding	transcription coactivator	5	877686	878114	11	I	0.540232	23	10	0.83111	2	10	0.354664	17	T	1	0	0	N
AT1G14685	protein_coding	BPC2 (BASIC PENTACYSTEINE 2)	1	5042554	5043071	14	I	0.540045	20	15	0.756404	8	4	0.849165	15	TS	14	0	0	N
AT2G11520	protein_coding	CRCK3 (calmodulin-binding receptor-like cytoplasmic kinase 3); kinase	2	4625877	4626132	5	I	0.539685	8	12	0.322507	8	4	0.221174	21	B	5	0	0	N
AT5G19430	protein_coding	zinc finger (C3HC4-type RING finger) family protein	5	6554076	6554509	11	I	0.539643	23	11	0.536797	8	11	0.0962102	15	B	4	0	0	N
AT5G05980	protein_coding	ATDFB (A. THALIANA DHFS-FPGS HOMOLOG B); tetrahydrofolylpolyglutamate synthase	5	1804206	1804294	2	I	0.539638	4	3	0.677251	4	3	0.296873	18	T	2	1	1	N
AT2G40095	protein_coding		2	16751689	16751873	4	I	0.539602	3	10	0.618342	3	10	0.305488	17	B	4	0	0	N
AT2G18970	protein_coding	unknown protein	2	8236488	8236595	2	I	0.539431	13	4	0.413363	11	4	0.317634	20	B	0	0	0	N
AT2G21940	protein_coding	shikimate kinase, putative	2	9359651	9359748	2	I	0.539387	24	2	0.590717	10	2	0.313746	23	B	5	1	1	N
AT3G22840	protein_coding	ELIP1 (EARLY LIGHT-INDUCABLE PROTEIN); chlorophyll binding	3	8084980	8085122	3	I	0.53893	20	17	0.0183575	1	6	0.857068	20	S	28	0	0	N
AT1G50260	protein_coding	NTMC2T5.1/NTMC2TYPE5.1	1	18623035	18623218	5	I	0.53877	15	3	0.0290997	4	3	0.737449	15	S	2	0	0	N
AT3G06870	protein_coding	proline-rich family protein	3	2168231	2168412	4	I	0.53868	17	5	0.070746	2	5	0.0418919	19	B	0	0	0	N
AT4G31390	protein_coding	ABC1 family protein	4	15234574	15234731	3	I	0.538643	22	3	0.589285	1	3	0.15965	19	B	0	0	0	N
AT5G66160	protein_coding	JR700 (Arabidopsis thaliana receptor homology region transmembrane domain ring H2 motif protein 1); peptidase/ protein binding / zinc ion binding	5	26462555	26462639	1	I	0.538609	24	4	0.371523	1	4	0.254164	21	B	11	0	0	N
AT2G41540	protein_coding	GPDHC1; NAD binding / glycerol-3-phosphate dehydrogenase (NAD+)	2	17333686	17333870	5	I	0.538461	20	3	0.921242	11	3	0.352109	17	T	3	1	1	N
AT1G56610	protein_coding	syntaxin-related family protein	1	21215643	21216032	10	I	0.538101	8	12	0.985367	8	4	0.906624	20	TS	2	0	0	N
AT1G73170	protein_coding	ATP binding / ATP-dependent peptidase/ nucleoside-triphosphatase/ nucleotide binding / serine-type endopeptidase	1	27517389	27517471	2	I	0.538037	15	16	0.442017	4	5	0.544227	15	B	2	0	0	N
AT5G13710	protein_coding	SMT1 (STEROL METHYLTRANSFERASE 1)	5	4426896	4426977	2	I	0.537903	1	24	0.796972	1	8	0.242685	24	T	16	0	0	N
AT4G39330	protein_coding	mannitol dehydrogenase, putative	4	18292586	18292699	2	I	0.537504	20	18	0.103132	4	6	0.108189	20	B	0	1	0	N
AT1G26760	protein_coding	binding	1	9249931	9250325	10	I	0.537262	23	1	0.942542	3	1	0.276963	16	T	0	0	0	N
AT5G51680	protein_coding	hydroxyproline-rich glycoprotein family protein	5	21015742	21015873	4	I	0.536839	21	9	0.438693	4	9	0.228905	23	B	1	0	0	N
AT5G08370	protein_coding	ATAGAL2 (ARABIDOPSIS THALIANA ALPHA-GALACTOSIDASE 2); alpha-galactosidase	5	2693362	2693438	2	I	0.536703	2	23	0.09146	2	5	0.0627958	23	B	1	1	0	N
AT3G06950	protein_coding	tRNA pseudouridine synthase family protein	3	2192951	2193048	2	I	0.535295	20	22	0.0870884	11	3	0.0977755	22	B	10	0	0	N
AT1G17590	protein_coding	CCAAT-binding transcription factor (CBF-B/NF-YA) family protein	1	6052046	6052395	9	I	0.534916	22	10	0.959386	5	10	0.360212	23	T	2	1	0	N
AT3G26890	protein_coding		3	9912182	9912650	11	I	0.534813	23	8	0.983692	2	8	0.73256	24	TS	1	0	0	N
AT4G29890	protein_coding	choline monooxygenase, putative (CMO-like)	4	14610152	14610261	3	I	0.534689	8	24	0.0203099	8	3	0.285448	24	B	3	0	0	N
AT3G24460	protein_coding	TMS membrane family protein / tumour differentially expressed (TDE) family protein	3	8886882	8888376	36	I	0.534585	17	22	0.993214	1	11	0.973586	21	TS	2	0	0	N
AT5G59950	protein_coding	RNA and export factor-binding protein, putative	5	24157627	24157827	5	I	0.534239	23	6	0.428788	4	6	0.24278	20	B	0	1	0	N
AT3G45100	protein_coding	SETH2; transferase, transferring glycosyl groups	3	16517852	16518013	3	I	0.534078	16	4	0.264811	7	4	0.062241	16	B	6	0	0	N
AT2G40820	protein_coding	3'-5'-exoribonuclease/ RNA binding	2	17043239	17044012	21	I	0.5333	9	4	0.952873	9	4	0.0599443	16	T	0	0	0	N
AT3G22235	protein_coding	unknown protein	3	7854749	7855339	3	I	0.532569	3	23	0.86317	3	2	0.289472	18	T	24	0	0	N
AT1G77590	protein_coding	LACS9 (LONG CHAIN ACYL-COA SYNTHETASE 9); long-chain-fatty-acid-CoA ligase	1	29156120	29156222	2	I	0.532232	2	22	0.688825	2	9	0.842064	23	TS	1	0	0	N
AT4G15000	protein_coding	60S ribosomal protein L27 (RPL27C)	4	8572263	8572357	2	I	0.532028	6	23	0.110384	6	3	0.101089	23	B	0	1	0	N
AT4G32850	protein_coding	nPAP (NUCLEAR POLY(A) POLYMERASE); nucleotidyltransferase/ protein binding	4	15854217	15854321	2	I	0.531834	10	24	0.0457745	10	4	0.0747183	20	B	1	1	1	N
AT1G79830	protein_coding	GC5 (GOLGIN CANDIDATE 5)	1	30033513	30033799	7	I	0.530966	22	11	0.931857	2	11	0.330352	21	T	4	0	0	N
AT5G06530	protein_coding	ABC transporter family protein	5	1992923	1994202	33	I	0.530308	23	11	0.836892	2	11	0.95	23	TS	6	0	0	N
AT2G07981	protein_coding		2	3615557	3615664	1	I	0.530223	12	22	0.657523	2	6	0.383025	21	B	0	0	0	N
AT4G08470	protein_coding	MAPKKK10 (Mitogen-activated protein kinase kinase kinase 10); kinase	4	5386461	5386567	2	I	0.529366	3	11	0.158559	3	11	0.0591221	23	B	4	0	0	N
AT3G18850	protein_coding	LPAT5; acyltransferase	3	6500720	6500787	2	I	0.529102	23	4	0.129819	6	4	0.0157967	19	B	1	1	1	N
AT1G21750	protein_coding	ATPDIL1-1 (PDI-LIKE 1-1); protein disulfide isomerase	1	7648402	7648623	5	I	0.528817	3	16	0.00311667	3	9	0.00392952	16	B	0	1	0	N
AT3G48360	protein_coding	BT2 (BTB AND TAZ DOMAIN PROTEIN 2); protein binding / transcription factor/ transcription regulator	3	17920298	17920568	6	I	0.528233	3	23	0.84519	3	4	0.264293	15	T	4	0	0	N
AT3G02460	protein_coding	plant adhesion molecule, putative	3	507625	507696	1	I	0.527313	21	17	0.683942	1	8	0.462944	17	T	0	0	0	N
AT1G01710	protein_coding	acyl-CoA thioesterase family protein	1	263772	263856	2	I	0.526993	8	15	0.154016	8	3	0.376848	17	B	8	0	0	N
AT3G26510	protein_coding	octicosapeptide/Phox/Bem1p (PB1) domain-containing protein	3	9712576	9712635	1	I	0.526607	24	6	0.835056	2	6	0.665123	23	T	2	1	1	N
AT1G30910	protein_coding	molybdenum cofactor sulfurase family protein	1	11002055	11002118	1	I	0.525402	24	2	0.270415	6	2	0.182025	23	B	5	0	0	N
AT2G08986	protein_coding		2	3629990	3630097	1	I	0.525152	23	8	0.0562994	3	8	0.0500637	23	B	0	0	0	N
AT1G54100	protein_coding	ALDH7B4 (ALDEHYDE DEHYDROGENASE 7B4); 3-chloroallyl aldehyde dehydrogenase	1	20202524	20202628	3	I	0.524973	20	5	0.919349	9	5	0.0270613	20	T	12	1	1	N
AT5G66250	protein_coding	kinectin-related	5	26485939	26486274	8	I	0.524493	1	23	0.00946983	1	2	0.0164627	20	B	9	1	0	N
AT3G11030	protein_coding	steroid hormone receptor/ transcription factor	3	3458735	3458823	2	I	0.524243	23	18	0.251447	2	10	0.221691	19	B	2	0	0	N
AT1G80940	protein_coding		1	30416574	30416640	1	I	0.524176	22	3	0.109987	6	3	0.0445857	22	B	14	1	0	N
AT3G01360	protein_coding		3	137568	137775	5	I	0.523857	20	2	0.0743309	3	2	0.0233241	20	B	2	0	0	N
AT1G36070	protein_coding	WD-40 repeat family protein	1	13469912	13471124	33	I	0.523657	21	24	0.978988	4	7	0.994323	23	TS	2	0	0	N
AT3G01410	protein_coding	RNase H domain-containing protein	3	155452	155538	2	I	0.523639	7	4	0.0695462	7	4	0.035707	23	B	1	1	1	N
AT5G12330	protein_coding	LRP1 (LATERAL ROOT PRIMORDIUM 1)	5	3989332	3989689	8	I	0.52336	21	3	0.419932	9	3	0.0278591	21	B	0	0	0	N
AT3G27340	protein_coding		3	10123657	10123799	3	I	0.521641	1	23	0.66754	1	3	0.657339	23	B	0	0	0	N
AT2G25840	protein_coding	OVA4 (OVULE ABORTION 4); ATP binding / aminoacyl-tRNA ligase	2	11029704	11029820	3	I	0.521145	3	9	0.529605	3	9	0.157427	16	B	1	0	0	N
AT5G16610	protein_coding		5	5445596	5445665	1	I	0.519595	23	7	0.545531	1	7	0.391607	16	B	3	0	0	N
AT5G35320	protein_coding		5	13539232	13539320	2	I	0.518932	15	7	0.27645	3	7	0.216877	24	B	9	0	0	N
AT4G32850	protein_coding	nPAP (NUCLEAR POLY(A) POLYMERASE); nucleotidyltransferase/ protein binding	4	15853759	15854168	11	I	0.518853	1	24	0.936052	1	8	0.518857	16	T	22	1	1	N
AT2G30860	protein_coding	ATGSTF9 (Arabidopsis thaliana Glutathione S-transferase (class phi) 9); glutathione transferase	2	13146354	13146445	2	I	0.51861	15	2	0.24998	3	2	0.0588141	18	B	184	0	0	N
AT1G28600	protein_coding	lipase, putative	1	10052453	10052805	9	I	0.518149	21	19	0.0744422	5	1	0.837794	21	S	7	0	0	N
AT4G38160	protein_coding	PDE191 (PIGMENT DEFECTIVE 191)	4	17903391	17903670	7	I	0.517416	24	15	0.338247	6	10	0.240965	22	B	0	0	0	N
AT4G04620	protein_coding	ATG8B (AUTOPHAGY 8B); microtubule binding	4	2329942	2330056	2	I	0.517005	4	18	0.406705	4	3	0.318801	18	B	5	0	0	N
AT5G09270	protein_coding		5	2880021	2880476	9	I	0.516868	16	4	0.789351	10	4	0.380076	16	T	6	0	0	N
AT5G56190	protein_coding	WD-40 repeat family protein	5	22759803	22759910	2	I	0.516453	23	9	0.38122	2	9	0.171136	23	B	4	1	1	N
AT2G41480	protein_coding	peroxidase	2	17305176	17305275	2	I	0.515255	1	17	0.772487	1	11	0.684802	17	T	2	0	0	N
AT2G13360	protein_coding	AGT (ALANINE:GLYOXYLATE AMINOTRANSFERASE)	2	5548013	5548315	8	I	0.514343	12	8	0.972344	4	8	0.955144	16	TS	15	0	0	N
AT4G21900	protein_coding	transporter	4	11615834	11617318	38	I	0.514145	18	23	0.00603134	10	5	0.0352129	23	B	0	0	0	N
AT5G55630	protein_coding	KCO1 (TWO PORE K CHANNEL); calcium-activated potassium channel/ outward rectifier potassium channel	5	22548664	22548912	6	I	0.514069	17	7	0.626397	2	7	0.337127	18	B	3	1	0	N
AT5G14550	protein_coding		5	4691363	4691465	2	I	0.513342	4	5	0.955822	4	5	0.502137	23	T	6	0	0	N
AT2G24630	protein_coding	ATCSLC08 (Cellulose synthase-like C8); transferase, transferring glycosyl groups	2	10481344	10481475	3	I	0.513286	2	19	0.39503	2	8	0.353305	16	B	1	0	0	N
AT3G63500	protein_coding		3	23460206	23460727	14	I	0.512932	23	3	0.0130505	4	3	0.00320462	23	B	0	1	0	N
AT4G08870	protein_coding	arginase, putative	4	5646912	5647430	10	I	0.512794	17	11	0.614991	3	11	0.226109	24	B	14	0	0	N
AT3G53500	protein_coding	RSZ32; nucleic acid binding	3	19847109	19847377	7	I	0.512784	24	5	0.793339	4	5	0.215805	16	T	7	0	0	N
AT2G04380	protein_coding	unknown protein	2	1525741	1526124	8	I	0.512557	4	17	0.00430578	4	8	0.00228267	17	B	0	0	0	N
AT2G39470	protein_coding	PPL2 (PSBP-LIKE PROTEIN 2); calcium ion binding	2	16483474	16483554	1	I	0.511707	15	3	0.401408	8	3	0.186746	22	B	25	0	0	N
AT4G01690	protein_coding	PPOX (PROTOPORPHYRINOGEN OXIDASE); protoporphyrinogen oxidase	4	732035	732126	2	I	0.510501	8	18	0.0114607	8	5	0.0202894	18	B	0	1	0	N
AT3G03020	protein_coding	unknown protein	3	681300	681575	5	I	0.510008	12	1	0.0714852	9	1	0.0319483	22	B	6	0	0	N
AT1G73600	protein_coding	phosphoethanolamine N-methyltransferase	1	27674301	27674390	2	I	0.507733	23	8	0.722104	2	8	0.72321	24	TS	0	0	0	N
AT3G46660	protein_coding	UDP-glucoronosyl/UDP-glucosyl transferase family protein	3	17201272	17201350	1	I	0.507614	23	10	0.586437	4	10	0.506957	20	B	10	0	0	N
AT5G58800	protein_coding	quinone reductase family protein	5	23763927	23764094	3	I	0.506919	24	18	0.433196	11	8	0.581898	18	B	9	0	0	N
AT5G58980	protein_coding	ceramidase family protein	5	23830785	23830868	1	I	0.506797	15	6	0.541036	2	6	0.390866	24	B	0	0	0	N
AT4G34030	protein_coding	MCCB (3-METHYLCROTONYL-COA CARBOXYLASE); biotin carboxylase	4	16302347	16302443	2	I	0.505651	16	3	0.317554	6	3	0.0223163	16	B	4	0	0	N
AT4G25100	protein_coding	FSD1 (FE SUPEROXIDE DISMUTASE 1); iron superoxide dismutase	4	12886527	12886675	3	I	0.505451	14	1	0.664022	5	1	0.717435	24	S	2	1	1	N
AT4G13940	protein_coding	HOG1 (HOMOLOGY-DEPENDENT GENE SILENCING 1); adenosylhomocysteinase	4	8055175	8055291	2	I	0.505094	2	7	0.0400776	2	7	0.0302319	18	B	0	1	0	N
AT1G47570	protein_coding	zinc finger (C3HC4-type RING finger) family protein	1	17482786	17482934	3	I	0.50441	7	13	0.396561	7	11	0.734676	19	S	0	0	0	N
AT1G69840	protein_coding	band 7 family protein	1	26298823	26299251	10	I	0.50414	23	11	0.162798	9	11	0.753293	24	S	10	0	0	N
AT5G42420	protein_coding	transporter-related	5	16986458	16986855	10	I	0.503855	8	4	0.125115	8	4	0.0532708	21	B	3	0	0	N
AT1G08630	protein_coding	THA1 (THREONINE ALDOLASE 1); aldehyde-lyase/ threonine aldolase	1	2744495	2744615	3	I	0.503802	20	15	0.891926	10	6	0.83071	20	TS	1	0	0	N
AT1G04945	protein_coding		1	1401156	1401301	3	I	0.503003	8	13	0.845671	8	4	0.886874	20	TS	2	0	0	N
AT2G32640	protein_coding		2	13856998	13857077	1	I	0.502326	6	8	0.772908	6	8	0.443506	21	T	1	0	0	N
AT5G54080	protein_coding	HGO (HOMOGENTISATE 1,2-DIOXYGENASE); homogentisate 1,2-dioxygenase	5	21963338	21963412	2	I	0.502185	6	12	0.290963	6	7	0.830761	22	S	21	0	0	N
AT2G41190	protein_coding	amino acid transporter family protein	2	17174735	17174845	3	I	0.5021	16	12	0.231934	9	8	0.852271	16	S	21	0	0	N
AT3G07270	protein_coding	GTP cyclohydrolase I	3	2314025	2315469	34	I	0.501984	23	13	0.954683	2	5	0.995065	23	TS	0	0	0	N
AT2G41190	protein_coding	amino acid transporter family protein	2	17176144	17176243	2	I	0.501951	24	12	0.165255	7	11	0.888804	24	S	5	0	0	N
AT5G26940	protein_coding	exonuclease family protein	5	9480704	9481355	17	I	0.500978	8	12	0.913553	8	2	0.897011	20	TS	14	0	0	N
AT3G58040	protein_coding	seven in absentia (SINA) family protein	3	21499674	21500497	22	I	0.500476	6	21	0.946624	6	1	0.465167	16	T	7	0	0	N
AT3G27340	protein_coding		3	10123657	10123768	2	I	0.500086	1	3	0.789986	1	3	0.602303	19	T	0	0	0	N
AT2G47720	protein_coding		2	19565578	19565678	2	I	0.499781	17	10	0.746269	4	10	0.230936	21	T	105	0	0	N
AT4G25520	protein_coding	SLK1 (SEUSS-LIKE 1); transcription regulator	4	13035913	13036118	5	I	0.498999	21	11	0.770882	3	11	0.560642	22	T	0	0	0	N
AT1G07280	protein_coding	binding	1	2238181	2238393	5	I	0.497518	19	7	0.234889	10	7	0.0777747	19	B	0	0	0	N
AT1G51090	protein_coding	heavy-metal-associated domain-containing protein	1	18936873	18936993	3	I	0.497331	17	9	0.713719	8	9	0.606139	18	T	6	0	0	N
AT2G01680	protein_coding	ankyrin repeat family protein	2	306919	307054	3	I	0.496888	8	21	0.773324	8	4	0.771205	23	TS	4	0	0	N
AT3G60070	protein_coding	lactose permease-related	3	22194733	22194839	2	I	0.496356	1	6	0.51111	1	6	0.342931	19	B	4	0	0	N
AT1G31070	protein_coding	UDP-N-acetylglucosamine pyrophosphorylase-related	1	11087566	11087649	2	I	0.495982	2	10	0.156747	2	10	0.114206	21	B	10	0	0	N
AT1G79090	protein_coding		1	29754260	29754348	2	I	0.494791	14	11	0.372838	1	11	0.0606129	23	B	9	1	0	N
AT2G27810	protein_coding	xanthine/uracil permease family protein	2	11862631	11862843	5	I	0.493783	1	11	0.0865807	1	11	0.0259027	15	B	0	0	0	N
AT5G43900	protein_coding	MYA2 (ARABIDOPSIS MYOSIN)	5	17680102	17680253	4	I	0.493481	21	16	0.136166	3	8	0.0893956	16	B	1	0	0	N
AT3G55980	protein_coding	zinc finger (CCCH-type) family protein	3	20787433	20787826	9	I	0.493166	21	14	0.722672	4	2	0.857116	21	TS	10	0	0	N
AT1G02220	protein_coding	ANAC003 (Arabidopsis NAC domain containing protein 3); transcription factor	1	429777	429849	1	I	0.492521	24	3	0.704732	1	3	0.0885441	24	T	0	0	0	N
AT4G31890	protein_coding	armadillo/beta-catenin repeat family protein	4	15426719	15427289	15	I	0.492027	1	23	0.94462	1	11	0.818507	22	TS	0	0	0	N
AT2G07981	protein_coding		2	3616981	3617088	1	I	0.491581	13	8	0.0625455	6	8	0.0268261	21	B	0	0	0	N
AT3G16950	protein_coding	LPD1 (LIPOAMIDE DEHYDROGENASE 1)	3	5786697	5786789	2	I	0.491377	12	4	0.217723	11	4	0.220375	15	B	8	1	1	N
AT4G22530	protein_coding	embryo-abundant protein-related	4	11859894	11859989	2	I	0.491289	2	19	0.675488	2	3	0.450146	19	T	4	0	0	N
AT1G35515	protein_coding	HOS10 (HIGH RESPONSE TO OSMOTIC STRESS 10); DNA binding	1	13078909	13079282	10	I	0.491196	18	2	0.00423908	7	2	0.00126049	18	B	23	0	0	N
AT5G03190	protein_coding	CPuORF47 (Conserved peptide upstream open reading frame 47)	5	758661	758841	4	I	0.491065	15	1	0.555235	4	1	0.149307	23	B	3	1	0	N
AT4G34050	protein_coding	caffeoyl-CoA 3-O-methyltransferase, putative	4	16310941	16311440	13	I	0.490842	11	6	0.608372	11	6	0.401625	19	B	0	0	0	N
AT2G32850	protein_coding	protein kinase family protein	2	13942719	13942777	1	I	0.490315	16	10	0.0892139	5	10	0.0265496	21	B	3	1	0	N
AT3G04640	protein_coding	glycine-rich protein	3	1261196	1261314	3	I	0.490269	17	15	0.127579	4	9	0.118794	22	B	1	1	1	N
AT4G11830	protein_coding	PLDGAMMA2; phospholipase D	4	7119476	7119570	2	I	0.490091	15	10	0.709492	2	10	0.368135	15	T	0	1	0	N
AT1G23820	protein_coding	SPDS1 (SPERMIDINE SYNTHASE 1)	1	8420569	8420660	2	I	0.490017	17	11	0.20973	2	11	0.154815	16	B	54	0	0	N
AT1G69530	protein_coding	ATEXPA1 (ARABIDOPSIS THALIANA EXPANSIN A1)	1	26146699	26146771	1	I	0.48954	16	11	0.301667	5	11	0.150211	20	B	1	1	1	N
AT2G18690	protein_coding		2	8104838	8104942	2	I	0.488126	17	11	0.710409	4	11	0.50971	24	T	1	1	0	N
AT5G11520	protein_coding	ASP3 (ASPARTATE AMINOTRANSFERASE 3)	5	3686912	3686998	2	I	0.487782	15	5	0.145312	3	5	0.118726	21	B	26	0	0	N
AT5G19020	protein_coding	pentatricopeptide (PPR) repeat-containing protein	5	6354774	6356172	38	I	0.487762	17	9	0.00459376	3	9	0.0022401	17	B	0	0	0	N
AT3G03020	protein_coding	unknown protein	3	681300	681655	8	I	0.48763	8	11	0.103698	8	11	0.0357842	22	B	1	0	0	N
AT4G30690	protein_coding	translation initiation factor 3 (IF-3) family protein	4	14961714	14961816	1	I	0.487513	12	22	0.0177722	3	5	0.0393298	22	B	4	0	0	N
AT5G19450	protein_coding	CDPK19 (CALCIUM-DEPENDENT PROTEIN KINASE 19); calmodulin-dependent protein kinase/ kinase	5	6560145	6560413	6	I	0.487128	16	8	0.804508	1	8	0.667968	19	T	1	0	0	N
AT3G59080	protein_coding	aspartyl protease family protein	3	21848415	21848521	3	I	0.486344	22	8	0.608161	2	8	0.198964	20	B	0	1	0	N
AT4G30310	protein_coding	ribitol kinase, putative	4	14833604	14833701	2	I	0.486084	12	24	0.0664859	4	9	0.113413	24	B	0	0	0	N
AT3G30390	protein_coding	amino acid transporter family protein	3	11981322	11981835	12	I	0.485885	13	7	0.994226	1	7	0.0409905	19	T	18	0	0	N
AT5G54600	protein_coding	50S ribosomal protein L24, chloroplast  (CL24)	5	22201255	22201310	1	I	0.485559	8	3	0.126262	8	3	0.013342	15	B	0	1	0	N
AT1G14570	protein_coding	UBX domain-containing protein	1	4983635	4983729	1	I	0.485548	16	1	0.624889	6	1	0.217557	19	B	34	1	1	N
AT2G02570	protein_coding	nucleic acid binding	2	698191	698323	3	I	0.485539	1	23	0.0323033	1	6	0.187322	23	B	5	0	0	N
AT4G35940	protein_coding		4	17021760	17022205	11	I	0.485247	10	18	0.873849	10	3	0.744428	18	TS	0	0	0	N
AT3G48540	protein_coding	cytidine/deoxycytidylate deaminase family protein	3	18000858	18000957	2	I	0.485192	2	18	0.775076	2	11	0.0830851	21	T	0	0	0	N
AT3G26445	protein_coding	glycosyl transferase family 17 protein	3	9681681	9681949	7	I	0.484631	3	5	0.917469	3	5	0.698249	24	TS	0	0	0	N
AT2G41100	protein_coding	TCH3 (TOUCH 3)	2	17145542	17145907	6	I	0.484464	4	19	0.0579681	4	6	0.0443234	18	B	1	0	0	N
AT2G08986	protein_coding		2	3629812	3629919	1	I	0.484444	3	11	0.301535	3	11	0.0690827	18	B	0	0	0	N
AT1G78660	protein_coding	ATGGH1; gamma-glutamyl hydrolase	1	29590850	29590958	2	I	0.484301	16	23	0.04752	1	7	0.168774	23	B	19	1	1	N
AT1G14685	protein_coding	BPC2 (BASIC PENTACYSTEINE 2)	1	5042852	5043071	6	I	0.484123	8	14	0.232325	8	3	0.586595	24	B	2	1	0	N
AT1G15960	protein_coding	NRAMP6 (NRAMP metal ion transporter 6); metal ion transmembrane transporter	1	5484515	5484599	2	I	0.482472	16	7	0.5524	6	7	0.33632	16	B	4	0	0	N
AT3G56130	protein_coding	biotin/lipoyl attachment domain-containing protein	3	20838939	20839116	4	I	0.482273	12	7	0.938745	4	7	0.785492	19	TS	0	0	0	N
AT5G20540	protein_coding	ATBRXL4/BRX-LIKE4 (BREVIS RADIX-LIKE 4)	5	6948045	6948134	2	I	0.482215	23	7	0.0386531	6	7	0.0184538	16	B	4	0	0	N
AT5G22030	protein_coding	ubiquitin-specific protease 8, putative (UBP8)	5	7290060	7290126	1	I	0.482112	15	10	0.0577404	1	10	0.0358937	21	B	0	1	0	N
AT1G76690	protein_coding	OPR2 (12-oxophytodienoate reductase 2); 12-oxophytodienoate reductase	1	28783954	28784031	1	I	0.482011	15	19	0.343692	8	1	0.702402	15	S	5	0	0	N
AT5G24810	protein_coding	ABC1 family protein	5	8521555	8521647	2	I	0.481996	21	10	0.544626	4	10	0.141966	16	B	3	0	1	N
AT3G20810	protein_coding	transcription factor jumonji (jmjC) domain-containing protein	3	7278085	7278181	2	I	0.481493	11	22	0.0051157	11	1	0.0026985	24	B	0	1	0	N
AT3G46210	protein_coding	3' exoribonuclease family domain 1-containing protein	3	16989485	16989848	9	I	0.480675	16	3	0.769757	1	3	0.30936	20	T	1	0	0	N
AT3G12570	protein_coding	FYD	3	3989275	3989392	3	I	0.480564	21	24	0.140182	2	5	0.280471	24	B	3	1	0	N
AT5G42520	protein_coding	ATBPC6/BBR/BPC6/BPC6 (BASIC PENTACYSTEINE 6); DNA binding / transcription factor	5	17018573	17018734	4	I	0.479686	4	24	0.926037	4	11	0.072981	23	T	4	0	0	N
AT4G38470	protein_coding	protein kinase family protein	4	18002791	18002929	3	I	0.479383	1	19	0.643922	1	8	0.0075992	16	B	5	0	0	N
AT1G01910	protein_coding	anion-transporting ATPase, putative	1	313419	313565	3	I	0.47907	5	22	0.00435444	5	4	0.0253145	23	B	3	1	0	N
AT2G04380	protein_coding	unknown protein	2	1526383	1526425	1	I	0.478946	14	3	0.0060992	9	3	0.00514331	20	B	0	0	0	N
AT1G01020	protein_coding	ARV1	1	7836	7940	2	I	0.478704	17	15	0.101015	7	8	0.151155	15	B	2	0	0	N
AT1G02850	protein_coding	glycosyl hydrolase family 1 protein	1	631860	632008	3	I	0.478276	23	3	0.70129	4	3	0.196403	18	T	5	0	1	N
AT3G23080	protein_coding		3	8209116	8209299	4	I	0.478275	21	18	0.294307	3	8	0.299325	18	B	1	0	0	N
AT5G54940	protein_coding	eukaryotic translation initiation factor SUI1, putative	5	22326038	22326581	14	I	0.478275	23	11	0.983936	4	11	0.09719	24	T	15	0	0	N
AT1G02100	protein_coding	leucine carboxyl methyltransferase family protein	1	390252	390351	2	I	0.478274	23	19	0.1096	9	3	0.131452	24	B	10	0	1	N
AT5G61820	protein_coding		5	24853453	24853850	10	I	0.478274	24	10	0.0874525	9	10	0.983299	24	S	14	0	0	N
AT5G26260	protein_coding	meprin and TRAF homology domain-containing protein / MATH domain-containing protein	5	9209189	9209341	3	I	0.478274	24	6	0.823188	1	6	0.734882	20	TS	2	0	0	N
AT4G25100	protein_coding	FSD1 (FE SUPEROXIDE DISMUTASE 1); iron superoxide dismutase	4	12884993	12885096	2	I	0.478273	24	9	0.255909	4	9	0.549495	24	B	106	0	0	N
AT3G30390	protein_coding	amino acid transporter family protein	3	11981517	11981835	7	I	0.478273	21	7	0.831719	1	7	0.197738	19	T	1	0	0	N
AT3G22840	protein_coding	ELIP1 (EARLY LIGHT-INDUCABLE PROTEIN); chlorophyll binding	3	8085223	8085307	1	I	0.478273	22	6	0.147398	1	6	0.640117	22	B	27	0	0	N
AT3G19720	protein_coding	ARC5 (ACCUMULATION AND REPLICATION OF CHLOROPLAST 5); GTP binding / GTPase	3	6851216	6851322	3	I	0.478272	5	24	0.00701753	5	11	0.010311	24	B	2	1	1	N
AT5G02160	protein_coding	unknown protein	5	426639	426880	6	I	0.478272	3	15	0.833483	3	6	0.00243417	24	T	0	0	0	N
AT3G13340	protein_coding	WD-40 repeat family protein	3	4332973	4333131	4	I	0.478271	4	18	0.00361477	4	7	0.0113626	18	B	5	0	0	N
AT2G45380	protein_coding		2	18708220	18708609	9	I	0.478271	12	10	0.930927	4	10	0.12615	18	T	7	1	1	N
AT3G49320	protein_coding		3	18299756	18299886	3	I	0.478271	22	5	0.394149	7	5	0.540018	19	B	2	0	0	N
AT5G48500	protein_coding		5	19670471	19670555	1	I	0.47827	8	10	0.243519	8	10	0.120439	23	B	17	0	0	N
AT5G59780	protein_coding	MYB59 (myb domain protein 59); DNA binding / transcription factor	5	24100345	24100454	2	I	0.47827	23	9	0.866967	4	9	0.372145	22	T	0	1	0	N
AT5G66675	protein_coding		5	26632500	26632579	1	I	0.47827	22	24	0.407323	5	6	0.274556	23	B	11	0	0	N
AT5G64000	protein_coding	SAL2; 3'(2'),5'-bisphosphate nucleotidase/ inositol or phosphatidylinositol phosphatase	5	25635091	25635191	2	I	0.478269	21	12	0.796979	3	7	0.422886	21	T	3	0	0	N
AT5G36290	protein_coding		5	14320084	14320182	2	I	0.478268	23	4	0.264258	1	4	0.155878	24	B	30	1	1	N
AT3G19590	protein_coding	WD-40 repeat family protein / mitotic checkpoint protein, putative	3	6805922	6806024	2	I	0.478268	9	15	0.563273	9	11	0.526321	19	B	26	0	0	N
AT3G48360	protein_coding	BT2 (BTB AND TAZ DOMAIN PROTEIN 2); protein binding / transcription factor/ transcription regulator	3	17919615	17919955	9	I	0.478267	3	19	0.975008	3	7	0.0219825	17	T	21	0	0	N
AT4G16660	protein_coding	heat shock protein 70, putative / HSP70, putative	4	9376858	9377200	9	I	0.478267	16	18	0.371444	2	9	0.540853	18	B	5	0	0	N
AT1G28100	protein_coding		1	9804015	9804117	2	I	0.478267	1	16	0.0138016	1	11	0.0126933	16	B	0	0	0	N
AT4G03420	protein_coding		4	1512306	1512382	1	I	0.478267	6	17	0.047019	6	10	0.0424919	17	B	7	0	0	N
AT4G27050	protein_coding	F-box family protein	4	13577796	13577910	3	I	0.478267	24	3	0.43278	2	3	0.102465	17	B	2	1	1	N
AT3G54620	protein_coding	ATBZIP25/BZO2H4 (ARABIDOPSIS THALIANA BASIC LEUCINE ZIPPER 25); protein heterodimerization/ transcription factor	3	20230230	20230694	12	I	0.478267	23	11	0.81704	1	11	0.340425	24	T	15	0	0	N
AT1G05890	protein_coding	zinc finger protein-related	1	1779787	1780172	11	I	0.478267	17	1	0.26837	6	1	0.123544	23	B	7	0	0	N
AT1G21570	protein_coding	zinc finger (CCCH-type) family protein	1	7558201	7558462	7	I	0.478266	23	11	0.961221	1	11	0.178792	16	T	0	0	0	N
AT2G30340	protein_coding	LBD13 (LOB DOMAIN-CONTAINING PROTEIN 13)	2	12939514	12939602	2	I	0.478266	23	4	0.43469	1	4	0.367614	23	B	10	0	0	N
AT4G16990	protein_coding	disease resistance protein (TIR-NBS class), putative	4	9562369	9562693	8	I	0.478266	21	5	0.14883	4	5	0.83598	17	S	10	0	1	N
AT3G26510	protein_coding	octicosapeptide/Phox/Bem1p (PB1) domain-containing protein	3	9712576	9712945	9	I	0.478265	4	19	0.956938	4	6	0.83172	21	TS	2	0	0	N
AT3G14740	protein_coding	PHD finger family protein	3	4952246	4952334	2	I	0.478265	1	17	0.678038	1	4	0.592509	22	T	1	0	0	N
AT2G45270	protein_coding	glycoprotease M22 family protein	2	18673958	18674050	2	I	0.478264	6	24	0.270863	6	4	0.156912	19	B	9	0	0	N
AT1G80930	protein_coding	MIF4G domain-containing protein / MA3 domain-containing protein	1	30412207	30412316	2	I	0.478264	15	9	0.514612	2	9	0.471793	20	B	3	0	0	N
AT5G41080	protein_coding	glycerophosphoryl diester phosphodiesterase family protein	5	16459425	16459645	5	I	0.478264	21	9	0.865206	1	9	0.687838	22	T	34	0	1	N
AT5G63790	protein_coding	ANAC102 (Arabidopsis NAC domain containing protein 102); transcription factor	5	25544864	25544949	2	I	0.478263	21	2	0.588341	6	2	0.469402	21	B	22	0	0	N
AT2G01450	protein_coding	ATMPK17 (Arabidopsis thaliana MAP kinase 17); MAP kinase	2	200792	200945	3	I	0.478263	21	8	0.263438	1	8	0.0949168	20	B	6	0	1	N
AT1G70830	protein_coding	MLP28 (MLP-LIKE PROTEIN 28)	1	26713946	26714433	10	I	0.478263	1	22	0.135979	1	3	0.106781	22	B	1	0	0	N
AT3G48660	protein_coding		3	18040850	18041053	4	I	0.478261	14	4	0.765204	1	4	0.602347	24	T	0	0	0	N
AT4G32560	protein_coding	paramyosin-related	4	15716065	15716458	10	I	0.47826	12	24	0.0077572	3	11	0.0605932	24	B	1	0	0	N
AT4G27520	protein_coding	plastocyanin-like domain-containing protein	4	13751537	13751637	2	I	0.47826	24	10	0.85631	8	10	0.138431	24	T	22	0	0	N
AT3G45050	protein_coding		3	16488152	16488284	3	I	0.478259	20	9	0.78571	3	9	0.128241	23	T	0	1	0	N
AT2G05440	protein_coding	glycine-rich protein	2	1993806	1993873	2	I	0.478259	2	8	0.707784	2	8	0.0731231	24	T	1	1	1	N
AT3G43590	protein_coding	zinc knuckle (CCHC-type) family protein	3	15522244	15522380	3	I	0.478258	14	15	0.149326	9	8	0.222662	20	B	5	0	0	N
AT1G16830	protein_coding	pentatricopeptide (PPR) repeat-containing protein	1	5760149	5760764	15	I	0.478258	9	19	0.00326798	9	2	0.00303225	24	B	0	0	0	N
AT4G07410	protein_coding	transducin family protein / WD-40 repeat family protein	4	4203077	4203272	5	I	0.478257	22	10	0.539825	2	10	0.778866	23	S	2	0	0	N
AT2G47060	protein_coding	serine/threonine protein kinase, putative	2	19341299	19341394	2	I	0.478257	21	6	0.663495	5	6	0.378959	20	B	14	0	1	N
AT1G18360	protein_coding	hydrolase, alpha/beta fold family protein	1	6318190	6318807	16	I	0.478257	15	10	0.936334	2	10	0.308709	21	T	3	0	0	N
AT2G43410	protein_coding	FPA; RNA binding	2	18035397	18035524	3	I	0.478257	14	9	0.330992	4	9	0.0934829	23	B	0	1	0	N
AT1G10390	protein_coding	nucleoporin family protein	1	3412610	3412707	2	I	0.478256	4	9	0.713368	4	9	0.341233	20	T	2	1	1	N
AT5G25770	protein_coding		5	8969991	8970096	3	I	0.478256	9	5	0.833004	9	5	0.626603	16	T	9	0	0	N
AT1G14710	protein_coding	hydroxyproline-rich glycoprotein family protein	1	5064807	5064965	3	I	0.478255	23	9	0.763707	5	9	0.511236	18	T	8	1	0	N
AT3G04940	protein_coding	ATCYSD1 (Arabidopsis thaliana cysteine synthase D1); cysteine synthase	3	1365948	1366063	2	I	0.478255	19	1	0.310531	8	1	0.184125	20	B	23	0	0	N
AT3G55050	protein_coding	serine/threonine protein phosphatase 2C (PP2C6)	3	20413445	20413550	2	I	0.478254	14	18	0.428018	2	9	0.66146	18	B	0	1	0	N
AT1G47310	protein_coding		1	17345649	17345717	1	I	0.478254	6	12	0.196536	6	1	0.254844	16	B	5	0	0	N
AT1G70530	protein_coding	protein kinase family protein	1	26593838	26593979	3	I	0.478252	18	11	0.846362	3	11	0.27104	18	T	2	0	0	N
AT3G59390	protein_coding		3	21959151	21959318	4	I	0.478252	10	23	0.0119116	10	4	0.0406233	23	B	1	0	0	N
AT4G19420	protein_coding	pectinacetylesterase family protein	4	10589385	10589520	3	I	0.478252	21	7	0.675438	4	7	0.538475	21	T	8	0	0	N
AT1G66940	protein_coding	protein kinase-related	1	24977266	24977391	2	I	0.478251	7	17	0.69908	7	1	0.525297	20	T	6	1	1	N
AT5G45040	protein_coding	cytochrome c6 (ATC6)	5	18193085	18193212	3	I	0.478251	7	13	0.637492	7	11	0.50454	21	B	30	0	0	N
AT5G67380	protein_coding	CKA1 (CASEIN KINASE ALPHA 1); kinase	5	26899815	26899983	4	I	0.478251	24	21	0.0246612	5	10	0.0343502	21	B	2	0	1	N
AT2G27970	protein_coding	CKS2 (CDK-SUBUNIT 2); cyclin-dependent protein kinase	2	11920226	11920336	2	I	0.478251	11	23	0.565216	11	10	0.644168	16	B	4	0	0	N
AT5G08500	protein_coding	transmembrane CLPTM1 family protein	5	2748482	2748661	3	I	0.478251	23	1	0.593078	4	1	0.235564	24	B	5	0	0	N
AT1G28960	protein_coding	ATNUDT15 (ARABIDOPSIS THALIANA NUDIX HYDROLASE HOMOLOG 15); hydrolase	1	10110009	10110146	3	I	0.47825	9	6	0.146366	9	6	0.100481	24	B	9	1	1	N
AT2G28940	protein_coding	protein kinase family protein	2	12435037	12435316	6	I	0.47825	21	16	0.918218	3	9	0.766373	16	TS	2	0	0	N
AT1G69340	protein_coding	appr-1-p processing enzyme family protein	1	26072785	26072863	1	I	0.47825	3	1	0.306461	3	1	0.257067	19	B	22	0	0	N
AT1G16010	protein_coding	magnesium transporter CorA-like family protein (MRS2-1)	1	5497432	5497519	1	I	0.47825	23	5	0.666166	1	5	0.711001	16	S	6	1	1	N
AT2G03240	protein_coding	EXS family protein / ERD1/XPR1/SYG1 family protein	2	975722	975814	2	I	0.47825	23	6	0.748425	2	6	0.113307	23	T	0	0	0	N
AT2G20610	protein_coding	SUR1 (SUPERROOT 1); transaminase	2	8885407	8885485	1	I	0.478249	1	9	0.892015	1	9	0.291904	16	T	15	1	0	N
AT2G23980	protein_coding	ATCNGC6 (CYCLIC NUCLEOTIDE GATED CHANNEL 6); calmodulin binding	2	10211112	10211466	9	I	0.478249	22	24	0.696782	4	8	0.893013	23	TS	6	0	0	N
AT5G19240	protein_coding		5	6470294	6470465	5	I	0.478247	8	23	0.980798	8	10	0.847709	23	TS	27	0	0	N
AT3G47560	protein_coding	esterase/lipase/thioesterase family protein	3	17537394	17537473	1	I	0.478247	2	13	0.821567	2	10	0.686632	23	T	9	1	1	N
AT1G25370	protein_coding		1	8897936	8898025	2	I	0.478247	23	2	0.600726	5	2	0.207366	20	B	1	0	0	N
AT1G53310	protein_coding	ATPPC1 (PHOSPHOENOLPYRUVATE CARBOXYLASE 1); phosphoenolpyruvate carboxylase	1	19891757	19891971	5	I	0.478247	22	6	0.725442	11	6	0.429806	15	T	6	0	0	N
AT5G08450	protein_coding		5	2732607	2732740	2	I	0.478246	1	10	0.649745	1	10	0.234686	17	B	3	0	0	N
AT3G52180	protein_coding	ATPTPKIS1/DSP4/SEX4 (STARCH-EXCESS 4); polysaccharide binding / protein tyrosine/serine/threonine phosphatase	3	19361325	19361589	6	I	0.478246	16	10	0.408697	7	10	0.429866	21	B	6	1	1	N
AT5G35200	protein_coding	epsin N-terminal homology (ENTH) domain-containing protein	5	13480053	13480147	2	I	0.477953	5	20	0.716094	5	2	0.65057	22	T	2	0	0	N
AT4G25740	protein_coding	40S ribosomal protein S10 (RPS10A)	4	13107791	13107955	3	I	0.477466	10	3	0.00385278	10	3	0.00121889	20	B	2	0	0	N
AT2G33620	protein_coding	DNA-binding family protein / AT-hook protein 1 (AHP1)	2	14241540	14241814	7	I	0.477344	20	23	0.0658984	6	9	0.22824	23	B	3	1	0	N
AT5G59880	protein_coding	ADF3 (ACTIN DEPOLYMERIZING FACTOR 3); actin binding	5	24138724	24138767	1	I	0.477115	8	12	0.0834175	8	5	0.0996519	23	B	0	1	0	N
AT3G51450	protein_coding	strictosidine synthase family protein	3	19103871	19103984	3	I	0.476887	6	13	0.0162709	6	1	0.0299671	21	B	21	0	0	N
AT5G05550	protein_coding	transcription factor	5	1639553	1639823	7	I	0.476799	14	16	0.0639592	3	7	0.137083	16	B	3	0	0	N
AT5G53050	protein_coding	hydrolase, alpha/beta fold family protein	5	21529193	21529572	10	I	0.476392	17	10	0.465058	4	10	0.119285	23	B	1	0	0	N
AT3G19900	protein_coding		3	6923202	6923459	6	I	0.476285	24	11	0.516234	9	11	0.379492	24	B	3	0	1	N
AT3G62080	protein_coding	SNF7 family protein	3	22998238	22998480	6	I	0.476121	22	11	0.720682	1	11	0.923202	22	TS	3	0	0	N
AT3G15520	protein_coding	peptidyl-prolyl cis-trans isomerase TLP38, chloroplast / thylakoid lumen PPIase of 38 kDa / cyclophilin / rotamase	3	5251487	5251675	4	I	0.475892	22	23	0.49625	2	9	0.795129	23	S	0	0	0	N
AT4G21650	protein_coding	subtilase family protein	4	11502697	11502781	2	I	0.47501	11	12	0.708019	11	8	0.15329	23	T	7	0	0	N
AT3G09200	protein_coding	60S acidic ribosomal protein P0 (RPP0B)	3	2824841	2824938	2	I	0.474946	2	19	0.0256941	2	9	0.0195017	16	B	0	1	0	N
AT3G15880	protein_coding	TPR4/WSIP2 (TOPLESS-RELATED 4); protein binding	3	5364470	5364800	8	I	0.474301	18	23	0.025783	4	6	0.022911	23	B	1	0	0	N
AT1G52220	protein_coding		1	19457764	19458045	7	I	0.473711	3	1	0.403773	3	1	0.291791	23	B	32	0	0	N
AT1G02100	protein_coding	leucine carboxyl methyltransferase family protein	1	406520	407534	27	I	0.47314	10	23	0.933018	10	2	0.0668917	20	T	0	0	0	N
AT1G54360	protein_coding	TAF6B1/TAF6B2/TAF6B3/TAF6B4 (TBP-ASSOCIATED FACTOR 6B1); RNA polymerase II transcription factor/ transcription initiation factor	1	20294544	20294610	1	I	0.472861	16	1	0.339603	6	1	0.0479189	23	B	13	1	1	N
AT4G32850	protein_coding	nPAP (NUCLEAR POLY(A) POLYMERASE); nucleotidyltransferase/ protein binding	4	15854217	15854330	2	I	0.472651	10	24	0.0388115	10	5	0.0787951	20	B	1	1	1	N
AT1G73930	protein_coding		1	27801342	27801523	4	I	0.471974	15	10	0.30559	2	10	0.0693276	20	B	2	1	0	N
AT5G49360	protein_coding	BXL1 (BETA-XYLOSIDASE 1); hydrolase, hydrolyzing O-glycosyl compounds	5	20030852	20030942	2	I	0.471886	21	10	0.162649	4	10	0.285873	21	B	8	0	0	N
AT5G09820	protein_coding	plastid-lipid associated protein PAP / fibrillin family protein	5	3056170	3056255	1	I	0.471706	23	20	0.343675	5	6	0.34549	20	B	4	1	0	N
AT5G22920	protein_coding	zinc finger (C3HC4-type RING finger) family protein	5	7666645	7666723	2	I	0.47144	2	21	0.762876	2	4	0.26175	18	T	29	0	0	N
AT1G78790	protein_coding		1	29628654	29628820	4	I	0.471305	23	11	0.58276	3	11	0.232084	16	B	8	0	0	N
AT1G68680	protein_coding		1	25789488	25790254	20	I	0.471064	23	3	0.894319	8	3	0.677743	18	T	8	0	0	N
AT1G63855	protein_coding		1	23703772	23703942	4	I	0.47068	16	4	0.163705	3	4	0.0487835	17	B	4	0	0	N
AT3G11540	protein_coding	SPY (SPINDLY); transferase, transferring glycosyl groups	3	3633771	3635307	41	I	0.470148	23	3	0.980404	2	3	0.0517124	20	T	0	0	0	N
AT1G79040	protein_coding	PSBR (photosystem II subunit R)	1	29741431	29741526	2	I	0.46997	12	16	0.818647	4	1	0.688237	16	T	10172	0	1	N
AT2G23590	protein_coding	hydrolase, alpha/beta fold family protein	2	10041969	10042070	2	I	0.469702	2	12	0.489391	2	7	0.468616	22	B	0	0	0	N
AT2G01735	protein_coding	RIE1 (RING-FINGER PROTEIN FOR EMBRYOGENESIS); zinc ion binding	2	325398	325476	2	I	0.46927	18	3	0.241249	10	3	0.11837	20	B	2	0	0	N
AT2G39950	protein_coding		2	16687269	16687378	2	I	0.469202	21	19	0.788462	4	7	0.939937	19	TS	2	1	1	N
AT3G60510	protein_coding	enoyl-CoA hydratase/isomerase family protein	3	22370305	22370392	1	I	0.469129	4	2	0.745789	4	2	0.403421	20	T	2	0	0	N
AT1G10890	protein_coding	F-box family protein	1	3630543	3630954	9	I	0.468774	9	23	0.269376	9	2	0.609342	23	B	0	0	0	N
AT3G13445	protein_coding	TBP1 (TRANSCRIPTION FACTOR IID-1); DNA binding / RNA polymerase II transcription factor	3	4381597	4381701	2	I	0.468697	23	11	0.264325	1	11	0.125698	21	B	9	1	1	N
AT2G27500	protein_coding	glycosyl hydrolase family 17 protein	2	11760763	11760857	2	I	0.468063	13	5	0.398473	8	5	0.544856	16	B	13	0	0	N
AT1G53570	protein_coding	MAP3KA (Mitogen-activated protein kinase kinase kinase 3); kinase	1	19994660	19994797	3	I	0.467671	9	20	0.676191	9	2	0.335997	17	T	0	0	0	N
AT1G78480	protein_coding	prenyltransferase/squalene oxidase repeat-containing protein	1	29530595	29530676	2	I	0.467507	5	15	0.570034	5	1	0.581226	18	B	0	0	0	N
AT1G11200	protein_coding		1	3754164	3754266	2	I	0.467049	23	2	0.374065	6	2	0.158858	23	B	6	0	0	N
AT2G27110	protein_coding	FRS3 (FAR1-RELATED SEQUENCE 3); zinc ion binding	2	11587041	11587328	7	I	0.466957	14	3	0.53148	11	3	0.0132692	21	B	1	1	1	N
AT1G14380	protein_coding	IQD28; calmodulin binding	1	4919033	4919217	4	I	0.4668	13	7	0.00820209	5	7	0.00446933	17	B	0	1	0	N
AT4G24230	protein_coding	ACBP3 (ACYL-COA-BINDING DOMAIN 3); acyl-CoA binding	4	12567155	12567246	2	I	0.466673	1	20	0.783643	1	8	0.286702	15	T	1	0	0	N
AT4G01510	protein_coding	ARV2	4	643317	643383	1	I	0.466284	9	22	0.29666	9	4	0.599288	22	B	1	0	0	N
AT5G19070	protein_coding		5	6377180	6377269	2	I	0.466101	21	2	0.392711	1	2	0.13621	22	B	5	0	0	N
AT4G14400	protein_coding	ACD6 (ACCELERATED CELL DEATH 6); protein binding	4	8294535	8294656	3	I	0.465995	3	18	0.9201	3	5	0.775701	18	TS	20	0	0	N
AT1G60810	protein_coding	ACLA-2 (ATP-citrate lyase A-2)	1	22392834	22392927	2	I	0.465921	24	13	0.146995	9	4	0.248646	15	B	8	0	0	N
AT2G43160	protein_coding	epsin N-terminal homology (ENTH) domain-containing protein	2	17955349	17955874	13	I	0.465058	8	22	0.941008	8	4	0.736574	18	TS	17	0	0	N
AT3G07020	protein_coding	UDP-glucose:sterol glucosyltransferase (UGT80A2)	3	2217855	2218132	7	I	0.464974	21	7	0.646702	5	7	0.07152	20	B	5	1	1	N
AT5G55100	protein_coding	SWAP (Suppressor-of-White-APricot)/surp domain-containing protein	5	22378523	22378644	3	I	0.464338	12	20	0.134874	3	11	0.160763	20	B	1	1	1	N
AT5G19480	protein_coding		5	6571702	6571805	2	I	0.464151	15	3	0.101613	7	3	0.0270972	20	B	3	1	1	N
AT4G32760	protein_coding	protein transporter	4	15800379	15800457	2	I	0.463976	6	2	0.357173	6	2	0.244917	17	B	14	0	0	N
AT1G63260	protein_coding	TET10 (TETRASPANIN10)	1	23471202	23471289	2	I	0.463829	12	17	0.57227	7	11	0.831641	17	S	3	0	0	N
AT3G13062	protein_coding		3	4186017	4186174	4	I	0.463664	23	1	0.74933	9	1	0.78293	23	TS	8	0	0	N
AT1G27630	protein_coding	CYCT1;3; cyclin-dependent protein kinase	1	9611865	9612576	19	I	0.462995	24	13	0.00110723	9	7	0.00175777	17	B	3	0	0	N
AT2G14260	protein_coding	PIP (proline iminopeptidase); prolyl aminopeptidase	2	6049570	6049661	2	I	0.462785	1	12	0.754022	1	3	0.363401	15	T	14	0	0	N
AT5G66230	protein_coding		5	26480515	26480604	2	I	0.462713	6	12	0.739266	6	1	0.604857	18	T	3	0	0	N
AT4G09620	protein_coding		4	6077843	6078892	27	I	0.46161	21	9	0.964389	4	9	0.745945	24	TS	4	0	1	N
AT4G22880	protein_coding	LDOX (TANNIN DEFICIENT SEED 4)	4	12006084	12006193	2	I	0.461572	20	23	0.53706	10	11	0.369748	23	B	1	0	0	N
AT5G43900	protein_coding	MYA2 (ARABIDOPSIS MYOSIN)	5	17681235	17681344	2	I	0.461427	21	6	0.678544	4	6	0.261274	21	T	1	0	0	N
AT3G59390	protein_coding		3	21957747	21957837	2	I	0.461186	16	11	0.83883	5	11	0.684637	19	T	0	0	0	N
AT1G54390	protein_coding	PHD finger protein-related	1	20308593	20308704	2	I	0.460792	23	20	0.0747726	1	4	0.17587	20	B	2	1	0	N
AT2G46610	protein_coding	arginine/serine-rich splicing factor, putative	2	19144753	19145456	19	I	0.460311	24	8	0.240505	1	8	0.00320195	20	B	4	0	0	N
AT3G16857	protein_coding	ARR1 (ARABIDOPSIS RESPONSE REGULATOR 1); transcription factor/ two-component response regulator	3	5758855	5759076	5	I	0.460198	12	24	0.352587	1	3	0.224063	24	B	6	0	0	N
AT3G03370	protein_coding		3	797391	797710	9	I	0.459916	2	17	0.0779313	2	9	0.655959	17	B	0	0	0	N
AT5G10350	protein_coding	polyadenylate-binding protein family protein / PABP family protein	5	3257302	3257442	3	I	0.459911	12	8	0.870609	4	8	0.624386	23	T	14	0	0	N
AT3G54620	protein_coding	ATBZIP25/BZO2H4 (ARABIDOPSIS THALIANA BASIC LEUCINE ZIPPER 25); protein heterodimerization/ transcription factor	3	20229588	20229690	2	I	0.459887	21	8	0.569305	7	8	0.375126	21	B	6	0	1	N
AT5G06440	protein_coding		5	1966825	1967211	10	I	0.459168	13	8	0.977623	4	8	0.442986	20	T	3	0	0	N
AT4G14920	protein_coding	PHD finger transcription factor, putative	4	8531584	8531949	8	I	0.458936	13	8	0.393912	1	8	0.323384	24	B	0	0	0	N
AT2G23760	protein_coding	BLH4 (SAWTOOTH 2); DNA binding / transcription factor	2	10119859	10120074	5	I	0.457914	8	24	0.679738	8	2	0.554218	20	T	4	0	0	N
AT4G33150	protein_coding	LKR (SACCHAROPINE DEHYDROGENASE)	4	15985706	15985798	2	I	0.457368	9	21	0.858024	9	10	0.298821	20	T	145	0	0	N
AT3G29390	protein_coding	RIK (RS2-INTERACTING KH PROTEIN)	3	11292873	11293131	6	I	0.457341	21	7	0.685742	1	7	0.115121	23	T	0	0	0	N
AT1G72120	protein_coding	transporter	1	27137564	27137826	6	I	0.457162	20	6	0.652373	9	6	0.0834194	21	B	0	0	0	N
AT3G63450	protein_coding	RNA binding	3	23438410	23438491	1	I	0.45701	3	14	0.56327	3	1	0.40852	20	B	1	0	0	N
AT3G29390	protein_coding	RIK (RS2-INTERACTING KH PROTEIN)	3	11294067	11295269	33	I	0.456972	12	3	0.857429	9	3	0.434842	23	T	5	0	0	N
AT5G09330	protein_coding	ANAC082 (Arabidopsis NAC domain containing protein 82); transcription factor	5	2895064	2895310	5	I	0.456239	15	7	0.22089	2	7	0.0419288	20	B	3	0	0	N
AT5G26600	protein_coding	catalytic/ pyridoxal phosphate binding	5	9378892	9379277	10	I	0.455534	17	11	0.74725	1	11	0.779103	17	TS	7	0	0	N
AT5G18260	protein_coding	protein binding / zinc ion binding	5	6036996	6037101	3	I	0.455484	1	19	0.146472	1	5	0.251952	19	B	3	0	0	N
AT4G30850	protein_coding	HHP2 (HEPTAHELICAL TRANSMEMBRANE PROTEIN2)	4	15020364	15020443	1	I	0.455372	3	1	0.73294	3	1	0.564921	19	T	0	0	0	N
AT3G09260	protein_coding	PYK10 (phosphate starvation-response 3.1); hydrolase, hydrolyzing O-glycosyl compounds	3	2842609	2842742	3	I	0.455336	1	16	0.928761	1	7	0.837087	23	TS	437	0	0	N
AT2G13660	protein_coding	unknown protein	2	5699700	5699762	1	I	0.454484	4	22	0.0131687	4	6	0.0101962	16	B	0	0	0	N
AT4G18670	protein_coding	leucine-rich repeat family protein / extensin family protein	4	10276579	10276632	1	I	0.453998	14	7	0.615084	6	7	0.0928013	16	B	0	0	0	N
AT1G19000	protein_coding	myb family transcription factor	1	6561134	6561310	4	I	0.45366	3	16	0.731033	3	7	0.608049	16	T	12	1	0	N
AT3G29575	protein_coding		3	11386141	11386401	5	I	0.453431	20	3	0.815606	10	3	0.64846	20	T	0	1	0	N
AT3G51895	protein_coding	SULTR3;1 (SULFATE TRANSPORTER 1); sulfate transmembrane transporter	3	19262826	19262920	2	I	0.453188	5	24	0.877962	5	3	0.340019	15	T	3	0	0	N
AT5G44200	protein_coding	CBP20 (CAP-BINDING PROTEIN 20); RNA binding	5	17820176	17820308	3	I	0.453092	23	17	0.219779	10	3	0.183599	23	B	1	0	0	N
AT3G07360	protein_coding	armadillo/beta-catenin repeat family protein / U-box domain-containing protein	3	2355177	2355527	9	I	0.452778	19	7	0.661019	8	7	0.723373	16	S	2	0	0	N
AT3G26810	protein_coding	AFB2 (AUXIN SIGNALING F-BOX 2); auxin binding / ubiquitin-protein ligase	3	9870844	9870921	1	I	0.452674	23	3	0.780665	2	3	0.429597	17	T	4	0	0	N
AT1G52320	protein_coding		1	19490883	19490985	2	I	0.452098	24	8	0.00545462	4	8	0.0074263	24	B	1	1	0	N
AT5G09330	protein_coding	ANAC082 (Arabidopsis NAC domain containing protein 82); transcription factor	5	2895067	2895310	5	I	0.451997	22	9	0.1633	6	9	0.0625057	20	B	2	0	0	N
AT5G65020	protein_coding	ANNAT2 (ANNEXIN ARABIDOPSIS 2); calcium ion binding / calcium-dependent phospholipid binding	5	25992096	25992182	1	I	0.451619	16	21	0.684725	6	1	0.678544	16	T	24	0	0	N
AT3G01560	protein_coding	proline-rich family protein	3	220201	220319	3	I	0.4516	23	2	0.722426	6	2	0.525218	23	T	12	0	0	N
AT1G55810	protein_coding	uracil phosphoribosyltransferase, putative / UMP pyrophosphorylase, putative / UPRTase, putative	1	20864499	20864936	10	I	0.451472	16	15	0.850714	8	1	0.899373	16	TS	3	1	0	N
AT3G62190	protein_coding	DNAJ heat shock N-terminal domain-containing protein	3	23032666	23033201	14	I	0.450902	21	1	0.154237	3	1	0.00841869	19	B	6	0	0	N
AT3G12940	protein_coding		3	4130251	4130333	1	I	0.450495	2	23	0.0217713	2	8	0.0243957	23	B	1	0	0	N
AT2G26030	protein_coding	F-box family protein	2	11100006	11100173	4	I	0.450492	12	7	0.359707	2	7	0.0372673	16	B	0	1	0	N
AT1G03200	protein_coding		1	783177	783317	3	I	0.450428	1	2	0.663724	1	2	0.352449	23	B	2	0	0	N
AT1G80920	protein_coding	J8; heat shock protein binding / unfolded protein binding	1	30409111	30409197	2	I	0.450103	2	10	0.648542	2	10	0.188017	21	B	61	0	0	N
AT3G54750	protein_coding		3	20276262	20276365	2	I	0.450092	6	3	0.848811	6	3	0.646074	21	T	3	0	0	N
AT5G18850	protein_coding		5	6287059	6287134	2	I	0.449629	18	1	0.359455	2	1	0.0691967	18	B	0	0	0	N
AT1G01710	protein_coding	acyl-CoA thioesterase family protein	1	267579	267676	2	I	0.449402	10	4	0.0527417	10	4	0.0119249	22	B	1	0	0	N
AT2G35230	protein_coding	VQ motif-containing protein	2	14849513	14849990	12	I	0.44931	22	3	0.0884119	1	3	0.00193139	21	B	0	1	0	N
AT5G62980	protein_coding	dihydroneopterin aldolase, putative	5	25293808	25294110	8	I	0.448812	24	22	0.601852	3	6	0.875416	23	S	3	0	0	N
AT1G56220	protein_coding	dormancy/auxin associated family protein	1	21047556	21048012	12	I	0.448598	12	22	0.965875	4	10	0.569691	17	T	31	0	0	N
AT1G19870	protein_coding	IQD32 (IQ-domain 32); calmodulin binding	1	6898129	6898436	7	I	0.448228	23	16	0.802537	4	7	0.853765	23	TS	9	0	0	N
AT1G62640	protein_coding	KAS III (3-KETOACYL-ACYL CARRIER PROTEIN SYNTHASE III); 3-oxoacyl-[acyl-carrier-protein] synthase	1	23195969	23196052	2	I	0.447885	16	3	0.665884	8	3	0.736987	23	S	1	1	0	N
AT2G24050	protein_coding	MIF4G domain-containing protein / MA3 domain-containing protein	2	10234857	10234942	2	I	0.44629	15	10	0.539301	3	10	0.531197	24	B	9	0	0	N
AT1G79270	protein_coding	ECT8 (evolutionarily conserved C-terminal region 8)	1	29821085	29821499	11	I	0.446254	23	13	0.759825	10	1	0.97679	23	TS	8	0	0	N
AT1G34065	protein_coding	SAMC2 (S-adenosylmethionine carrier 2); binding	1	12399757	12399970	5	I	0.44625	2	13	0.675927	2	3	0.506911	20	T	0	0	0	N
AT4G13670	protein_coding	PTAC5 (PLASTID TRANSCRIPTIONALLY ACTIVE5); heat shock protein binding / unfolded protein binding	4	7950386	7950549	4	I	0.446188	23	11	0.644168	10	11	0.739905	23	S	12	0	0	N
AT2G38780	protein_coding	binding	2	16220763	16220963	4	I	0.445556	7	21	0.708945	7	4	0.744275	18	TS	5	0	0	N
AT4G38510	protein_coding	(VACUOLAR ATP SYNTHASE SUBUNIT B2); hydrogen ion transporting ATP synthase, rotational mechanism	4	18014791	18014952	4	I	0.444758	24	8	0.632573	5	8	0.399082	19	B	8	0	0	N
AT2G43080	protein_coding	AT-P4H-1 (A. THALIANA P4H ISOFORM 1); oxidoreductase, acting on paired donors, with incorporation or reduction of molecular oxygen, 2-oxoglutarate as one donor, and incorporation of one atom each of oxygen into both donors / procollagen-proline 4-dioxygen	2	17923115	17923384	7	I	0.444188	11	23	0.110114	11	3	0.691995	23	B	29	0	0	N
AT3G48100	protein_coding	ARR5 (ARABIDOPSIS RESPONSE REGULATOR 5); transcription regulator/ two-component response regulator	3	17771472	17771573	3	I	0.44416	5	14	0.874642	5	8	0.279453	21	T	6	0	0	N
AT1G02205	protein_coding	CER1 (ECERIFERUM 1)	1	419531	419674	3	I	0.444158	5	21	0.961242	5	2	0.926669	24	TS	4	1	1	N
AT2G16900	protein_coding		2	7332112	7332331	6	I	0.444029	22	3	0.835618	1	3	0.448191	20	T	7	0	0	N
AT4G18140	protein_coding		4	10047801	10048066	6	I	0.443103	13	10	0.776219	1	10	0.0999847	16	T	0	0	0	N
AT5G47430	protein_coding		5	19257837	19258027	4	I	0.443	9	6	0.0079319	9	6	0.00265124	24	B	5	0	0	N
AT2G02570	protein_coding	nucleic acid binding	2	698191	698337	3	I	0.442869	3	20	0.00316929	3	4	0.0266784	20	B	0	0	0	N
AT3G02730	protein_coding	ATF1/TRXF1 (THIOREDOXIN F-TYPE 1); thiol-disulfide exchange intermediate	3	588996	589304	8	I	0.442584	12	10	0.951464	3	10	0.854552	24	TS	32	0	0	N
AT3G26670	protein_coding		3	9801846	9802050	5	I	0.441322	12	8	0.179854	5	8	0.0496929	19	B	0	0	0	N
AT2G15890	protein_coding	MEE14 (maternal effect embryo arrest 14)	2	6928599	6928681	1	I	0.440811	2	17	0.71399	2	10	0.0908332	21	T	91	0	0	N
AT3G62940	protein_coding	OTU-like cysteine protease family protein	3	23275230	23275612	10	I	0.4408	24	6	0.548535	2	6	0.318001	15	B	6	0	0	N
AT4G01600	protein_coding	GRAM domain-containing protein / ABA-responsive protein-related	4	693502	693612	3	I	0.440073	22	1	0.730692	4	1	0.601041	17	T	0	0	0	N
AT4G05320	protein_coding	UBQ10 (POLYUBIQUITIN 10); protein binding	4	2719062	2719288	2	I	0.440049	24	12	0.0291841	1	9	0.0514544	24	B	1	1	0	N
AT4G38350	protein_coding	patched family protein	4	17958715	17958862	4	I	0.439961	24	17	0.271994	2	5	0.315356	24	B	2	0	0	N
AT2G44850	protein_coding		2	18506492	18506994	12	I	0.439826	10	5	0.793678	10	5	0.573418	19	T	0	0	0	N
AT3G44310	protein_coding	ATNIT1/NIT1/NITI (NITRILASE 1); nitrilase	3	15999883	15999963	2	I	0.439586	1	8	0.0497692	1	8	0.0291968	16	B	0	1	0	N
AT2G19940	protein_coding	semialdehyde dehydrogenase family protein	2	8622751	8622848	2	I	0.439139	24	4	0.228122	7	4	0.143147	24	B	16	0	1	N
AT1G78070	protein_coding	WD-40 repeat family protein	1	29360721	29361978	33	I	0.438913	17	9	0.967755	7	9	0.747089	23	TS	5	0	0	N
AT2G39210	protein_coding	nodulin family protein	2	16374612	16374749	3	I	0.437848	17	2	0.543622	10	2	0.416558	16	B	5	0	0	N
AT1G27520	protein_coding	glycoside hydrolase family 47 protein	1	9560322	9560463	4	I	0.437393	22	8	0.0364679	4	8	0.0112845	22	B	4	0	1	N
AT1G11350	protein_coding	S-locus lectin protein kinase family protein	1	3821796	3822162	9	I	0.436807	22	4	0.30948	2	4	0.179842	24	B	11	0	1	N
AT5G41220	protein_coding	ATGSTT3 (Arabidopsis thaliana Glutathione S-transferase (class theta) 3); glutathione transferase	5	16512830	16512913	1	I	0.436511	2	22	0.0532222	2	11	0.071678	16	B	0	0	0	N
AT5G14940	protein_coding	proton-dependent oligopeptide transport (POT) family protein	5	4833251	4834041	18	I	0.436324	21	8	0.988413	4	8	0.957525	24	TS	0	0	0	N
AT5G66360	protein_coding	ribosomal RNA adenine dimethylase family protein	5	26528434	26528516	2	I	0.436306	23	9	0.243679	10	9	0.239833	23	B	4	1	0	N
AT2G40840	protein_coding	DPE2 (DISPROPORTIONATING ENZYME 2); 4-alpha-glucanotransferase/ heteroglycan binding	2	17052266	17052442	4	I	0.436204	10	21	0.497991	10	1	0.481655	19	B	5	0	0	N
AT3G53960	protein_coding	proton-dependent oligopeptide transport (POT) family protein	3	19990185	19990446	5	I	0.436126	21	14	0.800731	9	11	0.844001	21	TS	1	0	1	N
AT4G16890	protein_coding	SNC1 (SUPPRESSOR OF NPR1-1, CONSTITUTIVE 1)	4	9503286	9503381	2	I	0.43561	21	10	0.725497	4	10	0.268633	21	T	1	0	0	N
AT5G55530	protein_coding	C2 domain-containing protein	5	22510290	22511643	35	I	0.434362	8	12	0.946662	8	2	0.381899	24	T	1	0	0	N
AT5G63760	protein_coding	IBR domain-containing protein	5	25533301	25533409	2	I	0.434163	4	8	0.0591656	4	8	0.0213845	16	B	0	1	0	N
AT3G26100	protein_coding	regulator of chromosome condensation (RCC1) family protein	3	9539520	9539613	2	I	0.433224	16	11	0.371351	1	11	0.136535	16	B	1	1	1	N
AT3G01640	protein_coding	GHMP kinase family protein	3	240041	240130	1	I	0.433166	16	11	0.617284	2	11	0.23626	17	B	13	0	0	N
AT3G19970	protein_coding		3	6958743	6959361	15	I	0.433146	20	11	0.880407	8	11	0.933077	20	TS	5	0	0	N
AT3G63440	protein_coding	ATCKX6/ATCKX7/CKX6 (CYTOKININ OXIDASE/DEHYDROGENASE 6); cytokinin dehydrogenase	3	23435892	23436017	3	I	0.431389	18	11	0.779495	4	11	0.613655	16	T	0	0	0	N
AT1G66510	protein_coding	AAR2 protein family	1	24819485	24819983	13	I	0.431227	22	4	0.0390759	2	4	0.0212689	19	B	0	0	0	N
AT5G60400	protein_coding	unknown protein	5	24308804	24308896	2	I	0.430962	7	19	0.301166	7	3	0.772884	19	S	6	0	0	N
AT3G61430	protein_coding	PIP1A (PLASMA MEMBRANE INTRINSIC PROTEIN 1A); water channel	3	22745521	22745757	6	I	0.430741	1	8	0.696886	1	8	0.520254	15	T	56	0	0	N
AT1G30510	protein_coding	ATRFNR2 (ROOT FNR 2); oxidoreductase	1	10808386	10808553	3	I	0.430738	4	2	0.682204	4	2	0.333019	22	T	32	0	0	N
AT3G05600	protein_coding	epoxide hydrolase, putative	3	1623759	1623824	1	I	0.430666	15	18	0.648265	6	3	0.602787	18	B	17	0	0	N
AT3G57970	protein_coding	emsy N terminus domain-containing protein / ENT domain-containing protein	3	21477501	21477582	1	I	0.430592	14	9	0.3428	4	9	0.109692	24	B	0	0	0	N
AT1G80920	protein_coding	J8; heat shock protein binding / unfolded protein binding	1	30408935	30409040	2	I	0.430203	12	10	0.381512	3	10	0.00997475	15	B	66	0	0	N
AT5G65860	protein_coding	ankyrin repeat family protein	5	26365915	26366270	9	I	0.430076	14	8	0.0570107	5	8	0.0311704	20	B	4	0	0	N
AT3G59990	protein_coding	MAP2B (METHIONINE AMINOPEPTIDASE 2B); methionyl aminopeptidase	3	22169562	22169662	2	I	0.429573	11	3	0.269657	11	3	0.114969	21	B	1	1	0	N
AT3G53610	protein_coding	ATRAB8; GTP binding	3	19889245	19889342	2	I	0.429377	24	6	0.58992	4	6	0.284788	21	B	1	1	1	N
AT1G73390	protein_coding		1	27598213	27598621	10	I	0.429049	17	9	0.474728	6	9	0.769102	17	S	1	0	0	N
AT3G02550	protein_coding	LBD41 (LOB DOMAIN-CONTAINING PROTEIN 41)	3	537356	537466	3	I	0.42886	7	24	0.846531	7	3	0.0491306	19	T	12	0	0	N
AT3G08760	protein_coding	ATSIK; kinase	3	2660074	2660715	16	I	0.428113	9	19	0.378665	9	6	0.846498	19	S	5	0	0	N
AT4G14400	protein_coding	ACD6 (ACCELERATED CELL DEATH 6); protein binding	4	8297621	8297702	2	I	0.428084	11	15	0.277279	11	2	0.0635629	24	B	12	0	0	N
AT4G10060	protein_coding	catalytic	4	6293454	6293517	1	I	0.428014	6	12	0.112385	6	1	0.0514823	21	B	4	0	0	N
AT5G18065	protein_coding		5	5979765	5979847	1	I	0.42773	23	20	0.155024	10	6	0.343066	20	B	0	0	0	N
AT2G40820	protein_coding	3'-5'-exoribonuclease/ RNA binding	2	17044228	17044279	1	I	0.427729	5	20	0.765212	5	7	0.505118	22	T	0	0	0	N
AT1G01240	protein_coding		1	100222	100656	11	I	0.42751	8	13	0.903321	8	2	0.954137	17	TS	0	1	0	N
AT5G63120	protein_coding	ethylene-responsive DEAD box RNA helicase, putative (RH30)	5	25336641	25337161	13	I	0.427481	4	16	0.00458703	4	5	0.216724	16	B	2	0	0	N
AT5G20980	protein_coding	ATMS3 (METHIONINE SYNTHASE 3); 5-methyltetrahydropteroyltriglutamate-homocysteine S-methyltransferase/ methionine synthase	5	7123280	7124385	30	I	0.42714	14	16	0.00258023	5	8	0.0293558	16	B	0	0	0	N
AT4G14100	protein_coding	transferase, transferring glycosyl groups	4	8121051	8121881	20	I	0.42701	1	21	0.728217	1	3	0.115328	18	T	12	0	0	N
AT4G32250	protein_coding	protein kinase family protein	4	15572545	15573083	14	I	0.426541	23	10	0.952661	6	10	0.024254	16	T	17	0	0	N
AT3G05165	protein_coding	sugar transporter, putative	3	1462793	1462907	3	I	0.426395	20	10	0.463482	2	10	0.062038	22	B	1	1	1	N
AT2G17640	protein_coding	AtSerat3;1 (SERINE ACETYLTRANSFERASE-106); acetyltransferase/ serine O-acetyltransferase	2	7676147	7676284	3	I	0.426351	24	22	0.0655081	4	3	0.121278	22	B	2	0	0	N
AT3G61860	protein_coding	ATRSP31 (ARGININE/SERINE-RICH SPLICING FACTOR 31); RNA binding	3	22912231	22913027	20	I	0.426221	7	6	0.026125	7	6	0.0018162	21	B	10	0	0	N
AT1G28520	protein_coding		1	10031488	10031604	3	I	0.425996	14	8	0.212309	9	8	0.0214111	20	B	1	1	0	N
AT2G02960	protein_coding	zinc finger (C3HC4-type RING finger) family protein	2	864001	864245	6	I	0.425884	24	8	0.809666	1	8	0.142983	19	T	0	1	0	N
AT1G67880	protein_coding	glycosyl transferase family 17 protein	1	25458845	25459043	5	I	0.425817	23	11	0.805872	1	11	0.4316	17	T	4	0	0	N
AT4G20690	protein_coding	unknown protein	4	11097472	11097836	2	I	0.425119	16	5	0.487507	1	5	0.0488018	24	B	0	0	0	N
AT2G29650	protein_coding	inorganic phosphate transporter, putative	2	12682646	12682719	1	I	0.424998	23	9	0.328481	8	9	0.748362	24	S	13	0	0	N
AT2G46915	protein_coding		2	19282211	19282314	3	I	0.424958	22	5	0.524066	2	5	0.217117	19	B	2	0	1	N
AT5G37510	protein_coding	EMB1467 (EMBRYO DEFECTIVE 1467); NADH dehydrogenase	5	14917580	14917664	2	I	0.424835	24	15	0.00261907	4	10	0.00531478	15	B	3	1	0	N
AT1G13080	protein_coding	CYP71B2 (CYTOCHROME P450 71B2); oxygen binding	1	4459569	4459640	1	I	0.424644	12	10	0.39209	4	10	0.307536	22	B	3	1	0	N
AT3G01920	protein_coding	yrdC family protein	3	317765	317844	1	I	0.424037	6	9	0.175313	6	9	0.0809279	18	B	6	0	0	N
AT4G27820	protein_coding	glycosyl hydrolase family 1 protein	4	13858621	13858706	2	I	0.423767	12	20	0.451207	8	2	0.284965	24	B	3	0	0	N
AT3G53340	protein_coding	transcription factor	3	19785410	19785548	3	I	0.423281	9	15	0.00641745	9	7	0.00838584	23	B	0	0	0	N
AT5G16110	protein_coding		5	5261495	5261644	3	I	0.42317	13	8	0.812336	1	8	0.66065	16	T	58	0	0	N
AT5G66010	protein_coding	RNA binding	5	26416856	26417228	9	I	0.422819	22	4	0.833583	9	4	0.617636	15	T	4	0	0	N
AT2G38695	protein_coding	transcription factor	2	16185070	16185151	2	I	0.422668	19	2	0.664602	8	2	0.703229	20	S	6	0	0	N
AT3G01140	protein_coding	MYB106 (myb domain protein 106); DNA binding / transcription factor	3	47905	48012	3	I	0.422213	2	13	0.400894	2	5	0.543664	15	B	1	0	0	N
AT3G60340	protein_coding	palmitoyl protein thioesterase family protein	3	22315235	22315362	2	I	0.422115	23	18	0.256727	3	8	0.286179	18	B	13	1	1	N
AT2G06010	protein_coding	ORG4 (OBP3-RESPONSIVE GENE 4)	2	2337955	2338029	2	I	0.421728	10	23	0.262048	10	3	0.202965	17	B	6	0	0	N
AT2G43410	protein_coding	FPA; RNA binding	2	18033337	18033434	2	I	0.421398	4	24	0.0217759	4	2	0.144861	24	B	1	1	1	N
AT2G03530	protein_coding	UPS2 (UREIDE PERMEASE 2)	2	1071693	1071921	5	I	0.421276	7	12	0.836519	7	4	0.286206	20	T	1	0	0	N
AT3G28940	protein_coding	avirulence-responsive protein, putative / avirulence induced gene (AIG) protein, putative	3	10970035	10970243	5	I	0.42086	12	10	0.872542	4	10	0.489032	21	T	56	0	0	N
AT3G62390	protein_coding		3	23098800	23098873	1	I	0.42077	21	1	0.789054	6	1	0.12957	16	T	0	0	0	N
AT3G55850	protein_coding	LAF3/LAF3 ISF1/LAF3 ISF2 (LONG AFTER FAR-RED 3); hydrolase	3	20736444	20736540	2	I	0.420463	3	18	0.697072	3	6	0.111127	18	T	0	0	0	N
AT1G07590	protein_coding	pentatricopeptide (PPR) repeat-containing protein	1	2338983	2339261	7	I	0.420424	17	7	0.964555	1	7	0.220251	21	T	56	0	0	N
AT1G68862	protein_coding	unknown protein	1	25891468	25891647	5	I	0.419511	24	17	0.231764	3	5	0.463319	20	B	1	0	0	N
AT3G52990	protein_coding	pyruvate kinase, putative	3	19660512	19660604	1	I	0.419485	6	11	0.857657	6	11	0.340485	21	T	24	0	0	N
AT1G16780	protein_coding	vacuolar-type H+-translocating inorganic pyrophosphatase, putative	1	5740108	5740186	1	I	0.41928	23	16	0.830157	4	10	0.516341	24	T	0	0	0	N
AT3G23100	protein_coding	XRCC4 (Arabidopsis thaliana homolog of human DNA ligase IV-binding protein XRCC4)	3	8221152	8221246	1	I	0.418545	8	22	0.545326	8	5	0.155101	22	B	7	0	0	N
AT1G80320	protein_coding	oxidoreductase, 2OG-Fe(II) oxygenase family protein	1	30202052	30202123	1	I	0.417922	13	8	0.436159	5	8	0.112465	21	B	0	0	0	N
AT3G09690	protein_coding	hydrolase, alpha/beta fold family protein	3	2972023	2972288	6	I	0.417562	20	2	0.777475	8	2	0.26104	15	T	2	0	0	N
AT5G51620	protein_coding		5	20984993	20985176	4	I	0.417272	21	6	0.610136	3	6	0.319949	21	B	3	0	0	N
AT5G48880	protein_coding	KAT5/PKT1/PKT2 (PEROXISOMAL 3-KETO-ACYL-COA THIOLASE 1, PEROXISOMAL 3-KETO-ACYL-COA THIOLASE 2); acetyl-CoA C-acyltransferase	5	19834032	19834147	3	I	0.41675	20	4	0.336111	11	4	0.845215	24	S	9	0	0	N
AT5G22770	protein_coding	ALPHA-ADR (ALPHA-ADAPTIN); binding / protein binding / protein transporter	5	7588104	7588195	2	I	0.416362	9	18	0.519418	9	3	0.562583	17	B	1	1	0	N
AT4G32920	protein_coding	glycine-rich protein	4	15894789	15895196	11	I	0.416305	17	2	0.463009	9	2	0.0323634	23	B	0	0	0	N
AT3G44190	protein_coding	pyridine nucleotide-disulphide oxidoreductase family protein	3	15914130	15914266	3	I	0.415027	21	3	0.0154303	1	3	0.874853	21	S	11	0	0	N
AT2G14170	protein_coding	ALDH6B2 (Aldehyde dehydrogenase 6B2); 3-chloroallyl aldehyde dehydrogenase	2	5988489	5988561	1	I	0.414957	23	10	0.592173	3	10	0.816252	17	S	23	0	0	N
AT1G65980	protein_coding	TPX1 (THIOREDOXIN-DEPENDENT PEROXIDASE 1); antioxidant	1	24563313	24563363	1	I	0.414768	7	20	0.0317766	7	6	0.0209681	16	B	0	1	0	N
AT5G41080	protein_coding	glycerophosphoryl diester phosphodiesterase family protein	5	16459707	16459794	2	I	0.414224	5	12	0.598591	5	1	0.55703	21	B	49	0	0	N
AT3G01360	protein_coding		3	136850	137062	5	I	0.413332	1	6	0.696427	1	6	0.132322	23	T	2	0	0	N
AT1G11130	protein_coding	SUB (STRUBBELIG); protein binding	1	3724452	3724529	1	I	0.413172	20	10	0.775036	4	10	0.760472	23	TS	2	0	0	N
AT2G31510	protein_coding	IBR domain-containing protein / ARIADNE-like protein ARI7 (ARI7)	2	13424261	13424560	7	I	0.413007	1	23	0.689373	1	8	0.669823	23	T	1	0	0	N
AT5G15030	protein_coding	paired amphipathic helix repeat-containing protein	5	4867728	4868340	13	I	0.412965	9	14	0.950687	9	7	0.00469821	22	T	0	0	0	N
AT4G19540	protein_coding		4	10658596	10658680	2	I	0.412912	23	6	0.256675	8	6	0.149753	19	B	2	0	0	N
AT1G54220	protein_coding	dihydrolipoamide S-acetyltransferase, putative	1	20249972	20250080	2	I	0.412706	3	11	0.569943	3	11	0.190825	15	B	1	1	1	N
AT5G58190	protein_coding	ECT10	5	23563716	23563861	3	I	0.412576	8	12	0.431945	8	2	0.505909	18	B	6	0	0	N
AT1G79550	protein_coding	PGK (PHOSPHOGLYCERATE KINASE)	1	29931220	29931353	3	I	0.412416	23	7	0.876603	2	7	0.473693	19	T	29	0	0	N
AT2G40640	protein_coding		2	16968525	16968595	1	I	0.412375	6	16	0.155607	6	4	0.130912	16	B	13	1	0	N
AT1G79830	protein_coding	GC5 (GOLGIN CANDIDATE 5)	1	30033012	30033088	2	I	0.412007	17	9	0.763775	2	9	0.348962	24	T	10	0	0	N
AT1G07320	protein_coding	RPL4 (ribosomal protein L4); poly(U) binding / structural constituent of ribosome	1	2250022	2250177	4	I	0.411918	2	1	0.692233	2	1	0.487398	18	T	3	0	0	N
AT4G35450	protein_coding	AKR2 (ANKYRIN REPEAT-CONTAINING PROTEIN 2); protein binding	4	16839753	16839849	2	I	0.410907	24	2	0.645969	8	2	0.474979	24	B	50	1	1	N
AT3G57810	protein_coding	OTU-like cysteine protease family protein	3	21427529	21427656	3	I	0.410543	10	12	0.00794126	10	4	0.00600101	19	B	2	1	1	N
AT2G25920	protein_coding		2	11062053	11062155	2	I	0.410472	2	16	0.490228	2	10	0.427214	23	B	5	0	0	N
AT4G16830	protein_coding	nuclear RNA-binding protein (RGGA)	4	9471149	9471227	2	I	0.410322	12	16	0.0101926	2	5	0.0196873	16	B	0	1	0	N
AT2G21195	protein_coding		2	9090596	9090663	2	I	0.410221	23	3	0.548501	8	3	0.248428	20	B	28	1	0	N
AT4G30890	protein_coding	UBP24 (UBIQUITIN-SPECIFIC PROTEASE 24); ubiquitin-specific protease	4	15038906	15039147	6	I	0.410178	24	8	0.119182	11	8	0.0195642	18	B	2	1	0	N
AT3G02040	protein_coding	SRG3 (SENESCENCE-RELATED GENE 3); glycerophosphodiester phosphodiesterase	3	349439	349672	5	I	0.409951	22	8	0.590834	4	8	0.628759	22	B	16	0	0	N
AT3G58640	protein_coding	protein kinase family protein	3	21703671	21703767	2	I	0.409894	23	8	0.45514	5	8	0.0937336	20	B	11	1	1	N
AT5G59480	protein_coding	haloacid dehalogenase-like hydrolase family protein	5	23998401	23998647	6	I	0.409876	15	16	0.159573	11	7	0.766642	15	S	7	0	0	N
AT3G53230	protein_coding	cell division cycle protein 48, putative / CDC48, putative	3	19734424	19734519	1	I	0.409401	3	17	0.236836	3	11	0.407343	21	B	6	0	0	N
AT2G34070	protein_coding		2	14394999	14395091	2	I	0.408661	15	3	0.12291	8	3	0.465074	22	B	3	0	0	N
AT2G04100	protein_coding	MATE efflux family protein	2	1377080	1377150	2	I	0.408601	24	16	0.682934	4	8	0.493996	16	T	4	0	0	N
AT4G10070	protein_coding	KH domain-containing protein	4	6295780	6295853	2	I	0.408554	24	5	0.143836	1	5	0.0155953	24	B	0	0	0	N
AT2G26600	protein_coding	glycosyl hydrolase family 17 protein	2	11323693	11324076	9	I	0.408028	21	8	0.305479	9	8	0.261611	23	B	3	0	0	N
AT1G07350	protein_coding	transformer serine/arginine-rich ribonucleoprotein, putative	1	2258601	2258999	10	I	0.408	24	6	0.66984	1	6	0.459416	21	B	14	0	0	N
AT5G65440	protein_coding		5	26173144	26173225	1	I	0.407632	24	5	0.563832	2	5	0.722765	24	S	2	0	0	N
AT1G26440	protein_coding	ATUPS5 (ARABIDOPSIS THALIANA UREIDE PERMEASE 5)	1	9145102	9145286	4	I	0.407609	15	8	0.338739	1	8	0.0195282	16	B	0	1	0	N
AT4G02100	protein_coding	DNAJ heat shock N-terminal domain-containing protein	4	930277	930371	2	I	0.407526	6	4	0.632928	6	4	0.241032	19	B	8	0	0	N
AT5G26940	protein_coding	exonuclease family protein	5	9480775	9481355	15	I	0.407283	20	21	0.891292	8	4	0.897904	20	TS	9	1	0	N
AT4G26300	protein_coding	EMB1027 (EMBRYO DEFECTIVE 1027); ATP binding / arginine-tRNA ligase	4	13312280	13313027	19	I	0.407068	3	20	0.969812	3	6	0.632472	23	T	0	0	0	N
AT5G53540	protein_coding	MSP1 protein, putative / intramitochondrial sorting protein, putative	5	21767426	21767507	1	I	0.407015	22	14	0.15445	7	8	0.447124	22	B	4	0	1	N
AT1G01370	protein_coding	HTR12 (CENTROMERIC HISTONE H3); DNA binding	1	143979	144063	1	I	0.406765	24	12	0.729832	6	4	0.865001	24	TS	6	0	0	N
AT4G16950	protein_coding	RPP5 (RECOGNITION OF PERONOSPORA PARASITICA 5)	4	9539064	9539191	3	I	0.406455	24	1	0.76383	5	1	0.40628	24	T	6	1	0	N
AT4G26480	protein_coding	KH domain-containing protein	4	13375831	13376185	9	I	0.405383	23	18	0.574699	3	4	0.551963	22	B	0	0	0	N
AT3G56820	protein_coding		3	21051241	21051913	17	I	0.404112	23	10	0.92468	5	10	0.980424	24	TS	5	0	0	N
AT1G13350	protein_coding	protein kinase family protein	1	4575833	4576234	10	I	0.404089	21	8	0.377491	4	8	0.0110511	17	B	3	0	0	N
AT1G05860	protein_coding		1	1770404	1770882	12	I	0.403715	5	24	0.451758	5	7	0.868748	24	S	3	0	0	N
AT1G79500	protein_coding	AtkdsA1 (Arabidopsis thaliana KDO-8-phosphate synthase A1); 3-deoxy-8-phosphooctulonate synthase	1	29910231	29910319	2	I	0.403644	6	12	0.742246	6	10	0.475682	23	T	3	0	0	N
AT4G16520	protein_coding	ATG8F (AUTOPHAGY 8F); microtubule binding	4	9307420	9307948	14	I	0.403581	4	17	0.964106	4	11	0.870536	24	TS	54	0	0	N
AT3G15750	protein_coding		3	5335795	5335884	1	I	0.403406	21	8	0.749257	4	8	0.334704	23	T	2	0	0	N
AT2G21390	protein_coding	coatomer protein complex, subunit alpha, putative	2	9160617	9160703	2	I	0.402617	23	7	0.327745	4	7	0.0637782	21	B	1	0	0	N
AT5G26680	protein_coding	endonuclease, putative	5	9311960	9312152	5	I	0.40212	24	2	0.857973	3	2	0.786657	16	TS	0	0	0	N
AT4G16670	protein_coding		4	9387241	9387353	3	I	0.401646	12	6	0.733041	9	6	0.0516906	22	T	3	0	0	N
AT5G25280	protein_coding	serine-rich protein-related	5	8775072	8775167	1	I	0.401609	16	2	0.0453178	9	2	0.716926	16	S	2	1	0	N
AT5G65670	protein_coding	IAA9 (indoleacetic acid-induced protein 9); transcription factor	5	26272554	26272664	2	I	0.401536	23	22	0.685244	1	2	0.421692	24	T	10	0	0	N
AT1G09840	protein_coding	shaggy-related protein kinase kappa / ASK-kappa (ASK10)	1	3200106	3200183	2	I	0.401498	1	3	0.46778	1	3	0.183813	18	B	1	1	1	N
AT1G10990	protein_coding	unknown protein	1	3670902	3670978	1	I	0.401463	1	13	0.651315	1	10	0.565599	15	B	4	1	0	N
AT2G14250	NULL	NULL	2	6044506	6044665	4	I	0.401284	20	4	0.491885	7	4	0.0880807	23	B	0	0	0	N
AT1G23900	protein_coding	GAMMA-ADAPTIN 1; clathrin binding	1	8441250	8441313	2	I	0.401001	19	4	0.335664	5	4	0.207149	19	B	5	1	1	N
AT2G45000	protein_coding	EMB2766 (EMBRYO DEFECTIVE 2766); structural constituent of nuclear pore	2	18575232	18575829	16	I	0.400924	21	11	0.845295	5	11	0.718021	18	TS	17	1	0	N
AT4G02590	protein_coding	UNE12 (unfertilized embryo sac 12); DNA binding / transcription factor	4	1137741	1137859	2	I	0.400638	18	13	0.0240115	8	11	0.0928465	19	B	1	1	0	N
AT2G26140	protein_coding	FTSH4 (FtsH protease 4); ATP-dependent peptidase/ ATPase/ metallopeptidase	2	11140531	11140721	5	I	0.400299	23	10	0.0827234	9	10	0.792978	23	S	2	0	0	N
AT2G48040	protein_coding		2	19658943	19659081	3	I	0.400233	18	24	0.37963	1	5	0.621895	24	B	0	0	0	N
AT4G25870	protein_coding		4	13151844	13152179	8	I	0.40022	2	24	0.909904	2	9	0.649245	23	T	1	0	0	N
AT1G78200	protein_coding	protein phosphatase 2C, putative / PP2C, putative	1	29425275	29425369	1	I	0.4	8	13	0.25531	8	10	0.680956	23	B	3	1	1	N
AT5G01750	protein_coding		5	290669	290962	7	I	0.399834	21	14	0.656819	3	7	0.747467	22	S	54	0	0	N
AT1G36390	protein_coding	co-chaperone grpE family protein	1	13702816	13703009	5	I	0.399719	24	4	0.0783326	3	4	0.0589968	22	B	1	0	0	N
AT2G20180	protein_coding	PIL5 (PHYTOCHROME INTERACTING FACTOR 3-LIKE 5); transcription factor	2	8713630	8713864	6	I	0.39961	4	17	0.412887	4	1	0.729062	21	S	1	0	0	N
AT1G75980	protein_coding		1	28527234	28527378	4	I	0.399322	23	13	0.469516	1	4	0.849578	23	S	4	0	0	N
AT5G20730	protein_coding	NPH4 (NON-PHOTOTROPHIC HYPOCOTYL); transcription factor	5	7016726	7016769	1	I	0.398082	19	2	0.0403004	4	2	0.00869199	23	B	0	1	0	N
AT3G62330	protein_coding	zinc knuckle (CCHC-type) family protein	3	23075220	23075522	7	I	0.397965	22	16	0.0236199	2	6	0.0403041	16	B	3	0	0	N
AT1G54370	protein_coding	ATNHX5/NHX5 (NA+/H+ ANTIPORTER 5); sodium ion transmembrane transporter/ sodium:hydrogen antiporter	1	20298032	20298131	2	I	0.397359	6	17	0.0591827	6	8	0.0673393	17	B	1	0	0	N
AT3G45640	protein_coding	ATMPK3 (MITOGEN-ACTIVATED PROTEIN KINASE 3); MAP kinase/ kinase/ protein kinase	3	16768935	16769025	2	I	0.397199	12	23	0.718507	4	10	0.511929	21	T	21	0	0	N
AT3G26932	protein_coding	DRB3 (DSRNA-BINDING PROTEIN 3); double-stranded RNA binding	3	9932952	9933077	3	I	0.396608	7	20	0.2772	7	1	0.817601	20	S	1	1	0	N
AT1G33290	protein_coding	sporulation protein-related	1	12075170	12075486	8	I	0.396573	7	16	0.140603	7	2	0.187041	16	B	0	0	0	N
AT4G02120	protein_coding	CTP synthase, putative / UTP--ammonia ligase, putative	4	943166	943248	2	I	0.396209	2	13	0.202213	2	11	0.24071	21	B	3	0	0	N
AT5G23020	protein_coding	IMS2/MAM-L/MAM3 (METHYLTHIOALKYMALATE SYNTHASE-LIKE); 2-isopropylmalate synthase/ methylthioalkylmalate synthase	5	7720012	7720505	12	I	0.395856	1	12	0.824266	1	2	0.0107306	16	T	4	0	0	N
AT3G53570	protein_coding	AFC1 (ARABIDOPSIS FUS3-COMPLEMENTING GENE 1); kinase	3	19875093	19875339	5	I	0.395691	24	7	0.781479	4	7	0.707737	18	TS	3	1	0	N
AT5G58190	protein_coding	ECT10	5	23563901	23563999	2	I	0.394329	24	10	0.596188	4	10	0.309954	21	B	6	0	0	N
AT5G25540	protein_coding	CID6 (CTC-Interacting Domain 6); protein binding	5	8891926	8891989	1	I	0.394211	23	17	0.116909	7	10	0.340824	23	B	14	0	0	N
AT3G05165	protein_coding	sugar transporter, putative	3	1459215	1459347	3	I	0.393528	24	3	0.0855829	4	3	0.737619	21	S	10	0	0	N
AT1G80850	protein_coding	methyladenine glycosylase family protein	1	30391005	30391092	2	I	0.393398	12	18	0.296011	3	8	0.82202	18	S	0	0	0	N
AT1G32160	protein_coding		1	11569267	11569398	3	I	0.392965	8	7	0.184527	8	7	0.0477478	20	B	38	0	1	N
AT5G61310	protein_coding	cytochrome c oxidase subunit Vc, putative / COX5C, putative	5	24670979	24671994	25	I	0.392883	24	11	0.846286	1	11	0.920052	20	TS	1	0	0	N
AT3G01980	protein_coding	short-chain dehydrogenase/reductase (SDR) family protein	3	328856	328964	2	I	0.39263	15	7	0.164749	3	7	0.0411923	18	B	5	1	1	N
AT4G15160	protein_coding	protease inhibitor/seed storage/lipid transfer protein (LTP) family protein	4	8649695	8649873	4	I	0.392118	5	1	0.892733	5	1	0.576951	19	T	0	0	0	N
AT1G54920	protein_coding		1	20477621	20477717	2	I	0.392008	23	6	0.528897	1	6	0.591644	15	B	4	0	0	N
AT3G07300	protein_coding	eukaryotic translation initiation factor 2B family protein / eIF-2B family protein	3	2326227	2326729	13	I	0.391525	23	10	0.90308	6	10	0.539149	17	T	4	0	0	N
AT1G54260	protein_coding	histone H1/H5 family protein	1	20262146	20262335	4	I	0.391521	8	14	0.651326	8	9	0.756619	22	S	0	0	0	N
AT3G52110	protein_coding		3	19335339	19335435	2	I	0.391458	9	14	0.607716	9	8	0.927524	24	S	1	0	0	N
AT3G53420	protein_coding	PIP2A (PLASMA MEMBRANE INTRINSIC PROTEIN 2A); water channel	3	19814640	19814682	1	I	0.391391	23	10	0.534441	5	10	0.52662	23	B	0	1	0	N
AT5G65010	protein_coding	ASN2 (ASPARAGINE SYNTHETASE 2); asparagine synthase (glutamine-hydrolyzing)	5	25987065	25987209	3	I	0.39134	21	12	0.310388	5	11	0.215099	22	B	26	0	0	N
AT1G69220	protein_coding	SIK1 (ERINE/THREONINE KINASE 1); kinase	1	26026593	26027156	13	I	0.390801	23	11	0.892099	9	11	0.861368	24	TS	5	0	0	N
AT5G40760	protein_coding	G6PD6 (GLUCOSE-6-PHOSPHATE DEHYDROGENASE 6); glucose-6-phosphate dehydrogenase	5	16328159	16328500	8	I	0.390457	23	11	0.856914	3	11	0.217822	23	T	8	0	0	N
AT2G39470	protein_coding	PPL2 (PSBP-LIKE PROTEIN 2); calcium ion binding	2	16484544	16484627	1	I	0.390276	10	13	0.731977	10	11	0.310721	22	T	21	0	0	N
AT3G16760	protein_coding	tetratricopeptide repeat (TPR)-containing protein	3	5704319	5704374	1	I	0.390182	6	17	0.00968303	6	4	0.0243248	24	B	0	1	0	N
AT2G15580	protein_coding	zinc finger (C3HC4-type RING finger) family protein	2	6805225	6805608	10	I	0.388388	4	8	0.524001	4	8	0.0574873	18	B	13	0	1	N
AT1G72830	protein_coding	HAP2C (Heme activator protein (yeast) homolog 2C); transcription factor	1	27409913	27409986	1	I	0.388381	20	6	0.111295	9	6	0.0915013	23	B	1	1	1	N
AT2G17640	protein_coding	AtSerat3;1 (SERINE ACETYLTRANSFERASE-106); acetyltransferase/ serine O-acetyltransferase	2	7675953	7676050	2	I	0.388048	21	10	0.778678	4	10	0.691315	21	T	4	0	0	N
AT4G26970	protein_coding	aconitate hydratase, cytoplasmic, putative / citrate hydro-lyase/aconitase, putative	4	13547964	13548038	1	I	0.387713	1	11	0.502423	1	11	0.0451632	23	B	15	0	0	N
AT1G60940	protein_coding	SNRK2-10/SNRK2.10/SRK2B (SNF1-RELATED PROTEIN KINASE 2.10); kinase	1	22445600	22445771	4	I	0.387538	23	6	0.676578	4	6	0.580757	19	T	9	1	1	N
AT2G16575	protein_coding		2	7191835	7191914	1	I	0.387191	1	5	0.82339	1	5	0.405767	19	T	0	0	0	N
AT2G14120	protein_coding	dynamin-like protein 2b (ADL2b)	2	5962790	5962882	2	I	0.386971	1	6	0.741366	1	6	0.358282	22	T	2	0	0	N
AT2G48020	protein_coding	sugar transporter, putative	2	19653777	19653846	1	I	0.386882	3	12	0.0263415	3	1	0.0591473	23	B	19	0	0	N
AT5G64360	protein_coding	DNAJ heat shock N-terminal domain-containing protein	5	25753777	25753913	3	I	0.386549	7	18	0.44171	7	8	0.65664	18	B	7	1	0	N
AT2G29350	protein_coding	SAG13 (Senescence-associated gene 13); oxidoreductase	2	12609014	12609110	2	I	0.385627	16	10	0.749533	4	10	0.797438	16	TS	28	1	0	N
AT1G35340	protein_coding	ATP-dependent protease La (LON) domain-containing protein	1	12977993	12978057	1	I	0.385397	24	15	0.319049	10	4	0.258854	15	B	5	1	1	N
AT5G47455	protein_coding		5	19268425	19269432	27	I	0.385034	6	12	0.258805	6	2	0.483074	21	B	0	0	0	N
AT1G69935	protein_coding		1	26346498	26346576	2	I	0.384615	4	12	0.0255057	4	10	0.0148236	21	B	6	0	1	N
AT4G23570	protein_coding	SGT1A (Suppressor of G2 (Two) 1A); protein binding	4	12299935	12300017	1	I	0.384615	6	4	0.788033	6	4	0.514435	20	T	2	1	1	N
AT5G07370	protein_coding	IPK2a (INOSITOL POLYPHOSPHATE KINASE 2 ALPHA); inositol or phosphatidylinositol kinase	5	2330500	2331227	18	I	0.38461	24	15	0.17368	7	2	0.782805	15	S	23	1	0	N
AT2G31955	protein_coding	CNX2 (COFACTOR OF NITRATE REDUCTASE AND XANTHINE DEHYDROGENASE 2); catalytic	2	13593573	13593664	2	I	0.384579	22	20	0.432518	4	7	0.407106	20	B	0	1	0	N
AT3G02870	protein_coding	VTC4; 3'(2'),5'-bisphosphate nucleotidase/ L-galactose-1-phosphate phosphatase/ inositol or phosphatidylinositol phosphatase	3	628912	629007	2	I	0.384545	2	13	0.890496	2	11	0.238475	16	T	28	0	0	N
AT4G16143	protein_coding	importin alpha-2, putative (IMPA-2)	4	9134339	9134460	2	I	0.384512	24	4	0.0136993	5	4	0.0113217	24	B	35	0	0	N
AT1G53910	protein_coding	RAP2.12; DNA binding / transcription factor	1	20140267	20140379	3	I	0.384432	3	23	0.162341	3	8	0.1396	23	B	2	1	0	N
AT1G49620	protein_coding	ICK5/ICN6/KRP7 (KIP-RELATED PROTEIN 7); cyclin binding / cyclin-dependent protein kinase inhibitor	1	18369430	18369505	1	I	0.384406	23	4	0.512098	5	4	0.117322	20	B	1	0	0	N
AT2G19340	protein_coding	membrane protein, putative	2	8381520	8382398	24	I	0.38439	11	7	0.948567	11	7	0.625466	17	T	3	0	0	N
AT1G07050	protein_coding	CONSTANS-like protein-related	1	2164353	2164479	3	I	0.384359	3	20	0.915304	3	7	0.868514	20	TS	3	0	0	N
AT3G24810	protein_coding	ICK3 (kip-related protein 5); cyclin-dependent protein kinase inhibitor	3	9061405	9061502	1	I	0.384105	3	18	0.76005	3	9	0.291902	22	T	3	0	0	N
AT2G32880	protein_coding	meprin and TRAF homology domain-containing protein / MATH domain-containing protein	2	13956203	13956316	1	I	0.384104	17	19	0.721894	3	5	0.478423	19	T	6	0	0	N
AT1G72770	protein_coding	HAB1 (HOMOLOGY TO ABI1); protein serine/threonine phosphatase	1	27396057	27396178	3	I	0.384098	16	8	0.576841	4	8	0.405276	16	B	1	1	0	N
AT1G54340	protein_coding	ICDH; isocitrate dehydrogenase (NADP+)	1	20290937	20291020	2	I	0.384081	20	1	0.849983	6	1	0.380028	20	T	5	0	0	N
AT2G41190	protein_coding	amino acid transporter family protein	2	17175052	17175154	2	I	0.384076	15	13	0.119336	2	11	0.945	15	S	17	0	0	N
AT1G32230	protein_coding	RCD1 (RADICAL-INDUCED CELL DEATH1)	1	11614888	11615211	8	I	0.383946	23	10	0.665899	2	10	0.486316	20	B	6	0	1	N
AT3G49290	protein_coding	ABIL2 (ABL INTERACTOR-LIKE PROTEIN 2)	3	18285272	18285338	1	I	0.383935	24	4	0.430497	6	4	0.431136	20	B	2	0	0	N
AT2G01250	protein_coding	60S ribosomal protein L7 (RPL7B)	2	133079	133255	4	I	0.383934	22	4	0.0415261	6	4	0.023626	20	B	1	0	0	N
AT3G16220	protein_coding		3	5498275	5498368	2	I	0.383918	20	3	0.309413	8	3	0.197127	19	B	2	0	0	N
AT3G11950	protein_coding	homogentisate farnesyltransferase/ homogentisate geranylgeranyltransferase/ homogentisate solanesyltransferase/ prenyltransferase	3	3785126	3785557	11	I	0.383848	21	10	0.795692	11	10	0.18855	24	T	0	0	0	N
AT3G24740	protein_coding		3	9033484	9033560	2	I	0.383828	10	13	0.276467	10	2	0.453814	23	B	5	1	0	N
AT1G12860	protein_coding	basic helix-loop-helix (bHLH) family protein / F-box family protein	1	4386189	4386306	3	I	0.383782	3	21	0.642872	3	4	0.0783781	22	B	6	0	0	N
AT1G19350	protein_coding	BES1 (BRI1-EMS-SUPPRESSOR 1); transcription regulator	1	6688731	6688816	1	I	0.383702	19	10	0.553195	2	10	0.148456	21	B	3	1	1	N
AT4G16860	protein_coding	RPP4 (RECOGNITION OF PERONOSPORA PARASITICA 4)	4	9492092	9495248	74	I	0.383695	3	23	0.997502	3	10	0.99568	23	TS	4	0	0	N
AT3G24520	protein_coding	AT-HSFC1 (Arabidopsis thaliana heat shock transcription factor C1); DNA binding / transcription factor	3	8941691	8941773	2	I	0.383629	21	16	0.305366	4	9	0.392239	21	B	6	0	0	N
AT4G37370	protein_coding	CYP81D8 (cytochrome P450, family 81, subfamily D, polypeptide 8); oxygen binding	4	17570577	17570672	2	I	0.383628	15	4	0.154633	8	4	0.634749	15	B	4	0	0	N
AT3G15160	protein_coding	binding	3	5107390	5107453	1	I	0.383626	5	12	0.464523	5	2	0.365186	15	B	2	0	0	N
AT5G65940	protein_coding	CHY1 (BETA-HYDROXYISOBUTYRYL-COA HYDROLASE 1); 3-hydroxyisobutyryl-CoA hydrolase	5	26394306	26394380	1	I	0.383603	20	6	0.101562	9	6	0.026002	23	B	35	1	1	N
AT5G27730	protein_coding		5	9822406	9822498	1	I	0.383594	4	16	0.294603	4	1	0.667113	16	B	4	0	0	N
AT5G49760	protein_coding	leucine-rich repeat family protein / protein kinase family protein	5	20235879	20235973	1	I	0.383586	3	22	0.64862	3	10	0.299138	18	B	3	0	0	N
AT2G37035	protein_coding		2	15562611	15562714	2	I	0.383575	1	2	0.0090303	1	2	0.00446475	21	B	0	0	0	N
AT2G20950	protein_coding		2	9010423	9010510	2	I	0.383536	21	20	0.028445	3	4	0.0522237	20	B	10	0	0	N
AT2G20830	protein_coding	folic acid binding / transferase	2	8976893	8977170	7	I	0.383482	4	23	0.00391246	4	6	0.0244115	23	B	0	1	0	N
AT5G49730	protein_coding	ATFRO6/FRO6 (FERRIC REDUCTION OXIDASE 6); ferric-chelate reductase/ oxidoreductase	5	20219401	20219481	2	I	0.383454	4	13	0.829034	4	10	0.752813	23	TS	4	0	0	N
AT5G64360	protein_coding	DNAJ heat shock N-terminal domain-containing protein	5	25754117	25754428	8	I	0.383392	1	17	0.0346008	1	3	0.0399312	17	B	3	0	0	N
AT5G45600	protein_coding	GAS41 (TBP-ASSOCIATED FACTOR 14B)	5	18505392	18505518	3	I	0.383378	8	12	0.574862	8	4	0.382876	19	B	4	0	0	N
AT4G30020	protein_coding	subtilase family protein	4	14679228	14679331	2	I	0.383378	16	15	0.364866	10	4	0.759129	16	S	2	0	0	N
AT2G39890	protein_coding	ProT1 (PROLINE TRANSPORTER 1); amino acid transmembrane transporter	2	16663797	16663873	1	I	0.383253	23	10	0.696828	6	10	0.128633	20	T	6	0	0	N
AT4G37270	protein_coding	HMA1 (Heavy metal ATPase 1); copper-exporting ATPase	4	17540770	17541245	13	I	0.383237	14	17	0.00396445	10	1	0.040738	20	B	0	0	0	N
AT2G33830	protein_coding	dormancy/auxin associated family protein	2	14316881	14316965	1	I	0.383189	4	19	0.66322	4	10	0.488859	21	B	245	0	0	N
AT1G15130	protein_coding	hydroxyproline-rich glycoprotein family protein	1	5206950	5207137	5	I	0.383093	1	3	0.806911	1	3	0.395426	19	T	3	0	0	N
AT1G73060	protein_coding		1	27484150	27484244	2	I	0.38304	20	2	0.285529	11	2	0.214887	20	B	13	0	0	N
AT1G50170	protein_coding	ATSIRB; sirohydrochlorin ferrochelatase	1	18585815	18585908	2	I	0.383036	6	15	0.0457094	6	7	0.33266	23	B	6	0	0	N
AT5G62690	protein_coding	TUB2 (Tubulin beta-2); structural molecule	5	25202122	25202210	2	I	0.382987	2	15	0.243087	2	1	0.213399	19	B	31	0	0	N
AT3G11220	protein_coding	ELO1 (ELONGATA 1)	3	3515449	3515537	2	I	0.382965	23	11	0.473849	10	11	0.378858	24	B	4	0	0	N
AT2G37150	protein_coding	zinc finger (C3HC4-type RING finger) family protein	2	15613073	15615384	63	I	0.382892	16	13	0.000867981	2	3	0.0026334	15	B	3	0	0	N
AT1G20560	protein_coding	AMP-dependent synthetase and ligase family protein	1	7121384	7121515	3	I	0.382879	16	8	0.780309	6	8	0.587889	18	T	7	0	0	N
AT2G02960	protein_coding	zinc finger (C3HC4-type RING finger) family protein	2	864020	864245	5	I	0.382856	24	8	0.604655	4	8	0.108944	16	B	0	1	0	N
AT5G20380	protein_coding	transporter-related	5	6888942	6889056	3	I	0.382852	15	9	0.756117	4	9	0.334361	18	T	3	0	1	N
AT1G69840	protein_coding	band 7 family protein	1	26298823	26299364	13	I	0.382768	21	11	0.140355	9	11	0.59157	24	B	13	0	0	N
AT5G04885	protein_coding	glycosyl hydrolase family 3 protein	5	1422930	1423350	10	I	0.382763	16	7	0.882169	3	7	0.949222	19	TS	7	0	0	N
AT4G35140	protein_coding	transducin family protein / WD-40 repeat family protein	4	16724112	16724907	21	I	0.38271	22	10	0.857788	4	10	0.589521	22	T	4	0	0	N
AT1G19070	protein_coding	F-box family protein	1	6584347	6585027	18	I	0.382649	5	13	0.980389	5	3	0.766226	24	TS	6	0	0	N
AT5G08450	protein_coding		5	2732644	2732740	1	I	0.382584	1	3	0.762699	1	3	0.224213	17	T	4	0	0	N
AT5G03720	protein_coding	AT-HSFA3 (Arabidopsis thaliana heat shock transcription factor A3); DNA binding / transcription factor	5	972809	973339	13	I	0.382547	21	20	0.77128	5	6	0.963712	24	TS	4	0	0	N
AT4G27820	protein_coding	glycosyl hydrolase family 1 protein	4	13859127	13859194	1	I	0.382538	21	5	0.0793355	1	5	0.364929	24	B	0	0	0	N
AT2G47830	protein_coding	cation efflux family protein / metal tolerance protein, putative (MTPc1)	2	19598662	19598742	2	I	0.382515	22	3	0.0236139	5	3	0.0171203	20	B	3	0	0	N
AT5G08450	protein_coding		5	2732604	2732740	2	I	0.382431	1	10	0.626703	1	10	0.225183	17	B	0	0	0	N
AT2G24100	protein_coding		2	10252462	10252526	1	I	0.38242	20	4	0.593649	8	4	0.167825	22	B	7	0	0	N
AT2G36010	protein_coding	E2F3 (E2F TRANSCRIPTION FACTOR-3); transcription factor	2	15127044	15127558	13	I	0.382321	20	15	0.627326	8	4	0.675681	15	B	1	0	0	N
AT5G45040	protein_coding	cytochrome c6 (ATC6)	5	18192928	18193019	2	I	0.382263	21	24	0.552028	7	1	0.633084	24	B	21	0	0	N
AT1G69040	protein_coding	ACR4 (ACT REPEAT 4); amino acid binding	1	25963124	25963202	1	I	0.382205	15	5	0.504778	1	5	0.343037	23	B	2	0	0	N
AT3G10760	protein_coding	myb family transcription factor	3	3370846	3370922	1	I	0.382204	22	4	0.307702	10	4	0.075146	15	B	1	0	0	N
AT2G05440	protein_coding	glycine-rich protein	2	1993764	1993882	2	I	0.382185	12	8	0.698747	2	8	0.0731231	24	T	0	1	0	N
AT2G27040	protein_coding	AGO4 (ARGONAUTE 4); nucleic acid binding	2	11546125	11546191	2	I	0.382115	8	16	0.404936	8	6	0.515005	16	B	4	0	0	N
AT2G26280	protein_coding	CID7; ATP binding / damaged DNA binding	2	11196226	11196362	3	I	0.382099	21	11	0.291503	4	11	0.412766	16	B	1	0	0	N
AT1G07810	protein_coding	ECA1 (CALCIUM-TRANSPORTING ATPASE 1, ENDOPLASMIC RETICULUM-TYPE); calcium-transporting ATPase	1	2416321	2416607	7	I	0.382054	8	14	0.88687	8	4	0.440625	19	T	1	0	0	N
AT2G20950	protein_coding		2	9011053	9011186	3	I	0.382044	21	3	0.0722528	5	3	0.0462599	15	B	0	0	0	N
AT1G09190	protein_coding	pentatricopeptide (PPR) repeat-containing protein	1	2968257	2968380	3	I	0.382028	4	23	0.144177	4	8	0.469164	23	B	0	0	0	N
AT2G37450	protein_coding	nodulin MtN21 family protein	2	15730884	15731747	22	I	0.382022	2	23	0.92924	2	10	0.90661	23	TS	1	0	0	N
AT3G07650	protein_coding	COL9 (CONSTANS-LIKE 9); transcription factor/ zinc ion binding	3	2444068	2444191	2	I	0.38202	4	14	0.0137942	4	5	0.0139269	24	B	8	1	0	N
AT3G63400	protein_coding	peptidyl-prolyl cis-trans isomerase cyclophilin-type family protein	3	23425228	23426180	25	I	0.38194	1	22	0.00535831	1	4	0.0131566	22	B	0	0	0	N
AT1G31070	protein_coding	UDP-N-acetylglucosamine pyrophosphorylase-related	1	11087001	11087088	2	I	0.381896	3	21	0.110495	3	4	0.219916	22	B	8	0	0	N
AT1G74910	protein_coding	ADP-glucose pyrophosphorylase family protein	1	28142253	28142378	3	I	0.381862	9	21	0.636108	9	5	0.475709	21	B	1	1	1	N
AT3G48360	protein_coding	BT2 (BTB AND TAZ DOMAIN PROTEIN 2); protein binding / transcription factor/ transcription regulator	3	17920874	17921076	4	I	0.381796	15	14	0.85639	1	4	0.908093	15	TS	16	0	0	N
AT5G20730	protein_coding	NPH4 (NON-PHOTOTROPHIC HYPOCOTYL); transcription factor	5	7021141	7021459	8	I	0.381725	18	22	0.34099	6	4	0.589717	18	B	0	0	0	N
AT4G32850	protein_coding	nPAP (NUCLEAR POLY(A) POLYMERASE); nucleotidyltransferase/ protein binding	4	15853759	15853895	4	I	0.381699	1	8	0.916366	1	8	0.620875	24	T	1	1	1	N
AT3G54970	protein_coding	catalytic	3	20379623	20379743	2	I	0.381697	10	16	0.375869	10	4	0.620815	16	B	4	0	0	N
AT3G63400	protein_coding	peptidyl-prolyl cis-trans isomerase cyclophilin-type family protein	3	23423145	23423421	6	I	0.38169	22	2	0.938679	8	2	0.403832	15	T	7	0	0	N
AT1G02850	protein_coding	glycosyl hydrolase family 1 protein	1	632808	632883	1	I	0.38156	15	21	0.257773	6	11	0.820183	21	S	19	0	0	N
AT2G31960	protein_coding	ATGSL03 (GLUCAN SYNTHASE-LIKE 3); 1,3-beta-glucan synthase/ transferase, transferring glycosyl groups	2	13597002	13597104	2	I	0.381552	3	14	0.38126	3	1	0.695318	19	B	0	0	0	N
AT1G29400	protein_coding	AML5 (ARABIDOPSIS MEI2-LIKE PROTEIN 5); RNA binding	1	10290457	10290584	3	I	0.381531	13	6	0.759392	4	6	0.725408	18	TS	10	0	0	N
AT5G51290	protein_coding	ceramide kinase-related	5	20862433	20862648	5	I	0.381438	12	23	0.254263	4	1	0.702382	23	S	2	0	0	N
AT1G80490	protein_coding	TPR1 (TOPLESS-RELATED 1)	1	30270925	30271005	2	I	0.381422	18	3	0.059589	5	3	0.0202224	24	B	3	0	0	N
AT5G53760	protein_coding	MLO11 (MILDEW RESISTANCE LOCUS O 11); calmodulin binding	5	21839857	21839945	2	I	0.381394	10	21	0.213289	10	3	0.429504	21	B	1	1	1	N
AT2G17980	protein_coding	ATSLY1; protein transporter	2	7831466	7831633	4	I	0.381329	8	13	0.0677539	8	2	0.128163	19	B	11	0	0	N
AT5G27840	protein_coding	TOPP8 (Type one serine/threonine protein phosphatase 8); protein serine/threonine phosphatase	5	9863339	9863415	1	I	0.381319	3	23	0.321761	3	10	0.488644	20	B	1	0	0	N
AT1G53020	protein_coding	PFU3/UBC26 (UBIQUITIN-CONJUGATING ENZYME 26); ubiquitin-protein ligase	1	19759528	19760742	28	I	0.381183	11	21	0.895047	11	9	0.785683	22	TS	0	0	0	N
AT4G31350	protein_coding		4	15213026	15213119	2	I	0.381158	17	10	0.464516	8	10	0.183095	17	B	0	0	0	N
AT4G16400	protein_coding		4	9261014	9261529	13	I	0.381133	3	1	0.966178	3	1	0.694247	23	T	0	0	0	N
AT5G11700	protein_coding	glycine-rich protein	5	3769817	3770281	12	I	0.381113	23	16	0.89058	2	6	0.886876	23	TS	0	0	0	N
AT2G33340	protein_coding	transducin family protein / WD-40 repeat family protein	2	14133570	14133652	1	I	0.381012	3	20	0.105941	3	10	0.0580574	20	B	1	1	0	N
AT2G20950	protein_coding		2	9011104	9011186	1	I	0.381002	24	3	0.194914	7	3	0.0294279	15	B	4	0	0	N
AT5G10700	protein_coding	protein tyrosine phosphatase	5	3378103	3378228	3	I	0.380948	21	24	0.615637	3	11	0.63211	16	B	0	0	0	N
AT5G35180	protein_coding		5	13442075	13442195	3	I	0.380916	5	13	0.159202	5	4	0.601378	23	B	5	0	0	N
AT4G33000	protein_coding	CBL10 (CALCINEURIN B-LIKE10); calcium ion binding	4	15926045	15926143	2	I	0.380894	6	11	0.760562	6	11	0.447837	21	T	3	0	1	N
AT2G48160	protein_coding	PWWP domain-containing protein	2	19699950	19700419	12	I	0.380857	15	9	0.314558	2	9	0.0681454	16	B	2	0	0	N
AT5G62920	protein_coding	ARR6 (RESPONSE REGULATOR 6); transcription regulator/ two-component response regulator	5	25270995	25271072	1	I	0.380847	21	16	0.527666	1	8	0.395987	17	B	3	0	0	N
AT1G74440	protein_coding		1	27983300	27983668	10	I	0.38078	12	23	0.994293	4	6	0.961946	21	TS	5	0	0	N
AT5G53900	protein_coding		5	21899198	21899286	2	I	0.380678	22	16	0.145809	4	6	0.443611	23	B	3	0	0	N
AT2G11890	protein_coding	adenylate cyclase	2	4810380	4810489	3	I	0.380672	7	19	0.00697485	7	4	0.0139921	20	B	1	1	0	N
AT1G12350	protein_coding	ATCOAB (4-PHOSPHO-PANTO-THENOYLCYSTEINE SYNTHETASE); catalytic/ phosphopantothenate--cysteine ligase	1	4200106	4200188	2	I	0.38066	16	3	0.177435	10	3	0.0673683	20	B	2	0	0	N
AT5G11650	protein_coding	hydrolase, alpha/beta fold family protein	5	3745745	3745845	2	I	0.380638	16	10	0.664174	8	10	0.391965	21	B	2	0	0	N
AT4G08540	protein_coding		4	5433838	5433907	1	I	0.380636	16	12	0.497862	3	11	0.793951	21	S	6	0	0	N
AT3G55740	protein_coding	ProT2 (PROLINE TRANSPORTER 2); amino acid transmembrane transporter	3	20706857	20707474	13	I	0.380628	8	13	0.774404	8	4	0.907766	20	TS	8	0	0	N
AT1G33110	protein_coding	MATE efflux family protein	1	12008005	12008107	3	I	0.380623	17	5	0.733045	4	5	0.440228	24	T	10	1	1	N
AT2G41700	protein_coding	ATPase, coupled to transmembrane movement of substances / amino acid transmembrane transporter	2	17402759	17402860	2	I	0.380593	3	16	0.400627	3	9	0.482809	16	B	0	0	0	N
AT2G39550	protein_coding	ATGGT-IB (GERANYLGERANYLTRANSFERASE-I BETA SUBUNIT); CAAX-protein geranylgeranyltransferase/ protein heterodimerization	2	16508988	16509074	2	I	0.380497	17	1	0.768279	8	1	0.104158	20	T	6	0	0	N
AT1G22330	protein_coding	RNA binding	1	7886869	7886939	1	I	0.380465	13	11	0.783616	6	11	0.585014	15	T	5	0	0	N
AT4G17020	protein_coding	transcription factor-related	4	9577992	9578173	4	I	0.38043	10	8	0.148634	10	8	0.121823	19	B	1	1	1	N
AT4G03415	protein_coding	protein phosphatase 2C family protein / PP2C family protein	4	1504640	1504682	1	I	0.380414	24	8	0.0928731	5	8	0.0297655	22	B	0	0	0	N
AT3G14350	protein_coding	SRF7 (STRUBBELIG-RECEPTOR FAMILY 7); ATP binding / protein serine/threonine kinase	3	4784114	4784196	1	I	0.380408	1	20	0.228049	1	9	0.159484	24	B	0	1	0	N
AT5G50840	protein_coding		5	20703579	20703671	2	I	0.38038	20	22	0.407886	9	4	0.505718	20	B	0	0	0	N
AT2G38610	protein_coding	KH domain-containing protein	2	16156754	16156835	1	I	0.380301	8	6	0.411772	8	6	0.246689	21	B	5	1	1	N
AT3G54500	protein_coding		3	20189783	20189917	2	I	0.379925	23	22	0.637818	4	1	0.583602	23	B	3	0	1	N
AT1G80420	protein_coding	DNA repair protein, putative (XRCC1)	1	30242098	30242539	11	I	0.379805	3	16	0.902382	3	8	0.806541	16	TS	2	0	0	N
AT1G01100	protein_coding	60S acidic ribosomal protein P1 (RPP1A)	1	50448	50494	1	I	0.379772	10	12	0.0584662	10	4	0.0326581	15	B	0	1	0	N
AT5G07440	protein_coding	GDH2 (GLUTAMATE DEHYDROGENASE 2); oxidoreductase	5	2357667	2357740	2	I	0.379744	1	24	0.653792	1	4	0.534002	18	B	29	0	0	N
AT5G10550	protein_coding	GTE2 (GLOBAL TRANSCRIPTION FACTOR GROUP E 2); DNA binding	5	3334921	3335013	2	I	0.37963	21	20	0.0656493	6	7	0.130608	20	B	0	0	0	N
AT5G16930	protein_coding	AAA-type ATPase family protein	5	5568909	5569129	6	I	0.379607	6	14	0.0611876	6	11	0.756261	20	S	2	0	0	N
AT1G08660	protein_coding	glycosyl transferase family 29 protein / sialyltransferase family protein	1	2757518	2757603	2	I	0.379573	19	6	0.429471	7	6	0.185231	21	B	2	1	0	N
AT5G11840	protein_coding		5	3814139	3814348	5	I	0.379458	23	10	0.718484	2	10	0.638913	24	T	0	0	0	N
AT5G17300	protein_coding	myb family transcription factor	5	5691615	5691699	1	I	0.379443	2	19	0.480003	2	9	0.187803	15	B	0	0	0	N
AT4G16990	protein_coding	disease resistance protein (TIR-NBS class), putative	4	9564617	9564710	2	I	0.379388	21	10	0.831419	4	10	0.776738	24	TS	8	1	1	N
AT1G56220	protein_coding	dormancy/auxin associated family protein	1	21047556	21048021	12	I	0.379373	3	21	0.960776	3	10	0.42227	15	T	90	0	0	N
AT5G59300	protein_coding	UBC7 (UBIQUITIN-CONJUGATING ENZYME 31); ubiquitin-protein ligase	5	23938239	23938324	2	I	0.379355	24	5	0.16924	6	5	0.0654954	21	B	0	0	0	N
AT3G52210	protein_coding	mRNA capping enzyme family protein	3	19378116	19378198	2	I	0.37929	24	1	0.838428	10	1	0.207773	24	T	12	0	0	N
AT2G45030	protein_coding	mitochondrial elongation factor, putative	2	18581093	18581230	3	I	0.379277	24	12	0.782969	6	1	0.819405	24	TS	1	0	0	N
AT1G73080	protein_coding	PEPR1 (PEP1 RECEPTOR 1); ATP binding / kinase/ protein binding / protein serine/threonine kinase	1	27492044	27492281	6	I	0.379255	24	15	0.514083	8	9	0.885366	21	S	9	0	0	N
AT4G35600	protein_coding	CONNEXIN 32; kinase	4	16896518	16896628	3	I	0.379236	18	1	0.497476	11	1	0.233332	18	B	9	0	0	N
AT4G35335	protein_coding	nucleotide-sugar transporter family protein	4	16809511	16809733	6	I	0.379148	11	12	0.282242	11	4	0.114221	17	B	3	0	0	N
AT4G26070	protein_coding	MEK1 (mitogen-activated protein kinase kinase 1); MAP kinase kinase/ kinase	4	13218242	13218326	2	I	0.37908	8	13	0.615929	8	3	0.694335	23	B	8	0	0	N
AT3G62120	protein_coding	tRNA synthetase class II (G, H, P and S) family protein	3	23013797	23013969	4	I	0.379057	1	5	0.96932	1	5	0.592255	16	T	8	0	0	N
AT4G29060	protein_coding	EMB2726 (EMBRYO DEFECTIVE 2726); translation elongation factor	4	14320062	14321036	26	I	0.379048	4	2	0.00375526	4	2	0.00172658	23	B	9	0	0	N
AT4G12760	protein_coding		4	7505492	7505573	2	I	0.379031	22	9	0.140378	3	9	0.0366047	22	B	5	0	1	N
AT5G58140	protein_coding	PHOT2 (NON PHOTOTROPIC HYPOCOTYL 1-LIKE); kinase	5	23546596	23546678	2	I	0.379023	23	1	0.388251	10	1	0.744384	23	S	12	0	0	N
AT3G21430	protein_coding	DNA binding	3	7548785	7548879	2	I	0.379023	13	7	0.0742528	6	7	0.0731853	23	B	0	0	0	N
AT1G01490	protein_coding	heavy-metal-associated domain-containing protein	1	182136	182251	2	I	0.37901	22	10	0.0716532	4	10	0.0227648	23	B	1	1	1	N
AT5G46070	protein_coding	GTP binding / GTPase	5	18700963	18701249	7	I	0.378952	10	21	0.646194	10	1	0.83665	19	S	0	0	0	N
AT1G35670	protein_coding	ATCDPK2 (CALCIUM-DEPENDENT PROTEIN KINASE 2); calmodulin-dependent protein kinase/ kinase	1	13207210	13207897	17	I	0.378913	8	21	0.979272	8	3	0.096452	20	T	2	0	0	N
AT4G04955	protein_coding	ATALN (ARABIDOPSIS ALLANTOINASE); allantoinase/ hydrolase	4	2523732	2523829	2	I	0.378885	10	8	0.774439	10	8	0.48475	18	T	7	0	0	N
AT3G63450	protein_coding	RNA binding	3	23439387	23439470	1	I	0.37885	17	5	0.604141	10	5	0.208771	21	B	0	0	0	N
AT1G34750	protein_coding	protein phosphatase 2C, putative / PP2C, putative	1	12736502	12736580	1	I	0.378715	21	9	0.592335	5	9	0.396927	21	B	3	0	0	N
AT3G19515	protein_coding	binding	3	6768892	6768978	2	I	0.378645	4	20	0.455569	4	11	0.408259	23	B	8	0	0	N
AT5G41670	protein_coding	6-phosphogluconate dehydrogenase family protein	5	16682772	16682846	1	I	0.378627	4	23	0.0641951	4	3	0.180039	23	B	5	1	0	N
AT5G58540	protein_coding	protein kinase family protein	5	23680718	23680793	1	I	0.378498	1	4	0.194058	1	4	0.0668605	23	B	0	1	0	N
AT4G39560	protein_coding	kelch repeat-containing F-box family protein	4	18382501	18382585	1	I	0.378481	4	12	0.0147132	4	9	0.0196048	15	B	4	1	0	N
AT4G36650	protein_coding	transcription factor IIB (TFIIB) family protein	4	17283815	17283898	2	I	0.378406	15	6	0.157259	11	6	0.00491711	20	B	0	1	0	N
AT5G10320	protein_coding		5	3244606	3244673	1	I	0.378338	23	19	0.40782	7	5	0.408934	23	B	4	1	1	N
AT1G55130	protein_coding	endomembrane protein 70, putative	1	20573874	20573951	2	I	0.37826	20	4	0.758486	1	4	0.539819	20	T	0	0	0	N
AT3G55630	protein_coding	ATDFD (A. THALIANA DHFS-FPGS HOMOLOG D); tetrahydrofolylpolyglutamate synthase	3	20648573	20648718	4	I	0.378222	12	6	0.560521	4	6	0.288498	18	B	0	0	0	N
AT4G17910	protein_coding	zinc finger (C3HC4-type RING finger) family protein / pentatricopeptide (PPR) repeat-containing protein	4	9957458	9959038	39	I	0.378222	6	24	0.403376	6	4	0.320799	21	B	0	0	0	N
AT1G43620	protein_coding	UDP-glucose:sterol glucosyltransferase, putative	1	16431999	16432081	1	I	0.378215	22	2	0.352807	6	2	0.455627	22	B	3	1	1	N
AT5G06690	protein_coding	(THIOREDOXIN-LIKE 5); thiol-disulfide exchange intermediate	5	2060891	2060980	2	I	0.37819	24	13	0.505259	9	2	0.770082	23	S	2	1	0	N
AT5G47500	protein_coding	pectinesterase family protein	5	19289350	19289437	1	I	0.378184	14	24	0.446056	2	4	0.599802	24	B	15	0	1	N
AT5G66560	protein_coding	phototropic-responsive NPH3 family protein	5	26581633	26581736	2	I	0.37817	13	22	0.636615	4	7	0.549118	16	B	6	0	0	N
AT3G19770	protein_coding	ATVPS9A (ARABIDOPSIS THALIANA VACUOLAR PROTEIN SORTING 9A)	3	6867015	6867354	9	I	0.378136	8	21	0.889543	8	5	0.940713	23	TS	9	0	0	N
AT1G34370	protein_coding	STOP1 (SENSITIVE TO PROTON RHIZOTOXICITY 1); nucleic acid binding / transcription factor/ zinc ion binding	1	12551247	12551339	3	I	0.377961	21	7	0.0384304	1	7	0.0263952	22	B	0	1	0	N
AT5G02670	protein_coding		5	603582	603749	3	I	0.377854	12	6	0.075181	11	6	0.0230448	16	B	0	0	0	N
AT4G14960	protein_coding	TUA6 (tubulin alpha-6 chiain)	4	8548875	8548958	1	I	0.377848	22	4	0.198533	5	4	0.0305305	22	B	2	1	0	N
AT5G59480	protein_coding	haloacid dehalogenase-like hydrolase family protein	5	23998414	23998647	6	I	0.377812	15	10	0.160521	11	10	0.746143	15	S	1	0	0	N
AT1G08450	protein_coding	CRT3 (CALRETICULIN 3); calcium ion binding	1	2670253	2670602	9	I	0.377662	15	8	0.73787	1	8	0.724765	15	TS	1	0	0	N
AT2G44200	protein_coding		2	18283567	18283904	9	I	0.377654	6	24	0.654161	6	7	0.588651	24	B	4	0	0	N
AT5G43900	protein_coding	MYA2 (ARABIDOPSIS MYOSIN)	5	17680629	17680718	2	I	0.377636	1	8	0.544984	1	8	0.168459	17	B	1	0	0	N
AT5G13950	protein_coding		5	4500434	4500606	4	I	0.377569	2	16	0.323388	2	3	0.560926	16	B	4	0	0	N
AT5G01015	protein_coding		5	5576	5694	3	I	0.377509	8	17	0.448785	8	4	0.0982912	21	B	6	0	0	N
AT2G15530	protein_coding	zinc finger (C3HC4-type RING finger) family protein	2	6782910	6783331	11	I	0.3775	6	21	0.914525	6	1	0.285116	18	T	2	0	0	N
AT3G12040	protein_coding	DNA-3-methyladenine glycosylase (MAG)	3	3835893	3836046	4	I	0.377494	23	8	0.686224	1	8	0.617545	23	T	3	0	0	N
AT4G26650	protein_coding	RNA recognition motif (RRM)-containing protein	4	13445275	13445742	12	I	0.377434	16	3	0.960791	8	3	0.502071	17	T	42	0	0	N
AT1G26300	protein_coding	BSD domain-containing protein	1	9096615	9098926	54	I	0.377378	13	21	0.995691	5	8	0.998098	21	TS	13	0	0	N
AT1G27760	protein_coding	interferon-related developmental regulator family protein / IFRD protein family	1	9671006	9671097	2	I	0.377359	17	11	0.152523	8	11	0.5467	17	B	31	0	0	N
AT1G68920	protein_coding	basic helix-loop-helix (bHLH) family protein	1	25918957	25919181	5	I	0.37734	24	22	0.0338787	1	10	0.0560657	22	B	3	1	1	N
AT4G32850	protein_coding	nPAP (NUCLEAR POLY(A) POLYMERASE); nucleotidyltransferase/ protein binding	4	15854247	15854366	2	I	0.377316	11	23	0.253179	11	5	0.301234	23	B	9	1	1	N
AT1G02100	protein_coding	leucine carboxyl methyltransferase family protein	1	392497	392575	1	I	0.377305	4	20	0.441618	4	5	0.297811	20	B	4	1	1	N
AT4G34600	protein_coding		4	16529693	16529843	3	I	0.377295	1	10	0.83219	1	10	0.457214	21	T	1	0	0	N
AT4G29950	protein_coding	microtubule-associated protein	4	14660136	14660220	2	I	0.377257	8	15	0.23476	8	3	0.405295	19	B	13	0	0	N
AT3G56860	protein_coding	UBA2A; RNA binding	3	21060734	21061660	25	I	0.377249	5	2	0.00403315	5	2	0.00205847	19	B	4	0	0	N
AT5G27830	protein_coding		5	9861373	9861741	10	I	0.37724	18	7	0.882784	6	7	0.900696	18	TS	0	0	0	N
AT3G27700	protein_coding	RNA recognition motif (RRM)-containing protein	3	10258754	10258915	4	I	0.377231	15	8	0.205978	6	8	0.0362191	21	B	1	1	1	N
AT3G60880	protein_coding	dihydrodipicolinate synthase 1 (DHDPS1) (DHDPS) (DHPS1)	3	22506509	22506589	1	I	0.377197	24	21	0.633393	8	4	0.47234	24	B	8	0	0	N
AT2G28470	protein_coding	BGAL8 (BETA-GALACTOSIDASE 8); beta-galactosidase	2	12176669	12176738	1	I	0.377152	23	18	0.36369	2	4	0.62903	18	B	1	0	0	N
AT1G79600	protein_coding	ABC1 family protein	1	29956657	29956772	3	I	0.377036	23	2	0.0979397	5	2	0.779144	23	S	5	0	0	N
AT5G46190	protein_coding	KH domain-containing protein	5	18740794	18740927	3	I	0.376899	19	20	0.0722658	7	6	0.191847	20	B	6	0	0	N
AT5G66210	protein_coding	CPK28 (calcium-dependent protein kinase 28); calmodulin-dependent protein kinase	5	26474335	26474438	2	I	0.376892	5	10	0.950759	5	10	0.670508	16	T	7	0	0	N
AT3G61070	protein_coding	PEX11E	3	22617573	22617685	3	I	0.376891	11	19	0.0565395	11	6	0.0667129	19	B	1	1	1	N
AT3G46590	protein_coding	TRFL1 (TRF-LIKE 1); DNA binding	3	17164070	17164559	13	I	0.376881	8	4	0.994505	8	4	0.98621	20	TS	13	0	0	N
AT3G01790	protein_coding	ribosomal protein L13 family protein	3	284648	284760	3	I	0.376838	24	4	0.713925	7	4	0.512672	20	T	12	0	0	N
AT5G44290	protein_coding	protein kinase family protein	5	17860535	17860802	7	I	0.37683	23	11	0.620804	1	11	0.637766	22	B	4	0	0	N
AT1G22280	protein_coding	protein phosphatase 2C, putative / PP2C, putative	1	7874262	7874391	3	I	0.376829	8	12	0.357049	8	7	0.543279	16	B	16	0	0	N
AT1G10090	protein_coding		1	3293458	3294130	18	I	0.376818	13	4	0.0279606	3	4	0.358887	17	B	8	0	0	N
AT4G16360	protein_coding	5'-AMP-activated protein kinase beta-2 subunit, putative	4	9246065	9246163	2	I	0.376804	8	2	0.913875	8	2	0.498107	24	T	2	0	0	N
AT4G15440	protein_coding	HPL1 (HYDROPEROXIDE LYASE 1); heme binding / iron ion binding / monooxygenase	4	8835986	8837423	24	I	0.376786	4	19	0.816808	4	2	0.00260186	19	T	1	0	0	N
AT3G03040	protein_coding	F-box family protein	3	685626	685719	2	I	0.376704	19	11	0.626047	4	11	0.115011	20	B	0	0	0	N
AT3G27220	protein_coding	kelch repeat-containing protein	3	10053616	10053700	2	I	0.376698	7	24	0.505182	7	3	0.832381	24	S	5	0	0	N
AT4G11100	protein_coding		4	6768697	6769001	8	I	0.376697	1	13	0.750207	1	4	0.16452	20	T	23	0	0	N
AT4G32570	protein_coding	TIFY8	4	15716528	15716735	5	I	0.376606	23	20	0.298719	1	3	0.552331	20	B	4	0	0	N
AT4G23250	protein_coding	EMB1290 (EMBRYO DEFECTIVE 1290); kinase	4	12162085	12162198	2	I	0.3766	10	18	0.619481	10	4	0.158936	17	B	0	0	0	N
AT4G28260	protein_coding		4	14004922	14005009	1	I	0.376599	21	7	0.537565	4	7	0.260562	16	B	1	1	0	N
AT1G54370	protein_coding	ATNHX5/NHX5 (NA+/H+ ANTIPORTER 5); sodium ion transmembrane transporter/ sodium:hydrogen antiporter	1	20298831	20298910	1	I	0.376573	23	8	0.660103	4	8	0.401106	16	B	0	0	0	N
AT5G15860	protein_coding	ATPCME (PRENYLCYSTEINE METHYLESTERASE); prenylcysteine methylesterase	5	5179387	5179474	2	I	0.376422	22	17	0.72404	4	1	0.678145	22	T	4	1	1	N
AT3G09800	protein_coding	clathrin adaptor complex small chain family protein	3	3007944	3008351	10	I	0.376358	24	19	0.66131	2	8	0.500382	24	B	6	0	0	N
AT1G02100	protein_coding	leucine carboxyl methyltransferase family protein	1	399395	399483	2	I	0.37629	1	20	0.269706	1	6	0.439745	20	B	2	0	0	N
AT1G73980	protein_coding	phosphoribulokinase/uridine kinase family protein	1	27826470	27826613	3	I	0.376256	15	7	0.317977	5	7	0.501588	23	B	2	0	0	N
AT3G54010	protein_coding	PAS1 (PASTICCINO 1); FK506 binding / peptidyl-prolyl cis-trans isomerase	3	20012095	20012206	2	I	0.376219	6	22	0.163666	6	3	0.213771	19	B	6	0	0	N
AT2G23930	protein_coding	SNRNP-G (PROBABLE SMALL NUCLEAR RIBONUCLEOPROTEIN G)	2	10189469	10189571	2	I	0.376217	10	12	0.871926	10	4	0.253398	19	T	57	0	0	N
AT3G26360	protein_coding	ribosomal protein-related	3	9656977	9657190	5	I	0.376213	12	11	0.218261	2	11	0.105399	24	B	0	0	0	N
AT3G58490	protein_coding	phosphatidic acid phosphatase family protein / PAP2 family protein	3	21644426	21644534	2	I	0.376145	17	10	0.341172	3	10	0.0881887	23	B	0	0	0	N
AT1G50200	protein_coding	ALATS (ALANYL-TRNA SYNTHETASE); ATP binding / alanine-tRNA ligase/ ligase, forming aminoacyl-tRNA and related compounds / nucleic acid binding	1	18596941	18597026	2	I	0.37607	14	11	0.451105	4	11	0.441132	15	B	5	0	0	N
AT5G19280	protein_coding	KAPP (Kinase-associated protein phosphatase); protein serine/threonine phosphatase	5	6491065	6491150	1	I	0.376059	1	14	0.23198	1	7	0.647059	16	B	2	0	0	N
AT2G45320	protein_coding	binding / catalytic	2	18691385	18691452	1	I	0.376017	1	17	0.468389	1	2	0.496755	18	B	4	0	0	N
AT5G09330	protein_coding	ANAC082 (Arabidopsis NAC domain containing protein 82); transcription factor	5	2894757	2895310	14	I	0.376	24	1	0.00376353	9	1	0.00206163	17	B	1	0	0	N
AT1G75020	protein_coding	LPAT4; acyltransferase	1	28174780	28175410	17	I	0.375982	21	2	0.957932	8	2	0.991224	21	TS	6	0	0	N
AT5G58320	protein_coding	kinase interacting protein-related	5	23594727	23594921	4	I	0.37595	18	13	0.934611	6	4	0.951369	19	TS	2	0	0	N
AT1G33050	protein_coding		1	11968488	11968567	1	I	0.375942	1	11	0.327694	1	11	0.0863258	16	B	14	0	1	N
AT5G10550	protein_coding	GTE2 (GLOBAL TRANSCRIPTION FACTOR GROUP E 2); DNA binding	5	3332926	3332998	1	I	0.375938	9	15	0.0037481	9	1	0.0284693	15	B	0	0	0	N
AT5G27830	protein_coding		5	9861431	9861741	8	I	0.375923	18	7	0.743821	6	7	0.896898	18	TS	7	0	0	N
AT2G48160	protein_coding	PWWP domain-containing protein	2	19703135	19703530	10	I	0.375912	4	18	0.820829	4	2	0.433991	21	T	4	0	0	N
AT1G79160	protein_coding		1	29785250	29785335	2	I	0.375909	22	5	0.709572	9	5	0.675805	21	T	9	0	0	N
AT2G26030	protein_coding	F-box family protein	2	11100095	11100173	2	I	0.37588	12	7	0.697414	2	7	0.450145	19	T	2	1	0	N
AT4G15765	protein_coding	monooxygenase family protein	4	8976817	8977142	7	I	0.375867	23	10	0.622095	4	10	0.491063	20	B	0	0	0	N
AT1G28060	protein_coding	small nuclear ribonucleoprotein family protein / snRNP family protein	1	9780027	9780116	2	I	0.375839	19	12	0.28029	2	4	0.488251	19	B	3	0	0	N
AT5G46110	protein_coding	APE2 (ACCLIMATION OF PHOTOSYNTHESIS TO ENVIRONMENT); antiporter/ triose-phosphate transmembrane transporter	5	18716658	18716788	2	I	0.375836	4	1	0.416651	4	1	0.188803	18	B	0	0	0	N
AT2G22740	protein_coding	SUVH6 (SU(VAR)3-9 HOMOLOG 6)	2	9669743	9671269	40	I	0.375823	3	20	0.0380962	3	11	0.722575	20	S	0	0	0	N
AT2G40520	protein_coding	nucleotidyltransferase family protein	2	16930092	16930576	11	I	0.375737	9	14	0.300155	9	4	0.966859	20	S	1	0	0	N
AT1G63970	protein_coding	ISPF (Homolog of E. coli ispF (isoprenoids F)); 2-C-methyl-D-erythritol 2,4-cyclodiphosphate synthase	1	23743556	23743667	3	I	0.375725	12	1	0.466192	2	1	0.0195545	24	B	0	0	0	N
AT5G43900	protein_coding	MYA2 (ARABIDOPSIS MYOSIN)	5	17680293	17680525	6	I	0.37566	4	16	0.0163232	4	8	0.0122994	16	B	1	0	0	N
AT5G52110	protein_coding	HCF208 (HIGH CHLOROPHYLL FLUORESCENCE 208)	5	21189390	21189882	13	I	0.375646	10	16	0.722222	10	1	0.946897	16	TS	0	0	0	N
AT1G68660	protein_coding		1	25781802	25781890	2	I	0.375632	9	19	0.107782	9	2	0.130862	19	B	7	1	0	N
AT5G58760	protein_coding	DDB2 (DAMAGED DNA-BINDING 2); nucleotide binding	5	23750325	23750597	7	I	0.375617	23	16	0.760561	11	4	0.95665	23	TS	3	0	0	N
AT1G04710	protein_coding	acetyl-CoA C-acyltransferase, putative / 3-ketoacyl-CoA thiolase, putative	1	1322322	1322405	2	I	0.375559	17	9	0.544585	6	9	0.388511	17	B	9	0	0	N
AT3G57520	protein_coding	ATSIP2 (ARABIDOPSIS THALIANA SEED IMBIBITION 2); hydrolase, hydrolyzing O-glycosyl compounds	3	21300319	21300404	2	I	0.375521	7	23	0.810828	7	10	0.714569	20	TS	13	0	0	N
AT3G02460	protein_coding	plant adhesion molecule, putative	3	507476	507696	5	I	0.375428	21	17	0.199082	9	7	0.290037	18	B	1	0	0	N
AT3G62390	protein_coding		3	23098561	23098639	1	I	0.375405	6	10	0.682743	6	10	0.487896	22	T	2	0	0	N
AT1G34020	protein_coding	transporter-related	1	12366993	12367254	6	I	0.375393	16	9	0.519433	8	9	0.245935	16	B	3	0	0	N
AT1G29940	protein_coding	NRPA2 (nuclear RNA polymerase A 2); DNA-directed RNA polymerase	1	10481885	10481967	2	I	0.375295	6	12	0.579102	6	9	0.394124	22	B	4	0	0	N
AT4G36850	protein_coding	PQ-loop repeat family protein / transmembrane family protein	4	17353529	17353628	2	I	0.375286	2	15	0.915132	2	1	0.793322	22	TS	16	0	0	N
AT1G62800	protein_coding	ASP4 (ASPARTATE AMINOTRANSFERASE 4); catalytic/ pyridoxal phosphate binding / transaminase/ transferase, transferring nitrogenous groups	1	23260367	23260616	6	I	0.375278	1	22	0.700049	1	9	0.095531	21	T	4	0	0	N
AT4G28190	protein_coding	ULT1 (ULTRAPETALA1); DNA binding / binding	4	13986800	13986881	2	I	0.375274	22	18	0.522863	4	3	0.42017	22	B	7	0	0	N
AT3G07780	protein_coding	protein binding / zinc ion binding	3	2484550	2485099	14	I	0.375178	8	13	0.428789	8	1	0.885368	23	S	21	0	0	N
AT4G12030	protein_coding	bile acid:sodium symporter family protein	4	7211407	7211475	1	I	0.375176	23	1	0.453375	7	1	0.25318	24	B	7	0	0	N
AT2G24550	protein_coding		2	10435554	10435806	6	I	0.375155	1	7	0.914626	1	7	0.445988	17	T	14	0	0	N
AT3G59950	protein_coding	autophagy 4b (APG4b)	3	22157165	22157237	1	I	0.375128	2	17	0.553595	2	10	0.282501	17	B	2	0	0	N
AT5G25150	protein_coding	TAF5 (TBP-ASSOCIATED FACTOR 5); nucleotide binding	5	8677297	8677608	8	I	0.37511	18	21	0.571245	8	2	0.870047	19	S	1	0	0	N
AT5G51140	protein_coding	pseudouridine synthase family protein	5	20802340	20802561	5	I	0.375053	24	17	0.293523	7	5	0.519404	17	B	10	0	0	N
AT2G17442	protein_coding	unknown protein	2	7581834	7581906	1	I	0.375	18	4	0.746357	9	4	0.525212	24	T	31	0	1	N
AT1G25290	protein_coding	rhomboid family protein	1	8867894	8867963	1	I	0.374998	24	1	0.461057	4	1	0.0883393	23	B	3	0	0	N
AT4G22720	protein_coding	glycoprotease M22 family protein	4	11937156	11937455	8	I	0.374965	8	21	0.864417	8	1	0.129314	18	T	0	0	0	N
AT1G66520	protein_coding	PDE194 (PIGMENT DEFECTIVE 194); formyltetrahydrofolate deformylase/ hydroxymethyl-, formyl- and related transferase	1	24820083	24820233	3	I	0.374822	10	16	0.527438	10	3	0.713844	19	S	3	0	0	N
AT5G22040	protein_coding		5	7298390	7298996	16	I	0.374669	22	10	0.555001	3	10	0.927625	16	S	4	0	0	N
AT4G37270	protein_coding	HMA1 (Heavy metal ATPase 1); copper-exporting ATPase	4	17544120	17544480	9	I	0.374526	18	10	0.478213	3	10	0.201237	21	B	2	0	0	N
AT4G23895	protein_coding	pleckstrin homology (PH) domain-containing protein-related	4	12423391	12423469	1	I	0.37443	2	5	0.715322	2	5	0.186902	19	T	3	0	0	N
AT4G20760	protein_coding	short-chain dehydrogenase/reductase (SDR) family protein	4	11129922	11130064	3	I	0.374338	7	4	0.914973	7	4	0.636449	22	T	2	0	0	N
AT5G58470	protein_coding	TAF15b (TBP-ASSOCIATED FACTOR 15b); binding	5	23655522	23655672	3	I	0.37427	16	23	0.0050124	7	5	0.160088	23	B	11	1	1	N
AT3G02020	protein_coding	aspartate kinase, lysine-sensitive, putative	3	342046	342131	2	I	0.374253	18	5	0.554608	1	5	0.633495	18	B	0	0	0	N
AT1G65440	protein_coding	GTB1 (GLOBAL TRANSCRIPTION FACTOR GROUP B1); RNA binding / hydrolase, acting on ester bonds / transcription elongation regulator	1	24310899	24310949	1	I	0.37422	23	3	0.0078579	11	3	0.00415592	22	B	0	1	0	N
AT3G01540	protein_coding	DRH1 (DEAD box RNA helicase 1)	3	212531	212868	8	I	0.374181	11	14	0.30977	11	5	0.354702	22	B	0	0	0	N
AT5G47720	protein_coding	acetyl-CoA C-acyltransferase, putative / 3-ketoacyl-CoA thiolase, putative	5	19349253	19349331	1	I	0.374161	19	1	0.259829	8	1	0.0693323	19	B	13	0	0	N
AT1G49350	protein_coding	pfkB-type carbohydrate kinase family protein	1	18269529	18269637	2	I	0.374087	2	14	0.585847	2	4	0.602699	20	B	10	0	0	N
AT4G35080	protein_coding	high-affinity nickel-transport family protein	4	16699808	16699893	2	I	0.374037	8	24	0.0295973	8	1	0.0243118	20	B	1	1	0	N
AT2G26530	protein_coding	AR781	2	11290599	11290678	1	I	0.37393	12	10	0.652642	3	10	0.369498	24	B	1	1	0	N
AT5G56500	protein_coding	ATP binding / protein binding / unfolded protein binding	5	22891920	22892010	2	I	0.37384	16	2	0.705308	8	2	0.213585	16	T	0	0	0	N
AT4G19985	protein_coding	GCN5-related N-acetyltransferase (GNAT) family protein	4	10831079	10831204	3	I	0.373771	18	19	0.0993574	11	5	0.116406	19	B	4	0	0	N
AT1G51720	protein_coding	glutamate dehydrogenase, putative	1	19184669	19185316	17	I	0.373703	8	21	0.868994	8	4	0.952443	20	TS	7	0	0	N
AT3G61420	protein_coding	transcription factor-related	3	22738276	22738444	3	I	0.37369	16	14	0.836462	1	4	0.986574	16	TS	2	0	0	N
AT3G55850	protein_coding	LAF3/LAF3 ISF1/LAF3 ISF2 (LONG AFTER FAR-RED 3); hydrolase	3	20735701	20735900	4	I	0.373477	21	8	0.91011	3	8	0.559665	16	T	4	0	0	N
AT1G80760	protein_coding	NIP6;1 (NOD26-like intrinsic protein 6;1); water channel	1	30355866	30355941	1	I	0.373151	23	10	0.637709	2	10	0.545403	17	B	3	0	0	N
AT3G13490	protein_coding	OVA5 (OVULE ABORTION 5); ATP binding / aminoacyl-tRNA ligase	3	4398192	4398287	2	I	0.373143	6	16	0.67927	6	10	0.465866	19	T	3	0	0	N
AT5G52070	protein_coding	agenet domain-containing protein	5	21181196	21181305	2	I	0.373116	19	1	0.607184	3	1	0.455504	19	B	3	0	0	N
AT2G39470	protein_coding	PPL2 (PSBP-LIKE PROTEIN 2); calcium ion binding	2	16483828	16483919	1	I	0.372833	4	1	0.191935	4	1	0.051879	24	B	24	0	0	N
AT1G75380	protein_coding	wound-responsive protein-related	1	28286005	28286088	2	I	0.372772	23	21	0.610122	4	7	0.703324	23	S	22	0	0	N
AT1G79590	protein_coding	SYP52 (SYNTAXIN OF PLANTS 52)	1	29951175	29951278	2	I	0.372752	24	12	0.170489	5	1	0.302689	24	B	0	0	0	N
AT3G54500	protein_coding		3	20188205	20188384	4	I	0.372302	4	10	0.964065	4	10	0.841331	18	TS	1	0	0	N
AT4G16920	protein_coding	disease resistance protein (TIR-NBS-LRR class), putative	4	9519649	9520039	7	I	0.372231	15	23	0.147986	3	6	0.278812	23	B	0	0	0	N
AT1G01170	protein_coding	ozone-responsive stress-related protein, putative	1	74456	74659	4	I	0.372189	4	20	0.698047	4	1	0.0512044	20	T	39	0	0	N
AT5G20120	protein_coding		5	6795557	6795701	3	I	0.372155	23	14	0.589033	7	2	0.608606	24	B	9	0	0	N
AT4G22130	protein_coding	SRF8 (STRUBBELIG-RECEPTOR FAMILY 8); kinase	4	11724488	11724585	2	I	0.372067	10	13	0.594096	10	1	0.795927	19	S	0	0	0	N
AT1G02100	protein_coding	leucine carboxyl methyltransferase family protein	1	405112	405229	2	I	0.371817	24	4	0.316098	1	4	0.0913255	23	B	6	0	0	N
AT3G20070	protein_coding	TTN9 (TITAN9)	3	7006642	7006710	1	I	0.371394	17	1	0.0198738	11	1	0.00807977	17	B	1	1	1	N
AT4G23950	protein_coding		4	12443316	12443521	5	I	0.371372	24	2	0.722577	7	2	0.367842	16	T	0	0	0	N
AT3G28940	protein_coding	avirulence-responsive protein, putative / avirulence induced gene (AIG) protein, putative	3	10969696	10969769	1	I	0.371351	4	11	0.824886	4	11	0.367294	24	T	211	0	0	N
AT2G39730	protein_coding	RCA (RUBISCO ACTIVASE)	2	16578145	16578256	2	I	0.371241	4	10	0.939034	4	10	0.404329	24	T	129	1	0	N
AT1G78150	protein_coding		1	29409735	29409868	3	I	0.371189	23	10	0.254985	4	10	0.0227736	15	B	1	0	0	N
AT3G02600	protein_coding	ATLPP3/LPP3 (LIPID PHOSPHATE PHOSPHATASE 3); phosphatidate phosphatase	3	551209	552937	45	I	0.370912	22	4	0.517324	5	4	0.0563205	15	B	1	0	0	N
AT5G26770	protein_coding		5	9408345	9408412	1	I	0.370749	23	7	0.63384	4	7	0.333079	16	B	1	0	0	N
AT4G32660	protein_coding	AME3; kinase	4	15756320	15756407	2	I	0.37066	16	6	0.0314629	4	6	0.014547	15	B	1	1	1	N
AT1G21600	protein_coding	PTAC6 (PLASTID TRANSCRIPTIONALLY ACTIVE6)	1	7571011	7571383	9	I	0.370622	11	6	0.509067	11	6	0.434717	20	B	1	0	0	N
AT3G61600	protein_coding	ATPOB1 (Arabidopsis thaliana POZ/BTB containing-protein 1); protein binding	3	22807383	22807478	2	I	0.370611	24	4	0.856502	8	4	0.548473	23	T	4	0	0	N
AT3G06860	protein_coding	MFP2 (MULTIFUNCTIONAL PROTEIN); enoyl-CoA hydratase	3	2162304	2162409	2	I	0.370562	7	13	0.463236	7	4	0.441365	23	B	14	0	0	N
AT3G05570	protein_coding		3	1616655	1617290	16	I	0.37041	24	10	0.780038	2	10	0.559491	16	T	1	0	0	N
AT5G53120	protein_coding	SPDS3 (SPERMIDINE SYNTHASE 3)	5	21552535	21552616	2	I	0.37027	8	2	0.697389	8	2	0.644961	16	T	1	0	0	N
AT5G46290	protein_coding	KAS I (3-KETOACYL-ACYL CARRIER PROTEIN SYNTHASE I); fatty-acid synthase	5	18793010	18793173	4	I	0.370118	14	7	0.0319669	4	7	0.0256899	22	B	0	1	0	N
AT3G06110	protein_coding	MKP2; protein tyrosine/serine/threonine phosphatase	3	1843861	1843972	3	I	0.369966	8	15	0.319073	8	3	0.31488	15	B	3	0	0	N
AT1G56280	protein_coding	ATDI19 (Arabidopsis thaliana drought-induced 19)	1	21076890	21076969	2	I	0.369905	4	14	0.261902	4	2	0.44638	16	B	127	0	0	N
AT1G22880	protein_coding	ATCEL5/ATGH9B4 (ARABIDOPSIS THALIANA GLYCOSYL HYDROLASE 9B4); hydrolase, hydrolyzing O-glycosyl compounds	1	8095955	8096034	2	I	0.369786	18	6	0.103628	7	6	0.0151176	19	B	0	1	0	N
AT5G54590	protein_coding	protein kinase family protein	5	22197121	22197662	12	I	0.36974	8	21	0.899562	8	4	0.625997	24	T	2	0	0	N
AT1G54360	protein_coding	TAF6B1/TAF6B2/TAF6B3/TAF6B4 (TBP-ASSOCIATED FACTOR 6B1); RNA polymerase II transcription factor/ transcription initiation factor	1	20294388	20294455	1	I	0.369694	16	12	0.548945	6	2	0.693855	16	B	11	1	1	N
AT3G01500	protein_coding	CA1 (CARBONIC ANHYDRASE 1); carbonate dehydratase/ zinc ion binding	3	197815	197897	2	I	0.369548	13	7	0.098179	2	7	0.0224049	20	B	0	1	0	N
AT1G56230	protein_coding		1	21051305	21051383	1	I	0.369491	20	17	0.330485	4	9	0.404847	17	B	0	0	0	N
AT5G53420	protein_coding		5	21691015	21691793	19	I	0.369458	14	5	0.89312	6	5	0.0217566	23	T	9	0	0	N
AT4G26870	protein_coding	aspartyl-tRNA synthetase, putative / aspartate--tRNA ligase, putative	4	13506818	13506895	1	I	0.369438	6	13	0.685006	6	4	0.782184	23	TS	4	0	0	N
AT3G57410	protein_coding	VLN3 (VILLIN 3); actin binding	3	21254476	21254566	2	I	0.3694	15	11	0.34235	1	11	0.030165	21	B	2	0	1	N
AT1G58200	protein_coding	MSL3 (MSCS-LIKE 3)	1	21553826	21553907	2	I	0.369364	24	5	0.59885	7	5	0.681363	24	B	4	0	0	N
AT5G59310	protein_coding	LTP4 (LIPID TRANSFER PROTEIN 4); lipid binding	5	23942532	23942668	3	I	0.369334	20	8	0.848489	5	8	0.939875	20	TS	69	0	0	N
AT3G53270	protein_coding		3	19763507	19763971	11	I	0.369182	14	10	0.268021	2	10	0.520826	20	B	1	0	0	N
AT3G52200	protein_coding	LTA3 (Dihydrolipoamide S-acetyltransferase 3); dihydrolipoyllysine-residue acetyltransferase	3	19373781	19373875	2	I	0.369132	2	22	0.767709	2	11	0.468351	23	T	0	0	0	N
AT1G62800	protein_coding	ASP4 (ASPARTATE AMINOTRANSFERASE 4); catalytic/ pyridoxal phosphate binding / transaminase/ transferase, transferring nitrogenous groups	1	23260680	23260799	2	I	0.3688	2	5	0.699454	2	5	0.160502	18	T	7	0	0	N
AT1G04710	protein_coding	acetyl-CoA C-acyltransferase, putative / 3-ketoacyl-CoA thiolase, putative	1	1323035	1323130	2	I	0.368742	4	23	0.297005	4	5	0.281687	23	B	4	0	0	N
AT4G39260	protein_coding	ATGRP8/GR-RBP8 (COLD, CIRCADIAN RHYTHM, AND RNA BINDING 1, GLYCINE-RICH PROTEIN 8); RNA binding	4	18274180	18274409	6	I	0.368651	13	5	0.0501216	11	5	0.0508822	15	B	1	1	0	N
AT1G04440	protein_coding	CKL13 (CASEIN KINASE LIKE 13); casein kinase I/ kinase	1	1204705	1204793	2	I	0.368533	1	14	0.799232	1	10	0.390641	15	T	4	0	0	N
AT4G23750	protein_coding	CRF2 (CYTOKININ RESPONSE FACTOR 2); DNA binding / transcription factor	4	12376500	12376709	5	I	0.368514	21	4	0.861754	8	4	0.177265	15	T	1	1	0	N
AT1G03520	protein_coding	glycosyltransferase family 14 protein / core-2/I-branching enzyme family protein	1	879302	879931	17	I	0.3684	21	11	0.023936	5	11	0.00136211	23	B	1	1	0	N
AT3G25980	protein_coding	mitotic spindle checkpoint protein, putative (MAD2)	3	9504546	9504632	2	I	0.368369	20	1	0.771818	5	1	0.839887	20	TS	6	0	0	N
AT4G24230	protein_coding	ACBP3 (ACYL-COA-BINDING DOMAIN 3); acyl-CoA binding	4	12567149	12567259	2	I	0.368228	1	20	0.765489	1	8	0.267425	15	T	3	0	0	N
AT1G70580	protein_coding	AOAT2 (GLUTAMATE:GLYOXYLATE AMINOTRANSFERASE 2); alanine transaminase	1	26618423	26618544	2	I	0.368205	15	16	0.289296	4	3	0.262422	20	B	4	0	0	N
AT5G07830	protein_coding	ATGUS2 (ARABIDOPSIS THALIANA GLUCURONIDASE 2); beta-glucuronidase	5	2503471	2504113	15	I	0.368085	6	4	0.828746	6	4	0.185927	20	T	5	0	0	N
AT1G27920	protein_coding	microtubule associated protein (MAP65/ASE1) family protein	1	9728196	9728351	4	I	0.368074	13	16	0.653635	1	11	0.870344	16	S	0	0	0	N
AT1G76990	protein_coding	ACR3 (ACT Domain Repeat 3)	1	28940083	28940165	2	I	0.367877	3	16	0.152085	3	8	0.118634	16	B	4	1	0	N
AT3G26380	protein_coding	glycosyl hydrolase family protein 27 / alpha-galactosidase family protein / melibiase family protein	3	9661458	9661551	2	I	0.367655	8	21	0.842853	8	4	0.673071	19	T	92	0	0	N
AT2G47850	protein_coding	zinc finger (CCCH-type) family protein	2	19602898	19603019	2	I	0.367638	2	15	0.600773	2	11	0.492797	17	B	3	1	1	N
AT5G66180	protein_coding		5	26466292	26466365	2	I	0.367621	16	5	0.516908	8	5	0.355045	17	B	5	0	0	N
AT5G39660	protein_coding	CDF2 (CYCLING DOF FACTOR 2); DNA binding / protein binding / transcription factor	5	15898009	15898215	4	I	0.367593	11	13	0.186821	11	5	0.568213	17	B	0	1	0	N
AT2G17760	protein_coding	aspartyl protease family protein	2	7721164	7721564	10	I	0.367557	6	13	0.9564	6	1	0.45379	21	T	3	0	0	N
AT2G07180	protein_coding	protein kinase, putative	2	2982909	2983188	5	I	0.367419	3	13	0.813206	3	8	0.645983	23	T	5	0	0	N
AT5G50890	protein_coding		5	20720111	20720434	8	I	0.367175	8	14	0.888153	8	3	0.143451	20	T	0	0	0	N
AT3G26730	protein_coding	zinc finger (C3HC4-type RING finger) family protein	3	9827547	9827639	2	I	0.367087	4	14	0.874429	4	6	0.655133	24	T	3	0	0	N
AT1G65540	protein_coding	calcium-binding EF hand family protein	1	24367933	24368092	4	I	0.367065	4	19	0.800427	4	5	0.515598	19	T	0	0	0	N
AT3G16565	protein_coding	ATP binding / alanine-tRNA ligase	3	5642261	5642370	2	I	0.367002	21	9	0.642649	3	9	0.43727	24	B	4	0	0	N
AT3G12560	protein_coding	TRFL9 (TRF-LIKE 9); DNA binding	3	3983560	3983721	4	I	0.366984	16	4	0.638091	2	4	0.435267	18	B	1	0	0	N
AT5G66910	protein_coding	disease resistance protein (CC-NBS-LRR class), putative	5	26736677	26736769	1	I	0.366966	1	13	0.608055	1	11	0.401007	21	B	2	0	0	N
AT3G63420	protein_coding	AGG1 (ARABIDOPSIS GGAMMA-SUBUNIT 1)	3	23429395	23429622	6	I	0.366952	22	18	0.00323113	7	8	0.00344484	15	B	0	0	0	N
AT2G04039	protein_coding		2	1333564	1333636	1	I	0.366712	12	2	0.530223	6	2	0.53324	19	B	21	0	1	N
AT3G06770	protein_coding	glycoside hydrolase family 28 protein / polygalacturonase (pectinase) family protein	3	2135927	2136015	2	I	0.366705	5	16	0.75465	5	1	0.384351	21	T	5	0	0	N
AT5G28290	protein_coding	ATNEK3; kinase	5	10281928	10282407	12	I	0.366583	3	8	0.923139	3	8	0.617772	23	T	4	0	0	N
AT2G31810	protein_coding	acetolactate synthase small subunit, putative	2	13531597	13531737	3	I	0.366502	21	8	0.129948	2	8	0.105056	17	B	0	0	0	N
AT1G57600	protein_coding	membrane bound O-acyl transferase (MBOAT) family protein	1	21334765	21334849	1	I	0.366442	3	16	0.0318886	3	1	0.0935458	16	B	6	0	0	N
AT2G45730	protein_coding	eukaryotic initiation factor 3 gamma subunit family protein	2	18845504	18845590	2	I	0.366424	19	7	0.51838	3	7	0.227676	18	B	12	0	0	N
AT1G59900	protein_coding	AT-E1 ALPHA (pyruvate dehydrogenase complex E1 alpha subunit); pyruvate dehydrogenase (acetyl-transferring)	1	22057192	22057280	1	I	0.366402	6	21	0.638191	6	10	0.373721	24	B	66	0	0	N
AT5G42740	protein_coding	glucose-6-phosphate isomerase, cytosolic (PGIC)	5	17153123	17153305	4	I	0.366283	16	12	0.817497	6	2	0.878851	16	TS	18	0	0	N
AT1G04120	protein_coding	ATMRP5 (Arabidopsis thaliana multidrug resistance-associated protein 5)	1	1070494	1070685	4	I	0.366139	21	14	0.686952	4	2	0.801886	21	TS	4	0	0	N
AT1G48140	protein_coding	dolichol-phosphate mannosyltransferase-related	1	17787174	17787269	1	I	0.366133	16	13	0.566467	2	7	0.82235	21	S	13	0	0	N
AT5G49555	protein_coding	amine oxidase-related	5	20125300	20125360	1	I	0.366075	24	13	0.391438	9	2	0.591356	23	B	2	0	0	N
AT5G39530	protein_coding		5	15843612	15843696	1	I	0.366024	2	16	0.551061	2	1	0.526902	16	B	6	0	0	N
AT5G38880	protein_coding		5	15584933	15585515	16	I	0.365993	4	20	0.920856	4	9	0.0802029	15	T	0	0	0	N
AT2G08986	protein_coding		2	3629279	3629383	1	I	0.365952	20	24	0.340893	3	5	0.748391	24	S	0	0	0	N
AT3G27610	protein_coding		3	10229046	10229123	2	I	0.365939	1	20	0.55369	1	10	0.540628	21	B	2	0	0	N
AT5G18500	protein_coding	protein kinase family protein	5	6138674	6139241	14	I	0.365845	6	15	0.884637	6	2	0.877455	20	TS	13	0	0	N
AT3G55630	protein_coding	ATDFD (A. THALIANA DHFS-FPGS HOMOLOG D); tetrahydrofolylpolyglutamate synthase	3	20650224	20650314	2	I	0.365684	9	23	0.184121	9	1	0.324963	23	B	5	0	0	N
AT1G17160	protein_coding	pfkB-type carbohydrate kinase family protein	1	5869035	5869145	3	I	0.365602	16	9	0.272814	8	9	0.177913	16	B	1	0	0	N
AT3G03380	protein_coding	DEGP7 (DEGP PROTEASE 7); serine-type peptidase/ trypsin	3	806791	806868	1	I	0.365593	16	10	0.644119	6	10	0.212032	17	B	4	0	0	N
AT4G21560	protein_coding	vacuolar protein sorting-associated protein 28 family protein / VPS28 family protein	4	11469792	11470125	9	I	0.365524	21	2	0.338905	7	2	0.715823	24	S	17	1	0	N
AT1G22380	protein_coding	ATUGT85A3 (UDP-GLUCOSYL TRANSFERASE 85A3); glucuronosyltransferase/ transcription factor/ transferase, transferring glycosyl groups	1	7904793	7906078	33	I	0.365518	13	24	0.0445586	9	8	0.996704	24	S	4	0	0	N
AT5G66210	protein_coding	CPK28 (calcium-dependent protein kinase 28); calmodulin-dependent protein kinase	5	26473787	26473888	2	I	0.36548	8	15	0.0533465	8	6	0.175914	15	B	3	1	0	N
AT2G17900	protein_coding	SDG37 (SET DOMAIN GROUP 37); zinc ion binding	2	7782379	7782466	1	I	0.365305	1	3	0.698428	1	3	0.333983	23	T	0	0	0	N
AT5G42030	protein_coding	ABIL4 (ABL INTERACTOR-LIKE PROTEIN 4)	5	16829514	16829598	1	I	0.365301	23	19	0.483486	4	9	0.781187	23	S	14	0	0	N
AT1G77480	protein_coding	nucellin protein, putative	1	29119729	29119866	3	I	0.365183	24	22	0.37865	3	9	0.60185	24	B	9	1	1	N
AT4G11830	protein_coding	PLDGAMMA2; phospholipase D	4	7116883	7116959	1	I	0.36494	3	13	0.511083	3	1	0.414931	23	B	4	0	0	N
AT3G01160	protein_coding		3	56784	56891	3	I	0.364919	24	8	0.166445	1	8	0.0278298	23	B	2	0	0	N
AT1G06560	protein_coding	NOL1/NOP2/sun family protein	1	2007899	2008184	7	I	0.364905	23	4	0.864689	7	4	0.523763	23	T	7	0	0	N
AT2G44260	protein_coding		2	18303186	18303274	1	I	0.36487	3	1	0.121721	3	1	0.0124493	19	B	3	1	0	N
AT4G05440	protein_coding	EDA35 (embryo sac development arrest 35)	4	2757869	2758072	3	I	0.364867	22	21	0.00759061	11	4	0.0141734	21	B	0	1	0	N
AT3G60250	protein_coding	CKB3 (casein kinase II beta chain 3); protein kinase CK2 regulator	3	22281820	22281966	4	I	0.364864	14	8	0.252787	9	8	0.187721	24	B	1	0	0	N
AT4G16630	protein_coding	DEAD/DEAH box helicase, putative (RH28)	4	9362603	9362724	2	I	0.364847	15	16	0.190785	1	11	0.306611	16	B	1	0	0	N
AT2G25605	protein_coding		2	10907074	10907174	2	I	0.364801	12	22	0.371865	7	4	0.614408	21	B	7	0	1	N
AT3G11880	protein_coding		3	3751788	3751885	2	I	0.364681	7	14	0.430217	7	4	0.629123	18	B	7	0	0	N
AT5G35980	protein_coding	protein kinase family protein	5	14150247	14150579	8	I	0.364603	6	15	0.196595	6	2	0.814935	18	S	4	0	0	N
AT4G02570	protein_coding	ATCUL1 (CULLIN 1)	4	1128665	1128757	2	I	0.36446	16	11	0.618383	8	11	0.158437	16	B	9	1	1	N
AT2G20530	protein_coding	ATPHB6 (PROHIBITIN 6)	2	8849291	8849366	1	I	0.364374	8	21	0.637759	8	3	0.43964	16	B	1	0	0	N
AT5G35740	protein_coding	glycosyl hydrolase family protein 17	5	13928177	13928254	1	I	0.364015	2	13	0.636406	2	4	0.69127	16	B	5	0	0	N
AT2G47250	protein_coding	RNA helicase, putative	2	19407887	19408308	11	I	0.363999	14	9	0.252324	4	9	0.0107809	19	B	3	0	0	N
AT5G16880	protein_coding	VHS domain-containing protein / GAT domain-containing protein	5	5550914	5550989	1	I	0.36394	9	19	0.0136247	9	5	0.0131349	19	B	1	1	1	N
AT3G11880	protein_coding		3	3752473	3752570	1	I	0.363758	21	4	0.678855	8	4	0.682731	22	T	9	0	0	N
AT1G11270	protein_coding	F-box family protein	1	3785849	3785996	3	I	0.363756	24	22	0.0306213	7	8	0.090719	22	B	1	1	1	N
AT2G03890	protein_coding	phosphatidylinositol 3- and 4-kinase family protein	2	1186497	1186855	10	I	0.363426	17	7	0.0116563	4	7	0.00259446	23	B	0	1	0	N
AT5G64240	protein_coding	ATMC3 (METACASPASE 3); caspase	5	25713889	25713968	2	I	0.363258	15	21	0.0872255	3	5	0.10383	20	B	8	0	0	N
AT2G27350	protein_coding	OTU-like cysteine protease family protein	2	11707331	11707408	1	I	0.363235	3	16	0.67813	3	9	0.477196	23	T	0	0	0	N
AT3G05700	protein_coding	drought-responsive family protein	3	1682990	1683215	5	I	0.36302	23	14	0.18272	7	5	0.291566	20	B	0	0	0	N
AT5G49650	protein_coding	xylulose kinase, putative	5	20172218	20172302	1	I	0.362961	12	5	0.315102	2	5	0.0657798	19	B	7	0	0	N
AT2G29350	protein_coding	SAG13 (Senescence-associated gene 13); oxidoreductase	2	12608207	12608311	2	I	0.362926	8	22	0.805389	8	4	0.169653	17	T	0	0	0	N
AT3G48070	protein_coding	protein binding / zinc ion binding	3	17762958	17763182	5	I	0.362742	8	23	0.0556266	8	11	0.160252	23	B	1	1	0	N
AT5G11980	protein_coding	conserved oligomeric Golgi complex component-related / COG complex component-related	5	3869724	3869831	2	I	0.362585	23	21	0.317677	1	4	0.28951	21	B	3	0	0	N
AT3G63450	protein_coding	RNA binding	3	23438557	23438629	2	I	0.362574	2	23	0.682943	2	8	0.492874	16	T	0	0	0	N
AT5G53620	protein_coding		5	21798857	21798947	1	I	0.362456	8	12	0.77719	8	5	0.55872	19	T	10	0	0	N
AT5G35980	protein_coding	protein kinase family protein	5	14148137	14148231	2	I	0.362267	8	22	0.763661	8	4	0.387112	23	T	3	0	0	N
AT1G64770	protein_coding	carbohydrate binding / catalytic	1	24061627	24061700	1	I	0.362245	23	6	0.471651	4	6	0.201974	19	B	13	0	0	N
AT1G56110	protein_coding	NOP56 (ARABIDOPSIS HOMOLOG OF NUCLEOLAR PROTEIN NOP56)	1	20990104	20990352	6	I	0.362129	24	5	0.697349	1	5	0.683651	21	T	16	0	0	N
AT2G15910	protein_coding	CSL zinc finger domain-containing protein	2	6940937	6941611	17	I	0.362128	6	12	0.131374	6	7	0.405865	19	B	0	0	0	N
AT2G25270	protein_coding		2	10767773	10767852	1	I	0.362101	16	14	0.627283	8	1	0.894619	16	S	3	0	0	N
AT4G16440	protein_coding	iron hydrogenase family protein	4	9270883	9270949	1	I	0.361963	22	6	0.0711203	2	6	0.0178457	22	B	0	0	0	N
AT1G21710	protein_coding	OGG1 (8-oxoguanine-DNA glycosylase 1)	1	7625501	7625615	3	I	0.361875	8	22	0.719796	8	1	0.285277	20	T	3	0	0	N
AT4G24290	protein_coding		4	12594491	12594846	9	I	0.361827	8	13	0.952729	8	1	0.324967	16	T	9	0	0	N
AT4G15030	protein_coding		4	8579040	8579137	2	I	0.361622	18	1	0.475042	6	1	0.0805898	18	B	2	0	0	N
AT2G14530	protein_coding		2	6194967	6195110	3	I	0.361502	6	13	0.857263	6	1	0.58967	19	T	4	0	0	N
AT2G17290	protein_coding	CPK6 (CALCIUM-DEPENDENT PROTEIN KINASE 6); calmodulin-dependent protein kinase/ kinase	2	7523740	7524025	7	I	0.361474	16	13	0.840069	9	1	0.943506	23	TS	6	0	0	N
AT1G19350	protein_coding	BES1 (BRI1-EMS-SUPPRESSOR 1); transcription regulator	1	6688731	6688824	2	I	0.361374	17	10	0.448976	2	10	0.118801	21	B	0	1	0	N
AT5G06600	protein_coding	UBP12 (UBIQUITIN-SPECIFIC PROTEASE 12); ubiquitin-specific protease	5	2027231	2027435	5	I	0.361284	4	1	0.841968	4	1	0.280492	20	T	12	0	0	N
AT5G07890	protein_coding	myosin heavy chain-related	5	2519514	2519912	11	I	0.361237	24	12	0.428197	4	11	0.934758	24	S	5	0	0	N
AT3G53570	protein_coding	AFC1 (ARABIDOPSIS FUS3-COMPLEMENTING GENE 1); kinase	3	19875132	19875339	4	I	0.361163	24	7	0.264141	3	7	0.646446	17	B	4	1	0	N
AT5G13220	protein_coding	JAS1/JAZ10/TIFY9 (JASMONATE-ZIM-DOMAIN PROTEIN 10)	5	4220050	4220465	10	I	0.361123	21	8	0.608268	1	8	0.731266	21	S	0	1	0	N
AT4G17740	protein_coding	C-terminal processing protease, putative	4	9867423	9867502	1	I	0.361078	1	21	0.622796	1	3	0.61569	21	B	14	0	0	N
AT1G06840	protein_coding	leucine-rich repeat transmembrane protein kinase, putative	1	2102409	2102481	1	I	0.361035	3	22	0.587431	3	5	0.467404	21	B	0	0	0	N
AT2G16440	protein_coding	DNA replication licensing factor, putative	2	7137643	7137709	1	I	0.361003	10	20	0.593327	10	6	0.143198	23	B	0	0	0	N
AT1G05030	protein_coding	hexose transporter, putative	1	1438515	1438593	1	I	0.360662	8	14	0.729546	8	4	0.176113	20	T	1	0	0	N
AT4G23910	protein_coding		4	12426741	12427064	9	I	0.360527	6	13	0.946472	6	2	0.532645	20	T	3	0	0	N
AT5G12840	protein_coding	HAP2A (EMBRYO DEFECTIVE 2220); transcription factor	5	4053358	4053443	2	I	0.360518	23	1	0.608	7	1	0.0979173	20	B	1	1	1	N
AT2G29630	protein_coding	thiamine biosynthesis family protein / thiC family protein	2	12676913	12677063	4	I	0.360496	10	1	0.489405	10	1	0.0645603	18	B	3	0	0	N
AT1G02850	protein_coding	glycosyl hydrolase family 1 protein	1	631860	631999	3	I	0.360405	22	3	0.725502	11	3	0.157064	18	T	0	0	0	N
AT3G56580	protein_coding	zinc finger (C3HC4-type RING finger) family protein	3	20972671	20973461	21	I	0.360323	8	14	0.965102	8	4	0.812822	18	TS	1	0	0	N
AT4G29420	protein_coding	F-box family protein	4	14471614	14471761	3	I	0.360304	8	12	0.104667	8	1	0.0236359	23	B	3	0	0	N
AT1G42470	protein_coding	patched family protein	1	15929560	15929655	2	I	0.360304	7	13	0.0930279	7	11	0.182915	23	B	0	0	0	N
AT5G13260	protein_coding		5	4244461	4244551	1	I	0.360293	16	12	0.100791	2	10	0.434851	16	B	6	0	0	N
AT3G17390	protein_coding	MTO3 (S-adenosylmethionine synthase 3); methionine adenosyltransferase	3	5953699	5953905	5	I	0.360248	22	7	0.0512269	5	7	0.839248	22	S	35	0	0	N
AT1G04300	protein_coding		1	1153940	1154493	15	I	0.360167	4	22	0.985922	4	10	0.298117	23	T	3	0	0	N
AT3G54910	protein_coding		3	20355425	20355522	2	I	0.360075	1	11	0.521594	1	11	0.300162	24	B	3	0	0	N
AT2G37330	protein_coding	ALS3 (ALUMINUM SENSITIVE 3)	2	15676531	15676612	1	I	0.360059	20	1	0.61504	6	1	0.517156	20	B	4	0	0	N
