# Supplementary material for: Support vector machines-based identification of alternative splicing in Arabidopsis thaliana from whole-genome tiling arrays
Source: BMC Bioinformatics. 2011 Feb 16;12:55. doi: 10.1186/1471-2105-12-55 (PMC3051901; doi:10.1186/1471-2105-12-55)
Supplement: Additional file 8 — Genome-wide predictions of AS. This file contains a list of all exons and introns which were analyzed in our genome-wide study of AS. For each listed exon and intron we provide the respective TAIR ID, genomic coordinates, and confidence scores for general AS, as well as tissue-specific, and stress-dependent differential splicing. [file 1471-2105-12-55-S8.TXT]

Additional File 8: Genome-wide predictions of Alternative Splicing (AS)

#**************************************************************************************************
#  TAIR_id:       gene identifier from TAIR (www.arabidopsis.org) 
#  Gene_type:     e.g. protein-coding, non-coding
#  Description:   gene symbol and name
#  Chr:           chromosome number
#  Start:         genomic location of the exon/intron start 
#  Stop:          genomic location of the exon/intron end 
#  Num_probes:    number of complementary tiling probes 
#  Type:          segment type ('E' for exon, 'I' for intron) 
#  AS_score:      prediction score for AS (probabilistic confidence ranging from 0 to 1)
#  Sample_max:    index of hybridization sample with maximal inclusion probability
#  Sample_min:    index of hybridization sample with minimal inclusion probability
#  Tissue_score:  prediction score for tissue-regulated AS (ranging from 0 to 1)
#  Tissue_max:    index of tissue with maximal inclusion probability
#  Tissue_min:    index of tissue with minimal inclusion probability
#  Stress_score:  prediction score for stress-dependent AS (ranging from 0 to 1)
#  Stress_max:    index of stress sample with highest differential inclusion compared to control sample
#  DS_tag:	  indicates whether the exon/intron is differentially spliced (i.e.,tissue-regulated and/or stress-dependent) 
#                 'B':  exon/intron is not differentally spliced across tissues/stress samples (i.e. basal AS event)
#                 'T':  exon/intron is tissue-regulated
#                 'S':  exon/intron is stress-dependent
#                 'TS': exon/intron is both, tissue-regulated and stress-dependent
#  Seq_conf:      number of ESTs/cDNAs confirming the splice sites of the exon/intron
#  Alt_anno:      indicates whether the exon/intron is known to undergo AS from the TAIR annotation
#  Alt_seq:       indicated whether the exon/intron is known to undergo AS from sequence data
#  SCS_tag:       indicates whether the exon/intron is contained in the evaluation set (SCS set)
#                 'N': exon/intron is not contained in the evaluation set
#                 'A': exon/intron is labeled positively (alternatively spliced)
#                 'C': exon/intron is labeled negatively (constitutively spliced)
#**************************************************************************************************


TAIR_id	Gene_type	Description	Chr	Start	Stop	Num_probes	Type	Alt_pred	Sample_max	Sample_min	Tissue_score	Tissue_max	Tissue_min	Stress_score	Stress_max	DS_tag	Seq_conf	Alt_anno	Alt_seq	Set
AT1G01020	protein_coding	ARV1	1	7070	7155	2	I	0.0273917	24	21	0.056101	1	10	0.29477	24	B	9	0	0	N
AT1G01020	protein_coding	ARV1	1	7156	7232	1	E	0.0269237	13	18	0.0529521	7	5	0.421356	15	B	7	0	0	N
AT1G01020	protein_coding	ARV1	1	7156	7450	7	E	0.0616311	22	4	0.521093	2	4	0.477853	22	B	6	0	0	N
AT1G01020	protein_coding	ARV1	1	7233	7382	3	I	0.0796445	22	4	0.767381	7	4	0.656179	22	B	7	1	1	N
AT1G01020	protein_coding	ARV1	1	7383	7450	1	E	0.00853357	21	15	0.0966472	1	8	0.250669	15	B	6	0	0	N
AT1G01020	protein_coding	ARV1	1	7451	7562	2	I	0.0188652	7	6	0.0425376	7	6	0.0268637	19	B	6	0	0	N
AT1G01020	protein_coding	ARV1	1	7563	7649	2	E	0.0144694	22	18	0.00517963	6	9	0.0280473	15	B	2	0	0	N
AT1G01020	protein_coding	ARV1	1	7650	7760	2	I	0.0348047	13	18	0.0243758	7	3	0.425392	17	B	2	0	0	N
AT1G01020	protein_coding	ARV1	1	7761	7835	1	E	0.00714427	7	12	0.0353465	7	8	0.156526	15	B	2	0	0	N
AT1G01020	protein_coding	ARV1	1	7836	7940	2	I	0.478704	17	15	0.101015	7	8	0.151155	15	B	2	0	0	N
AT1G01020	protein_coding	ARV1	1	7988	8234	6	I	0.0585889	21	11	0.157026	2	11	0.659913	23	B	2	0	0	N
AT1G01020	protein_coding	ARV1	1	8235	8325	2	E	0.0108697	20	18	0.032609	2	3	0.137245	20	B	2	0	0	N
AT1G01020	protein_coding	ARV1	1	8416	8464	1	E	0.00852477	16	14	0.0252261	2	4	0.245048	16	B	2	0	0	N
AT1G01020	protein_coding	ARV1	1	8465	8569	2	I	0.00806484	5	1	0.0163837	5	1	0.012664	24	B	1	0	0	N
AT1G01050	protein_coding	ATPPA1 (ARABIDOPSIS THALIANA PYROPHOSPHORYLASE 1); inorganic diphosphatase/ pyrophosphatase	1	31425	31519	2	I	0.0177393	18	13	0.00782773	9	5	0.00681109	18	B	35	0	0	N
AT1G01050	protein_coding	ATPPA1 (ARABIDOPSIS THALIANA PYROPHOSPHORYLASE 1); inorganic diphosphatase/ pyrophosphatase	1	31520	31602	2	E	0.00500146	4	22	0.05356	4	10	0.0528705	23	B	35	0	0	N
AT1G01050	protein_coding	ATPPA1 (ARABIDOPSIS THALIANA PYROPHOSPHORYLASE 1); inorganic diphosphatase/ pyrophosphatase	1	31603	31691	1	I	0.0169066	23	6	0.0610711	1	6	0.146786	23	B	53	0	0	N
AT1G01050	protein_coding	ATPPA1 (ARABIDOPSIS THALIANA PYROPHOSPHORYLASE 1); inorganic diphosphatase/ pyrophosphatase	1	31692	31813	3	E	0.00299405	15	3	0.0544987	11	3	0.0219517	22	B	38	0	0	N
AT1G01050	protein_coding	ATPPA1 (ARABIDOPSIS THALIANA PYROPHOSPHORYLASE 1); inorganic diphosphatase/ pyrophosphatase	1	31814	31931	2	I	0.0169499	24	16	0.0884264	1	11	0.120844	24	B	38	0	0	N
AT1G01050	protein_coding	ATPPA1 (ARABIDOPSIS THALIANA PYROPHOSPHORYLASE 1); inorganic diphosphatase/ pyrophosphatase	1	31932	31998	1	E	0.00298645	6	19	0.104127	6	3	0.0709585	23	B	38	0	0	N
AT1G01050	protein_coding	ATPPA1 (ARABIDOPSIS THALIANA PYROPHOSPHORYLASE 1); inorganic diphosphatase/ pyrophosphatase	1	31999	32086	1	I	0.0274415	1	19	0.0147303	1	8	0.00744956	15	B	49	0	0	N
AT1G01050	protein_coding	ATPPA1 (ARABIDOPSIS THALIANA PYROPHOSPHORYLASE 1); inorganic diphosphatase/ pyrophosphatase	1	32087	32195	2	E	0.00713186	6	17	0.199332	6	8	0.166916	23	B	49	0	0	N
AT1G01050	protein_coding	ATPPA1 (ARABIDOPSIS THALIANA PYROPHOSPHORYLASE 1); inorganic diphosphatase/ pyrophosphatase	1	32196	32280	1	I	0.0169215	10	5	0.0578321	10	5	0.0338641	18	B	54	0	0	N
AT1G01050	protein_coding	ATPPA1 (ARABIDOPSIS THALIANA PYROPHOSPHORYLASE 1); inorganic diphosphatase/ pyrophosphatase	1	32281	32347	1	E	0.00500867	9	3	0.200475	9	3	0.118884	20	B	38	0	0	N
AT1G01050	protein_coding	ATPPA1 (ARABIDOPSIS THALIANA PYROPHOSPHORYLASE 1); inorganic diphosphatase/ pyrophosphatase	1	32348	32429	2	I	0.0269956	4	13	0.00805426	4	8	0.00300755	22	B	38	0	0	N
AT1G01050	protein_coding	ATPPA1 (ARABIDOPSIS THALIANA PYROPHOSPHORYLASE 1); inorganic diphosphatase/ pyrophosphatase	1	32430	32459	1	E	0.0157592	9	19	0.290269	9	10	0.19107	18	B	34	0	0	N
AT1G01050	protein_coding	ATPPA1 (ARABIDOPSIS THALIANA PYROPHOSPHORYLASE 1); inorganic diphosphatase/ pyrophosphatase	1	32460	32545	2	I	0.0212013	15	11	0.00241865	3	11	0.00209224	22	B	34	0	0	N
AT1G01050	protein_coding	ATPPA1 (ARABIDOPSIS THALIANA PYROPHOSPHORYLASE 1); inorganic diphosphatase/ pyrophosphatase	1	32546	32670	2	E	0.00850988	6	19	0.0535448	6	3	0.0614269	19	B	18	0	0	N
AT1G01050	protein_coding	ATPPA1 (ARABIDOPSIS THALIANA PYROPHOSPHORYLASE 1); inorganic diphosphatase/ pyrophosphatase	1	32671	33027	9	I	0.088195	4	17	0.00180897	4	10	0.000233786	17	B	18	0	0	N
AT1G01060	protein_coding	LHY (LATE ELONGATED HYPOCOTYL); DNA binding / transcription factor	1	33590	33979	9	I	0.247552	3	24	0.696752	3	4	0.504412	15	B	3	0	0	N
AT1G01060	protein_coding	LHY (LATE ELONGATED HYPOCOTYL); DNA binding / transcription factor	1	33980	34327	9	E	0.114689	11	12	0.00396258	11	8	0.0189833	22	B	3	0	0	N
AT1G01060	protein_coding	LHY (LATE ELONGATED HYPOCOTYL); DNA binding / transcription factor	1	34328	34399	1	I	0.023201	10	12	0.492815	10	4	0.249543	19	B	5	0	0	N
AT1G01060	protein_coding	LHY (LATE ELONGATED HYPOCOTYL); DNA binding / transcription factor	1	34400	35471	30	E	0.0376153	21	16	0.00314156	2	5	0.00382691	22	B	5	0	0	N
AT1G01060	protein_coding	LHY (LATE ELONGATED HYPOCOTYL); DNA binding / transcription factor	1	34400	35474	30	E	0.00540527	2	5	0.00318819	2	5	0.00250759	24	B	1	0	0	N
AT1G01060	protein_coding	LHY (LATE ELONGATED HYPOCOTYL); DNA binding / transcription factor	1	35472	35565	2	I	0.010405	5	16	0.461659	5	6	0.321858	24	B	5	0	0	N
AT1G01060	protein_coding	LHY (LATE ELONGATED HYPOCOTYL); DNA binding / transcription factor	1	35475	35565	2	I	0.0168993	5	20	0.444807	5	6	0.303906	24	B	1	0	0	N
AT1G01060	protein_coding	LHY (LATE ELONGATED HYPOCOTYL); DNA binding / transcription factor	1	35566	35647	2	E	0.0151539	19	24	0.0970484	6	1	0.187925	24	B	4	0	0	N
AT1G01060	protein_coding	LHY (LATE ELONGATED HYPOCOTYL); DNA binding / transcription factor	1	35648	35728	2	I	0.0166733	5	12	0.228229	5	4	0.180963	24	B	4	0	0	N
AT1G01060	protein_coding	LHY (LATE ELONGATED HYPOCOTYL); DNA binding / transcription factor	1	35729	35963	6	E	0.0714107	4	24	0.00457785	4	1	0.0241732	24	B	4	0	0	N
AT1G01060	protein_coding	LHY (LATE ELONGATED HYPOCOTYL); DNA binding / transcription factor	1	35964	36622	17	I	0.000140066	5	2	0.00621511	5	2	0.00321414	24	B	5	0	0	N
AT1G01060	protein_coding	LHY (LATE ELONGATED HYPOCOTYL); DNA binding / transcription factor	1	36623	36685	2	E	0.114687	19	10	0.774066	2	10	0.406842	24	B	5	0	0	N
AT1G01060	protein_coding	LHY (LATE ELONGATED HYPOCOTYL); DNA binding / transcription factor	1	36686	36808	3	I	0.011095	23	19	0.0579689	7	6	0.109342	23	B	6	0	0	N
AT1G01060	protein_coding	LHY (LATE ELONGATED HYPOCOTYL); DNA binding / transcription factor	1	36809	36921	2	E	0.0962352	21	5	0.4378	4	5	0.0755711	21	B	5	0	0	N
AT1G01060	protein_coding	LHY (LATE ELONGATED HYPOCOTYL); DNA binding / transcription factor	1	36922	37021	2	I	0.0168969	24	13	0.0119164	9	8	0.0249803	24	B	5	0	0	N
AT1G01060	protein_coding	LHY (LATE ELONGATED HYPOCOTYL); DNA binding / transcription factor	1	37022	37203	5	E	0.0334265	7	24	0.351907	7	5	0.447799	24	B	3	0	0	N
AT1G01060	protein_coding	LHY (LATE ELONGATED HYPOCOTYL); DNA binding / transcription factor	1	37204	37371	3	I	0.15501	9	16	0.663506	9	11	0.443676	19	B	3	0	0	N
AT1G01060	protein_coding	LHY (LATE ELONGATED HYPOCOTYL); DNA binding / transcription factor	1	37399	37567	4	I	0.097909	15	7	0.576452	3	7	0.573396	19	B	2	1	0	N
AT1G01070	protein_coding	nodulin MtN21 family protein	1	39055	39134	1	I	0.0157049	15	20	0.0729911	7	6	0.0711309	15	B	1	0	0	N
AT1G01070	protein_coding	nodulin MtN21 family protein	1	39135	39287	3	E	0.0962038	9	7	0.384126	9	7	0.180613	23	B	1	0	0	N
AT1G01070	protein_coding	nodulin MtN21 family protein	1	39288	39407	2	I	0.0206772	7	1	0.0878104	7	1	0.0166133	23	B	1	0	0	N
AT1G01070	protein_coding	nodulin MtN21 family protein	1	39408	39814	11	E	0.0197573	16	7	0.19324	11	7	0.0419853	23	B	1	0	0	N
AT1G01070	protein_coding	nodulin MtN21 family protein	1	39815	40211	11	I	0.0269704	7	20	0.0455501	7	1	0.00370425	21	B	2	0	0	N
AT1G01070	protein_coding	nodulin MtN21 family protein	1	40212	40329	3	E	0.0539881	9	7	0.18349	9	7	0.116102	23	B	2	0	0	N
AT1G01070	protein_coding	nodulin MtN21 family protein	1	40330	40471	3	I	0.0156836	7	6	0.222864	7	6	0.0327709	23	B	4	0	0	N
AT1G01070	protein_coding	nodulin MtN21 family protein	1	40536	40673	3	I	0.0626463	7	21	0.533745	7	1	0.0546728	19	B	1	1	0	N
AT1G01080	protein_coding	33 kDa ribonucleoprotein, chloroplast, putative / RNA-binding protein cp33, putative	1	45560	45644	2	I	0.259747	24	16	0.319887	8	3	0.554013	21	B	12	0	0	N
AT1G01080	protein_coding	33 kDa ribonucleoprotein, chloroplast, putative / RNA-binding protein cp33, putative	1	45645	45954	8	E	0.0151511	19	3	0.0530246	1	3	0.0520244	18	B	9	0	0	N
AT1G01080	protein_coding	33 kDa ribonucleoprotein, chloroplast, putative / RNA-binding protein cp33, putative	1	45955	46042	1	I	0.0431849	6	17	0.580444	6	5	0.517032	24	B	9	0	0	N
AT1G01080	protein_coding	33 kDa ribonucleoprotein, chloroplast, putative / RNA-binding protein cp33, putative	1	46043	46145	2	E	0.0312579	19	2	0.0518796	11	2	0.0263886	19	B	9	0	0	N
AT1G01080	protein_coding	33 kDa ribonucleoprotein, chloroplast, putative / RNA-binding protein cp33, putative	1	46146	46371	6	I	0.0204851	3	12	0.093675	3	5	0.0902469	24	B	0	0	0	N
AT1G01080	protein_coding	33 kDa ribonucleoprotein, chloroplast, putative / RNA-binding protein cp33, putative	1	46146	46374	6	I	0.0188896	3	15	0.139081	3	5	0.112407	22	B	11	0	0	N
AT1G01090	protein_coding	PDH-E1 ALPHA (PYRUVATE DEHYDROGENASE E1 ALPHA); pyruvate dehydrogenase (acetyl-transferring)	1	47983	48073	2	I	0.0310378	1	6	0.322102	1	6	0.136975	15	B	29	0	0	N
AT1G01090	protein_coding	PDH-E1 ALPHA (PYRUVATE DEHYDROGENASE E1 ALPHA); pyruvate dehydrogenase (acetyl-transferring)	1	48074	48852	21	E	0.00708686	5	14	0.00103502	5	10	0.00136533	17	B	29	0	0	N
AT1G01090	protein_coding	PDH-E1 ALPHA (PYRUVATE DEHYDROGENASE E1 ALPHA); pyruvate dehydrogenase (acetyl-transferring)	1	48853	48934	1	I	0.0183095	9	10	0.0969496	9	10	0.0411906	22	B	30	0	0	N
AT1G01100	protein_coding	60S acidic ribosomal protein P1 (RPP1A)	1	50338	50417	2	I	0.0230901	7	15	0.241444	7	5	0.130508	16	B	266	0	0	N
AT1G01100	protein_coding	60S acidic ribosomal protein P1 (RPP1A)	1	50418	50631	4	E	0.00533436	23	8	0.10262	6	8	0.0931977	24	B	266	0	0	N
AT1G01100	protein_coding	60S acidic ribosomal protein P1 (RPP1A)	1	50448	50494	1	I	0.379772	10	12	0.0584662	10	4	0.0326581	15	B	0	1	0	N
AT1G01100	protein_coding	60S acidic ribosomal protein P1 (RPP1A)	1	50495	50631	2	E	0.00709781	13	9	0.027933	7	9	0.0291738	17	B	0	0	0	N
AT1G01100	protein_coding	60S acidic ribosomal protein P1 (RPP1A)	1	50632	50881	7	I	0.0274543	23	11	0.0147748	8	11	0.236082	23	B	426	0	0	N
AT1G01100	protein_coding	60S acidic ribosomal protein P1 (RPP1A)	1	50882	50963	1	E	0.00709112	7	3	0.260382	7	3	0.161732	22	B	37	0	0	N
AT1G01100	protein_coding	60S acidic ribosomal protein P1 (RPP1A)	1	50964	51062	1	I	0.0189735	5	18	0.0123621	5	6	0.0119109	15	B	1	0	0	N
AT1G01100	protein_coding	60S acidic ribosomal protein P1 (RPP1A)	1	50964	51121	3	I	0.0372721	24	4	0.777831	11	4	0.912932	16	B	1	0	0	N
AT1G01100	protein_coding	60S acidic ribosomal protein P1 (RPP1A)	1	50964	51124	3	I	0.0589138	24	4	0.812281	11	4	0.925774	16	B	35	0	0	N
AT1G01130	protein_coding		1	62125	63429	32	I	0.0189133	3	16	0.00369802	3	8	0.00193358	21	B	0	0	0	N
AT1G01140	protein_coding	CIPK9 (CBL-INTERACTING PROTEIN KINASE 9); kinase	1	64476	64580	2	I	0.0123184	21	20	0.013007	6	7	0.0777487	21	B	31	0	0	N
AT1G01140	protein_coding	CIPK9 (CBL-INTERACTING PROTEIN KINASE 9); kinase	1	64569	64656	2	E	0.00537775	8	1	0.441556	8	1	0.177039	24	B	0	0	0	N
AT1G01140	protein_coding	CIPK9 (CBL-INTERACTING PROTEIN KINASE 9); kinase	1	64581	64656	1	E	0.0616478	8	2	0.236965	8	2	0.192148	18	B	28	0	0	N
AT1G01140	protein_coding	CIPK9 (CBL-INTERACTING PROTEIN KINASE 9); kinase	1	64657	64749	1	I	0.0102362	1	15	0.113822	1	10	0.0147635	15	B	28	0	0	N
AT1G01140	protein_coding	CIPK9 (CBL-INTERACTING PROTEIN KINASE 9); kinase	1	64750	64807	1	E	0.00509511	11	18	0.121068	11	2	0.127123	18	B	19	0	0	N
AT1G01140	protein_coding	CIPK9 (CBL-INTERACTING PROTEIN KINASE 9); kinase	1	64808	64899	1	I	0.0169533	21	8	0.160333	4	8	0.40566	21	B	19	0	0	N
AT1G01140	protein_coding	CIPK9 (CBL-INTERACTING PROTEIN KINASE 9); kinase	1	64900	65017	3	E	0.0144288	21	1	0.281747	8	1	0.129737	18	B	10	0	0	N
AT1G01140	protein_coding	CIPK9 (CBL-INTERACTING PROTEIN KINASE 9); kinase	1	65018	65108	2	I	0.0111806	2	18	0.00898264	2	10	0.00187551	16	B	10	0	0	N
AT1G01140	protein_coding	CIPK9 (CBL-INTERACTING PROTEIN KINASE 9); kinase	1	65109	65217	2	E	0.034192	22	18	0.184543	11	7	0.18191	18	B	10	0	0	N
AT1G01140	protein_coding	CIPK9 (CBL-INTERACTING PROTEIN KINASE 9); kinase	1	65218	65329	2	I	0.0156562	21	9	0.00735941	1	9	0.00762368	18	B	10	0	0	N
AT1G01140	protein_coding	CIPK9 (CBL-INTERACTING PROTEIN KINASE 9); kinase	1	65330	65456	3	E	0.00508332	8	9	0.0528851	8	9	0.0253037	16	B	4	0	0	N
AT1G01140	protein_coding	CIPK9 (CBL-INTERACTING PROTEIN KINASE 9); kinase	1	65457	65561	3	I	0.0102292	21	17	0.00485313	1	2	0.01352	21	B	4	0	0	N
AT1G01140	protein_coding	CIPK9 (CBL-INTERACTING PROTEIN KINASE 9); kinase	1	65562	65652	2	E	0.00494004	8	18	0.114344	8	3	0.1407	18	B	4	0	0	N
AT1G01140	protein_coding	CIPK9 (CBL-INTERACTING PROTEIN KINASE 9); kinase	1	65653	65731	1	I	0.0378396	21	11	0.0746256	4	11	0.516744	21	B	0	0	0	N
AT1G01140	protein_coding	CIPK9 (CBL-INTERACTING PROTEIN KINASE 9); kinase	1	65653	65737	2	I	0.0862251	21	19	0.0726462	1	7	0.657086	21	B	5	0	0	N
AT1G01140	protein_coding	CIPK9 (CBL-INTERACTING PROTEIN KINASE 9); kinase	1	65732	65864	3	E	0.00721904	14	18	0.0253014	11	7	0.0501271	18	B	0	0	0	N
AT1G01140	protein_coding	CIPK9 (CBL-INTERACTING PROTEIN KINASE 9); kinase	1	65738	65864	3	E	0.00494478	8	3	0.0437159	8	3	0.0242195	24	B	4	0	0	N
AT1G01140	protein_coding	CIPK9 (CBL-INTERACTING PROTEIN KINASE 9); kinase	1	65865	66105	6	I	0.0156682	23	16	0.00745258	8	9	0.697497	23	B	4	0	0	N
AT1G01140	protein_coding	CIPK9 (CBL-INTERACTING PROTEIN KINASE 9); kinase	1	66106	66160	1	E	0.0108692	14	9	0.258648	11	9	0.187164	18	B	4	0	0	N
AT1G01140	protein_coding	CIPK9 (CBL-INTERACTING PROTEIN KINASE 9); kinase	1	66161	66260	2	I	0.0211943	21	20	0.0460411	1	7	0.269367	21	B	7	0	0	N
AT1G01140	protein_coding	CIPK9 (CBL-INTERACTING PROTEIN KINASE 9); kinase	1	66261	66342	1	E	0.0157882	22	1	0.159123	11	1	0.0595304	18	B	7	0	0	N
AT1G01140	protein_coding	CIPK9 (CBL-INTERACTING PROTEIN KINASE 9); kinase	1	66343	66448	2	I	0.0205774	21	22	0.151593	11	6	0.194103	21	B	7	0	0	N
AT1G01140	protein_coding	CIPK9 (CBL-INTERACTING PROTEIN KINASE 9); kinase	1	66449	66557	2	E	0.0151489	22	18	0.0396426	11	9	0.0613183	18	B	7	0	0	N
AT1G01140	protein_coding	CIPK9 (CBL-INTERACTING PROTEIN KINASE 9); kinase	1	66558	66676	3	I	0.0140957	5	16	0.0335678	5	3	0.0160947	23	B	7	0	0	N
AT1G01140	protein_coding	CIPK9 (CBL-INTERACTING PROTEIN KINASE 9); kinase	1	66677	66749	2	E	0.0157878	11	1	0.320021	11	1	0.04342	18	B	7	0	0	N
AT1G01140	protein_coding	CIPK9 (CBL-INTERACTING PROTEIN KINASE 9); kinase	1	66750	66833	2	I	0.0110578	22	2	0.0161545	1	2	0.0220701	22	B	9	0	0	N
AT1G01140	protein_coding	CIPK9 (CBL-INTERACTING PROTEIN KINASE 9); kinase	1	66834	66897	1	E	1	13	5	0.294454	1	5	0.568884	22	S	9	0	0	N
AT1G01140	protein_coding	CIPK9 (CBL-INTERACTING PROTEIN KINASE 9); kinase	1	66898	67322	11	I	0.0102414	1	18	0.00176924	1	3	0.00124823	22	B	9	0	0	N
AT1G01160	protein_coding	GIF2 (GRF1-INTERACTING FACTOR 2)	1	72671	73086	10	I	0.0231961	23	3	0.854421	4	3	0.263065	21	B	18	0	0	N
AT1G01160	protein_coding	GIF2 (GRF1-INTERACTING FACTOR 2)	1	73087	73164	1	E	0.00506941	10	15	0.0226723	10	6	0.0169526	16	B	16	0	0	N
AT1G01160	protein_coding	GIF2 (GRF1-INTERACTING FACTOR 2)	1	73165	73286	2	I	0.0660922	1	11	0.017297	1	11	0.00896924	20	B	16	0	0	N
AT1G01160	protein_coding	GIF2 (GRF1-INTERACTING FACTOR 2)	1	73287	73396	3	E	0.0126566	10	15	0.0273713	10	3	0.0531594	16	B	14	0	0	N
AT1G01160	protein_coding	GIF2 (GRF1-INTERACTING FACTOR 2)	1	73397	73487	2	I	0.0619666	10	24	0.0264471	10	7	0.00578011	24	B	14	0	0	N
AT1G01160	protein_coding	GIF2 (GRF1-INTERACTING FACTOR 2)	1	73488	73741	6	E	0.0095735	4	19	0.0828458	4	7	0.392025	19	B	14	0	0	N
AT1G01160	protein_coding	GIF2 (GRF1-INTERACTING FACTOR 2)	1	73742	73821	1	I	0.0274268	22	24	0.0159144	2	11	0.0185046	22	B	15	0	0	N
AT1G01170	protein_coding	ozone-responsive stress-related protein, putative	1	74251	74336	1	I	0.0189219	8	16	0.150911	8	1	0.0131183	23	B	23	0	0	N
AT1G01170	protein_coding	ozone-responsive stress-related protein, putative	1	74337	74449	3	E	0.0095618	23	1	0.0496842	8	1	0.0236019	22	B	1	0	0	N
AT1G01170	protein_coding	ozone-responsive stress-related protein, putative	1	74337	74455	3	E	0.00494578	15	1	0.0598217	7	1	0.0212251	22	B	23	0	0	N
AT1G01170	protein_coding	ozone-responsive stress-related protein, putative	1	74450	74659	5	I	0.0796491	4	24	0.580343	4	1	0.0101263	21	B	1	0	0	N
AT1G01170	protein_coding	ozone-responsive stress-related protein, putative	1	74456	74659	4	I	0.372189	4	20	0.698047	4	1	0.0512044	20	T	39	0	0	N
AT1G01210	protein_coding	DNA-directed RNA polymerase III family protein	1	89083	89172	2	I	0.0188956	20	1	0.162897	4	1	0.279529	20	B	6	0	0	N
AT1G01210	protein_coding	DNA-directed RNA polymerase III family protein	1	89173	89264	1	E	0.0095759	14	4	0.0677683	1	4	0.0176853	20	B	6	0	0	N
AT1G01210	protein_coding	DNA-directed RNA polymerase III family protein	1	89265	89404	3	I	0.106177	15	13	0.507059	4	9	0.584037	15	B	8	0	0	N
AT1G01230	protein_coding	ORMDL family protein	1	97807	98456	17	I	0.0274148	8	21	0.00721594	8	9	0.00211944	21	B	18	0	0	N
AT1G01230	protein_coding	ORMDL family protein	1	98457	98606	3	E	0.00508942	6	20	0.00840924	6	2	0.00733222	15	B	18	0	0	N
AT1G01230	protein_coding	ORMDL family protein	1	98607	98907	7	I	0.031022	6	5	0.00299567	6	5	0.00248214	22	B	22	0	0	N
AT1G01240	protein_coding		1	100033	100656	17	I	0.278197	20	13	0.975967	8	3	0.991085	17	B	10	1	0	N
AT1G01240	protein_coding		1	100222	100656	11	I	0.42751	8	13	0.903321	8	2	0.954137	17	TS	0	1	0	N
AT1G01290	protein_coding	CNX3 (COFACTOR OF NITRATE REDUCTASE AND XANTHINE DEHYDROGENASE 3); catalytic	1	114435	114618	4	I	0.0212123	8	24	0.0114036	8	5	0.00456422	16	B	1	0	0	N
AT1G01320	protein_coding	tetratricopeptide repeat (TPR)-containing protein	1	121407	121491	1	I	9.85591e-05	8	13	0.0906133	8	2	0.0317304	23	B	10	0	0	N
AT1G01320	protein_coding	tetratricopeptide repeat (TPR)-containing protein	1	121492	123501	55	E	0.0158098	19	13	0.00164504	3	6	0.00393776	19	B	3	0	0	N
AT1G01320	protein_coding	tetratricopeptide repeat (TPR)-containing protein	1	123502	123577	2	I	0.0156561	6	14	0.257244	6	4	0.0513743	18	B	3	0	0	N
AT1G01320	protein_coding	tetratricopeptide repeat (TPR)-containing protein	1	123578	123669	2	E	0.0377371	16	5	0.195774	6	5	0.0202212	21	B	3	0	0	N
AT1G01320	protein_coding	tetratricopeptide repeat (TPR)-containing protein	1	123670	123783	2	I	0.027421	1	20	0.351386	1	5	0.181267	15	B	3	0	0	N
AT1G01320	protein_coding	tetratricopeptide repeat (TPR)-containing protein	1	123784	123897	2	E	0.222226	19	9	0.743555	3	9	0.0513293	19	T	3	0	0	N
AT1G01320	protein_coding	tetratricopeptide repeat (TPR)-containing protein	1	123898	123990	2	I	0.020619	19	22	0.101291	10	6	0.171926	21	B	3	0	0	N
AT1G01320	protein_coding	tetratricopeptide repeat (TPR)-containing protein	1	123991	124123	3	E	0.0195153	21	11	0.664465	3	11	0.00508981	23	B	3	0	0	N
AT1G01320	protein_coding	tetratricopeptide repeat (TPR)-containing protein	1	124124	124209	1	I	0.0122803	1	14	0.424798	1	3	0.0436112	23	B	5	0	0	N
AT1G01320	protein_coding	tetratricopeptide repeat (TPR)-containing protein	1	124210	124394	5	E	0.0406351	21	8	0.0844094	2	8	0.00404612	21	B	5	0	0	N
AT1G01320	protein_coding	tetratricopeptide repeat (TPR)-containing protein	1	124395	124497	3	I	0.015655	8	13	0.212324	8	2	0.00624711	16	B	5	0	0	N
AT1G01320	protein_coding	tetratricopeptide repeat (TPR)-containing protein	1	124498	124632	3	E	0.0616837	16	6	0.279717	4	6	0.0201704	23	B	4	0	0	N
AT1G01320	protein_coding	tetratricopeptide repeat (TPR)-containing protein	1	124633	124712	2	I	0.015682	8	12	0.0223555	8	4	0.0190662	23	B	4	0	0	N
AT1G01320	protein_coding	tetratricopeptide repeat (TPR)-containing protein	1	124713	124818	2	E	1	14	10	0.257543	2	10	0.50626	23	B	3	0	0	N
AT1G01320	protein_coding	tetratricopeptide repeat (TPR)-containing protein	1	124819	124919	2	I	0.0169477	11	12	0.0783645	11	2	0.014309	23	B	3	0	0	N
AT1G01320	protein_coding	tetratricopeptide repeat (TPR)-containing protein	1	124920	125046	3	E	1	21	3	0.559319	2	3	0.36272	24	B	0	0	0	N
AT1G01320	protein_coding	tetratricopeptide repeat (TPR)-containing protein	1	125047	125132	2	I	0.0269515	10	24	0.189815	10	5	0.0307514	15	B	0	0	0	N
AT1G01320	protein_coding	tetratricopeptide repeat (TPR)-containing protein	1	125133	125226	2	E	1	15	6	0.361431	3	6	0.101944	15	B	0	0	0	N
AT1G01320	protein_coding	tetratricopeptide repeat (TPR)-containing protein	1	125227	125327	2	I	0.018892	10	14	0.545732	10	3	0.013611	18	B	0	0	0	N
AT1G01320	protein_coding	tetratricopeptide repeat (TPR)-containing protein	1	125328	125655	9	E	0.187495	15	9	0.708292	6	9	0.0429896	23	B	0	0	0	N
AT1G01320	protein_coding	tetratricopeptide repeat (TPR)-containing protein	1	125656	125740	2	I	0.0189169	10	20	0.118527	10	7	0.0210469	23	B	0	0	0	N
AT1G01320	protein_coding	tetratricopeptide repeat (TPR)-containing protein	1	125741	125843	2	E	0.0734007	15	6	0.359518	3	6	0.489509	23	B	0	0	0	N
AT1G01320	protein_coding	tetratricopeptide repeat (TPR)-containing protein	1	125844	125934	2	I	0.0189624	8	12	0.104686	8	6	0.0302657	21	B	0	0	0	N
AT1G01320	protein_coding	tetratricopeptide repeat (TPR)-containing protein	1	125935	125998	1	E	1	15	19	0.202466	1	4	0.618458	15	S	0	0	0	N
AT1G01320	protein_coding	tetratricopeptide repeat (TPR)-containing protein	1	125999	126074	2	I	0.0269916	10	13	0.236246	10	5	0.0525216	23	B	0	0	0	N
AT1G01320	protein_coding	tetratricopeptide repeat (TPR)-containing protein	1	126075	126589	14	E	0.0393693	19	7	0.00596469	2	7	0.00405302	19	B	0	0	0	N
AT1G01320	protein_coding	tetratricopeptide repeat (TPR)-containing protein	1	126590	126684	2	I	0.0274231	4	24	0.0655161	4	6	0.0212017	18	B	0	0	0	N
AT1G01320	protein_coding	tetratricopeptide repeat (TPR)-containing protein	1	126685	126840	4	E	0.0479597	3	1	0.299786	3	1	0.00963154	16	B	0	0	0	N
AT1G01320	protein_coding	tetratricopeptide repeat (TPR)-containing protein	1	126841	126933	1	I	0.0169234	8	14	0.155794	8	3	0.095024	24	B	1	0	0	N
AT1G01320	protein_coding	tetratricopeptide repeat (TPR)-containing protein	1	126934	127453	14	E	0.0595451	20	1	0.00471921	10	1	0.00112815	20	B	0	0	0	N
AT1G01320	protein_coding	tetratricopeptide repeat (TPR)-containing protein	1	127454	127530	1	I	0.0230766	6	14	0.213649	6	2	0.0362305	23	B	0	0	0	N
AT1G01320	protein_coding	tetratricopeptide repeat (TPR)-containing protein	1	127574	127649	1	I	0.0162365	23	13	0.0936311	9	3	0.341049	23	B	0	0	0	N
AT1G01320	protein_coding	tetratricopeptide repeat (TPR)-containing protein	1	127650	127782	3	E	0.0616774	12	8	0.40595	3	8	0.3509	16	B	0	0	0	N
AT1G01320	protein_coding	tetratricopeptide repeat (TPR)-containing protein	1	127783	127866	1	I	0.0123285	7	13	0.054737	7	3	0.0349422	23	B	0	0	0	N
AT1G01320	protein_coding	tetratricopeptide repeat (TPR)-containing protein	1	127867	127935	1	E	0.0692358	24	1	0.665152	3	1	0.0598983	16	B	0	0	0	N
AT1G01320	protein_coding	tetratricopeptide repeat (TPR)-containing protein	1	127936	128026	2	I	0.0232048	4	14	0.573418	4	3	0.386216	15	B	0	0	0	N
AT1G01320	protein_coding	tetratricopeptide repeat (TPR)-containing protein	1	128027	128312	7	E	0.0479208	21	8	0.0713407	5	8	0.0044534	17	B	0	0	0	N
AT1G01320	protein_coding	tetratricopeptide repeat (TPR)-containing protein	1	128313	128477	3	I	0.0189691	10	24	0.379107	10	3	0.0253362	16	B	0	0	0	N
AT1G01320	protein_coding	tetratricopeptide repeat (TPR)-containing protein	1	128478	128551	2	E	0.0733964	4	9	0.865787	4	9	0.397825	16	B	0	0	0	N
AT1G01320	protein_coding	tetratricopeptide repeat (TPR)-containing protein	1	128552	128966	10	I	0.0310361	11	21	0.481324	11	2	0.00701162	18	B	0	0	0	N
AT1G01320	protein_coding	tetratricopeptide repeat (TPR)-containing protein	1	128967	129060	2	E	0.0250266	2	1	0.112029	2	1	0.0229225	16	B	0	0	0	N
AT1G01320	protein_coding	tetratricopeptide repeat (TPR)-containing protein	1	129061	129851	21	I	0.0279967	3	24	0.146493	3	4	0.00352093	23	B	0	0	0	N
AT1G01320	protein_coding	tetratricopeptide repeat (TPR)-containing protein	1	129852	129914	1	E	0.0207731	4	1	0.328893	4	1	0.0158708	17	B	0	0	0	N
AT1G01320	protein_coding	tetratricopeptide repeat (TPR)-containing protein	1	129915	130037	3	I	0.069448	12	18	0.335483	2	11	0.0877574	15	B	0	0	0	N
AT1G01350	protein_coding	nucleic acid binding	1	136818	136934	1	I	0.0269501	10	14	0.464379	10	3	0.0859005	24	B	15	0	0	N
AT1G01350	protein_coding	nucleic acid binding	1	136935	137759	13	E	0.00503337	24	20	0.00177147	1	10	0.00171613	24	B	10	0	0	N
AT1G01350	protein_coding	nucleic acid binding	1	137760	137847	2	I	0.0168872	2	13	0.0349669	2	9	0.0138165	17	B	10	0	0	N
AT1G01350	protein_coding	nucleic acid binding	1	137968	138521	12	I	0.0796567	8	24	0.478465	8	10	0.0641641	20	B	0	0	0	N
AT1G01350	protein_coding	nucleic acid binding	1	138522	138779	6	E	1	4	14	0.554736	4	5	0.012312	21	B	0	0	0	N
AT1G01350	protein_coding	nucleic acid binding	1	138780	138862	1	I	0.079641	2	22	0.445041	2	1	0.0744973	15	B	0	0	0	N
AT1G01350	protein_coding	nucleic acid binding	1	138863	139115	6	E	1	4	23	0.666629	4	10	0.548047	23	S	0	0	0	N
AT1G01350	protein_coding	nucleic acid binding	1	139116	139202	2	I	0.0269776	15	24	0.0573073	4	1	0.0441764	23	B	0	0	0	N
AT1G01350	protein_coding	nucleic acid binding	1	139203	139346	4	E	0.114695	4	20	0.849198	4	1	0.276535	22	B	0	0	0	N
AT1G01350	protein_coding	nucleic acid binding	1	139347	139487	3	I	0.57143	20	23	0.585135	4	5	0.608021	23	B	0	0	0	N
AT1G01360	protein_coding		1	142283	142423	3	I	0.0156834	18	4	0.0379279	6	4	0.0792262	18	B	8	0	0	N
AT1G01360	protein_coding		1	142424	142640	5	E	0.00500131	13	20	0.0056018	10	8	0.00724184	20	B	8	0	0	N
AT1G01360	protein_coding		1	142641	142710	1	I	0.0211732	20	15	0.592214	8	4	0.453604	20	B	11	0	0	N
AT1G01370	protein_coding	HTR12 (CENTROMERIC HISTONE H3); DNA binding	1	143678	143763	2	I	0.321903	14	1	0.330811	5	1	0.171969	24	B	2	0	0	N
AT1G01370	protein_coding	HTR12 (CENTROMERIC HISTONE H3); DNA binding	1	143764	143825	1	E	0.114693	23	13	0.420223	11	3	0.5449	23	B	2	0	0	N
AT1G01370	protein_coding	HTR12 (CENTROMERIC HISTONE H3); DNA binding	1	143826	143933	2	I	0.0372822	16	9	0.306843	4	9	0.486142	16	B	6	0	0	N
AT1G01370	protein_coding	HTR12 (CENTROMERIC HISTONE H3); DNA binding	1	143934	143978	1	E	0.0692502	3	7	0.386648	3	7	0.188197	24	B	6	0	0	N
AT1G01370	protein_coding	HTR12 (CENTROMERIC HISTONE H3); DNA binding	1	143979	144063	1	I	0.406765	24	12	0.729832	6	4	0.865001	24	TS	6	0	0	N
AT1G01370	protein_coding	HTR12 (CENTROMERIC HISTONE H3); DNA binding	1	144064	144110	1	E	1	6	13	0.19996	6	4	0.501143	17	B	6	0	0	N
AT1G01370	protein_coding	HTR12 (CENTROMERIC HISTONE H3); DNA binding	1	144111	144192	1	I	0.0431776	16	2	0.237851	6	2	0.72915	16	B	6	0	0	N
AT1G01370	protein_coding	HTR12 (CENTROMERIC HISTONE H3); DNA binding	1	144229	144314	2	I	0.0431784	15	11	0.159884	4	11	0.285981	15	B	6	0	0	N
AT1G01370	protein_coding	HTR12 (CENTROMERIC HISTONE H3); DNA binding	1	144353	144446	2	I	0.0861833	16	7	0.0152224	4	7	0.0145758	16	B	7	0	0	N
AT1G01370	protein_coding	HTR12 (CENTROMERIC HISTONE H3); DNA binding	1	144447	144560	3	E	0.00853933	14	23	0.0186476	7	4	0.0450184	23	B	7	0	0	N
AT1G01370	protein_coding	HTR12 (CENTROMERIC HISTONE H3); DNA binding	1	144561	144926	9	I	0.106187	4	1	0.0181208	4	1	0.00340172	23	B	8	0	0	N
AT1G01370	protein_coding	HTR12 (CENTROMERIC HISTONE H3); DNA binding	1	144927	145005	2	E	0.0734029	6	21	0.096107	6	4	0.254427	21	B	6	0	0	N
AT1G01370	protein_coding	HTR12 (CENTROMERIC HISTONE H3); DNA binding	1	145006	145131	3	I	0.0689847	24	10	0.0376154	4	10	0.166009	24	B	6	0	0	N
AT1G01370	protein_coding	HTR12 (CENTROMERIC HISTONE H3); DNA binding	1	145132	145208	1	E	0.0251047	7	23	0.359076	7	4	0.367597	23	B	5	0	0	N
AT1G01370	protein_coding	HTR12 (CENTROMERIC HISTONE H3); DNA binding	1	145209	145344	3	I	0.0895436	16	11	0.0927486	3	11	0.109062	16	B	5	0	0	N
AT1G01430	protein_coding		1	157757	157827	2	I	0.0873821	23	9	0.639561	3	9	0.680215	23	B	6	0	0	N
AT1G01430	protein_coding		1	157828	158112	7	E	0.00708321	8	14	0.00458224	8	2	0.00456775	24	B	6	0	0	N
AT1G01430	protein_coding		1	158113	158252	3	I	0.0230752	3	14	0.112477	3	9	0.0403721	15	B	8	0	0	N
AT1G01440	protein_coding	extra-large G-protein-related	1	159993	160077	2	I	0.0269506	10	21	0.165017	10	4	0.0119678	19	B	1	0	0	N
AT1G01440	protein_coding	extra-large G-protein-related	1	160078	160302	6	E	0.00853414	17	14	0.00615227	1	9	0.00654176	18	B	1	0	0	N
AT1G01440	protein_coding	extra-large G-protein-related	1	160303	160416	2	I	0.0348124	1	12	0.0846836	1	2	0.0481946	23	B	1	0	0	N
AT1G01440	protein_coding	extra-large G-protein-related	1	160417	160478	1	E	0.0161946	4	10	0.0328838	4	10	0.0106739	16	B	1	0	0	N
AT1G01440	protein_coding	extra-large G-protein-related	1	160479	160566	1	I	0.0290886	23	13	0.306603	2	4	0.4666	23	B	1	0	0	N
AT1G01440	protein_coding	extra-large G-protein-related	1	160567	162280	47	E	0.01581	21	10	0.00285035	11	10	0.00175855	21	B	1	0	0	N
AT1G01440	protein_coding	extra-large G-protein-related	1	162281	162485	5	I	0.0372383	15	22	0.392238	5	2	0.34138	18	B	2	0	0	N
AT1G01470	protein_coding	LEA14 (LATE EMBRYOGENESIS ABUNDANT 14)	1	172545	172619	1	I	0.0156967	15	24	0.00775976	4	5	0.219222	15	B	42	0	0	N
AT1G01490	protein_coding	heavy-metal-associated domain-containing protein	1	180853	181345	13	I	0.0439116	23	21	0.0330616	3	4	0.575252	23	B	12	0	0	N
AT1G01490	protein_coding	heavy-metal-associated domain-containing protein	1	181346	181422	1	E	0.00719431	14	12	0.0580544	9	5	0.136029	21	B	12	0	0	N
AT1G01490	protein_coding	heavy-metal-associated domain-containing protein	1	181423	182059	16	I	0.0921039	23	12	0.0100333	3	4	0.699284	23	B	12	0	0	N
AT1G01490	protein_coding	heavy-metal-associated domain-containing protein	1	182060	182135	1	E	0.186041	22	19	0.519573	9	7	0.5907	19	B	1	0	0	N
AT1G01490	protein_coding	heavy-metal-associated domain-containing protein	1	182136	182251	2	I	0.37901	22	10	0.0716532	4	10	0.0227648	23	B	1	1	1	N
AT1G01500	protein_coding		1	186011	186339	9	I	0.0212101	8	22	0.163666	8	4	0.00381991	21	B	3	0	0	N
AT1G01510	protein_coding	AN (ANGUSTIFOLIA)	1	187824	188010	4	I	0.021212	8	14	0.288831	8	1	0.128094	23	B	3	0	0	N
AT1G01510	protein_coding	AN (ANGUSTIFOLIA)	1	188011	188177	4	E	0.0235833	14	3	0.148334	2	3	0.00769483	20	B	2	0	0	N
AT1G01510	protein_coding	AN (ANGUSTIFOLIA)	1	188178	188283	2	I	0.0438923	3	10	0.602636	3	10	0.166595	24	B	2	0	0	N
AT1G01510	protein_coding	AN (ANGUSTIFOLIA)	1	188284	188415	3	E	0.0250324	16	4	0.101071	10	4	0.00961834	23	B	2	0	0	N
AT1G01510	protein_coding	AN (ANGUSTIFOLIA)	1	188416	188528	2	I	0.265506	10	1	0.786554	10	1	0.720548	21	B	2	0	0	N
AT1G01510	protein_coding	AN (ANGUSTIFOLIA)	1	188529	189321	21	E	0.00509183	13	8	0.00247185	3	8	0.00102511	23	B	2	0	0	N
AT1G01510	protein_coding	AN (ANGUSTIFOLIA)	1	189322	189416	2	I	0.0579377	8	12	0.542858	8	11	0.0284197	20	B	5	0	0	N
AT1G01510	protein_coding	AN (ANGUSTIFOLIA)	1	189466	189561	2	I	0.106171	9	21	0.334321	9	3	0.0263783	20	B	5	0	0	N
AT1G01510	protein_coding	AN (ANGUSTIFOLIA)	1	189562	189676	2	E	0.00956892	6	22	0.00732415	6	4	0.00733388	23	B	5	0	0	N
AT1G01510	protein_coding	AN (ANGUSTIFOLIA)	1	189677	189764	1	I	0.0429098	6	21	0.255877	6	10	0.0554373	21	B	9	0	0	N
AT1G01540	protein_coding	protein kinase family protein	1	196544	197114	14	I	0.0639585	10	15	0.640098	10	2	0.00229969	20	B	2	0	0	N
AT1G01540	protein_coding	protein kinase family protein	1	197115	197220	3	E	0.0157838	13	22	0.00964498	9	3	0.0218239	22	B	2	0	0	N
AT1G01540	protein_coding	protein kinase family protein	1	197221	197299	1	I	0.0156637	11	17	0.0610663	11	3	0.020822	22	B	2	0	0	N
AT1G01540	protein_coding	protein kinase family protein	1	197300	197423	2	E	0.0157871	21	22	0.00612686	2	10	0.0235426	22	B	2	0	0	N
AT1G01540	protein_coding	protein kinase family protein	1	197424	197500	1	I	0.024239	8	14	0.338026	8	4	0.141545	19	B	2	0	0	N
AT1G01540	protein_coding	protein kinase family protein	1	197501	197672	4	E	0.00960246	24	22	0.00591521	5	6	0.0195365	22	B	2	0	0	N
AT1G01540	protein_coding	protein kinase family protein	1	197673	197774	2	I	0.0205804	23	12	0.00660133	9	10	0.0543137	23	B	4	0	0	N
AT1G01540	protein_coding	protein kinase family protein	1	197775	197905	3	E	0.0557935	2	22	0.00467164	2	6	0.0528712	22	B	4	0	0	N
AT1G01540	protein_coding	protein kinase family protein	1	197775	198184	10	E	0.00721837	13	22	0.0132667	5	8	0.0147348	22	B	4	0	0	N
AT1G01540	protein_coding	protein kinase family protein	1	197906	197973	2	I	0.0453015	23	10	0.366643	8	10	0.387919	23	B	4	1	1	N
AT1G01540	protein_coding	protein kinase family protein	1	197974	198184	5	E	0.00500855	23	22	0.00675623	3	8	0.0217933	22	B	4	0	0	N
AT1G01540	protein_coding	protein kinase family protein	1	198185	198266	1	I	0.018964	8	23	0.0316302	8	3	0.00533857	20	B	14	0	0	N
AT1G01550	protein_coding	BPS1 (BYPASS 1)	1	199765	199889	3	I	0.0626881	16	24	0.408257	6	5	0.621335	16	B	65	0	0	N
AT1G01550	protein_coding	BPS1 (BYPASS 1)	1	199890	199960	2	E	0.0250278	24	13	0.0439073	2	9	0.0781368	21	B	65	0	0	N
AT1G01550	protein_coding	BPS1 (BYPASS 1)	1	199961	200510	14	I	0.0310221	21	4	0.395247	8	4	0.803235	21	B	76	0	0	N
AT1G01600	protein_coding	CYP86A4 (cytochrome P450, family 86, subfamily A, polypeptide 4); oxygen binding	1	219623	219751	3	I	0.0372918	4	17	0.488763	4	5	0.051936	23	B	7	0	0	N
AT1G01610	protein_coding	ATGPAT4/GPAT4 (GLYCEROL-3-PHOSPHATE ACYLTRANSFERASE 4); 1-acylglycerol-3-phosphate O-acyltransferase/ acyltransferase	1	222360	222620	7	I	0.0205759	2	24	0.00173478	2	8	0.000234179	24	B	4	0	0	N
AT1G01610	protein_coding	ATGPAT4/GPAT4 (GLYCEROL-3-PHOSPHATE ACYLTRANSFERASE 4); 1-acylglycerol-3-phosphate O-acyltransferase/ acyltransferase	1	222621	223096	12	E	0.00539727	5	13	0.00443461	5	9	0.00561679	21	B	4	0	0	N
AT1G01610	protein_coding	ATGPAT4/GPAT4 (GLYCEROL-3-PHOSPHATE ACYLTRANSFERASE 4); 1-acylglycerol-3-phosphate O-acyltransferase/ acyltransferase	1	223097	223549	12	I	0.0165467	17	21	0.000128918	10	1	0.000525778	17	B	4	0	0	N
AT1G01610	protein_coding	ATGPAT4/GPAT4 (GLYCEROL-3-PHOSPHATE ACYLTRANSFERASE 4); 1-acylglycerol-3-phosphate O-acyltransferase/ acyltransferase	1	223550	223866	7	E	0.00539686	17	7	0.0112554	1	7	0.00558383	16	B	4	0	0	N
AT1G01610	protein_coding	ATGPAT4/GPAT4 (GLYCEROL-3-PHOSPHATE ACYLTRANSFERASE 4); 1-acylglycerol-3-phosphate O-acyltransferase/ acyltransferase	1	223867	223943	1	I	0.079667	24	10	0.124314	3	10	0.164846	24	B	13	0	0	N
AT1G01620	protein_coding	PIP1C (PLASMA MEMBRANE INTRINSIC PROTEIN 1;3); water channel	1	226082	226169	2	I	0.103912	1	16	0.690413	1	4	0.34541	15	B	264	0	0	N
AT1G01620	protein_coding	PIP1C (PLASMA MEMBRANE INTRINSIC PROTEIN 1;3); water channel	1	226170	226311	4	E	0.00707472	23	3	0.017832	4	3	0.0182642	23	B	264	0	0	N
AT1G01620	protein_coding	PIP1C (PLASMA MEMBRANE INTRINSIC PROTEIN 1;3); water channel	1	226312	226394	2	I	0.0212085	23	20	0.00770589	3	7	0.0137706	23	B	395	0	0	N
AT1G01620	protein_coding	PIP1C (PLASMA MEMBRANE INTRINSIC PROTEIN 1;3); water channel	1	226395	226691	8	E	0.00706106	20	3	0.0278299	8	3	0.0168656	20	B	52	0	0	N
AT1G01620	protein_coding	PIP1C (PLASMA MEMBRANE INTRINSIC PROTEIN 1;3); water channel	1	226692	226847	4	I	0.034796	23	10	0.172987	1	10	0.628381	23	B	52	0	0	N
AT1G01620	protein_coding	PIP1C (PLASMA MEMBRANE INTRINSIC PROTEIN 1;3); water channel	1	226848	227049	5	E	0.0108746	4	1	0.00560618	4	1	0.00294957	17	B	0	0	0	N
AT1G01630	protein_coding	SEC14 cytosolic factor, putative / phosphoglyceride transfer protein, putative	1	229345	229428	1	I	0.0189356	23	18	0.108916	1	7	0.238964	23	B	26	0	0	N
AT1G01630	protein_coding	SEC14 cytosolic factor, putative / phosphoglyceride transfer protein, putative	1	229429	229725	8	E	0.0161721	10	3	0.00505555	10	3	0.00179821	17	B	15	0	0	N
AT1G01630	protein_coding	SEC14 cytosolic factor, putative / phosphoglyceride transfer protein, putative	1	229726	229828	2	I	0.0269815	2	14	0.00595689	2	1	0.00394342	23	B	17	0	0	N
AT1G01630	protein_coding	SEC14 cytosolic factor, putative / phosphoglyceride transfer protein, putative	1	229829	229935	2	E	0.00508563	9	15	0.00876616	9	3	0.00576753	20	B	17	0	0	N
AT1G01630	protein_coding	SEC14 cytosolic factor, putative / phosphoglyceride transfer protein, putative	1	229936	230348	9	I	0.0348092	17	4	0.00237584	1	4	0.00298689	20	B	30	0	0	N
AT1G01630	protein_coding	SEC14 cytosolic factor, putative / phosphoglyceride transfer protein, putative	1	230349	230460	2	E	0.00300101	5	6	0.0268616	5	6	0.011098	23	B	30	0	0	N
AT1G01630	protein_coding	SEC14 cytosolic factor, putative / phosphoglyceride transfer protein, putative	1	230461	230558	2	I	0.0240403	8	7	0.154643	8	7	0.00947521	23	B	31	0	0	N
AT1G01640	protein_coding	speckle-type POZ protein-related	1	231656	231782	3	I	0.0221837	8	1	0.0315545	8	1	0.0136012	20	B	3	0	0	N
AT1G01640	protein_coding	speckle-type POZ protein-related	1	231783	231928	3	E	0.0616981	12	7	0.247378	11	7	0.092289	23	B	2	0	0	N
AT1G01640	protein_coding	speckle-type POZ protein-related	1	231929	232245	8	I	0.0240542	6	21	0.146683	6	11	0.0020196	21	B	1	0	0	N
AT1G01640	protein_coding	speckle-type POZ protein-related	1	231929	232396	12	I	0.0315791	6	5	0.207506	6	5	0.00477849	20	B	1	0	0	N
AT1G01650	protein_coding	peptidase	1	233298	233385	2	I	0.0136717	21	14	0.0139545	3	11	0.029196	21	B	4	0	0	N
AT1G01650	protein_coding	peptidase	1	233386	233470	2	E	0.00493779	18	23	0.0211133	8	11	0.0788989	23	B	4	0	0	N
AT1G01650	protein_coding	peptidase	1	233471	233546	1	I	0.0674157	6	12	0.649747	6	1	0.638285	24	B	5	0	0	N
AT1G01650	protein_coding	peptidase	1	233547	233618	1	E	0.00498385	21	23	0.0126044	9	6	0.0476936	21	B	1	0	0	N
AT1G01650	protein_coding	peptidase	1	233619	234248	16	I	0.0631772	21	8	0.00238194	10	8	0.957527	21	B	1	0	0	N
AT1G01650	protein_coding	peptidase	1	234249	234392	3	E	0.00531169	15	22	0.0105397	1	6	0.0116749	22	B	1	0	0	N
AT1G01650	protein_coding	peptidase	1	234393	234527	3	I	0.0189247	21	7	0.271967	1	7	0.564929	23	B	2	0	0	N
AT1G01650	protein_coding	peptidase	1	234528	234621	2	E	0.00708101	4	16	0.00903392	4	6	0.104898	16	B	0	0	0	N
AT1G01650	protein_coding	peptidase	1	234622	234933	8	I	0.0190115	21	24	0.00290395	6	11	0.990662	21	B	0	0	0	N
AT1G01650	protein_coding	peptidase	1	234989	235196	5	I	0.021891	21	16	0.00256145	3	11	0.340406	21	B	0	0	0	N
AT1G01650	protein_coding	peptidase	1	235197	235360	4	E	0.0150782	21	15	0.00279793	6	8	0.0224805	16	B	0	0	0	N
AT1G01650	protein_coding	peptidase	1	235361	235716	9	I	0.0156564	6	22	0.00426047	6	10	0.00214634	21	B	1	0	0	N
AT1G01650	protein_coding	peptidase	1	235753	235843	2	I	0.0168939	16	19	0.0276662	10	4	0.0255962	16	B	1	0	0	N
AT1G01650	protein_coding	peptidase	1	235844	236027	4	E	0.00500599	11	19	0.00261028	11	2	0.024924	21	B	1	0	0	N
AT1G01650	protein_coding	peptidase	1	236028	236143	2	I	0.0136817	20	15	0.0270945	5	7	0.0468105	20	B	1	0	0	N
AT1G01650	protein_coding	peptidase	1	236144	236296	3	E	0.00495048	19	23	0.0085061	4	5	0.0264062	19	B	1	0	0	N
AT1G01650	protein_coding	peptidase	1	236297	236427	3	I	0.011615	3	14	0.145253	3	9	0.0644127	24	B	1	0	0	N
AT1G01650	protein_coding	peptidase	1	236428	236548	3	E	0.0203604	17	13	0.0172563	11	6	0.0257191	17	B	1	0	0	N
AT1G01650	protein_coding	peptidase	1	236549	236671	3	I	0.0107481	20	12	0.0621466	6	9	0.0736348	20	B	1	0	0	N
AT1G01650	protein_coding	peptidase	1	236672	236784	2	E	0.0596264	14	7	0.10023	8	7	0.0291234	23	B	1	0	0	N
AT1G01650	protein_coding	peptidase	1	236672	237023	9	E	0.00721798	19	5	0.0110252	2	5	0.00402964	22	B	1	0	0	N
AT1G01650	protein_coding	peptidase	1	236785	236863	1	I	0.0348182	8	11	0.493124	8	11	0.102353	22	B	3	1	1	N
AT1G01650	protein_coding	peptidase	1	236864	237023	4	E	0.0217775	20	5	0.0139894	10	5	0.00648774	19	B	3	0	0	N
AT1G01650	protein_coding	peptidase	1	237024	237502	13	I	0.10283	15	22	0.885727	6	7	0.923329	15	B	5	0	0	N
AT1G01710	protein_coding	acyl-CoA thioesterase family protein	1	262967	263046	2	I	0.229221	13	9	0.516767	2	9	0.324286	17	B	8	0	0	N
AT1G01710	protein_coding	acyl-CoA thioesterase family protein	1	263047	263140	2	E	0.0602732	14	6	0.0767154	2	6	0.0430489	18	B	8	0	0	N
AT1G01710	protein_coding	acyl-CoA thioesterase family protein	1	263141	263231	2	I	0.0372867	23	12	0.385849	6	10	0.481579	23	B	10	0	0	N
AT1G01710	protein_coding	acyl-CoA thioesterase family protein	1	263232	263300	1	E	0.0363039	2	11	0.14448	2	11	0.0813965	18	B	10	0	0	N
AT1G01710	protein_coding	acyl-CoA thioesterase family protein	1	263301	263368	1	I	0.0897095	19	15	0.469178	7	1	0.488319	20	B	10	0	0	N
AT1G01710	protein_coding	acyl-CoA thioesterase family protein	1	263369	263445	1	E	0.0326365	23	5	0.0433311	2	5	0.0323313	18	B	10	0	0	N
AT1G01710	protein_coding	acyl-CoA thioesterase family protein	1	263446	263525	2	I	0.112089	24	2	0.686839	6	2	0.395793	17	B	11	0	0	N
AT1G01710	protein_coding	acyl-CoA thioesterase family protein	1	263526	263573	1	E	0.0616729	23	6	0.100036	10	6	0.0633317	16	B	8	0	0	N
AT1G01710	protein_coding	acyl-CoA thioesterase family protein	1	263574	263644	1	I	0.182771	24	12	0.58292	6	10	0.447988	24	B	8	0	0	N
AT1G01710	protein_coding	acyl-CoA thioesterase family protein	1	263645	263771	2	E	0.00851075	13	3	0.0408526	1	3	0.0358033	24	B	8	0	0	N
AT1G01710	protein_coding	acyl-CoA thioesterase family protein	1	263772	263856	2	I	0.526993	8	15	0.154016	8	3	0.376848	17	B	8	0	0	N
AT1G01710	protein_coding	acyl-CoA thioesterase family protein	1	263857	263935	2	E	0.0453062	23	6	0.171893	2	6	0.100185	16	B	8	0	0	N
AT1G01710	protein_coding	acyl-CoA thioesterase family protein	1	263936	264072	3	I	0.0189792	5	14	0.423357	5	11	0.187503	20	B	8	0	0	N
AT1G01710	protein_coding	acyl-CoA thioesterase family protein	1	264073	264161	2	E	0.0108725	12	5	0.0280487	2	5	0.013572	16	B	6	0	0	N
AT1G01710	protein_coding	acyl-CoA thioesterase family protein	1	264162	264279	2	I	0.552493	7	8	0.593813	7	8	0.0822036	21	B	6	0	0	N
AT1G01710	protein_coding	acyl-CoA thioesterase family protein	1	264280	264393	2	E	0.0250623	10	19	0.0105248	10	5	0.0122373	19	B	4	0	0	N
AT1G01710	protein_coding	acyl-CoA thioesterase family protein	1	264394	264519	3	I	0.0372509	16	13	0.435333	4	3	0.483996	16	B	4	0	0	N
AT1G01710	protein_coding	acyl-CoA thioesterase family protein	1	264520	264583	1	E	0.00851688	23	22	0.0189441	9	6	0.0406481	22	B	4	0	0	N
AT1G01710	protein_coding	acyl-CoA thioesterase family protein	1	264584	264656	1	I	0.119822	8	23	0.478635	8	2	0.0824577	18	B	4	0	0	N
AT1G01710	protein_coding	acyl-CoA thioesterase family protein	1	264657	264713	1	E	0.0108782	23	16	0.0337109	10	3	0.100946	16	B	4	0	0	N
AT1G01710	protein_coding	acyl-CoA thioesterase family protein	1	264714	264796	2	I	0.0211896	22	8	0.0886901	3	8	0.277468	22	B	5	0	0	N
AT1G01710	protein_coding	acyl-CoA thioesterase family protein	1	264797	264902	2	E	0.0151489	15	5	0.0206581	9	5	0.0086743	22	B	4	0	0	N
AT1G01710	protein_coding	acyl-CoA thioesterase family protein	1	264903	265020	2	I	0.027425	5	10	0.181407	5	10	0.0324514	16	B	3	0	0	N
AT1G01710	protein_coding	acyl-CoA thioesterase family protein	1	265021	265078	1	E	0.016198	12	8	0.105495	10	8	0.0800897	19	B	3	0	0	N
AT1G01710	protein_coding	acyl-CoA thioesterase family protein	1	265079	265335	6	I	0.0195615	3	15	0.0213491	3	11	0.00438658	22	B	3	0	0	N
AT1G01710	protein_coding	acyl-CoA thioesterase family protein	1	265336	265438	2	E	0.0172969	12	5	0.0875419	8	5	0.0315978	18	B	3	0	0	N
AT1G01710	protein_coding	acyl-CoA thioesterase family protein	1	265439	265577	3	I	0.0796561	15	24	0.362075	4	2	0.67475	15	B	4	0	0	N
AT1G01710	protein_coding	acyl-CoA thioesterase family protein	1	265628	265776	3	I	0.0589269	16	15	0.225022	6	1	0.288293	16	B	5	0	0	N
AT1G01710	protein_coding	acyl-CoA thioesterase family protein	1	265777	265846	1	E	0.0692038	10	3	0.0366809	10	3	0.0225418	15	B	5	0	0	N
AT1G01710	protein_coding	acyl-CoA thioesterase family protein	1	265847	265951	2	I	0.0921037	1	13	0.347055	1	10	0.0818405	16	B	5	0	0	N
AT1G01710	protein_coding	acyl-CoA thioesterase family protein	1	265952	266725	20	E	0.0260666	23	15	0.0997593	9	10	0.132582	15	B	3	0	0	N
AT1G01710	protein_coding	acyl-CoA thioesterase family protein	1	266726	267281	15	I	0.0274134	6	3	0.0543184	6	3	0.00597447	16	B	3	0	0	N
AT1G01710	protein_coding	acyl-CoA thioesterase family protein	1	267282	267578	8	E	0.0692539	7	19	0.0351334	7	4	0.0701368	19	B	1	0	0	N
AT1G01710	protein_coding	acyl-CoA thioesterase family protein	1	267579	267676	2	I	0.449402	10	4	0.0527417	10	4	0.0119249	22	B	1	0	0	N
AT1G01720	protein_coding	ATAF1 (Arabidopsis NAC domain containing protein 2); transcription factor	1	268632	268716	1	I	0.258055	15	2	0.533021	1	2	0.144285	24	B	37	0	0	N
AT1G01720	protein_coding	ATAF1 (Arabidopsis NAC domain containing protein 2); transcription factor	1	268717	268995	7	E	0.0161799	16	5	0.034611	10	5	0.0026742	23	B	10	0	0	N
AT1G01720	protein_coding	ATAF1 (Arabidopsis NAC domain containing protein 2); transcription factor	1	268996	269082	1	I	0.259726	16	1	0.647577	8	1	0.133197	16	B	10	0	0	N
AT1G01725	protein_coding		1	270091	270620	10	I	0.155	16	10	0.824857	1	10	0.84028	16	B	2	0	0	N
AT1G01730	protein_coding		1	271291	271378	2	I	0.0240021	6	2	0.29835	6	2	0.154362	16	B	16	0	0	N
AT1G01730	protein_coding		1	271379	271434	1	E	0.00350529	10	24	0.0230204	10	6	0.030013	24	B	16	0	0	N
AT1G01730	protein_coding		1	271435	271540	2	I	0.0736832	16	13	0.528639	8	2	0.768737	16	B	16	0	0	N
AT1G01740	protein_coding	protein kinase family protein	1	272363	272443	2	I	0.0169604	3	18	0.251185	3	1	0.0685741	19	B	0	0	0	N
AT1G01740	protein_coding	protein kinase family protein	1	272444	272555	2	E	0.114687	13	23	0.31501	3	6	0.790302	23	B	0	0	0	N
AT1G01740	protein_coding	protein kinase family protein	1	272556	272649	2	I	0.0104519	8	24	0.174172	8	1	0.123387	23	B	0	0	0	N
AT1G01740	protein_coding	protein kinase family protein	1	272650	272983	9	E	0.0448245	17	11	0.00724267	4	11	0.00501034	23	B	0	0	0	N
AT1G01740	protein_coding	protein kinase family protein	1	272984	273062	1	I	0.0206432	7	13	0.127596	7	10	0.114345	23	B	0	0	0	N
AT1G01740	protein_coding	protein kinase family protein	1	273063	273149	1	E	0.0377325	14	11	0.0427296	1	11	0.0122608	23	B	0	0	0	N
AT1G01740	protein_coding	protein kinase family protein	1	273150	273232	2	I	0.0206152	21	18	0.0783103	2	7	0.279168	21	B	0	0	0	N
AT1G01740	protein_coding	protein kinase family protein	1	273233	273339	2	E	0.0427919	22	6	0.531034	2	6	0.136254	16	B	0	0	0	N
AT1G01740	protein_coding	protein kinase family protein	1	273340	273427	2	I	0.0206337	3	24	0.131123	3	6	0.0263677	23	B	0	0	0	N
AT1G01740	protein_coding	protein kinase family protein	1	273428	273562	3	E	1	22	3	0.437464	2	3	0.653857	18	S	0	0	0	N
AT1G01740	protein_coding	protein kinase family protein	1	273563	273651	2	I	0.0206217	3	12	0.112666	3	2	0.0789496	21	B	0	0	0	N
AT1G01740	protein_coding	protein kinase family protein	1	273652	273788	4	E	0.096287	22	8	0.225236	6	8	0.239427	23	B	0	0	0	N
AT1G01740	protein_coding	protein kinase family protein	1	273789	273861	2	I	0.0221476	7	15	0.0510865	7	10	0.0116454	23	B	0	0	0	N
AT1G01740	protein_coding	protein kinase family protein	1	273862	274083	6	E	0.0740707	24	10	0.361736	7	10	0.0669504	23	B	0	0	0	N
AT1G01740	protein_coding	protein kinase family protein	1	274084	274165	2	I	0.0157043	21	19	0.29825	11	1	0.371126	21	B	0	0	0	N
AT1G01750	protein_coding	actin-depolymerizing factor, putative	1	275532	275631	2	I	0.0211882	16	19	0.0317372	4	9	0.040652	16	B	9	0	0	N
AT1G01750	protein_coding	actin-depolymerizing factor, putative	1	275632	275898	7	E	0.039374	13	15	0.00807472	7	9	0.0231111	15	B	9	0	0	N
AT1G01750	protein_coding	actin-depolymerizing factor, putative	1	275899	275972	2	I	0.105133	10	23	0.570077	10	1	0.427028	16	B	14	0	0	N
AT1G01790	protein_coding	KEA1 (K EFFLUX ANTIPORTER 1); potassium:hydrogen antiporter	1	286353	286451	2	I	0.0348805	6	17	0.743532	6	4	0.462072	20	B	0	0	0	N
AT1G01790	protein_coding	KEA1 (K EFFLUX ANTIPORTER 1); potassium:hydrogen antiporter	1	286452	286624	4	E	0.0732775	22	7	0.7067	2	7	0.0416612	20	B	0	0	0	N
AT1G01790	protein_coding	KEA1 (K EFFLUX ANTIPORTER 1); potassium:hydrogen antiporter	1	286625	286716	2	I	0.0270002	10	12	0.121858	10	3	0.098987	24	B	0	0	0	N
AT1G01790	protein_coding	KEA1 (K EFFLUX ANTIPORTER 1); potassium:hydrogen antiporter	1	286717	286808	1	E	0.0734177	22	8	0.851248	4	8	0.118578	23	B	0	0	0	N
AT1G01790	protein_coding	KEA1 (K EFFLUX ANTIPORTER 1); potassium:hydrogen antiporter	1	286809	286996	4	I	0.0189796	10	2	0.845147	10	2	0.499269	20	B	0	0	0	N
AT1G01790	protein_coding	KEA1 (K EFFLUX ANTIPORTER 1); potassium:hydrogen antiporter	1	286997	287134	3	E	0.114626	13	7	0.265257	5	7	0.00731223	17	B	0	0	0	N
AT1G01790	protein_coding	KEA1 (K EFFLUX ANTIPORTER 1); potassium:hydrogen antiporter	1	287135	287220	2	I	0.0189629	10	14	0.628208	10	3	0.185962	20	B	0	0	0	N
AT1G01790	protein_coding	KEA1 (K EFFLUX ANTIPORTER 1); potassium:hydrogen antiporter	1	287221	287281	1	E	0.176665	13	24	0.263039	8	11	0.292398	24	B	0	0	0	N
AT1G01790	protein_coding	KEA1 (K EFFLUX ANTIPORTER 1); potassium:hydrogen antiporter	1	287282	287394	3	I	0.0157907	9	15	0.188766	9	2	0.00843726	16	B	0	0	0	N
AT1G01790	protein_coding	KEA1 (K EFFLUX ANTIPORTER 1); potassium:hydrogen antiporter	1	287395	287515	3	E	0.0276857	18	10	0.0257307	2	10	0.0139889	17	B	0	0	0	N
AT1G01790	protein_coding	KEA1 (K EFFLUX ANTIPORTER 1); potassium:hydrogen antiporter	1	287516	287641	2	I	0.0156825	11	15	0.305088	11	7	0.00561729	15	B	2	0	0	N
AT1G01790	protein_coding	KEA1 (K EFFLUX ANTIPORTER 1); potassium:hydrogen antiporter	1	287642	287711	1	E	0.0416066	22	10	0.733034	2	10	0.242255	24	B	0	0	0	N
AT1G01790	protein_coding	KEA1 (K EFFLUX ANTIPORTER 1); potassium:hydrogen antiporter	1	287712	287788	1	I	0.0169473	9	17	0.143893	9	3	0.0406866	24	B	0	0	0	N
AT1G01790	protein_coding	KEA1 (K EFFLUX ANTIPORTER 1); potassium:hydrogen antiporter	1	287856	288086	5	I	0.0189592	10	22	0.399627	10	2	0.362932	16	B	0	0	0	N
AT1G01790	protein_coding	KEA1 (K EFFLUX ANTIPORTER 1); potassium:hydrogen antiporter	1	288087	288177	2	E	0.0692095	12	8	0.312824	2	8	0.154699	24	B	0	0	0	N
AT1G01790	protein_coding	KEA1 (K EFFLUX ANTIPORTER 1); potassium:hydrogen antiporter	1	288178	288400	6	I	0.175486	10	23	0.656933	10	3	0.372506	16	B	0	0	0	N
AT1G01790	protein_coding	KEA1 (K EFFLUX ANTIPORTER 1); potassium:hydrogen antiporter	1	288401	288506	2	E	0.0251059	19	9	0.0925569	11	9	0.0505464	24	B	0	0	0	N
AT1G01790	protein_coding	KEA1 (K EFFLUX ANTIPORTER 1); potassium:hydrogen antiporter	1	288507	288592	1	I	0.0157021	11	12	0.0855341	11	2	0.0187158	24	B	0	0	0	N
AT1G01790	protein_coding	KEA1 (K EFFLUX ANTIPORTER 1); potassium:hydrogen antiporter	1	288593	288722	2	E	0.0487159	17	9	0.207836	2	9	0.134633	24	B	0	0	0	N
AT1G01790	protein_coding	KEA1 (K EFFLUX ANTIPORTER 1); potassium:hydrogen antiporter	1	288723	288881	3	I	0.0189	10	17	0.0267315	10	11	0.0216505	20	B	0	0	0	N
AT1G01790	protein_coding	KEA1 (K EFFLUX ANTIPORTER 1); potassium:hydrogen antiporter	1	288882	289092	5	E	0.00967727	22	24	0.00810143	4	10	0.00999168	24	B	0	0	0	N
AT1G01790	protein_coding	KEA1 (K EFFLUX ANTIPORTER 1); potassium:hydrogen antiporter	1	289093	289236	3	I	0.0273925	9	17	0.0750846	9	2	0.00255891	18	B	1	0	0	N
AT1G01790	protein_coding	KEA1 (K EFFLUX ANTIPORTER 1); potassium:hydrogen antiporter	1	289237	289387	4	E	0.0144233	17	9	0.00897891	8	9	0.00374821	20	B	1	0	0	N
AT1G01790	protein_coding	KEA1 (K EFFLUX ANTIPORTER 1); potassium:hydrogen antiporter	1	289388	289538	3	I	0.020567	9	13	0.0477399	9	11	0.00600392	20	B	1	0	0	N
AT1G01790	protein_coding	KEA1 (K EFFLUX ANTIPORTER 1); potassium:hydrogen antiporter	1	289539	289593	1	E	0.0151494	17	24	0.0210735	5	7	0.0344317	24	B	1	0	0	N
AT1G01790	protein_coding	KEA1 (K EFFLUX ANTIPORTER 1); potassium:hydrogen antiporter	1	289594	289717	3	I	0.0189174	10	15	0.466956	10	4	0.0771336	18	B	3	0	0	N
AT1G01790	protein_coding	KEA1 (K EFFLUX ANTIPORTER 1); potassium:hydrogen antiporter	1	289718	289777	1	E	0.00829345	20	9	0.0366448	4	9	0.017105	24	B	3	0	0	N
AT1G01790	protein_coding	KEA1 (K EFFLUX ANTIPORTER 1); potassium:hydrogen antiporter	1	289778	290027	7	I	0.0189353	6	15	0.0461001	6	4	0.004698	24	B	3	0	0	N
AT1G01790	protein_coding	KEA1 (K EFFLUX ANTIPORTER 1); potassium:hydrogen antiporter	1	290028	290095	1	E	0.0157923	12	9	0.0374249	2	9	0.0348223	24	B	1	0	0	N
AT1G01790	protein_coding	KEA1 (K EFFLUX ANTIPORTER 1); potassium:hydrogen antiporter	1	290096	290169	1	I	0.0188971	14	12	0.0580502	11	4	0.14647	20	B	1	0	0	N
AT1G01790	protein_coding	KEA1 (K EFFLUX ANTIPORTER 1); potassium:hydrogen antiporter	1	290170	290347	4	E	0.0144661	16	15	0.00721911	5	8	0.00890557	16	B	1	0	0	N
AT1G01790	protein_coding	KEA1 (K EFFLUX ANTIPORTER 1); potassium:hydrogen antiporter	1	290348	290438	1	I	0.0348467	10	17	0.0587851	10	3	0.0351666	22	B	2	0	0	N
AT1G01790	protein_coding	KEA1 (K EFFLUX ANTIPORTER 1); potassium:hydrogen antiporter	1	290439	290496	1	E	0.07141	5	24	0.0561374	5	9	0.147508	24	B	2	0	0	N
AT1G01790	protein_coding	KEA1 (K EFFLUX ANTIPORTER 1); potassium:hydrogen antiporter	1	290497	290577	1	I	0.0189752	1	15	0.133203	1	3	0.04779	21	B	4	0	0	N
AT1G01790	protein_coding	KEA1 (K EFFLUX ANTIPORTER 1); potassium:hydrogen antiporter	1	290578	290653	2	E	0.00508838	14	24	0.0276825	6	9	0.322871	24	B	4	0	0	N
AT1G01790	protein_coding	KEA1 (K EFFLUX ANTIPORTER 1); potassium:hydrogen antiporter	1	290654	290746	2	I	0.0674144	10	15	0.156075	10	4	0.0128123	16	B	4	0	0	N
AT1G01800	protein_coding	short-chain dehydrogenase/reductase (SDR) family protein	1	293411	293499	1	I	0.0684778	16	3	0.25579	8	3	0.230975	16	B	29	0	0	N
AT1G01800	protein_coding	short-chain dehydrogenase/reductase (SDR) family protein	1	293500	293753	6	E	0.00960302	13	24	0.0235972	11	8	0.0292265	24	B	29	0	0	N
AT1G01800	protein_coding	short-chain dehydrogenase/reductase (SDR) family protein	1	293500	293757	7	E	0.00497096	2	24	0.0220305	2	8	0.0203288	24	B	0	0	0	N
AT1G01800	protein_coding	short-chain dehydrogenase/reductase (SDR) family protein	1	293754	294054	8	I	0.0157068	8	17	0.00827837	8	4	0.00150388	21	B	29	0	0	N
AT1G01800	protein_coding	short-chain dehydrogenase/reductase (SDR) family protein	1	293758	294054	8	I	0.0169255	8	21	0.00733469	8	4	0.0015581	24	B	0	0	0	N
AT1G01800	protein_coding	short-chain dehydrogenase/reductase (SDR) family protein	1	294055	294121	1	E	0.0049871	11	16	0.0564937	11	5	0.0686383	17	B	29	0	0	N
AT1G01800	protein_coding	short-chain dehydrogenase/reductase (SDR) family protein	1	294122	294209	2	I	0.0211649	11	18	0.00743876	11	3	0.00174954	24	B	29	0	0	N
AT1G01800	protein_coding	short-chain dehydrogenase/reductase (SDR) family protein	1	294210	294387	5	E	0.0155628	5	24	0.00251674	5	3	0.00233093	19	B	16	0	0	N
AT1G01800	protein_coding	short-chain dehydrogenase/reductase (SDR) family protein	1	294388	294510	2	I	0.0310418	2	24	0.206798	2	5	0.180177	18	B	16	0	0	N
AT1G01820	protein_coding	PEX11C	1	296249	296360	2	I	0.0169112	18	19	0.0044263	6	11	0.0452182	18	B	20	0	0	N
AT1G01820	protein_coding	PEX11C	1	296361	296535	4	E	0.00709673	23	20	0.0563618	3	10	0.0846247	20	B	20	0	0	N
AT1G01820	protein_coding	PEX11C	1	296536	296624	2	I	0.0232044	23	3	0.0308185	7	3	0.236366	23	B	26	0	0	N
AT1G01820	protein_coding	PEX11C	1	296625	296700	2	E	0.00529537	4	16	0.0292233	4	1	0.0292075	16	B	9	0	0	N
AT1G01820	protein_coding	PEX11C	1	296701	296780	1	I	0.0348633	24	19	0.0905351	11	2	0.245579	16	B	9	0	0	N
AT1G01820	protein_coding	PEX11C	1	296781	296862	1	E	0.0029855	14	6	0.109308	1	6	0.0781043	23	B	9	0	0	N
AT1G01820	protein_coding	PEX11C	1	296863	296949	2	I	0.0169441	1	11	0.270348	1	11	0.135817	22	B	18	0	0	N
AT1G01820	protein_coding	PEX11C	1	296950	297025	2	E	0.00532076	12	6	0.0291784	11	6	0.0139277	19	B	16	0	0	N
AT1G01820	protein_coding	PEX11C	1	297026	297099	1	I	0.0169456	23	9	0.0392386	5	9	0.18327	23	B	16	0	0	N
AT1G01820	protein_coding	PEX11C	1	297100	297175	1	E	0.014478	14	8	0.381482	5	8	0.164496	23	B	17	0	0	N
AT1G01820	protein_coding	PEX11C	1	297176	297530	9	I	0.0205877	1	15	0.000209236	1	4	0.000168632	22	B	17	0	0	N
AT1G01820	protein_coding	PEX11C	1	297531	297743	6	E	0.0144183	16	3	0.0209505	7	3	0.0280065	23	B	9	0	0	N
AT1G01820	protein_coding	PEX11C	1	297744	298011	6	I	0.0372487	1	14	0.00213799	1	10	0.00145211	24	B	9	0	0	N
AT1G01830	protein_coding	armadillo/beta-catenin repeat family protein	1	300516	300601	2	I	0.0231866	9	13	0.283874	9	4	0.113342	20	B	9	0	0	N
AT1G01830	protein_coding	armadillo/beta-catenin repeat family protein	1	300602	300665	1	E	0.216088	14	4	0.48335	2	4	0.507281	20	B	9	0	0	N
AT1G01830	protein_coding	armadillo/beta-catenin repeat family protein	1	300666	300750	1	I	0.0348151	6	15	0.192461	6	4	0.148539	19	B	9	0	0	N
AT1G01830	protein_coding	armadillo/beta-catenin repeat family protein	1	300751	300826	2	E	0.0734148	23	1	0.299536	2	1	0.553649	23	B	5	0	0	N
AT1G01830	protein_coding	armadillo/beta-catenin repeat family protein	1	300827	301486	18	I	0.0171803	2	12	0.025246	2	11	0.00294146	16	B	5	0	0	N
AT1G01830	protein_coding	armadillo/beta-catenin repeat family protein	1	301487	301544	1	E	1	7	18	0.653496	7	9	0.317956	21	B	3	0	0	N
AT1G01830	protein_coding	armadillo/beta-catenin repeat family protein	1	301545	302052	13	I	0.0372596	3	20	0.49976	3	4	0.00813706	20	B	3	0	0	N
AT1G01860	protein_coding	PFC1 (PALEFACE 1)	1	304505	304695	5	I	0.106213	12	17	0.167956	6	10	0.620117	23	B	4	0	0	N
AT1G01860	protein_coding	PFC1 (PALEFACE 1)	1	304696	304807	2	E	0.0180761	12	2	0.154887	3	2	0.0763267	23	B	3	0	0	N
AT1G01860	protein_coding	PFC1 (PALEFACE 1)	1	304808	304878	1	I	0.0211895	21	24	0.101833	6	3	0.216887	21	B	3	0	0	N
AT1G01860	protein_coding	PFC1 (PALEFACE 1)	1	304879	304963	2	E	0.0227077	2	8	0.108573	2	8	0.0417665	19	B	3	0	0	N
AT1G01860	protein_coding	PFC1 (PALEFACE 1)	1	304964	305036	2	I	0.000132857	8	15	0.0134957	8	3	0.00442839	20	B	3	0	0	N
AT1G01860	protein_coding	PFC1 (PALEFACE 1)	1	305037	305090	1	E	1	12	23	0.510012	3	2	0.587617	20	S	3	0	0	N
AT1G01860	protein_coding	PFC1 (PALEFACE 1)	1	305091	305172	2	I	0.0232107	1	16	0.200108	1	4	0.0215068	24	B	3	0	0	N
AT1G01860	protein_coding	PFC1 (PALEFACE 1)	1	305173	305258	1	E	0.0616394	19	9	0.0383683	3	9	0.0212536	22	B	3	0	0	N
AT1G01860	protein_coding	PFC1 (PALEFACE 1)	1	305259	305345	2	I	0.014398	9	16	0.00845053	9	3	0.00170563	16	B	4	0	0	N
AT1G01860	protein_coding	PFC1 (PALEFACE 1)	1	305346	305442	2	E	0.0161828	12	1	0.279407	3	1	0.0467223	23	B	4	0	0	N
AT1G01860	protein_coding	PFC1 (PALEFACE 1)	1	305443	305545	2	I	0.0189813	4	16	0.312701	4	7	0.442292	23	B	6	0	0	N
AT1G01860	protein_coding	PFC1 (PALEFACE 1)	1	305546	305702	4	E	0.00506542	19	9	0.00521025	5	9	0.00374926	20	B	6	0	0	N
AT1G01860	protein_coding	PFC1 (PALEFACE 1)	1	305703	305783	2	I	0.023213	8	18	0.0784357	8	4	0.0125874	18	B	8	0	0	N
AT1G01860	protein_coding	PFC1 (PALEFACE 1)	1	305784	305934	4	E	0.0630679	12	23	0.376413	3	5	0.260778	23	B	4	0	0	N
AT1G01860	protein_coding	PFC1 (PALEFACE 1)	1	305935	306043	2	I	0.0218615	7	22	0.208706	7	3	0.148943	19	B	4	0	0	N
AT1G01910	protein_coding	anion-transporting ATPase, putative	1	313419	313565	3	I	0.47907	5	22	0.00435444	5	4	0.0253145	23	B	3	1	0	N
AT1G01910	protein_coding	anion-transporting ATPase, putative	1	313453	313565	2	I	0.244069	23	12	0.00201569	3	2	0.0273026	23	B	1	1	0	N
AT1G01910	protein_coding	anion-transporting ATPase, putative	1	313566	313759	5	E	0.00531307	1	19	0.0225905	1	9	0.110784	20	B	4	0	0	N
AT1G01910	protein_coding	anion-transporting ATPase, putative	1	313753	313870	3	I	0.0156612	4	12	0.0431098	4	6	0.0169365	23	B	0	0	0	N
AT1G01910	protein_coding	anion-transporting ATPase, putative	1	313760	313878	3	I	0.0107416	4	19	0.0185118	4	6	0.0063182	23	B	6	0	0	N
AT1G01910	protein_coding	anion-transporting ATPase, putative	1	313871	313995	2	E	0.00532273	1	24	0.15817	1	9	0.208278	24	B	0	0	0	N
AT1G01910	protein_coding	anion-transporting ATPase, putative	1	313879	313995	2	E	0.0108719	18	24	0.181281	3	9	0.200926	24	B	4	0	0	N
AT1G01910	protein_coding	anion-transporting ATPase, putative	1	313996	314085	2	I	0.0143146	6	12	0.0724561	6	2	0.00557827	21	B	4	0	0	N
AT1G01910	protein_coding	anion-transporting ATPase, putative	1	314086	314225	4	E	0.00532883	6	15	0.0046008	6	4	0.0268329	20	B	4	0	0	N
AT1G01910	protein_coding	anion-transporting ATPase, putative	1	314226	314439	5	I	0.0213768	23	20	0.00250614	4	5	0.640168	23	B	5	0	0	N
AT1G01910	protein_coding	anion-transporting ATPase, putative	1	314440	314551	2	E	0.0053153	23	21	0.0124044	5	10	0.105009	23	B	5	0	0	N
AT1G01910	protein_coding	anion-transporting ATPase, putative	1	314552	314650	2	I	0.0115636	8	20	0.0952965	8	4	0.0134319	20	B	5	0	0	N
AT1G01910	protein_coding	anion-transporting ATPase, putative	1	314651	314802	3	E	0.00500219	11	13	0.00335814	11	4	0.0315178	23	B	5	0	0	N
AT1G01910	protein_coding	anion-transporting ATPase, putative	1	314803	314889	2	I	0.0195367	3	19	0.0213171	3	11	0.00990235	22	B	16	0	0	N
AT1G01910	protein_coding	anion-transporting ATPase, putative	1	314890	315015	3	E	0.00716427	3	13	0.00790243	3	9	0.0520524	23	B	14	0	1	N
AT1G01910	protein_coding	anion-transporting ATPase, putative	1	315016	315575	15	I	0.0416186	7	20	0.814033	7	8	0.556856	17	B	14	0	0	N
AT1G01920	protein_coding	SET domain-containing protein	1	316259	316343	2	I	0.0706024	18	5	0.380166	10	5	0.756598	18	B	12	0	0	N
AT1G01920	protein_coding	SET domain-containing protein	1	316344	316441	2	E	1	14	19	0.60848	10	3	0.498664	19	B	12	0	0	N
AT1G01920	protein_coding	SET domain-containing protein	1	316442	316538	1	I	0.0768207	21	14	0.302596	2	1	0.224238	24	B	12	0	0	N
AT1G01920	protein_coding	SET domain-containing protein	1	316539	316714	4	E	0.0251349	18	3	0.180026	7	3	0.0828185	21	B	11	0	0	N
AT1G01920	protein_coding	SET domain-containing protein	1	316715	316791	2	I	0.0861812	10	21	0.616554	10	2	0.216776	19	B	11	0	0	N
AT1G01920	protein_coding	SET domain-containing protein	1	316792	316898	3	E	0.0692482	2	4	0.0936718	2	4	0.027771	19	B	5	0	0	N
AT1G01920	protein_coding	SET domain-containing protein	1	316899	317007	3	I	0.0300643	8	14	0.607549	8	1	0.112406	17	B	4	0	0	N
AT1G01920	protein_coding	SET domain-containing protein	1	317008	317091	2	E	0.171904	24	18	0.413208	1	6	0.501428	18	B	2	0	0	N
AT1G01920	protein_coding	SET domain-containing protein	1	317092	317166	1	I	0.0796741	4	14	0.0415762	4	1	0.032787	20	B	2	0	1	N
AT1G01920	protein_coding	SET domain-containing protein	1	317195	317293	2	I	0.0372837	8	14	0.565166	8	11	0.289571	18	B	4	0	0	N
AT1G01920	protein_coding	SET domain-containing protein	1	317294	317440	3	E	0.0962702	23	3	0.395012	1	3	0.113313	19	B	0	0	0	N
AT1G01920	protein_coding	SET domain-containing protein	1	317294	317457	4	E	0.0616795	23	3	0.558456	5	3	0.250704	19	B	0	0	0	N
AT1G01920	protein_coding	SET domain-containing protein	1	317441	317552	2	I	0.0269937	4	12	0.279643	4	7	0.162288	20	B	0	0	0	N
AT1G01920	protein_coding	SET domain-containing protein	1	317458	317560	2	I	0.0231173	4	12	0.262355	4	7	0.18937	19	B	0	0	0	N
AT1G01920	protein_coding	SET domain-containing protein	1	317553	317643	2	E	0.0479538	10	4	0.181069	10	4	0.0260617	19	B	0	0	0	N
AT1G01920	protein_coding	SET domain-containing protein	1	317561	317643	2	E	0.0962253	16	4	0.161889	7	4	0.0350232	17	B	0	0	0	N
AT1G01920	protein_coding	SET domain-containing protein	1	317644	317764	2	I	0.0568706	19	12	0.507032	4	2	0.566342	19	B	1	0	0	N
AT1G01920	protein_coding	SET domain-containing protein	1	317765	317846	1	E	0.0108699	7	4	0.108916	7	4	0.0566108	19	B	1	0	0	N
AT1G01920	protein_coding	SET domain-containing protein	1	317847	317978	3	I	0.326043	16	3	0.579658	7	3	0.402355	24	B	1	0	0	N
AT1G01920	protein_coding	SET domain-containing protein	1	317979	318041	1	E	0.0317779	24	3	0.496971	1	3	0.1699	17	B	1	0	0	N
AT1G01920	protein_coding	SET domain-containing protein	1	318042	318144	2	I	0.0206157	4	14	0.150216	4	11	0.0563778	17	B	1	0	0	N
AT1G01920	protein_coding	SET domain-containing protein	1	318145	318202	1	E	0.0201075	14	4	0.110432	10	4	0.04921	19	B	1	0	0	N
AT1G01920	protein_coding	SET domain-containing protein	1	318203	318295	2	I	0.0822662	16	3	0.134108	4	3	0.557983	16	B	0	0	0	N
AT1G01920	protein_coding	SET domain-containing protein	1	318203	318361	4	I	0.0175533	23	21	0.15198	4	6	0.330802	23	B	1	0	0	N
AT1G01920	protein_coding	SET domain-containing protein	1	318296	318434	3	E	0.113423	23	6	0.520197	1	6	0.324872	23	B	0	0	0	N
AT1G01920	protein_coding	SET domain-containing protein	1	318362	318434	1	E	0.0333839	23	4	0.160163	10	4	0.0321521	23	B	1	0	0	N
AT1G01920	protein_coding	SET domain-containing protein	1	318435	318564	3	I	0.106182	1	24	0.326874	1	11	0.240101	22	B	1	0	0	N
AT1G01920	protein_coding	SET domain-containing protein	1	318565	318814	6	E	0.114661	7	19	0.119641	7	4	0.682233	19	B	1	0	0	N
AT1G01920	protein_coding	SET domain-containing protein	1	318815	318985	4	I	0.200003	2	21	0.503831	2	3	0.293484	23	B	3	0	0	N
AT1G01920	protein_coding	SET domain-containing protein	1	318986	319102	3	E	0.0962317	7	4	0.0691516	7	4	0.0291084	17	B	3	0	0	N
AT1G01920	protein_coding	SET domain-containing protein	1	319103	319203	2	I	0.0348508	4	14	0.071725	4	7	0.0402775	21	B	3	0	0	N
AT1G01920	protein_coding	SET domain-containing protein	1	319204	319297	2	E	0.0121988	1	4	0.0674893	1	4	0.0214657	17	B	3	0	0	N
AT1G01920	protein_coding	SET domain-containing protein	1	319298	319371	2	I	0.0712001	18	21	0.0988951	8	1	0.167828	18	B	5	0	0	N
AT1G01930	protein_coding	zinc finger protein-related	1	320146	320250	3	I	0.0156869	11	24	0.0799565	11	2	0.0178613	19	B	4	0	0	N
AT1G01930	protein_coding	zinc finger protein-related	1	320251	320296	1	E	0.012662	12	20	0.0205529	2	10	0.0303092	20	B	5	0	0	N
AT1G01930	protein_coding	zinc finger protein-related	1	320297	320378	1	I	0.0395666	3	12	0.522331	3	2	0.0995454	23	B	5	0	0	N
AT1G01930	protein_coding	zinc finger protein-related	1	320379	320457	1	E	0.0151527	24	11	0.0335414	2	11	0.0153335	23	B	3	0	0	N
AT1G01930	protein_coding	zinc finger protein-related	1	320458	320767	8	I	0.0169143	6	24	0.115642	6	10	0.00167497	17	B	3	0	0	N
AT1G01930	protein_coding	zinc finger protein-related	1	320768	321422	17	E	0.0161838	23	8	0.00541056	4	8	0.0014528	23	B	3	0	0	N
AT1G01930	protein_coding	zinc finger protein-related	1	321423	321749	8	I	0.0232007	6	17	0.60956	6	2	0.104966	24	B	3	0	0	N
AT1G01930	protein_coding	zinc finger protein-related	1	321750	321865	3	E	0.0578256	21	9	0.305091	2	9	0.0203856	21	B	2	0	0	N
AT1G01930	protein_coding	zinc finger protein-related	1	321866	321956	1	I	0.0211908	3	13	0.24986	3	2	0.115629	21	B	2	0	0	N
AT1G01930	protein_coding	zinc finger protein-related	1	321957	322406	12	E	0.0230084	23	9	0.0242813	11	9	0.00150685	24	B	2	0	0	N
AT1G01930	protein_coding	zinc finger protein-related	1	322407	322511	2	I	0.106134	3	18	0.619519	3	9	0.800304	21	B	5	0	0	N
AT1G01940	protein_coding	peptidyl-prolyl cis-trans isomerase cyclophilin-type family protein	1	323086	323207	2	I	0.0189525	16	22	0.0891202	10	2	0.377139	16	B	11	0	0	N
AT1G01940	protein_coding	peptidyl-prolyl cis-trans isomerase cyclophilin-type family protein	1	323208	323283	1	E	0.00853745	5	15	0.128077	5	3	0.307013	15	B	11	0	0	N
AT1G01940	protein_coding	peptidyl-prolyl cis-trans isomerase cyclophilin-type family protein	1	323284	323678	10	I	0.0206217	20	22	0.00175906	6	1	0.00430119	20	B	15	0	0	N
AT1G01940	protein_coding	peptidyl-prolyl cis-trans isomerase cyclophilin-type family protein	1	323679	323841	4	E	0.0167701	5	24	0.0204521	5	9	0.0201684	23	B	14	0	0	N
AT1G01940	protein_coding	peptidyl-prolyl cis-trans isomerase cyclophilin-type family protein	1	323842	324257	12	I	0.0189196	19	11	0.000628217	2	11	0.00211184	19	B	14	0	0	N
AT1G01940	protein_coding	peptidyl-prolyl cis-trans isomerase cyclophilin-type family protein	1	324258	324417	4	E	0.0110138	10	24	0.0332594	10	2	0.116935	24	B	12	0	0	N
AT1G01940	protein_coding	peptidyl-prolyl cis-trans isomerase cyclophilin-type family protein	1	324418	324635	5	I	0.0211775	19	13	0.00164411	7	2	0.00355165	19	B	12	0	0	N
AT1G01970	protein_coding	pentatricopeptide (PPR) repeat-containing protein	1	338989	339125	3	I	0.0143695	8	24	0.147914	8	3	0.0138078	19	B	1	0	0	N
AT1G02050	protein_coding	chalcone and stilbene synthase family protein	1	360150	360238	2	I	0.0240559	5	16	0.172469	5	7	0.11173	19	B	3	0	0	N
AT1G02065	protein_coding	SPL8 (SQUAMOSA PROMOTER BINDING PROTEIN-LIKE 8); DNA binding	1	366327	366722	10	I	0.0828156	5	11	0.306436	5	11	0.0790072	19	B	2	1	1	N
AT1G02065	protein_coding	SPL8 (SQUAMOSA PROMOTER BINDING PROTEIN-LIKE 8); DNA binding	1	366723	366860	3	E	0.0479558	7	5	0.225275	7	5	0.0170231	18	B	2	0	0	N
AT1G02065	protein_coding	SPL8 (SQUAMOSA PROMOTER BINDING PROTEIN-LIKE 8); DNA binding	1	366861	366985	3	I	0.105663	5	11	0.561047	5	11	0.03538	18	B	4	0	0	N
AT1G02090	protein_coding	FUS5 (FUSCA 5); MAP kinase kinase	1	387504	387582	1	I	0.0169391	24	2	0.0585635	6	2	0.33041	24	B	10	0	0	N
AT1G02090	protein_coding	FUS5 (FUSCA 5); MAP kinase kinase	1	387583	387655	1	E	0.0072329	4	2	0.169967	4	2	0.110631	23	B	0	0	0	N
AT1G02090	protein_coding	FUS5 (FUSCA 5); MAP kinase kinase	1	387583	387672	2	E	0.0377378	4	3	0.1786	4	3	0.121738	23	B	10	0	0	N
AT1G02090	protein_coding	FUS5 (FUSCA 5); MAP kinase kinase	1	387583	388406	22	E	0.194131	24	6	0.00903225	11	6	0.742899	24	B	10	0	0	N
AT1G02090	protein_coding	FUS5 (FUSCA 5); MAP kinase kinase	1	387656	388266	16	I	0.067422	23	10	0.00023237	8	10	0.722618	23	B	0	1	0	N
AT1G02090	protein_coding	FUS5 (FUSCA 5); MAP kinase kinase	1	387673	388266	16	I	0.037246	24	5	0.000162362	7	5	0.934193	24	B	11	1	1	N
AT1G02090	protein_coding	FUS5 (FUSCA 5); MAP kinase kinase	1	388267	388406	4	E	0.00498797	4	3	0.222453	4	3	0.0853792	20	B	10	0	0	N
AT1G02090	protein_coding	FUS5 (FUSCA 5); MAP kinase kinase	1	388407	388537	3	I	0.018315	23	6	0.00208977	1	6	0.248943	23	B	10	0	0	N
AT1G02090	protein_coding	FUS5 (FUSCA 5); MAP kinase kinase	1	388538	388609	1	E	0.00679945	4	21	0.0535534	4	6	0.0233832	21	B	8	0	0	N
AT1G02090	protein_coding	FUS5 (FUSCA 5); MAP kinase kinase	1	388610	388714	2	I	0.0144108	23	20	0.0259127	7	10	0.338856	23	B	8	0	0	N
AT1G02090	protein_coding	FUS5 (FUSCA 5); MAP kinase kinase	1	388715	388760	1	E	0.00509386	23	5	0.239582	4	5	0.029185	23	B	8	0	0	N
AT1G02090	protein_coding	FUS5 (FUSCA 5); MAP kinase kinase	1	388761	388849	2	I	0.0205668	2	12	0.00511818	2	1	0.00232665	17	B	10	0	0	N
AT1G02090	protein_coding	FUS5 (FUSCA 5); MAP kinase kinase	1	388850	388940	1	E	0.00957001	24	18	0.295906	4	2	0.180641	18	B	10	0	0	N
AT1G02090	protein_coding	FUS5 (FUSCA 5); MAP kinase kinase	1	388941	389048	2	I	0.015666	23	18	0.00704533	6	2	0.0797541	23	B	10	0	0	N
AT1G02090	protein_coding	FUS5 (FUSCA 5); MAP kinase kinase	1	389049	389138	2	E	0.0144619	4	17	0.0866358	4	3	0.0638123	17	B	10	0	0	N
AT1G02090	protein_coding	FUS5 (FUSCA 5); MAP kinase kinase	1	389139	389224	2	I	0.0157009	23	22	0.0277167	4	2	0.179906	23	B	11	0	0	N
AT1G02090	protein_coding	FUS5 (FUSCA 5); MAP kinase kinase	1	389225	389301	1	E	0.0227612	4	3	0.145968	4	3	0.098051	21	B	11	0	0	N
AT1G02090	protein_coding	FUS5 (FUSCA 5); MAP kinase kinase	1	389302	389408	2	I	0.0205729	12	22	0.00242272	9	3	0.00242141	21	B	11	0	0	N
AT1G02100	protein_coding	leucine carboxyl methyltransferase family protein	1	389945	390036	1	I	0.238714	4	9	0.362035	4	9	0.0536774	16	B	8	0	0	N
AT1G02100	protein_coding	leucine carboxyl methyltransferase family protein	1	390037	390251	5	E	0.0161976	2	8	0.00788814	2	8	0.00358893	24	B	8	0	0	N
AT1G02100	protein_coding	leucine carboxyl methyltransferase family protein	1	390252	390351	2	I	0.478274	23	19	0.1096	9	3	0.131452	24	B	10	0	1	N
AT1G02100	protein_coding	leucine carboxyl methyltransferase family protein	1	390352	390400	1	E	0.070661	22	8	0.269202	4	8	0.170154	18	B	8	0	0	N
AT1G02100	protein_coding	leucine carboxyl methyltransferase family protein	1	390401	390482	1	I	0.154999	21	17	0.32257	10	1	0.416141	21	B	8	0	1	N
AT1G02100	protein_coding	leucine carboxyl methyltransferase family protein	1	390483	390565	2	E	0.0616424	23	11	0.0250208	1	11	0.0122699	17	B	6	0	0	N
AT1G02100	protein_coding	leucine carboxyl methyltransferase family protein	1	390566	390761	5	I	0.0400166	8	14	0.521564	8	11	0.354163	18	B	4	0	0	N
AT1G02100	protein_coding	leucine carboxyl methyltransferase family protein	1	390762	390865	2	E	0.0151563	23	2	0.00694308	1	2	0.00642941	23	B	4	0	0	N
AT1G02100	protein_coding	leucine carboxyl methyltransferase family protein	1	390866	391002	3	I	0.0270272	13	16	0.192723	1	7	0.322368	23	B	5	0	0	N
AT1G02100	protein_coding	leucine carboxyl methyltransferase family protein	1	391003	391124	3	E	0.0161973	23	6	0.00960931	2	6	0.00608942	23	B	4	0	0	N
AT1G02100	protein_coding	leucine carboxyl methyltransferase family protein	1	391125	391215	2	I	0.0211882	7	12	0.0950089	7	2	0.0137925	18	B	4	0	0	N
AT1G02100	protein_coding	leucine carboxyl methyltransferase family protein	1	391265	391457	4	I	0.0144186	4	17	0.00270088	4	11	0.00374164	17	B	4	0	0	N
AT1G02100	protein_coding	leucine carboxyl methyltransferase family protein	1	391458	391542	2	E	0.00853871	4	24	0.122336	4	9	0.148503	24	B	4	0	0	N
AT1G02100	protein_coding	leucine carboxyl methyltransferase family protein	1	391543	391651	2	I	0.0237623	6	2	0.0963044	6	2	0.0249979	24	B	6	0	0	N
AT1G02100	protein_coding	leucine carboxyl methyltransferase family protein	1	391652	391717	1	E	0.0479293	17	6	0.141507	4	6	0.0127848	24	B	6	0	0	N
AT1G02100	protein_coding	leucine carboxyl methyltransferase family protein	1	391718	392020	7	I	0.037267	8	14	0.561641	8	2	0.339783	23	B	6	0	0	N
AT1G02100	protein_coding	leucine carboxyl methyltransferase family protein	1	392021	392073	1	E	0.0555537	23	11	0.0235708	1	11	0.016364	20	B	5	0	0	N
AT1G02100	protein_coding	leucine carboxyl methyltransferase family protein	1	392021	392077	1	E	0.0377283	23	20	0.0185833	4	9	0.0146248	23	B	0	0	0	N
AT1G02100	protein_coding	leucine carboxyl methyltransferase family protein	1	392074	392261	4	I	0.0381843	23	18	0.306512	1	3	0.837838	23	B	5	0	0	N
AT1G02100	protein_coding	leucine carboxyl methyltransferase family protein	1	392078	392261	4	I	0.0674105	23	17	0.254881	1	3	0.802441	23	B	0	0	0	N
AT1G02100	protein_coding	leucine carboxyl methyltransferase family protein	1	392302	392373	1	I	0.0310398	20	24	0.213992	7	2	0.581933	20	B	6	0	0	N
AT1G02100	protein_coding	leucine carboxyl methyltransferase family protein	1	392374	392496	2	E	0.025085	4	20	0.0606924	4	11	0.145444	20	B	4	0	0	N
AT1G02100	protein_coding	leucine carboxyl methyltransferase family protein	1	392497	392575	1	I	0.377305	4	20	0.441618	4	5	0.297811	20	B	4	1	1	N
AT1G02100	protein_coding	leucine carboxyl methyltransferase family protein	1	393877	393965	2	I	0.0709052	19	12	0.48052	5	1	0.444719	20	B	1	0	0	N
AT1G02100	protein_coding	leucine carboxyl methyltransferase family protein	1	393966	394154	5	E	0.034176	14	4	0.0794747	2	4	0.0115234	20	B	1	0	0	N
AT1G02100	protein_coding	leucine carboxyl methyltransferase family protein	1	394155	394227	1	I	0.0189807	7	22	0.170867	7	8	0.108567	22	B	1	0	0	N
AT1G02100	protein_coding	leucine carboxyl methyltransferase family protein	1	394228	394298	2	E	0.0734124	7	11	0.80343	7	11	0.515397	19	B	0	0	0	N
AT1G02100	protein_coding	leucine carboxyl methyltransferase family protein	1	394299	394369	2	I	0.944798	23	4	0.636843	7	4	0.217281	19	B	0	0	0	N
AT1G02100	protein_coding	leucine carboxyl methyltransferase family protein	1	394370	394452	2	E	1	2	9	0.712118	2	9	0.372491	23	T	0	0	0	N
AT1G02100	protein_coding	leucine carboxyl methyltransferase family protein	1	394453	394671	5	I	0.133467	23	10	0.615743	8	10	0.626706	23	B	0	0	0	N
AT1G02100	protein_coding	leucine carboxyl methyltransferase family protein	1	395948	396028	2	I	0.0232093	6	12	0.505948	6	7	0.439162	20	B	1	0	0	N
AT1G02100	protein_coding	leucine carboxyl methyltransferase family protein	1	396029	396089	1	E	0.0251248	12	6	0.0269674	4	6	0.00762359	19	B	1	0	0	N
AT1G02100	protein_coding	leucine carboxyl methyltransferase family protein	1	396090	396166	2	I	0.092101	4	21	0.308375	4	2	0.227403	15	B	2	0	0	N
AT1G02100	protein_coding	leucine carboxyl methyltransferase family protein	1	396167	396218	1	E	0.0675174	22	7	0.0946577	2	7	0.0154818	19	B	0	0	0	N
AT1G02100	protein_coding	leucine carboxyl methyltransferase family protein	1	396219	396290	2	I	0.0348494	16	13	0.725992	6	4	0.690019	16	B	0	0	0	N
AT1G02100	protein_coding	leucine carboxyl methyltransferase family protein	1	396291	396357	1	E	0.0284995	17	6	0.241289	4	6	0.0424588	19	B	0	0	0	N
AT1G02100	protein_coding	leucine carboxyl methyltransferase family protein	1	396358	396438	2	I	0.200001	23	12	0.0821543	3	2	0.361954	23	B	0	0	0	N
AT1G02100	protein_coding	leucine carboxyl methyltransferase family protein	1	396439	396535	2	E	0.0616934	12	6	0.420793	4	6	0.00497462	17	B	0	0	0	N
AT1G02100	protein_coding	leucine carboxyl methyltransferase family protein	1	396536	396608	1	I	0.0351045	11	22	0.680344	11	1	0.239349	23	B	0	0	0	N
AT1G02100	protein_coding	leucine carboxyl methyltransferase family protein	1	396609	396726	2	E	0.0479271	23	6	0.0545075	3	6	0.00833298	23	B	0	0	0	N
AT1G02100	protein_coding	leucine carboxyl methyltransferase family protein	1	396727	396792	1	I	0.0169089	20	12	0.359453	8	3	0.500595	20	B	1	0	0	N
AT1G02100	protein_coding	leucine carboxyl methyltransferase family protein	1	396793	396864	1	E	0.0616471	12	3	0.111946	2	3	0.081973	19	B	0	0	0	N
AT1G02100	protein_coding	leucine carboxyl methyltransferase family protein	1	396865	396940	1	I	0.0274017	8	6	0.364831	8	6	0.187075	23	B	0	0	0	N
AT1G02100	protein_coding	leucine carboxyl methyltransferase family protein	1	396941	397099	4	E	0.0331479	23	8	0.00911002	4	8	0.00519262	24	B	0	0	0	N
AT1G02100	protein_coding	leucine carboxyl methyltransferase family protein	1	397100	397702	15	I	0.121727	16	7	0.00539589	8	7	0.6453	16	B	1	0	0	N
AT1G02100	protein_coding	leucine carboxyl methyltransferase family protein	1	397703	397744	1	E	0.0393739	4	20	0.209287	4	8	0.212434	20	B	0	0	0	N
AT1G02100	protein_coding	leucine carboxyl methyltransferase family protein	1	397745	397876	3	I	0.0183169	8	21	0.433489	8	7	0.286415	16	B	0	0	0	N
AT1G02100	protein_coding	leucine carboxyl methyltransferase family protein	1	397877	397965	2	E	0.00851637	12	8	0.454397	4	8	0.00961304	23	B	0	0	0	N
AT1G02100	protein_coding	leucine carboxyl methyltransferase family protein	1	397966	398064	3	I	0.0189855	16	24	0.614224	8	7	0.650517	16	B	1	0	0	N
AT1G02100	protein_coding	leucine carboxyl methyltransferase family protein	1	398065	398152	2	E	0.00500368	24	8	0.0550078	4	8	0.00658098	24	B	0	0	0	N
AT1G02100	protein_coding	leucine carboxyl methyltransferase family protein	1	398153	398291	4	I	0.017006	16	21	0.00256346	7	10	0.0290824	16	B	0	0	0	N
AT1G02100	protein_coding	leucine carboxyl methyltransferase family protein	1	398292	398347	1	E	0.00956795	12	9	0.0277863	4	9	0.00786714	22	B	0	0	0	N
AT1G02100	protein_coding	leucine carboxyl methyltransferase family protein	1	398348	398459	2	I	0.0189203	20	12	0.21807	6	9	0.223658	20	B	2	0	0	N
AT1G02100	protein_coding	leucine carboxyl methyltransferase family protein	1	398460	398527	1	E	0.0157676	21	7	0.019602	4	7	0.00903491	24	B	2	0	0	N
AT1G02100	protein_coding	leucine carboxyl methyltransferase family protein	1	398528	398613	1	I	0.0270119	19	12	0.628276	8	2	0.647581	19	B	2	0	0	N
AT1G02100	protein_coding	leucine carboxyl methyltransferase family protein	1	398614	398714	2	E	0.0160608	18	11	0.00422947	2	11	0.00792972	21	B	0	0	0	N
AT1G02100	protein_coding	leucine carboxyl methyltransferase family protein	1	398715	398904	4	I	0.031036	20	2	0.871151	8	2	0.778521	20	B	0	0	0	N
AT1G02100	protein_coding	leucine carboxyl methyltransferase family protein	1	398905	398967	1	E	1	22	3	0.428813	7	3	0.463653	22	B	0	0	0	N
AT1G02100	protein_coding	leucine carboxyl methyltransferase family protein	1	398968	399067	1	I	0.0796405	24	3	0.348258	4	3	0.314091	19	B	1	0	0	N
AT1G02100	protein_coding	leucine carboxyl methyltransferase family protein	1	399068	399111	1	E	0.0049811	12	10	0.0206769	4	10	0.00768918	19	B	1	0	0	N
AT1G02100	protein_coding	leucine carboxyl methyltransferase family protein	1	399112	399181	1	I	0.18419	3	24	0.759158	3	1	0.0387218	19	B	1	0	0	N
AT1G02100	protein_coding	leucine carboxyl methyltransferase family protein	1	399182	399394	5	E	0.0144728	2	23	0.00801616	2	8	0.0111602	23	B	1	0	0	N
AT1G02100	protein_coding	leucine carboxyl methyltransferase family protein	1	399395	399483	2	I	0.37629	1	20	0.269706	1	6	0.439745	20	B	2	0	0	N
AT1G02100	protein_coding	leucine carboxyl methyltransferase family protein	1	404671	404756	2	I	0.0726106	6	10	0.439802	6	10	0.152585	21	B	7	0	0	N
AT1G02100	protein_coding	leucine carboxyl methyltransferase family protein	1	404757	404843	2	E	0.0734109	1	19	0.333499	1	9	0.338597	19	B	4	0	0	N
AT1G02100	protein_coding	leucine carboxyl methyltransferase family protein	1	404844	404911	2	I	0.106212	6	19	0.379212	6	3	0.0888812	19	B	3	0	1	N
AT1G02100	protein_coding	leucine carboxyl methyltransferase family protein	1	404912	404954	1	E	0.0692382	23	22	0.0740362	5	11	0.188435	22	B	3	0	0	N
AT1G02100	protein_coding	leucine carboxyl methyltransferase family protein	1	404955	405064	1	I	0.148645	3	18	0.110741	3	11	0.237286	19	B	7	0	0	N
AT1G02100	protein_coding	leucine carboxyl methyltransferase family protein	1	405112	405229	2	I	0.371817	24	4	0.316098	1	4	0.0913255	23	B	6	0	0	N
AT1G02100	protein_coding	leucine carboxyl methyltransferase family protein	1	405112	405241	3	I	0.276941	16	4	0.452283	1	4	0.250549	23	B	0	0	0	N
AT1G02100	protein_coding	leucine carboxyl methyltransferase family protein	1	405230	405317	2	E	0.061616	18	3	0.0834351	1	3	0.0330029	22	B	6	0	0	N
AT1G02100	protein_coding	leucine carboxyl methyltransferase family protein	1	405242	405317	2	E	0.0949239	20	3	0.0521478	11	3	0.029625	22	B	0	0	0	N
AT1G02100	protein_coding	leucine carboxyl methyltransferase family protein	1	405318	405429	2	I	0.0211536	23	18	0.179747	8	10	0.236253	23	B	17	0	0	N
AT1G02100	protein_coding	leucine carboxyl methyltransferase family protein	1	405430	405486	1	E	0.0740737	21	11	0.034454	1	11	0.02251	19	B	9	0	0	N
AT1G02100	protein_coding	leucine carboxyl methyltransferase family protein	1	405487	405647	4	I	0.0921068	8	22	0.726062	8	3	0.641673	23	B	9	0	0	N
AT1G02100	protein_coding	leucine carboxyl methyltransferase family protein	1	405648	405766	2	E	0.0962983	18	15	0.560306	6	9	0.641444	23	B	9	0	0	N
AT1G02100	protein_coding	leucine carboxyl methyltransferase family protein	1	405767	405892	3	I	0.0862234	6	22	0.397621	6	11	0.248731	19	B	10	0	0	N
AT1G02100	protein_coding	leucine carboxyl methyltransferase family protein	1	405893	405952	1	E	0.0711562	10	4	0.496087	10	4	0.145015	22	B	10	0	0	N
AT1G02100	protein_coding	leucine carboxyl methyltransferase family protein	1	405953	406060	3	I	0.0169424	15	2	0.114402	8	2	0.170511	15	B	10	0	0	N
AT1G02100	protein_coding	leucine carboxyl methyltransferase family protein	1	406061	406133	2	E	0.0616911	21	6	0.190712	1	6	0.112184	19	B	8	0	0	N
AT1G02100	protein_coding	leucine carboxyl methyltransferase family protein	1	406134	406246	3	I	0.0895419	4	14	0.700514	4	2	0.0331935	23	B	8	0	1	N
AT1G02100	protein_coding	leucine carboxyl methyltransferase family protein	1	406247	406311	1	E	0.0616756	14	17	0.035006	1	3	0.0539204	22	B	8	0	0	N
AT1G02100	protein_coding	leucine carboxyl methyltransferase family protein	1	406312	406414	3	I	0.263444	6	23	0.801182	6	2	0.788721	18	B	10	0	0	N
AT1G02100	protein_coding	leucine carboxyl methyltransferase family protein	1	406415	406519	3	E	0.0616379	10	22	0.0207551	10	7	0.028559	22	B	10	0	0	N
AT1G02100	protein_coding	leucine carboxyl methyltransferase family protein	1	406520	406720	5	I	0.0726743	24	15	0.153654	10	6	0.423253	24	B	10	0	1	N
AT1G02100	protein_coding	leucine carboxyl methyltransferase family protein	1	406520	407534	27	I	0.47314	10	23	0.933018	10	2	0.0668917	20	T	0	0	0	N
AT1G02100	protein_coding	leucine carboxyl methyltransferase family protein	1	406721	406793	1	E	0.0320438	5	22	0.0187871	5	6	0.0250794	22	B	10	1	1	N
AT1G02100	protein_coding	leucine carboxyl methyltransferase family protein	1	406794	406902	2	I	0.0372644	8	23	0.440558	8	2	0.256605	20	B	12	0	0	N
AT1G02100	protein_coding	leucine carboxyl methyltransferase family protein	1	406903	406990	1	E	1	20	14	0.053918	10	9	0.477694	20	B	11	1	1	N
AT1G02100	protein_coding	leucine carboxyl methyltransferase family protein	1	406991	407079	2	I	0.313388	6	17	0.777404	6	2	0.688028	16	B	11	0	1	N
AT1G02100	protein_coding	leucine carboxyl methyltransferase family protein	1	407080	407148	2	E	1	21	23	0.410447	1	9	0.593008	23	S	11	1	1	N
AT1G02100	protein_coding	leucine carboxyl methyltransferase family protein	1	407149	407320	4	I	0.106174	10	16	0.385605	10	2	0.00406584	16	B	13	0	0	N
AT1G02100	protein_coding	leucine carboxyl methyltransferase family protein	1	407321	407390	1	E	0.222224	10	23	0.382561	10	4	0.734828	23	S	13	1	1	N
AT1G02100	protein_coding	leucine carboxyl methyltransferase family protein	1	407391	407467	2	I	0.0240639	6	22	0.0808396	6	9	0.0123235	23	B	12	0	0	N
AT1G02100	protein_coding	leucine carboxyl methyltransferase family protein	1	407468	407551	2	E	0.0722337	10	23	0.0652414	10	11	0.292735	23	B	11	0	0	N
AT1G02100	protein_coding	leucine carboxyl methyltransferase family protein	1	407552	407721	4	I	0.0190105	6	14	0.0262221	6	3	0.00826506	19	B	11	0	0	N
AT1G02100	protein_coding	leucine carboxyl methyltransferase family protein	1	407722	407822	2	E	0.12022	10	23	0.0412722	10	8	0.209805	23	B	11	0	0	N
AT1G02100	protein_coding	leucine carboxyl methyltransferase family protein	1	407823	408072	6	I	0.0796178	10	22	0.00647704	10	2	0.00330833	21	B	14	0	0	N
AT1G02100	protein_coding	leucine carboxyl methyltransferase family protein	1	408073	408139	2	E	0.0890378	1	24	0.0512609	1	10	0.221329	24	B	16	0	0	N
AT1G02100	protein_coding	leucine carboxyl methyltransferase family protein	1	408140	408235	2	I	0.0189625	10	24	0.0056584	10	6	0.00336109	20	B	17	0	0	N
AT1G02100	protein_coding	leucine carboxyl methyltransferase family protein	1	408236	408330	2	E	0.0251059	3	19	0.095001	3	6	0.178598	23	B	13	0	0	N
AT1G02100	protein_coding	leucine carboxyl methyltransferase family protein	1	408331	408407	2	I	0.224797	4	12	0.754574	4	10	0.0690939	18	B	13	0	0	N
AT1G02130	protein_coding	ATRAB1B (Arabidopsis thaliana responsive to abscisic acid 1B); GTP binding	1	400447	400723	7	I	0.0189546	4	8	0.000307085	4	8	0.000200974	23	B	18	0	0	N
AT1G02130	protein_coding	ATRAB1B (Arabidopsis thaliana responsive to abscisic acid 1B); GTP binding	1	400724	400828	2	E	0.010219	2	23	0.13548	2	11	0.14975	23	B	15	0	0	N
AT1G02130	protein_coding	ATRAB1B (Arabidopsis thaliana responsive to abscisic acid 1B); GTP binding	1	400829	400929	2	I	0.0189404	16	13	0.112388	7	4	0.209276	16	B	15	0	0	N
AT1G02130	protein_coding	ATRAB1B (Arabidopsis thaliana responsive to abscisic acid 1B); GTP binding	1	400930	401086	4	E	0.00541206	2	17	0.0412079	2	1	0.0291925	18	B	15	0	0	N
AT1G02130	protein_coding	ATRAB1B (Arabidopsis thaliana responsive to abscisic acid 1B); GTP binding	1	401087	401162	1	I	0.0206366	1	15	0.0126718	1	5	0.0134503	15	B	19	0	0	N
AT1G02130	protein_coding	ATRAB1B (Arabidopsis thaliana responsive to abscisic acid 1B); GTP binding	1	401163	401235	1	E	0.0095886	9	3	0.235809	9	3	0.0855581	19	B	19	0	0	N
AT1G02130	protein_coding	ATRAB1B (Arabidopsis thaliana responsive to abscisic acid 1B); GTP binding	1	401236	401321	2	I	0.0169341	2	13	0.0204167	2	7	0.00731763	17	B	20	0	0	N
AT1G02130	protein_coding	ATRAB1B (Arabidopsis thaliana responsive to abscisic acid 1B); GTP binding	1	401322	401370	1	E	0.00853577	10	8	0.184633	10	8	0.0714955	16	B	19	0	0	N
AT1G02130	protein_coding	ATRAB1B (Arabidopsis thaliana responsive to abscisic acid 1B); GTP binding	1	401371	401459	1	I	0.0167106	10	18	0.122143	10	3	0.085344	22	B	19	0	0	N
AT1G02130	protein_coding	ATRAB1B (Arabidopsis thaliana responsive to abscisic acid 1B); GTP binding	1	401460	401508	1	E	0.0260278	12	20	0.306044	3	4	0.273173	20	B	20	0	0	N
AT1G02130	protein_coding	ATRAB1B (Arabidopsis thaliana responsive to abscisic acid 1B); GTP binding	1	401509	401593	2	I	0.0270003	2	10	0.0323887	2	10	0.0114087	22	B	20	0	0	N
AT1G02130	protein_coding	ATRAB1B (Arabidopsis thaliana responsive to abscisic acid 1B); GTP binding	1	401594	401667	1	E	0.0221289	6	3	0.12966	6	3	0.0553908	17	B	11	0	0	N
AT1G02130	protein_coding	ATRAB1B (Arabidopsis thaliana responsive to abscisic acid 1B); GTP binding	1	401668	401773	2	I	0.0895538	4	10	0.428262	4	10	0.105994	15	B	11	0	0	N
AT1G02140	protein_coding	HAP1/MAGO/MEE63 (MATERNAL EFFECT EMBRYO ARREST 63); protein binding	1	403527	403769	5	I	0.0206236	21	4	0.00243834	10	4	0.0854086	21	B	75	0	0	N
AT1G02140	protein_coding	HAP1/MAGO/MEE63 (MATERNAL EFFECT EMBRYO ARREST 63); protein binding	1	403770	403947	4	E	0.00285544	9	3	0.0291796	9	3	0.023917	19	B	65	0	0	N
AT1G02140	protein_coding	HAP1/MAGO/MEE63 (MATERNAL EFFECT EMBRYO ARREST 63); protein binding	1	403948	404184	6	I	0.0169666	23	19	0.0119914	2	11	0.36103	23	B	65	0	0	N
AT1G02150	protein_coding	pentatricopeptide (PPR) repeat-containing protein	1	409140	409218	1	I	0.106169	23	12	0.357377	6	4	0.597259	23	B	16	0	0	N
AT1G02160	protein_coding		1	410895	411176	7	I	0.0274103	6	12	0.002426	6	1	0.00238821	20	B	42	0	0	N
AT1G02160	protein_coding		1	411177	411254	2	E	0.0532498	6	10	0.0729565	6	10	0.0277182	23	B	27	0	0	N
AT1G02160	protein_coding		1	411255	411335	2	I	0.148046	24	5	0.622085	6	5	0.426392	22	B	25	1	1	N
AT1G02170	protein_coding	LOL3 (LSD ONE LIKE 3); caspase/ cysteine-type endopeptidase	1	412260	412459	5	I	0.0177083	7	13	0.0510921	7	4	0.00314287	18	B	2	0	0	N
AT1G02170	protein_coding	LOL3 (LSD ONE LIKE 3); caspase/ cysteine-type endopeptidase	1	412460	412791	9	E	0.00890144	14	18	0.00353434	1	8	0.00925544	18	B	2	0	0	N
AT1G02170	protein_coding	LOL3 (LSD ONE LIKE 3); caspase/ cysteine-type endopeptidase	1	412792	412882	2	I	0.0206354	2	3	0.0532941	2	3	0.0373609	23	B	2	0	0	N
AT1G02170	protein_coding	LOL3 (LSD ONE LIKE 3); caspase/ cysteine-type endopeptidase	1	412883	413004	3	E	0.00960105	15	6	0.0205285	1	6	0.00913744	24	B	2	0	0	N
AT1G02170	protein_coding	LOL3 (LSD ONE LIKE 3); caspase/ cysteine-type endopeptidase	1	413005	413079	2	I	0.0979117	23	14	0.504425	3	10	0.5748	23	B	2	0	0	N
AT1G02170	protein_coding	LOL3 (LSD ONE LIKE 3); caspase/ cysteine-type endopeptidase	1	413080	413296	5	E	0.00960759	10	17	0.0083804	10	2	0.0573215	15	B	2	0	0	N
AT1G02170	protein_coding	LOL3 (LSD ONE LIKE 3); caspase/ cysteine-type endopeptidase	1	413297	413366	1	I	0.0978971	16	14	0.423249	8	4	0.668541	16	B	2	0	0	N
AT1G02180	protein_coding	ferredoxin-related	1	414218	414422	5	I	0.0372675	5	9	0.215643	5	9	0.076753	22	B	4	0	0	N
AT1G02205	protein_coding	CER1 (ECERIFERUM 1)	1	418879	418986	2	I	0.0278262	1	20	0.188136	1	10	0.0224001	20	B	8	0	0	N
AT1G02205	protein_coding	CER1 (ECERIFERUM 1)	1	418987	419211	5	E	0.0962089	16	1	0.1005	10	1	0.0321836	15	B	8	0	0	N
AT1G02205	protein_coding	CER1 (ECERIFERUM 1)	1	419212	419296	2	I	0.0274682	1	20	0.103139	1	8	0.032704	23	B	8	0	0	N
AT1G02205	protein_coding	CER1 (ECERIFERUM 1)	1	419297	419530	6	E	0.0616446	16	1	0.104318	5	1	0.0252329	18	B	4	0	0	N
AT1G02205	protein_coding	CER1 (ECERIFERUM 1)	1	419297	419895	16	E	0.034189	5	1	0.0430106	5	1	0.00235615	24	B	2	0	0	N
AT1G02205	protein_coding	CER1 (ECERIFERUM 1)	1	419531	419674	3	I	0.444158	5	21	0.961242	5	2	0.926669	24	TS	4	1	1	N
AT1G02205	protein_coding	CER1 (ECERIFERUM 1)	1	419675	419895	5	E	0.0169165	5	4	0.235656	5	4	0.00291398	17	B	2	0	0	N
AT1G02205	protein_coding	CER1 (ECERIFERUM 1)	1	419896	420513	16	I	0.0144149	1	16	0.00560117	1	7	0.00246911	16	B	2	0	0	N
AT1G02205	protein_coding	CER1 (ECERIFERUM 1)	1	420514	420890	10	E	0.00496213	16	1	0.0787235	5	1	0.0023369	16	B	3	0	0	N
AT1G02205	protein_coding	CER1 (ECERIFERUM 1)	1	420891	420983	1	I	0.0156575	1	11	0.310518	1	11	0.132152	18	B	7	0	0	N
AT1G02205	protein_coding	CER1 (ECERIFERUM 1)	1	420984	421092	2	E	0.0288259	11	4	0.419729	11	4	0.00631823	18	B	2	0	0	N
AT1G02205	protein_coding	CER1 (ECERIFERUM 1)	1	421093	421190	2	I	0.0156781	20	2	0.172121	4	2	0.203855	20	B	2	0	0	N
AT1G02205	protein_coding	CER1 (ECERIFERUM 1)	1	421191	421392	5	E	0.0152219	3	4	0.113674	3	4	0.00352399	19	B	2	0	0	N
AT1G02205	protein_coding	CER1 (ECERIFERUM 1)	1	421393	421525	3	I	0.03484	16	15	0.0562489	10	9	0.137658	16	B	2	0	0	N
AT1G02205	protein_coding	CER1 (ECERIFERUM 1)	1	421526	421634	2	E	0.0616701	10	1	0.623916	10	1	0.309571	17	B	2	0	0	N
AT1G02205	protein_coding	CER1 (ECERIFERUM 1)	1	421635	421734	2	I	0.0579252	1	20	0.296678	1	7	0.21728	23	B	3	0	0	N
AT1G02205	protein_coding	CER1 (ECERIFERUM 1)	1	421735	421909	4	E	0.0616887	11	4	0.316195	11	4	0.0120031	18	B	3	0	0	N
AT1G02205	protein_coding	CER1 (ECERIFERUM 1)	1	421910	421980	2	I	0.0579278	10	24	0.356447	10	9	0.0095927	15	B	17	0	0	N
AT1G02220	protein_coding	ANAC003 (Arabidopsis NAC domain containing protein 3); transcription factor	1	429100	429246	3	I	0.000139247	2	22	0.311323	2	1	0.00501873	22	B	0	0	0	N
AT1G02220	protein_coding	ANAC003 (Arabidopsis NAC domain containing protein 3); transcription factor	1	429247	429370	2	E	0.0438153	24	8	0.76526	5	8	0.0161771	24	B	0	0	0	N
AT1G02220	protein_coding	ANAC003 (Arabidopsis NAC domain containing protein 3); transcription factor	1	429371	429460	2	I	0.0173417	10	24	0.448868	10	1	0.0279125	22	B	0	0	0	N
AT1G02220	protein_coding	ANAC003 (Arabidopsis NAC domain containing protein 3); transcription factor	1	429461	429776	7	E	0.0251276	24	11	0.0258931	3	11	0.00524292	18	B	0	0	0	N
AT1G02220	protein_coding	ANAC003 (Arabidopsis NAC domain containing protein 3); transcription factor	1	429777	429849	1	I	0.492521	24	3	0.704732	1	3	0.0885441	24	T	0	0	0	N
AT1G02220	protein_coding	ANAC003 (Arabidopsis NAC domain containing protein 3); transcription factor	1	429850	429997	4	E	0.0434229	24	6	0.311905	5	6	0.00679816	16	B	0	0	0	N
AT1G02220	protein_coding	ANAC003 (Arabidopsis NAC domain containing protein 3); transcription factor	1	429998	430067	1	I	0.0940254	23	3	0.462109	2	3	0.82753	23	B	0	0	0	N
AT1G02220	protein_coding	ANAC003 (Arabidopsis NAC domain containing protein 3); transcription factor	1	430068	430316	6	E	0.0962888	23	8	0.455176	1	8	0.0321659	16	B	0	0	0	N
AT1G02220	protein_coding	ANAC003 (Arabidopsis NAC domain containing protein 3); transcription factor	1	430317	430412	2	I	0.0269947	7	1	0.496728	7	1	0.104352	21	B	0	0	0	N
AT1G02260	protein_coding	transmembrane protein, putative	1	441014	441134	3	I	0.0189176	10	14	0.0214917	10	3	0.00592651	23	B	1	0	0	N
AT1G02260	protein_coding	transmembrane protein, putative	1	441135	441325	5	E	0.0151533	1	23	0.00448634	1	8	0.00358698	18	B	0	0	0	N
AT1G02260	protein_coding	transmembrane protein, putative	1	441326	441396	1	I	0.0211917	5	12	0.101097	5	4	0.0330646	23	B	0	0	0	N
AT1G02260	protein_coding	transmembrane protein, putative	1	441397	442620	33	E	0.0400928	21	18	0.00188836	4	3	0.00285728	18	B	0	0	0	N
AT1G02260	protein_coding	transmembrane protein, putative	1	442621	442716	2	I	0.229659	1	6	0.526193	1	6	0.0991128	16	B	1	0	0	N
AT1G02270	protein_coding	endonuclease/exonuclease/phosphatase family protein / calcium-binding EF hand family protein	1	443526	443627	2	I	0.0186434	21	13	0.016107	7	3	0.0801364	21	B	8	0	0	N
AT1G02270	protein_coding	endonuclease/exonuclease/phosphatase family protein / calcium-binding EF hand family protein	1	443628	443736	3	E	0.0050029	16	8	0.0137546	3	8	0.00559143	15	B	6	0	0	N
AT1G02270	protein_coding	endonuclease/exonuclease/phosphatase family protein / calcium-binding EF hand family protein	1	443737	443977	5	I	0.0181551	10	17	0.00278189	10	3	0.000894399	24	B	6	0	0	N
AT1G02270	protein_coding	endonuclease/exonuclease/phosphatase family protein / calcium-binding EF hand family protein	1	443978	444089	3	E	0.0150312	12	21	0.00566305	7	6	0.0218048	22	B	3	0	0	N
AT1G02270	protein_coding	endonuclease/exonuclease/phosphatase family protein / calcium-binding EF hand family protein	1	444090	444256	4	I	0.0103089	21	22	0.00498731	8	3	0.114773	21	B	3	0	0	N
AT1G02270	protein_coding	endonuclease/exonuclease/phosphatase family protein / calcium-binding EF hand family protein	1	444257	444383	3	E	0.00710305	14	16	0.0284906	11	10	0.0523636	16	B	3	0	0	N
AT1G02270	protein_coding	endonuclease/exonuclease/phosphatase family protein / calcium-binding EF hand family protein	1	444384	444487	2	I	0.0143931	8	17	0.183147	8	1	0.20708	21	B	4	0	0	N
AT1G02270	protein_coding	endonuclease/exonuclease/phosphatase family protein / calcium-binding EF hand family protein	1	444488	444597	2	E	0.0593179	20	6	0.0936712	4	6	0.0390301	22	B	4	0	0	N
AT1G02270	protein_coding	endonuclease/exonuclease/phosphatase family protein / calcium-binding EF hand family protein	1	444598	444681	1	I	0.0232082	1	24	0.674211	1	7	0.413385	21	B	5	0	0	N
AT1G02270	protein_coding	endonuclease/exonuclease/phosphatase family protein / calcium-binding EF hand family protein	1	444682	444759	2	E	0.0552663	13	9	0.671081	1	9	0.188352	23	B	5	0	0	N
AT1G02270	protein_coding	endonuclease/exonuclease/phosphatase family protein / calcium-binding EF hand family protein	1	444760	444844	2	I	0.0156535	8	16	0.0116578	8	3	0.00649678	22	B	5	0	0	N
AT1G02270	protein_coding	endonuclease/exonuclease/phosphatase family protein / calcium-binding EF hand family protein	1	444845	445066	5	E	0.0962739	22	9	0.0302468	2	9	0.00450292	19	B	4	0	0	N
AT1G02270	protein_coding	endonuclease/exonuclease/phosphatase family protein / calcium-binding EF hand family protein	1	445067	445452	9	I	0.0171104	21	12	0.00287677	11	4	0.0146797	21	B	4	0	0	N
AT1G02270	protein_coding	endonuclease/exonuclease/phosphatase family protein / calcium-binding EF hand family protein	1	445453	445559	3	E	0.00957249	12	17	0.00856402	1	8	0.0292026	17	B	4	0	0	N
AT1G02270	protein_coding	endonuclease/exonuclease/phosphatase family protein / calcium-binding EF hand family protein	1	445560	445646	2	I	0.0156629	10	13	0.0332413	10	2	0.0110301	16	B	6	0	0	N
AT1G02270	protein_coding	endonuclease/exonuclease/phosphatase family protein / calcium-binding EF hand family protein	1	445647	445752	2	E	0.00498477	24	6	0.191573	1	6	0.0496907	19	B	6	0	0	N
AT1G02270	protein_coding	endonuclease/exonuclease/phosphatase family protein / calcium-binding EF hand family protein	1	445753	445842	1	I	0.0143979	21	4	0.0947759	6	4	0.0784127	21	B	8	0	0	N
AT1G02270	protein_coding	endonuclease/exonuclease/phosphatase family protein / calcium-binding EF hand family protein	1	445843	445942	2	E	0.0085003	20	15	0.0137482	7	6	0.0240731	22	B	7	0	0	N
AT1G02270	protein_coding	endonuclease/exonuclease/phosphatase family protein / calcium-binding EF hand family protein	1	445943	446028	2	I	0.0189026	1	12	0.482328	1	9	0.695255	16	B	7	0	0	N
AT1G02280	protein_coding	TOC33 (PLASTID PROTEIN IMPORT 1); GTP binding	1	448734	448810	2	I	0.0168923	23	5	0.0453144	7	5	0.310431	23	B	25	0	0	N
AT1G02280	protein_coding	TOC33 (PLASTID PROTEIN IMPORT 1); GTP binding	1	448811	448973	3	E	0.00509656	9	5	0.257233	9	5	0.129061	19	B	15	0	0	N
AT1G02280	protein_coding	TOC33 (PLASTID PROTEIN IMPORT 1); GTP binding	1	448974	449053	1	I	0.0143923	20	13	0.0345773	9	5	0.0586067	23	B	15	0	0	N
AT1G02280	protein_coding	TOC33 (PLASTID PROTEIN IMPORT 1); GTP binding	1	449054	449123	1	E	0.0148162	9	11	0.195784	9	11	0.0711653	18	B	8	0	0	N
AT1G02280	protein_coding	TOC33 (PLASTID PROTEIN IMPORT 1); GTP binding	1	449124	449223	1	I	0.0168933	24	18	0.0456069	7	6	0.153341	24	B	8	0	0	N
AT1G02280	protein_coding	TOC33 (PLASTID PROTEIN IMPORT 1); GTP binding	1	449224	449489	7	E	0.00711464	1	17	0.0239535	1	3	0.0201785	24	B	8	0	0	N
AT1G02280	protein_coding	TOC33 (PLASTID PROTEIN IMPORT 1); GTP binding	1	449490	449712	6	I	0.0205794	24	10	0.00113417	3	10	0.00248772	24	B	11	0	0	N
AT1G02280	protein_coding	TOC33 (PLASTID PROTEIN IMPORT 1); GTP binding	1	449713	449838	3	E	0.00539773	4	20	0.0478983	4	5	0.0240028	21	B	11	0	0	N
AT1G02280	protein_coding	TOC33 (PLASTID PROTEIN IMPORT 1); GTP binding	1	449839	449937	2	I	0.023208	4	17	0.172175	4	7	0.0107272	22	B	17	0	0	N
AT1G02280	protein_coding	TOC33 (PLASTID PROTEIN IMPORT 1); GTP binding	1	449938	450046	3	E	0.00714987	9	17	0.0253194	9	6	0.0122079	17	B	17	0	0	N
AT1G02280	protein_coding	TOC33 (PLASTID PROTEIN IMPORT 1); GTP binding	1	450047	450149	3	I	0.015445	24	16	0.0831829	6	10	0.0824601	24	B	17	0	0	N
AT1G02280	protein_coding	TOC33 (PLASTID PROTEIN IMPORT 1); GTP binding	1	450150	450258	3	E	0.00536405	21	1	0.0258706	2	1	0.0214938	16	B	9	0	0	N
AT1G02280	protein_coding	TOC33 (PLASTID PROTEIN IMPORT 1); GTP binding	1	450259	450359	2	I	0.0156827	8	24	0.086594	8	1	0.00901698	23	B	9	0	0	N
AT1G02300	protein_coding	cathepsin B-like cysteine protease, putative	1	453367	453593	6	I	0.0372745	5	24	0.317837	5	3	0.0656401	17	B	0	0	0	N
AT1G02300	protein_coding	cathepsin B-like cysteine protease, putative	1	453594	453648	1	E	0.0204082	12	6	0.417859	9	6	0.262821	19	B	0	0	0	N
AT1G02300	protein_coding	cathepsin B-like cysteine protease, putative	1	453730	453811	2	E	0.0749931	9	1	0.0355225	9	1	0.0101189	19	B	0	0	0	N
AT1G02300	protein_coding	cathepsin B-like cysteine protease, putative	1	453812	453906	2	I	0.0232079	6	21	0.580997	6	2	0.39269	20	B	0	0	0	N
AT1G02300	protein_coding	cathepsin B-like cysteine protease, putative	1	453907	454064	4	E	0.0962374	24	19	0.680851	4	6	0.658997	19	B	0	0	0	N
AT1G02300	protein_coding	cathepsin B-like cysteine protease, putative	1	454065	454196	3	I	0.163261	18	2	0.847189	8	2	0.84974	19	B	0	0	0	N
AT1G02300	protein_coding	cathepsin B-like cysteine protease, putative	1	454197	454337	3	E	0.0240979	18	13	0.0190316	4	1	0.055562	21	B	0	0	0	N
AT1G02300	protein_coding	cathepsin B-like cysteine protease, putative	1	454338	454414	1	I	0.088987	16	9	0.206019	6	9	0.278548	22	B	3	0	0	N
AT1G02300	protein_coding	cathepsin B-like cysteine protease, putative	1	454415	454541	3	E	0.0341568	3	6	0.569561	3	6	0.184326	21	B	0	0	0	N
AT1G02300	protein_coding	cathepsin B-like cysteine protease, putative	1	454542	454621	1	I	0.0623685	5	3	0.486589	5	3	0.0291047	21	B	0	0	0	N
AT1G02300	protein_coding	cathepsin B-like cysteine protease, putative	1	454622	454841	5	E	0.0770538	12	5	0.0112879	11	5	0.00838359	15	B	0	0	0	N
AT1G02300	protein_coding	cathepsin B-like cysteine protease, putative	1	454842	454926	1	I	0.0145804	1	21	0.152056	1	4	0.0412411	17	B	1	0	0	N
AT1G02300	protein_coding	cathepsin B-like cysteine protease, putative	1	454927	455041	3	E	0.0919701	14	19	0.104139	7	1	0.189202	19	B	1	0	0	N
AT1G02300	protein_coding	cathepsin B-like cysteine protease, putative	1	455042	455111	1	I	0.16137	23	11	0.702068	4	11	0.378749	21	B	3	0	0	N
AT1G02300	protein_coding	cathepsin B-like cysteine protease, putative	1	455149	455241	1	I	0.0299206	1	3	0.268016	1	3	0.112385	23	B	3	0	0	N
AT1G02305	protein_coding	cathepsin B-like cysteine protease, putative	1	455904	456177	6	I	0.0169458	8	21	0.373724	8	4	0.3139	16	B	36	0	0	N
AT1G02305	protein_coding	cathepsin B-like cysteine protease, putative	1	456178	456232	1	E	0.0411035	23	19	0.177861	3	4	0.197072	19	B	36	0	0	N
AT1G02305	protein_coding	cathepsin B-like cysteine protease, putative	1	456233	456313	1	I	0.0704899	16	1	0.264761	6	1	0.694759	16	B	59	0	0	N
AT1G02305	protein_coding	cathepsin B-like cysteine protease, putative	1	456314	456395	2	E	0.0157873	2	12	0.0345163	2	6	0.0695692	24	B	57	0	0	N
AT1G02305	protein_coding	cathepsin B-like cysteine protease, putative	1	456396	456489	2	I	0.0180744	8	12	0.390546	8	4	0.15958	22	B	57	0	0	N
AT1G02305	protein_coding	cathepsin B-like cysteine protease, putative	1	456490	456647	3	E	0.00960785	21	9	0.0254255	5	9	0.0186722	24	B	1	0	0	N
AT1G02305	protein_coding	cathepsin B-like cysteine protease, putative	1	456648	456756	3	I	0.0274566	8	13	0.128097	8	2	0.049119	20	B	0	0	0	N
AT1G02305	protein_coding	cathepsin B-like cysteine protease, putative	1	456763	456842	1	I	0.0206245	23	11	0.0448311	6	11	0.0744727	23	B	0	0	0	N
AT1G02305	protein_coding	cathepsin B-like cysteine protease, putative	1	456843	456918	1	E	0.00499822	21	24	0.0535588	8	4	0.0829103	24	B	0	0	0	N
AT1G02305	protein_coding	cathepsin B-like cysteine protease, putative	1	456919	457009	2	I	0.0212126	6	24	0.171822	6	2	0.0304536	22	B	12	0	0	N
AT1G02305	protein_coding	cathepsin B-like cysteine protease, putative	1	457010	457136	2	E	0.0149816	16	24	0.0279907	11	4	0.0520282	24	B	12	0	0	N
AT1G02305	protein_coding	cathepsin B-like cysteine protease, putative	1	457137	457210	1	I	0.0232813	14	17	0.0134271	7	3	0.0224595	20	B	15	0	0	N
AT1G02305	protein_coding	cathepsin B-like cysteine protease, putative	1	457211	457430	6	E	0.00531139	1	24	0.0265445	1	10	0.0528595	24	B	15	0	0	N
AT1G02305	protein_coding	cathepsin B-like cysteine protease, putative	1	457431	457513	2	I	0.0231267	5	14	0.0061939	5	3	0.00187831	20	B	31	0	0	N
AT1G02305	protein_coding	cathepsin B-like cysteine protease, putative	1	457514	457628	2	E	0.00500263	1	10	0.232085	1	10	0.201306	24	B	31	0	0	N
AT1G02305	protein_coding	cathepsin B-like cysteine protease, putative	1	457629	457715	1	I	0.034841	23	22	0.207429	4	8	0.782469	23	B	127	0	0	N
AT1G02305	protein_coding	cathepsin B-like cysteine protease, putative	1	457753	457839	1	I	0.0348328	5	14	0.122855	5	10	0.110737	15	B	138	0	0	N
AT1G02330	protein_coding		1	462384	462473	2	I	0.0144061	3	21	0.029066	3	7	0.00807968	16	B	5	0	0	N
AT1G02330	protein_coding		1	462474	462632	4	E	0.00507878	7	24	0.0693877	7	4	0.14527	24	B	5	0	0	N
AT1G02330	protein_coding		1	462633	462725	2	I	0.0168932	5	13	0.00345554	5	8	0.00170817	21	B	5	0	0	N
AT1G02330	protein_coding		1	462726	462800	2	E	0.0054173	7	22	0.0124088	7	2	0.0185828	22	B	5	0	0	N
AT1G02330	protein_coding		1	462801	462874	2	I	0.034874	23	2	0.107505	7	2	0.638878	23	B	7	0	0	N
AT1G02330	protein_coding		1	462875	462999	2	E	0.00509191	18	24	0.00671447	7	2	0.0497409	24	B	5	0	0	N
AT1G02330	protein_coding		1	463000	463121	3	I	0.0156564	6	16	0.0298527	6	1	0.00516137	24	B	5	0	0	N
AT1G02330	protein_coding		1	463122	463323	5	E	0.00980834	14	24	0.00854816	1	4	0.0267266	24	B	5	0	0	N
AT1G02330	protein_coding		1	463324	463419	2	I	0.000729937	23	21	0.0247359	8	2	0.0445028	18	B	5	0	0	N
AT1G02335	protein_coding	GL22 (GERMIN-LIKE PROTEIN SUBFAMILY 2 MEMBER 2 PRECURSOR.); manganese ion binding / metal ion binding / nutrient reservoir	1	464524	464760	5	I	6.97891e-05	4	9	0.0132884	4	9	0.00464985	24	B	6	0	0	N
AT1G02340	protein_coding	HFR1 (LONG HYPOCOTYL IN FAR-RED); DNA binding / transcription factor	1	466248	466730	13	I	0.0205668	6	13	0.0210872	6	11	0.00212749	22	B	6	0	0	N
AT1G02340	protein_coding	HFR1 (LONG HYPOCOTYL IN FAR-RED); DNA binding / transcription factor	1	466731	466797	1	E	0.0691972	17	5	0.663929	11	5	0.126612	20	B	6	0	0	N
AT1G02340	protein_coding	HFR1 (LONG HYPOCOTYL IN FAR-RED); DNA binding / transcription factor	1	466798	466956	4	I	0.0205819	5	23	0.448061	5	9	0.0185502	22	B	6	0	0	N
AT1G02340	protein_coding	HFR1 (LONG HYPOCOTYL IN FAR-RED); DNA binding / transcription factor	1	466957	467086	2	E	0.00498361	22	5	0.132335	8	5	0.128468	22	B	6	0	0	N
AT1G02340	protein_coding	HFR1 (LONG HYPOCOTYL IN FAR-RED); DNA binding / transcription factor	1	467087	467184	2	I	0.011491	6	19	0.0765891	6	9	0.00337094	21	B	8	0	0	N
AT1G02340	protein_coding	HFR1 (LONG HYPOCOTYL IN FAR-RED); DNA binding / transcription factor	1	467185	467552	10	E	0.0356889	22	5	0.0399905	11	5	0.0032537	15	B	4	0	0	N
AT1G02340	protein_coding	HFR1 (LONG HYPOCOTYL IN FAR-RED); DNA binding / transcription factor	1	467553	467682	3	I	0.0895447	1	17	0.321143	1	9	0.00605408	17	B	4	0	0	N
AT1G02360	protein_coding	chitinase, putative	1	472508	472666	3	I	0.000117017	11	17	0.0415963	11	1	0.0238009	20	B	2	0	0	N
AT1G02370	protein_coding	pentatricopeptide (PPR) repeat-containing protein	1	474889	475141	6	I	0.0234072	9	14	0.782916	9	1	0.0115318	24	B	3	0	0	N
AT1G02390	protein_coding	ATGPAT2/GPAT2 (GLYCEROL-3-PHOSPHATE ACYLTRANSFERASE 2); acyltransferase	1	481621	482269	15	I	0.0205699	5	15	0.118897	5	1	0.00434307	16	B	2	0	0	N
AT1G02400	protein_coding	ATGA2OX6/DTA1 (GIBBERELLIN 2-OXIDASE 6); gibberellin 2-beta-dioxygenase	1	487366	488719	36	I	0.259753	21	22	0.440851	8	9	0.986197	21	B	1	0	0	N
AT1G02400	protein_coding	ATGA2OX6/DTA1 (GIBBERELLIN 2-OXIDASE 6); gibberellin 2-beta-dioxygenase	1	488720	489063	9	E	0.141556	23	4	0.0316459	1	4	0.0276774	20	B	1	0	0	N
AT1G02400	protein_coding	ATGA2OX6/DTA1 (GIBBERELLIN 2-OXIDASE 6); gibberellin 2-beta-dioxygenase	1	489064	489145	1	I	0.00935189	4	19	0.189621	4	1	0.0447574	22	B	5	0	0	N
AT1G02410	protein_coding	cytochrome c oxidase assembly protein CtaG / Cox11 family	1	491008	491233	5	I	0.0189701	21	3	0.079021	8	3	0.125529	21	B	6	0	0	N
AT1G02410	protein_coding	cytochrome c oxidase assembly protein CtaG / Cox11 family	1	491234	491380	3	E	0.0157885	22	6	0.0333888	11	6	0.0273141	23	B	6	0	0	N
AT1G02410	protein_coding	cytochrome c oxidase assembly protein CtaG / Cox11 family	1	491381	491487	2	I	0.0206296	9	24	0.155155	9	1	0.0225997	20	B	6	0	0	N
AT1G02410	protein_coding	cytochrome c oxidase assembly protein CtaG / Cox11 family	1	491488	491804	8	E	0.0157843	1	10	0.0106876	1	10	0.00322748	21	B	5	0	0	N
AT1G02410	protein_coding	cytochrome c oxidase assembly protein CtaG / Cox11 family	1	491805	491906	2	I	0.0232103	19	10	0.39711	8	10	0.461176	19	B	5	0	0	N
AT1G02410	protein_coding	cytochrome c oxidase assembly protein CtaG / Cox11 family	1	491907	491960	1	E	0.023563	7	20	0.00636333	7	1	0.0150676	20	B	5	0	0	N
AT1G02410	protein_coding	cytochrome c oxidase assembly protein CtaG / Cox11 family	1	491961	492085	3	I	0.0269775	8	13	0.117446	8	2	0.0171538	18	B	5	0	0	N
AT1G02410	protein_coding	cytochrome c oxidase assembly protein CtaG / Cox11 family	1	492086	492159	1	E	0.0161714	10	15	0.0299813	10	1	0.0172494	20	B	5	0	0	N
AT1G02410	protein_coding	cytochrome c oxidase assembly protein CtaG / Cox11 family	1	492160	492247	1	I	0.0349919	8	16	0.209399	8	5	0.0525048	17	B	6	0	0	N
AT1G02410	protein_coding	cytochrome c oxidase assembly protein CtaG / Cox11 family	1	492248	492353	1	E	0.0158181	10	19	0.0138742	10	1	0.0255547	19	B	6	0	0	N
AT1G02410	protein_coding	cytochrome c oxidase assembly protein CtaG / Cox11 family	1	492354	492442	2	I	0.0212142	12	10	0.00684705	1	10	0.00439122	15	B	7	0	0	N
AT1G02410	protein_coding	cytochrome c oxidase assembly protein CtaG / Cox11 family	1	492525	492606	1	I	0.0439071	19	12	0.283219	2	10	0.444942	19	B	5	0	0	N
AT1G02430	protein_coding	ATARFD1B (ADP-ribosylation factor D1B); GTP binding	1	495260	495348	1	I	0.259747	2	21	0.619451	2	10	0.38836	19	B	0	0	0	N
AT1G02430	protein_coding	ATARFD1B (ADP-ribosylation factor D1B); GTP binding	1	495349	495489	2	E	0.0430171	1	18	0.199731	1	11	0.373567	18	B	1	0	0	N
AT1G02430	protein_coding	ATARFD1B (ADP-ribosylation factor D1B); GTP binding	1	495562	495682	1	E	0.0251047	19	4	0.614478	10	4	0.131176	18	B	0	0	0	N
AT1G02430	protein_coding	ATARFD1B (ADP-ribosylation factor D1B); GTP binding	1	495683	495755	1	I	0.0231945	23	1	0.105623	8	1	0.330038	23	B	0	0	0	N
AT1G02430	protein_coding	ATARFD1B (ADP-ribosylation factor D1B); GTP binding	1	495756	495833	1	E	1	1	21	0.674482	1	6	0.532974	22	B	0	0	0	N
AT1G02430	protein_coding	ATARFD1B (ADP-ribosylation factor D1B); GTP binding	1	495834	495910	1	I	0.0356334	3	2	0.30087	3	2	0.054411	23	B	0	0	0	N
AT1G02470	protein_coding		1	511991	512072	2	I	0.155	16	11	0.426856	9	11	0.55056	16	B	2	0	0	N
AT1G02470	protein_coding		1	512122	512212	2	I	0.0292814	9	20	0.23853	9	11	0.157002	17	B	2	0	0	N
AT1G02470	protein_coding		1	512213	512262	1	E	0.0251028	11	2	0.64144	11	2	0.22844	19	B	2	0	0	N
AT1G02470	protein_coding		1	512263	512376	2	I	0.020635	2	9	0.411835	2	9	0.265879	17	B	3	0	0	N
AT1G02470	protein_coding		1	512377	512430	1	E	0.114632	9	2	0.431305	9	2	0.315083	22	B	3	0	0	N
AT1G02470	protein_coding		1	512431	512523	2	I	0.02282	1	20	0.56016	1	9	0.47047	17	B	12	0	0	N
AT1G02470	protein_coding		1	512524	512620	2	E	0.199548	9	1	0.924216	9	1	0.497054	19	B	12	0	0	N
AT1G02470	protein_coding		1	512621	513145	5	I	0.0230632	1	16	0.532411	1	9	0.0127571	17	B	16	0	0	N
AT1G02470	protein_coding		1	513146	513246	2	E	0.0129741	9	6	0.348459	9	6	0.190845	17	B	5	0	0	N
AT1G02470	protein_coding		1	513146	513249	2	E	0.114507	9	6	0.346898	9	6	0.180508	17	B	2	0	0	N
AT1G02470	protein_coding		1	513247	513330	1	I	0.0167552	3	20	0.176437	3	9	0.0575151	17	B	5	0	0	N
AT1G02475	protein_coding		1	514035	514104	1	I	0.0269876	23	16	0.105031	1	6	0.170679	23	B	9	0	0	N
AT1G02475	protein_coding		1	514105	514184	2	E	0.00531713	16	15	0.0528928	11	4	0.0291737	15	B	8	0	0	N
AT1G02475	protein_coding		1	514185	514269	2	I	0.0162998	1	24	0.0313429	1	9	0.0073578	23	B	8	0	0	N
AT1G02475	protein_coding		1	514319	514420	2	I	0.0206033	24	22	0.245199	1	9	0.308603	24	B	9	0	0	N
AT1G02475	protein_coding		1	514471	514551	2	I	0.0156556	1	24	0.0104026	1	4	0.00200698	18	B	10	0	0	N
AT1G02475	protein_coding		1	514552	514605	1	E	0.114659	19	10	0.820013	11	10	0.313791	16	B	11	0	0	N
AT1G02475	protein_coding		1	514606	514703	2	I	0.0189753	23	16	0.490505	4	7	0.474242	23	B	14	0	0	N
AT1G02475	protein_coding		1	514704	514800	2	E	0.0155543	16	1	0.0746418	11	1	0.0535804	16	B	15	0	0	N
AT1G02475	protein_coding		1	514801	514890	1	I	0.0143892	1	23	0.102086	1	10	0.0435278	15	B	18	0	0	N
AT1G02475	protein_coding		1	514891	514991	2	E	0.00483367	11	1	0.0563311	11	1	0.052031	19	B	16	0	0	N
AT1G02475	protein_coding		1	514992	515091	2	I	0.0348651	4	24	0.346067	4	5	0.0442765	19	B	16	0	0	N
AT1G02500	protein_coding	SAM1 (S-adenosylmethionine synthetase 1); methionine adenosyltransferase	1	518380	519032	17	I	0.0235674	6	13	0.036005	6	10	0.00152536	18	B	9	0	0	N
AT1G02500	protein_coding	SAM1 (S-adenosylmethionine synthetase 1); methionine adenosyltransferase	1	518380	519035	17	I	0.043152	8	14	0.00902624	8	9	0.00178444	22	B	110	0	0	N
AT1G02560	protein_coding	CLPP5 (NUCLEAR ENCODED CLP PROTEASE 1); endopeptidase Clp	1	538132	538208	2	I	0.0206406	20	4	0.0932713	6	4	0.112554	20	B	32	0	1	N
AT1G02560	protein_coding	CLPP5 (NUCLEAR ENCODED CLP PROTEASE 1); endopeptidase Clp	1	538209	538329	3	E	0.00709978	4	20	0.00441051	4	5	0.00570993	20	B	32	0	0	N
AT1G02560	protein_coding	CLPP5 (NUCLEAR ENCODED CLP PROTEASE 1); endopeptidase Clp	1	538330	538418	1	I	0.0189265	20	15	0.117006	7	2	0.127283	20	B	33	0	0	N
AT1G02560	protein_coding	CLPP5 (NUCLEAR ENCODED CLP PROTEASE 1); endopeptidase Clp	1	538419	538534	2	E	0.00492867	15	7	0.072886	1	7	0.029175	18	B	21	0	0	N
AT1G02560	protein_coding	CLPP5 (NUCLEAR ENCODED CLP PROTEASE 1); endopeptidase Clp	1	538535	538626	2	I	0.0144185	1	16	0.0762487	1	4	0.0121625	22	B	21	0	0	N
AT1G02560	protein_coding	CLPP5 (NUCLEAR ENCODED CLP PROTEASE 1); endopeptidase Clp	1	538627	538720	2	E	0.00286807	15	22	0.0520095	1	5	0.0468694	15	B	21	0	0	N
AT1G02560	protein_coding	CLPP5 (NUCLEAR ENCODED CLP PROTEASE 1); endopeptidase Clp	1	538721	538807	1	I	0.0189477	1	13	0.271873	1	5	0.075381	17	B	23	0	0	N
AT1G02560	protein_coding	CLPP5 (NUCLEAR ENCODED CLP PROTEASE 1); endopeptidase Clp	1	538808	538854	1	E	0.00510472	1	24	0.0841719	1	11	0.115773	15	B	23	0	0	N
AT1G02560	protein_coding	CLPP5 (NUCLEAR ENCODED CLP PROTEASE 1); endopeptidase Clp	1	538855	538935	2	I	0.0169229	8	4	0.0148061	8	4	0.0110694	18	B	28	0	0	N
AT1G02560	protein_coding	CLPP5 (NUCLEAR ENCODED CLP PROTEASE 1); endopeptidase Clp	1	538936	539009	1	E	0.0149473	15	5	0.197062	1	5	0.13402	15	B	28	0	0	N
AT1G02560	protein_coding	CLPP5 (NUCLEAR ENCODED CLP PROTEASE 1); endopeptidase Clp	1	539010	539254	6	I	0.0169353	16	24	0.00206938	7	4	0.00490087	16	B	27	0	0	N
AT1G02560	protein_coding	CLPP5 (NUCLEAR ENCODED CLP PROTEASE 1); endopeptidase Clp	1	539291	539390	2	I	0.0227649	11	24	0.0119758	11	8	0.00776029	16	B	27	0	0	N
AT1G02560	protein_coding	CLPP5 (NUCLEAR ENCODED CLP PROTEASE 1); endopeptidase Clp	1	539391	539480	2	E	0.00287677	1	18	0.0515149	1	5	0.0465108	15	B	27	0	0	N
AT1G02560	protein_coding	CLPP5 (NUCLEAR ENCODED CLP PROTEASE 1); endopeptidase Clp	1	539481	539610	3	I	0.0211827	5	9	0.0148229	5	9	0.00557321	24	B	49	0	0	N
AT1G02610	protein_coding	zinc finger (C3HC4-type RING finger) family protein	1	553262	553393	3	I	0.03728	5	4	0.356259	5	4	0.344906	24	B	1	0	0	N
AT1G02610	protein_coding	zinc finger (C3HC4-type RING finger) family protein	1	553394	553475	1	E	0.0616739	9	6	0.411423	9	6	0.0615899	21	B	0	0	0	N
AT1G02610	protein_coding	zinc finger (C3HC4-type RING finger) family protein	1	553476	553598	3	I	0.0265646	10	2	0.0586536	10	2	0.0045084	24	B	0	0	0	N
AT1G02610	protein_coding	zinc finger (C3HC4-type RING finger) family protein	1	553599	553677	1	E	1	12	7	0.758758	9	7	0.465264	16	T	0	0	0	N
AT1G02610	protein_coding	zinc finger (C3HC4-type RING finger) family protein	1	553678	555570	45	I	0.0348294	7	4	0.00164806	7	4	0.00134295	22	B	0	0	0	N
AT1G02610	protein_coding	zinc finger (C3HC4-type RING finger) family protein	1	555571	555643	1	E	0.114656	24	13	0.414752	9	4	0.647361	24	B	0	0	0	N
AT1G02610	protein_coding	zinc finger (C3HC4-type RING finger) family protein	1	555644	555724	1	I	0.02119	6	9	0.176754	6	9	0.0231986	16	B	0	0	0	N
AT1G02640	protein_coding	BXL2 (BETA-XYLOSIDASE 2); hydrolase, hydrolyzing O-glycosyl compounds	1	564699	565432	18	I	0.0431868	20	21	0.00440158	11	6	0.0152406	20	B	7	0	0	N
AT1G02640	protein_coding	BXL2 (BETA-XYLOSIDASE 2); hydrolase, hydrolyzing O-glycosyl compounds	1	565433	565712	7	E	0.0692535	21	4	0.353205	2	4	0.087361	19	B	7	0	0	N
AT1G02640	protein_coding	BXL2 (BETA-XYLOSIDASE 2); hydrolase, hydrolyzing O-glycosyl compounds	1	565713	565783	1	I	0.258062	8	1	0.855803	8	1	0.516762	17	B	7	0	0	N
AT1G02640	protein_coding	BXL2 (BETA-XYLOSIDASE 2); hydrolase, hydrolyzing O-glycosyl compounds	1	565784	565954	4	E	0.0707804	21	19	0.470928	2	3	0.473993	19	B	5	0	0	N
AT1G02640	protein_coding	BXL2 (BETA-XYLOSIDASE 2); hydrolase, hydrolyzing O-glycosyl compounds	1	565955	566042	1	I	0.0269711	3	6	0.276274	3	6	0.111862	18	B	5	0	0	N
AT1G02640	protein_coding	BXL2 (BETA-XYLOSIDASE 2); hydrolase, hydrolyzing O-glycosyl compounds	1	566043	566141	2	E	0.096257	21	9	0.108757	5	9	0.0637168	19	B	5	0	0	N
AT1G02640	protein_coding	BXL2 (BETA-XYLOSIDASE 2); hydrolase, hydrolyzing O-glycosyl compounds	1	566142	566225	1	I	0.0256579	4	21	0.222134	4	5	0.105062	17	B	5	0	0	N
AT1G02660	protein_coding	lipase class 3 family protein	1	572760	572834	1	I	0.0144049	2	17	0.244614	2	4	0.154331	20	B	5	0	0	N
AT1G02660	protein_coding	lipase class 3 family protein	1	572835	573252	10	E	0.0050033	23	8	0.0332541	9	8	0.00760203	16	B	5	0	0	N
AT1G02660	protein_coding	lipase class 3 family protein	1	573253	573336	2	I	0.015678	8	17	0.23413	8	9	0.0250828	22	B	5	0	0	N
AT1G02660	protein_coding	lipase class 3 family protein	1	573337	573397	1	E	0.0733914	13	6	0.560758	9	6	0.674776	16	B	3	0	0	N
AT1G02660	protein_coding	lipase class 3 family protein	1	573398	573487	2	I	0.0144016	6	12	0.434454	6	2	0.323452	21	B	3	0	0	N
AT1G02660	protein_coding	lipase class 3 family protein	1	573488	573953	12	E	0.0312735	16	4	0.00228813	2	4	0.003473	16	B	3	0	0	N
AT1G02660	protein_coding	lipase class 3 family protein	1	573954	574118	4	I	0.0102132	5	15	0.169028	5	9	0.165347	21	B	5	0	0	N
AT1G02680	protein_coding	TAF13 (TBP-ASSOCIATED FACTOR 13); RNA polymerase II transcription factor	1	580747	581069	8	I	0.0274117	6	11	0.023411	6	11	0.0178576	19	B	10	0	0	N
AT1G02680	protein_coding	TAF13 (TBP-ASSOCIATED FACTOR 13); RNA polymerase II transcription factor	1	581070	581187	3	E	0.00507697	10	20	0.00926374	10	5	0.0251523	20	B	10	0	0	N
AT1G02680	protein_coding	TAF13 (TBP-ASSOCIATED FACTOR 13); RNA polymerase II transcription factor	1	581188	581277	2	I	0.0284264	6	2	0.106791	6	2	0.043488	18	B	10	0	0	N
AT1G02680	protein_coding	TAF13 (TBP-ASSOCIATED FACTOR 13); RNA polymerase II transcription factor	1	581317	581496	4	I	0.0711763	9	22	0.118348	9	7	0.00600329	20	B	12	0	0	N
AT1G02680	protein_coding	TAF13 (TBP-ASSOCIATED FACTOR 13); RNA polymerase II transcription factor	1	581558	581643	2	I	0.0348064	21	11	0.697356	6	11	0.555267	22	B	13	0	0	N
AT1G02680	protein_coding	TAF13 (TBP-ASSOCIATED FACTOR 13); RNA polymerase II transcription factor	1	581644	581719	1	E	0.00500612	7	20	0.02739	7	9	0.0956237	20	B	9	0	0	N
AT1G02680	protein_coding	TAF13 (TBP-ASSOCIATED FACTOR 13); RNA polymerase II transcription factor	1	581720	581814	2	I	0.0230741	24	7	0.686167	4	7	0.190136	18	B	9	0	0	N
AT1G02690	protein_coding	importin alpha-2 subunit, putative	1	584620	584859	5	I	0.0372406	3	17	0.318987	3	1	0.0830118	16	B	10	0	0	N
AT1G02690	protein_coding	importin alpha-2 subunit, putative	1	584860	584957	2	E	0.222229	7	19	0.584979	7	3	0.499796	19	B	7	0	0	N
AT1G02690	protein_coding	importin alpha-2 subunit, putative	1	584958	585052	2	I	0.359996	8	21	0.819376	8	6	0.567305	16	B	7	0	0	N
AT1G02690	protein_coding	importin alpha-2 subunit, putative	1	585053	585145	1	E	0.108047	8	4	0.611302	8	4	0.259536	16	B	7	0	0	N
AT1G02690	protein_coding	importin alpha-2 subunit, putative	1	585146	585236	2	I	0.0270162	9	13	0.229223	9	1	0.192367	20	B	7	0	0	N
AT1G02690	protein_coding	importin alpha-2 subunit, putative	1	585237	585369	3	E	0.0242452	14	4	0.0686357	10	4	0.0253038	20	B	4	0	0	N
AT1G02690	protein_coding	importin alpha-2 subunit, putative	1	585370	585499	3	I	0.0431472	16	12	0.209732	11	6	0.359376	16	B	4	0	0	N
AT1G02690	protein_coding	importin alpha-2 subunit, putative	1	585500	585686	5	E	0.0166927	14	20	0.0174142	7	4	0.0276225	20	B	4	0	0	N
AT1G02690	protein_coding	importin alpha-2 subunit, putative	1	585687	585775	2	I	0.0231358	4	1	0.0456621	4	1	0.0177905	20	B	0	0	0	N
AT1G02690	protein_coding	importin alpha-2 subunit, putative	1	585687	585778	2	I	0.0231183	4	10	0.0447805	4	10	0.016818	16	B	4	0	0	N
AT1G02690	protein_coding	importin alpha-2 subunit, putative	1	585776	585943	4	E	0.0479622	23	4	0.102986	8	4	0.088689	19	B	0	0	0	N
AT1G02690	protein_coding	importin alpha-2 subunit, putative	1	585779	585943	4	E	0.047962	13	4	0.0924841	2	4	0.0809878	19	B	4	0	0	N
AT1G02690	protein_coding	importin alpha-2 subunit, putative	1	585944	586022	2	I	0.0274369	16	1	0.245352	3	1	0.323634	16	B	4	0	0	N
AT1G02690	protein_coding	importin alpha-2 subunit, putative	1	586023	586102	2	E	0.0701984	1	4	0.472417	1	4	0.42234	16	B	2	0	0	N
AT1G02690	protein_coding	importin alpha-2 subunit, putative	1	586103	586191	1	I	0.0796813	18	15	0.426647	8	6	0.450065	18	B	2	0	0	N
AT1G02690	protein_coding	importin alpha-2 subunit, putative	1	586192	586321	2	E	0.0479458	7	4	0.274852	7	4	0.084749	21	B	2	0	0	N
AT1G02690	protein_coding	importin alpha-2 subunit, putative	1	586322	586438	2	I	0.0232123	15	7	0.0239603	2	7	0.0342211	15	B	2	0	0	N
AT1G02690	protein_coding	importin alpha-2 subunit, putative	1	586439	586567	3	E	0.0341834	1	3	0.147948	1	3	0.0957493	23	B	2	0	0	N
AT1G02690	protein_coding	importin alpha-2 subunit, putative	1	586568	586648	1	I	0.0274551	20	10	0.2971	3	10	0.321414	20	B	3	0	0	N
AT1G02720	protein_coding	GATL5; polygalacturonate 4-alpha-galacturonosyltransferase/ transferase, transferring glycosyl groups / transferase, transferring hexosyl groups	1	593231	593865	15	I	0.0796357	20	13	0.00339891	6	7	0.00662912	20	B	9	0	0	N
AT1G02740	protein_coding	chromatin binding	1	599813	599890	2	I	0.0862269	18	12	0.71083	8	4	0.751695	18	B	0	0	0	N
AT1G02740	protein_coding	chromatin binding	1	599891	599976	2	E	0.0108704	23	8	0.0213625	9	8	0.00911795	16	B	0	0	0	N
AT1G02740	protein_coding	chromatin binding	1	599977	600063	2	I	0.0157053	23	12	0.0273321	8	7	0.0288924	23	B	0	0	0	N
AT1G02740	protein_coding	chromatin binding	1	600064	600234	4	E	0.0250363	3	16	0.00783473	3	6	0.0061356	16	B	0	0	0	N
AT1G02740	protein_coding	chromatin binding	1	600235	600432	5	I	0.0156962	10	21	0.00514655	10	4	0.0031638	21	B	0	0	0	N
AT1G02740	protein_coding	chromatin binding	1	600433	600513	1	E	0.0340593	19	11	0.0718214	7	11	0.0672679	23	B	0	0	0	N
AT1G02740	protein_coding	chromatin binding	1	600514	600719	5	I	0.0169167	6	24	0.0040718	6	4	0.00282312	19	B	0	0	0	N
AT1G02740	protein_coding	chromatin binding	1	600720	600825	3	E	0.0157814	13	8	0.037675	9	8	0.0246507	23	B	0	0	0	N
AT1G02740	protein_coding	chromatin binding	1	600826	600934	3	I	0.0189115	9	14	0.280164	9	1	0.0819649	21	B	0	0	0	N
AT1G02740	protein_coding	chromatin binding	1	600935	600976	1	E	0.0479453	15	7	0.43625	11	7	0.218745	19	B	0	0	0	N
AT1G02740	protein_coding	chromatin binding	1	600977	601225	6	I	0.0439018	6	15	0.638666	6	4	0.217257	16	B	0	0	0	N
AT1G02740	protein_coding	chromatin binding	1	601226	601372	3	E	0.0301375	13	5	0.253477	9	5	0.0122879	19	B	0	0	0	N
AT1G02740	protein_coding	chromatin binding	1	601373	601545	4	I	0.0156769	3	24	0.0153062	3	4	0.00361312	16	B	0	0	0	N
AT1G02740	protein_coding	chromatin binding	1	601561	601651	2	I	0.0210617	22	21	0.0751465	8	4	0.258769	22	B	0	0	0	N
AT1G02740	protein_coding	chromatin binding	1	601652	601706	1	E	0.0963102	6	15	0.350879	6	4	0.0926689	20	B	0	0	0	N
AT1G02740	protein_coding	chromatin binding	1	601707	601810	2	I	0.0189286	8	21	0.27542	8	1	0.0710191	19	B	0	0	0	N
AT1G02750	protein_coding	zinc ion binding	1	602756	602979	5	I	0.0439189	8	21	0.913116	8	4	0.26354	20	B	7	0	0	N
AT1G02750	protein_coding	zinc ion binding	1	602980	603126	3	E	0.00542678	13	6	0.0240227	8	6	0.0107283	21	B	7	0	0	N
AT1G02750	protein_coding	zinc ion binding	1	603127	603600	12	I	0.0273947	5	24	0.00446496	5	4	0.00270756	24	B	8	0	0	N
AT1G02750	protein_coding	zinc ion binding	1	603601	603679	1	E	0.0238865	22	8	0.792639	2	8	0.469664	20	B	5	0	0	N
AT1G02750	protein_coding	zinc ion binding	1	603680	603774	2	I	0.360006	23	11	0.589015	4	11	0.437525	24	B	2	0	0	N
AT1G02780	protein_coding	EMB2386 (EMBRYO DEFECTIVE 2386); structural constituent of ribosome	1	608148	608240	2	I	0.0172349	14	21	0.0452901	7	5	0.171022	24	B	188	0	0	N
AT1G02780	protein_coding	EMB2386 (EMBRYO DEFECTIVE 2386); structural constituent of ribosome	1	608241	608309	2	E	0.00285884	18	13	0.0291869	6	7	0.0291845	17	B	187	0	0	N
AT1G02780	protein_coding	EMB2386 (EMBRYO DEFECTIVE 2386); structural constituent of ribosome	1	608310	608396	2	I	0.0357127	24	15	0.468621	1	10	0.515172	23	B	359	0	0	N
AT1G02780	protein_coding	EMB2386 (EMBRYO DEFECTIVE 2386); structural constituent of ribosome	1	608397	608711	8	E	0.00496495	21	7	0.00880441	3	7	0.00513826	24	B	281	0	0	N
AT1G02780	protein_coding	EMB2386 (EMBRYO DEFECTIVE 2386); structural constituent of ribosome	1	608712	608814	2	I	0.0142062	2	16	0.0432463	2	11	0.00982612	24	B	281	0	0	N
AT1G02780	protein_coding	EMB2386 (EMBRYO DEFECTIVE 2386); structural constituent of ribosome	1	608815	608938	2	E	0.00490049	19	5	0.0284709	9	5	0.0284617	24	B	196	0	0	N
AT1G02780	protein_coding	EMB2386 (EMBRYO DEFECTIVE 2386); structural constituent of ribosome	1	608939	609278	9	I	0.0374586	24	4	0.742564	7	4	0.371934	23	B	196	0	0	N
AT1G02820	protein_coding	late embryogenesis abundant 3 family protein / LEA3 family protein	1	624135	624229	2	I	0.0599191	17	23	0.634928	9	8	0.353778	17	B	3	0	0	N
AT1G02840	protein_coding	SR1 (splicing factor 2); RNA binding	1	626830	626912	2	I	0.106212	6	12	0.681053	6	4	0.175972	20	B	74	0	0	N
AT1G02840	protein_coding	SR1 (splicing factor 2); RNA binding	1	626830	626916	2	I	0.106186	6	15	0.68189	6	4	0.18278	20	B	13	0	0	N
AT1G02840	protein_coding	SR1 (splicing factor 2); RNA binding	1	626913	627005	2	E	0.00509952	11	19	0.0168465	11	3	0.049678	19	B	74	0	0	N
AT1G02840	protein_coding	SR1 (splicing factor 2); RNA binding	1	626917	627005	1	E	0.0194799	11	23	0.00843984	11	3	0.0555858	23	B	13	0	0	N
AT1G02840	protein_coding	SR1 (splicing factor 2); RNA binding	1	627006	627099	2	I	0.0169679	10	23	0.0240757	10	11	0.008123	21	B	90	0	0	N
AT1G02840	protein_coding	SR1 (splicing factor 2); RNA binding	1	627100	627166	1	E	0.0351915	10	23	0.0655578	10	3	0.227283	23	B	90	0	0	N
AT1G02840	protein_coding	SR1 (splicing factor 2); RNA binding	1	627167	627307	3	I	0.106223	6	21	0.649679	6	4	0.21388	19	B	144	0	0	N
AT1G02840	protein_coding	SR1 (splicing factor 2); RNA binding	1	627308	627383	1	E	0.02929	14	23	0.0261666	10	3	0.164517	23	B	143	0	0	N
AT1G02840	protein_coding	SR1 (splicing factor 2); RNA binding	1	627384	627481	2	I	0.0348529	9	23	0.00482194	9	2	0.00151422	17	B	143	0	0	N
AT1G02840	protein_coding	SR1 (splicing factor 2); RNA binding	1	627482	627615	3	E	0.00956601	10	23	0.00923066	10	8	0.0394623	23	B	57	0	0	N
AT1G02840	protein_coding	SR1 (splicing factor 2); RNA binding	1	627616	627700	2	I	0.0862176	16	11	0.056811	5	11	0.688968	16	B	57	0	0	N
AT1G02840	protein_coding	SR1 (splicing factor 2); RNA binding	1	627701	627748	1	E	0.0158115	8	23	0.00696368	8	5	0.0343754	23	B	51	0	0	N
AT1G02840	protein_coding	SR1 (splicing factor 2); RNA binding	1	627749	627834	1	I	0.0221712	5	17	0.0380593	5	7	0.00959767	22	B	51	0	0	N
AT1G02840	protein_coding	SR1 (splicing factor 2); RNA binding	1	627835	627893	1	E	0.00541168	10	23	0.0218568	10	3	0.0514583	23	B	18	0	0	N
AT1G02840	protein_coding	SR1 (splicing factor 2); RNA binding	1	627894	627969	2	I	0.0232062	16	19	0.00744496	10	3	0.00484056	18	B	17	0	0	N
AT1G02840	protein_coding	SR1 (splicing factor 2); RNA binding	1	627970	628020	1	E	0.00722258	10	23	0.0411788	10	3	0.19027	23	B	17	0	0	N
AT1G02840	protein_coding	SR1 (splicing factor 2); RNA binding	1	628021	628111	2	I	0.0211692	24	7	0.107532	10	7	0.137406	24	B	18	0	0	N
AT1G02840	protein_coding	SR1 (splicing factor 2); RNA binding	1	628112	628169	1	E	0.00493692	8	23	0.00896679	8	5	0.0635089	23	B	16	0	0	N
AT1G02840	protein_coding	SR1 (splicing factor 2); RNA binding	1	628170	628245	1	I	0.0232234	8	4	0.192923	8	4	0.104739	18	B	16	0	0	N
AT1G02840	protein_coding	SR1 (splicing factor 2); RNA binding	1	628246	628470	5	E	0.00503401	10	23	0.0109549	10	6	0.0198096	23	B	16	0	0	N
AT1G02840	protein_coding	SR1 (splicing factor 2); RNA binding	1	628471	628934	12	I	0.043915	18	23	0.0460702	6	10	0.496988	23	B	3	0	0	N
AT1G02840	protein_coding	SR1 (splicing factor 2); RNA binding	1	628471	629287	22	I	0.259748	18	23	0.882092	6	2	0.962084	23	B	32	0	0	N
AT1G02840	protein_coding	SR1 (splicing factor 2); RNA binding	1	628935	629322	10	E	0.0146383	5	11	0.0547256	5	11	0.0329532	22	B	3	0	0	N
AT1G02840	protein_coding	SR1 (splicing factor 2); RNA binding	1	629323	629417	2	I	0.0189721	23	12	0.00930013	8	1	0.0133026	23	B	36	0	0	N
AT1G02840	protein_coding	SR1 (splicing factor 2); RNA binding	1	629418	629495	2	E	0.0341873	10	23	0.00815174	10	5	0.157413	23	B	36	0	0	N
AT1G02840	protein_coding	SR1 (splicing factor 2); RNA binding	1	629496	629579	1	I	0.0431652	5	13	0.491737	5	4	0.060084	18	B	40	0	0	N
AT1G02850	protein_coding	glycosyl hydrolase family 1 protein	1	630705	630831	3	I	0.0891818	16	15	0.409142	6	11	0.841006	16	B	20	0	0	N
AT1G02850	protein_coding	glycosyl hydrolase family 1 protein	1	630832	630896	1	E	0.0962949	14	7	0.292267	8	7	0.630877	24	B	20	0	0	N
AT1G02850	protein_coding	glycosyl hydrolase family 1 protein	1	630897	630977	1	I	0.0135549	6	18	0.458522	6	4	0.0508373	20	B	21	0	0	N
AT1G02850	protein_coding	glycosyl hydrolase family 1 protein	1	630978	631034	1	E	0.0963009	20	3	0.837576	11	3	0.147799	18	B	21	0	0	N
AT1G02850	protein_coding	glycosyl hydrolase family 1 protein	1	631035	631103	1	I	0.01003	5	22	0.129511	5	11	0.0407037	16	B	21	0	0	N
AT1G02850	protein_coding	glycosyl hydrolase family 1 protein	1	631104	631180	1	E	0.0644593	14	3	0.550147	11	3	0.184388	16	B	18	0	0	N
AT1G02850	protein_coding	glycosyl hydrolase family 1 protein	1	631181	631264	2	I	0.0157295	5	15	0.243092	5	11	0.0819858	22	B	18	0	0	N
AT1G02850	protein_coding	glycosyl hydrolase family 1 protein	1	631265	631337	2	E	0.116986	14	6	0.522413	11	6	0.0366103	24	B	14	0	0	N
AT1G02850	protein_coding	glycosyl hydrolase family 1 protein	1	631338	631430	2	I	0.00988732	6	13	0.471913	6	9	0.255294	16	B	14	0	0	N
AT1G02850	protein_coding	glycosyl hydrolase family 1 protein	1	631431	631519	1	E	0.110267	14	5	0.461826	11	5	0.155798	18	B	11	0	0	N
AT1G02850	protein_coding	glycosyl hydrolase family 1 protein	1	631520	631602	2	I	0.0102826	10	23	0.481844	10	11	0.246655	20	B	11	0	0	N
AT1G02850	protein_coding	glycosyl hydrolase family 1 protein	1	631603	631859	7	E	0.00854144	16	6	0.121282	11	6	0.00280324	16	B	5	0	0	N
AT1G02850	protein_coding	glycosyl hydrolase family 1 protein	1	631860	631933	1	I	0.0211913	8	15	0.457474	8	10	0.266085	22	B	0	0	0	N
AT1G02850	protein_coding	glycosyl hydrolase family 1 protein	1	631860	631999	3	I	0.360405	22	3	0.725502	11	3	0.157064	18	T	0	0	0	N
AT1G02850	protein_coding	glycosyl hydrolase family 1 protein	1	631860	632008	3	I	0.478276	23	3	0.70129	4	3	0.196403	18	T	5	0	1	N
AT1G02850	protein_coding	glycosyl hydrolase family 1 protein	1	631934	632044	2	E	0.171366	22	3	0.785617	4	3	0.106535	16	B	0	0	0	N
AT1G02850	protein_coding	glycosyl hydrolase family 1 protein	1	632045	632127	2	I	0.00585549	22	21	0.458193	6	11	0.567025	22	B	7	0	0	N
AT1G02850	protein_coding	glycosyl hydrolase family 1 protein	1	632128	632349	6	E	0.0616853	10	6	0.432835	10	6	0.050905	16	B	7	0	0	N
AT1G02850	protein_coding	glycosyl hydrolase family 1 protein	1	632350	632420	2	I	0.0170375	6	21	0.558606	6	11	0.498487	23	B	7	0	0	N
AT1G02850	protein_coding	glycosyl hydrolase family 1 protein	1	632421	632450	1	E	0.0616703	23	6	0.684829	11	6	0.128703	18	B	7	0	0	N
AT1G02850	protein_coding	glycosyl hydrolase family 1 protein	1	632451	632527	2	I	0.0169049	6	21	0.542197	6	11	0.314418	23	B	7	0	0	N
AT1G02850	protein_coding	glycosyl hydrolase family 1 protein	1	632528	632616	2	E	0.0616865	22	3	0.875968	11	3	0.0261844	21	B	7	0	0	N
AT1G02850	protein_coding	glycosyl hydrolase family 1 protein	1	632617	632715	2	I	0.0310359	22	9	0.278417	4	9	0.214942	18	B	14	0	0	N
AT1G02850	protein_coding	glycosyl hydrolase family 1 protein	1	632716	632807	1	E	0.0558173	15	6	0.600679	11	6	0.0890451	18	B	14	0	0	N
AT1G02850	protein_coding	glycosyl hydrolase family 1 protein	1	632808	632880	1	I	0.360001	23	21	0.227712	6	11	0.81201	21	B	2	0	0	N
AT1G02850	protein_coding	glycosyl hydrolase family 1 protein	1	632808	632883	1	I	0.38156	15	21	0.257773	6	11	0.820183	21	S	19	0	0	N
AT1G02860	protein_coding	NLA (NITROGEN LIMITATION ADAPTATION); protein binding / zinc ion binding	1	635653	635738	2	I	0.09052	16	1	0.169273	8	1	0.675997	16	B	8	0	0	N
AT1G02860	protein_coding	NLA (NITROGEN LIMITATION ADAPTATION); protein binding / zinc ion binding	1	635739	635987	6	E	0.0497858	15	11	0.0250817	1	11	0.00672547	20	B	2	0	0	N
AT1G02860	protein_coding	NLA (NITROGEN LIMITATION ADAPTATION); protein binding / zinc ion binding	1	635988	636080	2	I	0.016967	6	21	0.186629	6	5	0.0357188	20	B	2	0	0	N
AT1G02860	protein_coding	NLA (NITROGEN LIMITATION ADAPTATION); protein binding / zinc ion binding	1	636081	636360	7	E	0.0385682	24	20	0.00652301	1	7	0.00770408	20	B	2	0	0	N
AT1G02860	protein_coding	NLA (NITROGEN LIMITATION ADAPTATION); protein binding / zinc ion binding	1	636361	636591	6	I	0.122674	1	24	0.379487	1	9	0.0988111	23	B	4	0	0	N
AT1G02860	protein_coding	NLA (NITROGEN LIMITATION ADAPTATION); protein binding / zinc ion binding	1	636592	636730	4	E	0.00497031	24	20	0.0451107	5	7	0.0569681	20	B	4	0	0	N
AT1G02860	protein_coding	NLA (NITROGEN LIMITATION ADAPTATION); protein binding / zinc ion binding	1	636731	636827	2	I	0.0202835	8	21	0.559361	8	5	0.169654	20	B	11	0	0	N
AT1G02860	protein_coding	NLA (NITROGEN LIMITATION ADAPTATION); protein binding / zinc ion binding	1	636828	636887	1	E	0.00496324	13	20	0.0647898	1	7	0.0420531	24	B	11	0	0	N
AT1G02860	protein_coding	NLA (NITROGEN LIMITATION ADAPTATION); protein binding / zinc ion binding	1	636888	636977	1	I	0.0169309	7	21	0.220482	7	4	0.0148379	20	B	23	0	0	N
AT1G02870	protein_coding		1	637515	637600	1	I	0.0231887	4	16	0.25178	4	6	0.0934505	19	B	10	0	0	N
AT1G02870	protein_coding		1	637601	637723	2	E	0.0049257	8	1	0.163664	8	1	0.0510295	20	B	10	0	0	N
AT1G02870	protein_coding		1	637724	638256	14	I	0.014416	3	16	0.000304374	3	1	0.000143375	21	B	12	0	0	N
AT1G02880	protein_coding	TPK1 (THIAMIN PYROPHOSPHOKINASE1); thiamin diphosphokinase	1	643209	643303	2	I	0.0143976	5	24	0.0946413	5	9	0.0361731	23	B	8	0	0	N
AT1G02880	protein_coding	TPK1 (THIAMIN PYROPHOSPHOKINASE1); thiamin diphosphokinase	1	643304	643554	6	E	0.0169515	21	6	0.0539287	7	6	0.0262111	16	B	8	0	0	N
AT1G02880	protein_coding	TPK1 (THIAMIN PYROPHOSPHOKINASE1); thiamin diphosphokinase	1	643555	643642	2	I	0.0796464	23	18	0.693381	6	8	0.532569	18	B	12	0	0	N
AT1G02880	protein_coding	TPK1 (THIAMIN PYROPHOSPHOKINASE1); thiamin diphosphokinase	1	643643	643745	2	E	0.00827552	21	17	0.0306033	7	11	0.126172	17	B	12	0	0	N
AT1G02880	protein_coding	TPK1 (THIAMIN PYROPHOSPHOKINASE1); thiamin diphosphokinase	1	643746	643875	2	I	0.0144182	21	23	0.010127	6	1	0.119961	21	B	13	0	0	N
AT1G02880	protein_coding	TPK1 (THIAMIN PYROPHOSPHOKINASE1); thiamin diphosphokinase	1	643876	643949	2	E	0.087944	13	18	0.0344951	8	3	0.178489	18	B	7	0	0	N
AT1G02880	protein_coding	TPK1 (THIAMIN PYROPHOSPHOKINASE1); thiamin diphosphokinase	1	643876	644256	9	E	0.0479523	23	17	0.388226	2	6	0.39612	17	B	4	0	0	N
AT1G02880	protein_coding	TPK1 (THIAMIN PYROPHOSPHOKINASE1); thiamin diphosphokinase	1	643950	644158	5	I	0.0373741	22	15	0.0119482	5	8	0.263082	22	B	7	1	1	N
AT1G02880	protein_coding	TPK1 (THIAMIN PYROPHOSPHOKINASE1); thiamin diphosphokinase	1	644159	644256	1	E	0.0616454	9	15	0.0797906	9	6	0.152121	15	B	2	0	0	N
AT1G02880	protein_coding	TPK1 (THIAMIN PYROPHOSPHOKINASE1); thiamin diphosphokinase	1	644257	644348	1	I	0.0232208	6	21	0.476136	6	7	0.0853473	22	B	4	0	0	N
AT1G02880	protein_coding	TPK1 (THIAMIN PYROPHOSPHOKINASE1); thiamin diphosphokinase	1	644349	644478	2	E	0.00510195	23	18	0.0716019	2	1	0.132348	18	B	1	0	0	N
AT1G02880	protein_coding	TPK1 (THIAMIN PYROPHOSPHOKINASE1); thiamin diphosphokinase	1	644479	644604	2	I	0.0169507	8	23	0.104134	8	3	0.0180214	23	B	1	0	0	N
AT1G02910	protein_coding	LPA1 (LOW PSII ACCUMULATION1); binding	1	655824	655931	2	I	0.027455	6	16	0.647198	6	3	0.0536201	23	B	2	0	0	N
AT1G02910	protein_coding	LPA1 (LOW PSII ACCUMULATION1); binding	1	655932	656029	2	E	0.0266622	19	21	0.305161	9	8	0.381039	21	B	0	0	0	N
AT1G02910	protein_coding	LPA1 (LOW PSII ACCUMULATION1); binding	1	656030	656132	3	I	0.0138573	22	13	0.0174045	9	4	0.025983	22	B	0	0	0	N
AT1G02910	protein_coding	LPA1 (LOW PSII ACCUMULATION1); binding	1	656133	656234	2	E	0.0146413	3	21	0.0222157	3	1	0.166323	21	B	0	0	0	N
AT1G02910	protein_coding	LPA1 (LOW PSII ACCUMULATION1); binding	1	656235	656315	2	I	0.0106888	7	19	0.0157307	7	4	0.00401098	19	B	0	0	0	N
AT1G02910	protein_coding	LPA1 (LOW PSII ACCUMULATION1); binding	1	656316	656505	5	E	0.00286564	10	12	0.00854828	10	4	0.025194	21	B	0	0	0	N
AT1G02910	protein_coding	LPA1 (LOW PSII ACCUMULATION1); binding	1	656506	656586	2	I	0.00013629	16	15	0.00701803	3	11	0.00468119	20	B	0	0	0	N
AT1G02910	protein_coding	LPA1 (LOW PSII ACCUMULATION1); binding	1	656587	656745	4	E	0.00509358	3	21	0.00903045	3	6	0.0410098	21	B	0	0	0	N
AT1G02910	protein_coding	LPA1 (LOW PSII ACCUMULATION1); binding	1	656746	656825	1	I	0.0205768	8	2	0.0573606	8	2	0.0208092	21	B	1	0	0	N
AT1G02910	protein_coding	LPA1 (LOW PSII ACCUMULATION1); binding	1	656826	657058	5	E	0.0144102	21	12	0.00418673	9	6	0.00195948	19	B	1	0	0	N
AT1G02910	protein_coding	LPA1 (LOW PSII ACCUMULATION1); binding	1	657059	657140	2	I	0.0273791	3	18	0.13617	3	2	0.00720762	21	B	1	0	0	N
AT1G02910	protein_coding	LPA1 (LOW PSII ACCUMULATION1); binding	1	657141	657277	3	E	0.00508877	23	12	0.0046988	2	10	0.0247424	21	B	1	0	0	N
AT1G02910	protein_coding	LPA1 (LOW PSII ACCUMULATION1); binding	1	657278	657390	2	I	0.000111472	23	14	0.00537906	8	5	0.00980891	23	B	2	0	0	N
AT1G02910	protein_coding	LPA1 (LOW PSII ACCUMULATION1); binding	1	657391	657495	2	E	0.0146187	2	7	0.0340149	2	7	0.0161636	21	B	1	0	0	N
AT1G02910	protein_coding	LPA1 (LOW PSII ACCUMULATION1); binding	1	657496	657854	9	I	0.0144004	3	12	0.0392055	3	10	0.00643447	23	B	1	0	0	N
AT1G02920	protein_coding	ATGSTF7 (GLUTATHIONE S-TRANSFERASE 11); glutathione transferase	1	659317	659421	2	I	0.0183174	11	14	0.579604	11	9	0.319561	16	B	39	0	0	N
AT1G02920	protein_coding	ATGSTF7 (GLUTATHIONE S-TRANSFERASE 11); glutathione transferase	1	659472	659554	2	I	0.000101385	11	12	0.329946	11	4	0.00303571	17	B	29	0	0	N
AT1G02920	protein_coding	ATGSTF7 (GLUTATHIONE S-TRANSFERASE 11); glutathione transferase	1	661791	661899	2	I	0.0156546	11	15	0.0504617	11	4	0.0137043	24	B	59	0	0	N
AT1G02920	protein_coding	ATGSTF7 (GLUTATHIONE S-TRANSFERASE 11); glutathione transferase	1	661950	662040	2	I	0.0103917	5	3	0.255783	5	3	0.00203185	21	B	82	0	0	N
AT1G02950	protein_coding	ATGSTF4 (GLUTATHIONE S-TRANSFERASE 31); glutathione transferase	1	665249	665777	14	E	0.0126612	1	24	0.00720488	1	6	0.00414595	24	B	1	0	0	N
AT1G02950	protein_coding	ATGSTF4 (GLUTATHIONE S-TRANSFERASE 31); glutathione transferase	1	665778	665860	2	I	0.0274	11	1	0.646043	11	1	0.388079	18	B	4	0	0	N
AT1G02950	protein_coding	ATGSTF4 (GLUTATHIONE S-TRANSFERASE 31); glutathione transferase	1	665861	665910	1	E	0.0692039	11	4	0.0435529	11	4	0.0170762	23	B	5	0	0	N
AT1G02950	protein_coding	ATGSTF4 (GLUTATHIONE S-TRANSFERASE 31); glutathione transferase	1	665911	666112	5	I	0.0378398	11	5	0.0303736	11	5	0.00464757	24	B	5	0	0	N
AT1G02950	protein_coding	ATGSTF4 (GLUTATHIONE S-TRANSFERASE 31); glutathione transferase	1	666113	666256	3	E	0.157284	1	24	0.0571954	1	4	0.296462	24	B	1	0	0	N
AT1G02950	protein_coding	ATGSTF4 (GLUTATHIONE S-TRANSFERASE 31); glutathione transferase	1	666113	666262	3	E	0.0962706	1	24	0.0623406	1	4	0.31404	24	B	4	0	0	N
AT1G02950	protein_coding	ATGSTF4 (GLUTATHIONE S-TRANSFERASE 31); glutathione transferase	1	666257	666349	2	I	0.0274617	6	14	0.0260208	6	1	0.00682985	24	B	1	0	0	N
AT1G02950	protein_coding	ATGSTF4 (GLUTATHIONE S-TRANSFERASE 31); glutathione transferase	1	666263	666349	2	I	0.0274557	6	5	0.0282972	6	5	0.00839567	24	B	4	0	0	N
AT1G02960	protein_coding		1	667069	667149	1	I	0.106176	23	14	0.407429	4	2	0.679246	23	B	6	0	0	N
AT1G02960	protein_coding		1	667150	667281	2	E	0.0305001	23	11	0.282365	7	11	0.102392	23	B	6	0	0	N
AT1G02960	protein_coding		1	667150	667437	7	E	0.0161697	23	19	0.0344039	3	10	0.0232469	23	B	0	0	0	N
AT1G02960	protein_coding		1	667282	667371	2	I	0.571434	24	22	0.0839345	7	10	0.139937	22	B	6	1	0	N
AT1G02960	protein_coding		1	667372	667437	1	E	0.0250897	4	16	0.017678	4	8	0.0279219	16	B	0	0	0	N
AT1G02960	protein_coding		1	667372	667464	2	E	0.0157889	4	21	0.00762205	4	2	0.0126477	21	B	2	0	0	N
AT1G02960	protein_coding		1	667438	667539	2	I	0.0943374	22	11	0.486181	7	11	0.309607	22	B	0	0	0	N
AT1G02960	protein_coding		1	667465	667539	2	I	0.0579224	22	18	0.475571	7	11	0.343791	22	B	2	0	0	N
AT1G02960	protein_coding		1	667540	667641	2	E	0.0150285	16	2	0.161427	7	2	0.0174377	16	B	2	0	0	N
AT1G02960	protein_coding		1	667642	667733	2	I	0.024052	8	24	0.354658	8	6	0.0377336	16	B	3	0	0	N
AT1G02960	protein_coding		1	667734	667868	3	E	0.0157859	12	8	0.0365626	3	8	0.0116325	24	B	3	0	0	N
AT1G02960	protein_coding		1	667869	667955	1	I	0.0232203	7	12	0.527963	7	1	0.417605	16	B	3	0	0	N
AT1G02960	protein_coding		1	667956	668082	3	E	0.0186207	15	6	0.0466431	3	6	0.0111606	24	B	3	0	0	N
AT1G02960	protein_coding		1	668083	668171	2	I	0.0239538	4	19	0.585217	4	2	0.314931	21	B	3	0	0	N
AT1G02960	protein_coding		1	668172	668468	8	E	0.028851	2	14	0.0203635	2	8	0.0392458	18	B	3	0	0	N
AT1G02960	protein_coding		1	668469	668611	4	I	0.0169484	6	13	0.212572	6	5	0.0152936	18	B	6	0	0	N
AT1G02960	protein_coding		1	668612	668745	3	E	0.0744351	18	4	0.0978539	8	4	0.0202695	18	B	7	0	0	N
AT1G02960	protein_coding		1	668746	668854	2	I	0.0156936	6	12	0.250059	6	11	0.186305	23	B	12	0	0	N
AT1G02960	protein_coding		1	668855	668987	3	E	0.039659	5	10	0.0533395	5	10	0.0150679	16	B	12	0	0	N
AT1G02960	protein_coding		1	668988	669077	1	I	0.0348509	23	5	0.389311	8	5	0.664116	23	B	15	0	0	N
AT1G02960	protein_coding		1	669078	669134	1	E	0.108204	23	8	0.331164	2	8	0.134895	24	B	13	0	0	N
AT1G02960	protein_coding		1	669135	669225	1	I	0.0207146	10	21	0.0725285	10	7	0.00944588	16	B	13	0	0	N
AT1G02960	protein_coding		1	669267	669459	5	I	0.0438912	4	21	0.433919	4	5	0.170372	23	B	13	0	0	N
AT1G02960	protein_coding		1	669460	669513	1	E	0.140702	20	10	0.0342856	9	10	0.0158002	20	B	13	0	0	N
AT1G02960	protein_coding		1	669514	669618	2	I	0.0206337	16	21	0.025013	2	3	0.0204002	16	B	13	0	0	N
AT1G02960	protein_coding		1	669651	669748	2	I	0.0212115	1	24	0.134545	1	2	0.0437854	18	B	9	0	1	N
AT1G03000	protein_coding	PEX6 (PEROXIN6); ATPase	1	688147	688279	3	I	0.0169557	9	24	0.281134	9	2	0.00807075	16	B	4	0	0	N
AT1G03000	protein_coding	PEX6 (PEROXIN6); ATPase	1	688280	688364	2	E	0.02502	12	6	0.0141681	3	6	0.00789826	22	B	4	0	0	N
AT1G03000	protein_coding	PEX6 (PEROXIN6); ATPase	1	688365	688456	2	I	0.0273845	9	24	0.0255789	9	2	0.00644856	16	B	4	0	0	N
AT1G03000	protein_coding	PEX6 (PEROXIN6); ATPase	1	688457	688602	4	E	0.00968126	2	8	0.00931475	2	8	0.00655674	21	B	2	0	0	N
AT1G03000	protein_coding	PEX6 (PEROXIN6); ATPase	1	688603	688677	2	I	0.0257761	10	21	0.563051	10	2	0.071208	21	B	2	0	0	N
AT1G03000	protein_coding	PEX6 (PEROXIN6); ATPase	1	688678	688950	6	E	0.00854601	12	9	0.00375993	2	9	0.005104	19	B	2	0	0	N
AT1G03000	protein_coding	PEX6 (PEROXIN6); ATPase	1	688951	689034	2	I	0.0189868	6	15	0.498055	6	7	0.27472	23	B	2	0	0	N
AT1G03000	protein_coding	PEX6 (PEROXIN6); ATPase	1	689035	689158	3	E	0.0151741	17	8	0.023003	4	8	0.0149989	16	B	2	0	0	N
AT1G03000	protein_coding	PEX6 (PEROXIN6); ATPase	1	689159	689249	2	I	0.0189131	1	18	0.294933	1	2	0.0157704	23	B	2	0	0	N
AT1G03000	protein_coding	PEX6 (PEROXIN6); ATPase	1	689250	689409	4	E	0.0251008	4	8	0.0101991	4	8	0.00406594	16	B	2	0	0	N
AT1G03000	protein_coding	PEX6 (PEROXIN6); ATPase	1	689410	689530	3	I	0.0230944	10	21	0.180133	10	5	0.145286	21	B	2	0	0	N
AT1G03000	protein_coding	PEX6 (PEROXIN6); ATPase	1	689531	689813	8	E	0.00504155	21	9	0.0710648	2	9	0.00252845	24	B	2	0	0	N
AT1G03000	protein_coding	PEX6 (PEROXIN6); ATPase	1	689814	689983	4	I	0.0156915	10	12	0.145424	10	2	0.00511598	21	B	2	0	0	N
AT1G03000	protein_coding	PEX6 (PEROXIN6); ATPase	1	689984	690173	5	E	0.0250284	15	10	0.0771235	2	10	0.00356795	16	B	2	0	0	N
AT1G03000	protein_coding	PEX6 (PEROXIN6); ATPase	1	690174	690397	6	I	0.0144126	8	2	0.0684443	8	2	0.0620609	23	B	3	0	0	N
AT1G03000	protein_coding	PEX6 (PEROXIN6); ATPase	1	690398	690579	5	E	0.0714127	24	10	0.185063	2	10	0.00521548	24	B	3	0	0	N
AT1G03000	protein_coding	PEX6 (PEROXIN6); ATPase	1	690580	690755	4	I	0.0169251	10	21	0.047845	10	2	0.00968528	16	B	3	0	0	N
AT1G03000	protein_coding	PEX6 (PEROXIN6); ATPase	1	690756	690898	3	E	0.0616134	24	9	0.106045	2	9	0.0106791	16	B	3	0	0	N
AT1G03000	protein_coding	PEX6 (PEROXIN6); ATPase	1	690899	691119	5	I	0.019643	8	24	0.279002	8	2	0.0142546	20	B	3	0	0	N
AT1G03000	protein_coding	PEX6 (PEROXIN6); ATPase	1	691120	691364	6	E	0.0479232	14	7	0.331507	2	7	0.028982	22	B	3	0	0	N
AT1G03000	protein_coding	PEX6 (PEROXIN6); ATPase	1	691365	691441	2	I	0.0232367	5	23	0.264677	5	1	0.045792	19	B	3	0	0	N
AT1G03000	protein_coding	PEX6 (PEROXIN6); ATPase	1	691442	692078	17	E	0.096237	21	8	0.00886986	4	8	0.00255542	24	B	3	0	0	N
AT1G03000	protein_coding	PEX6 (PEROXIN6); ATPase	1	692079	692173	2	I	0.0248075	10	12	0.133719	10	2	0.0553496	23	B	5	0	0	N
AT1G03030	protein_coding	phosphoribulokinase/uridine kinase family protein	1	701683	701774	2	I	0.15961	8	12	0.49819	8	4	0.391461	20	B	14	0	0	N
AT1G03030	protein_coding	phosphoribulokinase/uridine kinase family protein	1	701775	701876	2	E	0.0734183	21	19	0.470593	1	10	0.530967	24	B	14	0	0	N
AT1G03030	protein_coding	phosphoribulokinase/uridine kinase family protein	1	701877	701975	2	I	0.0290244	8	4	0.613843	8	4	0.415046	16	B	14	0	0	N
AT1G03030	protein_coding	phosphoribulokinase/uridine kinase family protein	1	701976	702020	1	E	0.114672	15	23	0.175273	7	6	0.380496	23	B	13	0	0	N
AT1G03030	protein_coding	phosphoribulokinase/uridine kinase family protein	1	702021	702105	2	I	0.0270085	23	9	0.0884876	8	9	0.3269	23	B	13	0	0	N
AT1G03030	protein_coding	phosphoribulokinase/uridine kinase family protein	1	702106	702184	1	E	0.00853503	7	22	0.0940291	7	6	0.0635712	20	B	11	0	0	N
AT1G03030	protein_coding	phosphoribulokinase/uridine kinase family protein	1	702185	702275	2	I	0.236803	8	24	0.73356	8	7	0.681662	21	B	11	0	0	N
AT1G03030	protein_coding	phosphoribulokinase/uridine kinase family protein	1	702276	702469	5	E	0.0479535	7	22	0.00440502	7	8	0.00501165	22	B	2	0	0	N
AT1G03030	protein_coding	phosphoribulokinase/uridine kinase family protein	1	702470	702566	1	I	0.159423	8	13	0.870949	8	4	0.732567	23	B	2	0	0	N
AT1G03030	protein_coding	phosphoribulokinase/uridine kinase family protein	1	702599	702678	1	I	0.0238869	15	19	0.111142	9	11	0.112905	15	B	2	0	0	N
AT1G03030	protein_coding	phosphoribulokinase/uridine kinase family protein	1	702679	702738	1	E	0.0594447	17	22	0.110571	4	8	0.0926566	22	B	2	0	0	N
AT1G03030	protein_coding	phosphoribulokinase/uridine kinase family protein	1	702739	702827	2	I	0.0443783	22	13	0.146207	2	5	0.277385	21	B	2	0	0	N
AT1G03030	protein_coding	phosphoribulokinase/uridine kinase family protein	1	702828	702902	1	E	0.114672	4	19	0.266193	4	8	0.404384	19	B	2	0	0	N
AT1G03030	protein_coding	phosphoribulokinase/uridine kinase family protein	1	702903	703011	2	I	0.0439114	15	18	0.038321	2	1	0.403681	15	B	3	0	0	N
AT1G03030	protein_coding	phosphoribulokinase/uridine kinase family protein	1	703012	703099	2	E	0.0734121	7	23	0.42168	7	6	0.527758	23	B	3	0	0	N
AT1G03030	protein_coding	phosphoribulokinase/uridine kinase family protein	1	703100	703194	2	I	0.148644	16	12	0.558027	8	3	0.544151	16	B	6	0	0	N
AT1G03030	protein_coding	phosphoribulokinase/uridine kinase family protein	1	703195	703257	1	E	0.0251033	2	22	0.115976	2	6	0.0702163	22	B	6	0	0	N
AT1G03030	protein_coding	phosphoribulokinase/uridine kinase family protein	1	703258	703352	2	I	0.0634938	8	12	0.673379	8	3	0.311503	23	B	12	0	0	N
AT1G03030	protein_coding	phosphoribulokinase/uridine kinase family protein	1	703383	703481	2	I	0.0274267	12	4	0.0353269	11	4	0.074447	20	B	27	0	0	N
AT1G03040	protein_coding	basic helix-loop-helix (bHLH) family protein	1	704495	704586	2	I	0.0382273	23	19	0.0514128	3	6	0.710015	23	B	8	0	0	N
AT1G03040	protein_coding	basic helix-loop-helix (bHLH) family protein	1	704587	704668	2	E	0.00538102	4	17	0.101739	4	7	0.121845	17	B	8	0	0	N
AT1G03040	protein_coding	basic helix-loop-helix (bHLH) family protein	1	704669	705062	10	I	0.016938	8	13	0.0014021	8	10	0.000170451	23	B	9	0	0	N
AT1G03040	protein_coding	basic helix-loop-helix (bHLH) family protein	1	705063	705129	2	E	0.00531452	21	14	0.0267422	6	7	0.026729	21	B	6	0	0	N
AT1G03040	protein_coding	basic helix-loop-helix (bHLH) family protein	1	705130	705300	5	I	0.023198	23	16	0.00186095	2	3	0.00374251	23	B	6	0	0	N
AT1G03040	protein_coding	basic helix-loop-helix (bHLH) family protein	1	705301	705367	1	E	0.00497115	8	7	0.18974	8	7	0.100272	24	B	6	0	0	N
AT1G03040	protein_coding	basic helix-loop-helix (bHLH) family protein	1	705368	705532	4	I	0.0232255	8	14	0.00594675	8	9	0.00234803	19	B	8	0	0	N
AT1G03040	protein_coding	basic helix-loop-helix (bHLH) family protein	1	705533	705656	3	E	0.00533447	9	24	0.0264286	9	7	0.0279029	24	B	8	0	0	N
AT1G03040	protein_coding	basic helix-loop-helix (bHLH) family protein	1	705657	706099	11	I	0.0184886	1	24	0.0650814	1	7	0.0430521	21	B	10	0	0	N
AT1G03055	protein_coding		1	710137	710239	2	I	0.0205799	10	13	0.55731	10	3	0.0466238	15	B	4	0	0	N
AT1G03055	protein_coding		1	710240	710333	1	E	0.0479165	12	10	0.192427	4	10	0.00484524	18	B	4	0	0	N
AT1G03055	protein_coding		1	710334	710693	9	I	0.0264	10	21	0.836072	10	2	0.00414431	23	B	4	0	0	N
AT1G03055	protein_coding		1	710694	710801	2	E	0.0536539	19	10	0.406993	3	10	0.0289294	23	B	4	0	0	N
AT1G03055	protein_coding		1	710694	711016	8	E	0.222222	15	9	0.729786	3	9	0.253307	18	T	4	0	0	N
AT1G03055	protein_coding		1	710802	710953	3	I	0.550063	15	9	0.607909	3	9	0.51262	22	B	4	1	1	N
AT1G03055	protein_coding		1	710954	711016	1	E	0.180718	16	9	0.643252	6	9	0.282834	20	B	4	0	0	N
AT1G03055	protein_coding		1	711017	711090	1	I	0.0144179	23	13	0.263002	5	2	0.431964	23	B	4	0	0	N
AT1G03055	protein_coding		1	711091	711184	2	E	0.0962936	15	7	0.393177	3	7	0.107559	24	B	3	0	0	N
AT1G03055	protein_coding		1	711185	711261	2	I	0.00720739	10	12	0.250902	10	4	0.00562903	21	B	3	0	0	N
AT1G03055	protein_coding		1	711262	711408	4	E	0.0126728	12	7	0.320786	2	7	0.0244878	24	B	3	0	0	N
AT1G03055	protein_coding		1	711409	711503	1	I	0.000139301	7	13	0.0923558	7	4	0.0140516	20	B	4	0	0	N
AT1G03070	protein_coding	glutamate binding /	1	730025	730139	2	I	0.337421	23	21	0.537888	8	10	0.886104	23	B	3	0	0	N
AT1G03070	protein_coding	glutamate binding /	1	730140	730416	7	E	0.00249826	11	7	0.0324811	11	7	0.0122496	24	B	3	0	0	N
AT1G03070	protein_coding	glutamate binding /	1	730417	730496	1	I	0.0189787	8	2	0.76286	8	2	0.582003	19	B	3	0	0	N
AT1G03070	protein_coding	glutamate binding /	1	730497	730611	3	E	0.0479501	24	7	0.270467	11	7	0.152828	24	B	2	0	0	N
AT1G03070	protein_coding	glutamate binding /	1	730612	730915	8	I	0.0310417	3	18	0.463277	3	9	0.268885	23	B	2	0	0	N
AT1G03070	protein_coding	glutamate binding /	1	730916	731074	4	E	0.0151576	18	6	0.555783	10	6	0.299083	17	B	2	0	0	N
AT1G03070	protein_coding	glutamate binding /	1	731075	731175	2	I	0.0438905	8	24	0.619496	8	9	0.408315	23	B	2	0	0	N
AT1G03110	protein_coding	transducin family protein / WD-40 repeat family protein	1	749497	749784	8	I	0.0861947	8	14	0.570703	8	2	0.0278503	20	B	7	0	0	N
AT1G03110	protein_coding	transducin family protein / WD-40 repeat family protein	1	749785	749950	4	E	0.0250211	22	4	0.0909143	6	4	0.0267478	21	B	7	0	0	N
AT1G03110	protein_coding	transducin family protein / WD-40 repeat family protein	1	749951	750117	4	I	0.0189772	4	14	0.122109	4	1	0.0389784	15	B	8	0	0	N
AT1G03110	protein_coding	transducin family protein / WD-40 repeat family protein	1	750118	750299	5	E	0.164349	14	23	0.229073	1	4	0.359017	23	B	3	0	0	N
AT1G03110	protein_coding	transducin family protein / WD-40 repeat family protein	1	750300	750415	3	I	0.0954811	8	14	0.637729	8	2	0.30515	20	B	3	0	0	N
AT1G03110	protein_coding	transducin family protein / WD-40 repeat family protein	1	750416	750473	1	E	1	22	8	0.528723	3	8	0.624542	20	S	2	0	0	N
AT1G03110	protein_coding	transducin family protein / WD-40 repeat family protein	1	750474	750556	1	I	0.0398009	11	22	0.4162	11	2	0.490672	18	B	2	0	0	N
AT1G03110	protein_coding	transducin family protein / WD-40 repeat family protein	1	750557	750628	1	E	0.0963098	2	9	0.715163	2	9	0.327524	19	B	2	0	0	N
AT1G03110	protein_coding	transducin family protein / WD-40 repeat family protein	1	750629	750795	4	I	0.0372545	9	14	0.538027	9	1	0.157778	24	B	2	0	0	N
AT1G03110	protein_coding	transducin family protein / WD-40 repeat family protein	1	750796	750875	1	E	0.0250584	1	4	0.165836	1	4	0.0891999	23	B	2	0	0	N
AT1G03110	protein_coding	transducin family protein / WD-40 repeat family protein	1	750876	750956	2	I	0.0348543	9	2	0.480613	9	2	0.0720805	19	B	2	0	0	N
AT1G03110	protein_coding	transducin family protein / WD-40 repeat family protein	1	750957	751017	1	E	0.0934545	1	23	0.215918	1	4	0.243956	23	B	2	0	0	N
AT1G03110	protein_coding	transducin family protein / WD-40 repeat family protein	1	751018	751119	2	I	0.0290464	8	22	0.615203	8	1	0.352375	18	B	3	0	0	N
AT1G03110	protein_coding	transducin family protein / WD-40 repeat family protein	1	751120	751224	2	E	0.0698033	7	3	0.110768	7	3	0.0384418	20	B	3	0	0	N
AT1G03110	protein_coding	transducin family protein / WD-40 repeat family protein	1	751225	751296	1	I	0.0211762	23	18	0.047031	4	1	0.235259	23	B	3	0	0	N
AT1G03110	protein_coding	transducin family protein / WD-40 repeat family protein	1	751297	751358	1	E	1	22	17	0.535997	1	4	0.486285	16	B	3	0	0	N
AT1G03140	protein_coding	splicing factor Prp18 family protein	1	754891	755379	13	I	0.0248429	3	17	0.00221977	3	1	0.000296452	19	B	6	0	0	N
AT1G03150	protein_coding	GCN5-related N-acetyltransferase (GNAT) family protein	1	756540	756644	2	I	0.0709223	23	9	0.191624	6	9	0.230211	23	B	9	0	0	N
AT1G03150	protein_coding	GCN5-related N-acetyltransferase (GNAT) family protein	1	756645	756736	2	E	0.0393679	14	20	0.0580154	5	6	0.331671	20	B	9	0	0	N
AT1G03150	protein_coding	GCN5-related N-acetyltransferase (GNAT) family protein	1	756737	757553	22	I	0.0348025	5	12	0.00270464	5	2	0.00192938	20	B	10	0	0	N
AT1G03150	protein_coding	GCN5-related N-acetyltransferase (GNAT) family protein	1	757554	757687	3	E	0.0229165	11	19	0.0279731	11	9	0.0214273	22	B	10	0	0	N
AT1G03150	protein_coding	GCN5-related N-acetyltransferase (GNAT) family protein	1	757688	757936	6	I	0.030194	8	21	0.0229703	8	5	0.00305086	20	B	11	0	0	N
AT1G03150	protein_coding	GCN5-related N-acetyltransferase (GNAT) family protein	1	757937	758007	1	E	0.0157732	1	3	0.0300036	1	3	0.0250738	21	B	8	0	0	N
AT1G03150	protein_coding	GCN5-related N-acetyltransferase (GNAT) family protein	1	758008	758198	5	I	0.027005	1	2	0.0029871	1	2	0.00255372	20	B	8	0	0	N
AT1G03150	protein_coding	GCN5-related N-acetyltransferase (GNAT) family protein	1	758199	758260	1	E	0.0112679	11	6	0.0324191	11	6	0.0230785	19	B	8	0	0	N
AT1G03150	protein_coding	GCN5-related N-acetyltransferase (GNAT) family protein	1	758261	758349	1	I	0.0310307	20	2	0.111178	11	2	0.295819	20	B	9	0	0	N
AT1G03200	protein_coding		1	783177	783317	3	I	0.450428	1	2	0.663724	1	2	0.352449	23	B	2	0	0	N
AT1G03200	protein_coding		1	783318	783597	7	E	0.021259	3	5	0.0793822	3	5	0.0302912	20	B	2	0	0	N
AT1G03200	protein_coding		1	783598	783680	2	I	0.217954	24	2	0.531335	1	2	0.707366	24	B	2	0	0	N
AT1G03200	protein_coding		1	783681	783843	4	E	0.0302031	3	4	0.0233561	3	4	0.0177067	20	B	2	0	0	N
AT1G03200	protein_coding		1	783844	783942	2	I	0.0796765	8	15	0.425619	8	2	0.198168	20	B	2	0	0	N
AT1G03200	protein_coding		1	783943	784027	2	E	0.0692521	1	20	0.0165088	1	5	0.091793	20	B	2	0	0	N
AT1G03200	protein_coding		1	784028	784132	2	I	0.183362	6	11	0.593232	6	11	0.324216	16	B	2	0	0	N
AT1G03250	protein_coding		1	793732	793827	2	I	0.0259953	21	20	0.0223783	7	2	0.0474729	21	B	15	0	0	N
AT1G03250	protein_coding		1	793828	793930	3	E	0.0143904	4	21	0.0540555	4	1	0.169529	20	B	6	0	0	N
AT1G03250	protein_coding		1	793931	794020	2	I	0.0189648	22	16	0.0413343	1	10	0.0981562	22	B	6	0	0	N
AT1G03250	protein_coding		1	794021	794180	3	E	0.00721525	17	21	0.0152191	3	5	0.0266527	21	B	6	0	0	N
AT1G03250	protein_coding		1	794181	794326	3	I	0.0169065	6	19	0.00624708	6	7	0.00169818	22	B	6	0	0	N
AT1G03250	protein_coding		1	794327	794410	2	E	0.0443889	14	3	0.615835	2	3	0.257474	20	B	6	0	0	N
AT1G03250	protein_coding		1	794411	794540	3	I	0.0189233	21	19	0.00835413	3	8	0.124215	21	B	18	0	0	N
AT1G03250	protein_coding		1	794541	794650	2	E	0.00717973	17	20	0.0265046	4	10	0.122415	20	B	18	0	0	N
AT1G03250	protein_coding		1	794651	794897	6	I	0.0206196	6	16	0.00229671	6	11	0.00131448	24	B	19	0	0	N
AT1G03250	protein_coding		1	794898	794969	1	E	0.0050043	17	12	0.132979	11	1	0.289068	17	B	6	0	0	N
AT1G03250	protein_coding		1	794970	795100	3	I	0.0348714	13	12	0.008083	7	9	0.00898515	23	B	6	0	0	N
AT1G03260	protein_coding		1	795857	795986	2	I	0.0179255	4	23	0.00614212	4	8	0.00242893	23	B	2	0	0	N
AT1G03260	protein_coding		1	796019	796534	13	I	0.020582	6	15	0.00281602	6	1	0.00259099	17	B	2	0	0	N
AT1G03260	protein_coding		1	796535	796628	1	E	1	13	23	0.15003	5	6	0.738924	23	S	2	0	0	N
AT1G03260	protein_coding		1	796629	796774	3	I	0.014396	4	23	0.00335862	4	10	0.00226486	23	B	2	0	0	N
AT1G03260	protein_coding		1	796775	796892	3	E	0.0157584	24	6	0.0155053	2	6	0.010009	22	B	1	0	0	N
AT1G03260	protein_coding		1	796893	797039	3	I	0.0205813	3	23	0.00513781	3	5	0.00297609	23	B	1	0	0	N
AT1G03260	protein_coding		1	797040	797127	1	E	0.0161847	17	4	0.159296	8	4	0.0279862	19	B	1	0	0	N
AT1G03260	protein_coding		1	797128	797311	5	I	0.0205874	6	5	0.0050217	6	5	0.00336498	17	B	1	0	0	N
AT1G03260	protein_coding		1	797312	797411	2	E	0.00508325	16	6	0.0154973	3	6	0.00675956	19	B	1	0	0	N
AT1G03260	protein_coding		1	797412	797544	3	I	0.0144124	4	22	0.0165422	4	2	0.00252845	23	B	1	0	0	N
AT1G03260	protein_coding		1	797545	797600	1	E	0.00509441	14	20	0.011197	2	1	0.0263706	20	B	1	0	0	N
AT1G03260	protein_coding		1	797601	797726	3	I	0.0211542	6	23	0.0294796	6	1	0.00401608	19	B	1	0	0	N
AT1G03260	protein_coding		1	797727	797789	1	E	0.0692073	14	18	0.507666	1	4	0.710291	18	B	1	0	0	N
AT1G03260	protein_coding		1	797790	797999	5	I	0.0230709	3	23	0.00407185	3	11	0.0020467	24	B	3	0	0	N
AT1G03280	protein_coding	transcription initiation factor IIE (TFIIE) alpha subunit family protein / general transcription factor TFIIE family protein	1	803119	803564	12	I	0.200003	8	14	0.949782	8	2	0.525465	20	B	8	0	0	N
AT1G03280	protein_coding	transcription initiation factor IIE (TFIIE) alpha subunit family protein / general transcription factor TFIIE family protein	1	803565	803688	3	E	0.0691968	11	6	0.208973	11	6	0.0145789	24	B	5	0	0	N
AT1G03280	protein_coding	transcription initiation factor IIE (TFIIE) alpha subunit family protein / general transcription factor TFIIE family protein	1	803689	803834	3	I	0.146624	18	4	0.542017	5	4	0.71949	18	B	5	0	0	N
AT1G03280	protein_coding	transcription initiation factor IIE (TFIIE) alpha subunit family protein / general transcription factor TFIIE family protein	1	803835	803958	3	E	0.0650358	24	19	0.353107	10	6	0.378586	19	B	4	0	0	N
AT1G03280	protein_coding	transcription initiation factor IIE (TFIIE) alpha subunit family protein / general transcription factor TFIIE family protein	1	803959	804246	7	I	0.0231942	8	14	0.0587803	8	4	0.00758154	18	B	4	0	0	N
AT1G03280	protein_coding	transcription initiation factor IIE (TFIIE) alpha subunit family protein / general transcription factor TFIIE family protein	1	804247	804368	2	E	0.114694	14	18	0.195753	10	3	0.314195	18	B	4	0	0	N
AT1G03280	protein_coding	transcription initiation factor IIE (TFIIE) alpha subunit family protein / general transcription factor TFIIE family protein	1	804369	804738	9	I	0.0274152	8	21	0.114697	8	2	0.00971237	23	B	4	0	0	N
AT1G03280	protein_coding	transcription initiation factor IIE (TFIIE) alpha subunit family protein / general transcription factor TFIIE family protein	1	804739	804853	2	E	0.217924	7	20	0.194364	7	6	0.286415	20	B	3	0	0	N
AT1G03280	protein_coding	transcription initiation factor IIE (TFIIE) alpha subunit family protein / general transcription factor TFIIE family protein	1	804854	804960	1	I	0.0274613	11	12	0.24559	11	4	0.0863032	19	B	2	0	0	N
AT1G03280	protein_coding	transcription initiation factor IIE (TFIIE) alpha subunit family protein / general transcription factor TFIIE family protein	1	804961	805071	2	E	0.0601705	21	3	0.118655	2	3	0.0262999	20	B	2	0	0	N
AT1G03280	protein_coding	transcription initiation factor IIE (TFIIE) alpha subunit family protein / general transcription factor TFIIE family protein	1	805072	805166	3	I	0.0213856	9	21	0.0928222	9	2	0.0217405	16	B	2	0	0	N
AT1G03280	protein_coding	transcription initiation factor IIE (TFIIE) alpha subunit family protein / general transcription factor TFIIE family protein	1	805167	805351	4	E	0.0416275	21	8	0.0217254	5	8	0.0157085	21	B	2	0	0	N
AT1G03280	protein_coding	transcription initiation factor IIE (TFIIE) alpha subunit family protein / general transcription factor TFIIE family protein	1	805352	805457	3	I	0.0796363	8	13	0.877606	8	4	0.859271	20	B	4	0	0	N
AT1G03280	protein_coding	transcription initiation factor IIE (TFIIE) alpha subunit family protein / general transcription factor TFIIE family protein	1	805458	805653	5	E	0.012453	13	19	0.0106653	7	3	0.0310901	19	B	4	0	0	N
AT1G03280	protein_coding	transcription initiation factor IIE (TFIIE) alpha subunit family protein / general transcription factor TFIIE family protein	1	805654	805859	5	I	0.0274315	9	12	0.187828	9	1	0.0128882	18	B	4	0	0	N
AT1G03280	protein_coding	transcription initiation factor IIE (TFIIE) alpha subunit family protein / general transcription factor TFIIE family protein	1	805860	806088	4	E	0.0250777	1	3	0.0195982	1	3	0.00547683	19	B	4	0	0	N
AT1G03280	protein_coding	transcription initiation factor IIE (TFIIE) alpha subunit family protein / general transcription factor TFIIE family protein	1	806089	806195	2	I	0.0189549	7	14	0.317458	7	4	0.0710708	18	B	4	0	0	N
AT1G03280	protein_coding	transcription initiation factor IIE (TFIIE) alpha subunit family protein / general transcription factor TFIIE family protein	1	806196	806410	5	E	0.00958961	1	23	0.00412628	1	2	0.00240767	16	B	4	0	0	N
AT1G03280	protein_coding	transcription initiation factor IIE (TFIIE) alpha subunit family protein / general transcription factor TFIIE family protein	1	806411	806660	6	I	0.0283702	6	13	0.00379462	6	1	0.00315672	18	B	8	0	0	N
AT1G03290	protein_coding		1	807512	807950	12	I	0.259733	6	14	0.819688	6	2	0.737739	16	B	1	0	0	N
AT1G03290	protein_coding		1	807951	808018	1	E	0.0734155	17	3	0.588193	4	3	0.239261	16	B	1	0	0	N
AT1G03290	protein_coding		1	808019	808228	5	I	0.0273823	6	17	0.330169	6	4	0.118559	23	B	1	0	0	N
AT1G03290	protein_coding		1	808229	808395	4	E	0.0616149	16	6	0.0425237	7	6	0.0104424	16	B	1	0	0	N
AT1G03290	protein_coding		1	808396	808531	3	I	0.0269762	8	18	0.524676	8	1	0.0802552	23	B	1	0	0	N
AT1G03290	protein_coding		1	808532	809215	18	E	0.0377406	18	6	0.0271813	1	6	0.00183026	23	B	0	0	0	N
AT1G03290	protein_coding		1	809216	809408	4	I	0.023229	6	13	0.237179	6	3	0.0169494	21	B	0	0	0	N
AT1G03290	protein_coding		1	809409	809583	4	E	0.06925	4	6	0.0996549	4	6	0.0131318	22	B	0	0	0	N
AT1G03290	protein_coding		1	809584	809671	2	I	0.0189159	6	23	0.219983	6	4	0.00124285	18	B	0	0	0	N
AT1G03290	protein_coding		1	809672	809789	3	E	0.0962448	3	6	0.107587	3	6	0.00655844	19	B	0	0	0	N
AT1G03290	protein_coding		1	809790	809910	3	I	0.0189091	6	12	0.608225	6	9	0.0200297	21	B	1	0	0	N
AT1G03290	protein_coding		1	809911	810091	4	E	0.021601	7	18	0.0694598	7	6	0.044394	18	B	0	0	0	N
AT1G03290	protein_coding		1	810092	810187	2	I	0.0861778	16	11	0.355702	6	11	0.333294	16	B	0	0	0	N
AT1G03290	protein_coding		1	810188	810235	1	E	0.016196	9	6	0.0729522	9	6	0.0499603	23	B	0	0	0	N
AT1G03290	protein_coding		1	810236	810379	3	I	0.0206032	6	18	0.0856702	6	11	0.00238058	18	B	0	0	0	N
AT1G03310	protein_coding	ATISA2/BE2/DBE1/ISA2 (DEBRANCHING ENZYME 1); alpha-amylase/ isoamylase	1	813583	813928	8	I	0.178601	16	13	0.858817	6	4	0.916004	19	B	3	0	0	N
AT1G03310	protein_coding	ATISA2/BE2/DBE1/ISA2 (DEBRANCHING ENZYME 1); alpha-amylase/ isoamylase	1	813606	813928	8	I	0.202531	16	13	0.853333	6	4	0.916004	19	B	3	0	0	N
AT1G03330	protein_coding	small nuclear ribonucleoprotein D, putative / snRNP core SM-like protein, putative / U6 snRNA-associated Sm-like protein, putative	1	818281	818918	18	I	0.0168977	6	1	0.000116193	6	1	7.55191e-05	19	B	21	0	0	N
AT1G03330	protein_coding	small nuclear ribonucleoprotein D, putative / snRNP core SM-like protein, putative / U6 snRNA-associated Sm-like protein, putative	1	818919	819078	4	E	0.00494586	8	1	0.160569	8	1	0.114881	20	B	21	0	0	N
AT1G03330	protein_coding	small nuclear ribonucleoprotein D, putative / snRNP core SM-like protein, putative / U6 snRNA-associated Sm-like protein, putative	1	819079	819293	5	I	0.0144149	4	14	0.00215194	4	3	0.00177692	20	B	21	0	0	N
AT1G03360	protein_coding	ATRRP4; exonuclease	1	824815	824890	2	I	0.0169355	3	14	0.247306	3	11	0.249209	18	B	7	0	0	N
AT1G03360	protein_coding	ATRRP4; exonuclease	1	824891	824993	3	E	0.0151542	22	4	0.0314683	10	4	0.0212588	23	B	7	0	0	N
AT1G03360	protein_coding	ATRRP4; exonuclease	1	824994	825101	3	I	0.0357074	5	14	0.377357	5	11	0.330787	20	B	8	0	0	N
AT1G03360	protein_coding	ATRRP4; exonuclease	1	825102	825148	1	E	0.114689	5	8	0.673151	5	8	0.576631	16	B	6	0	0	N
AT1G03360	protein_coding	ATRRP4; exonuclease	1	825149	825252	2	I	0.0205676	4	16	0.113501	4	9	0.0650657	16	B	6	0	0	N
AT1G03360	protein_coding	ATRRP4; exonuclease	1	825253	825343	2	E	0.0151489	7	4	0.0682447	7	4	0.00998373	23	B	5	0	0	N
AT1G03360	protein_coding	ATRRP4; exonuclease	1	825344	825421	2	I	0.0273914	3	14	0.276536	3	4	0.119066	20	B	5	0	0	N
AT1G03360	protein_coding	ATRRP4; exonuclease	1	825422	825488	2	E	0.0095809	22	4	0.0882074	1	4	0.0165501	23	B	3	0	0	N
AT1G03360	protein_coding	ATRRP4; exonuclease	1	825489	825586	2	I	0.0183175	2	7	0.0561803	2	7	0.00605833	22	B	3	0	0	N
AT1G03360	protein_coding	ATRRP4; exonuclease	1	825587	825656	1	E	0.00980685	1	4	0.0720781	1	4	0.0201271	23	B	3	0	0	N
AT1G03360	protein_coding	ATRRP4; exonuclease	1	825657	825744	2	I	0.0169029	8	24	0.0128583	8	7	0.00891101	22	B	4	0	0	N
AT1G03400	protein_coding	2-oxoglutarate-dependent dioxygenase, putative	1	843146	843228	2	I	0.106202	7	6	0.910793	7	6	0.648252	16	B	12	0	0	N
AT1G03400	protein_coding	2-oxoglutarate-dependent dioxygenase, putative	1	843229	843551	9	E	0.00851415	14	1	0.0472022	5	1	0.00605215	17	B	10	0	0	N
AT1G03400	protein_coding	2-oxoglutarate-dependent dioxygenase, putative	1	843552	843674	3	I	0.0143908	6	15	0.0079789	6	4	0.00249711	23	B	10	0	0	N
AT1G03410	protein_coding	2A6	1	845033	845111	1	I	0.0239354	6	4	0.276602	6	4	0.189234	24	B	2	0	0	N
AT1G03410	protein_coding	2A6	1	845112	845434	8	E	0.0612712	1	22	0.130277	1	6	0.149485	22	B	0	0	0	N
AT1G03410	protein_coding	2A6	1	845435	845949	12	I	0.0206408	3	1	0.00281492	3	1	0.00108733	21	B	0	0	0	N
AT1G03430	protein_coding	AHP5 (HISTIDINE-CONTAINING PHOSPHOTRANSFER FACTOR 5); histidine phosphotransfer kinase	1	848228	848365	3	I	0.0189853	6	15	0.161613	6	1	0.0953272	20	B	18	0	0	N
AT1G03430	protein_coding	AHP5 (HISTIDINE-CONTAINING PHOSPHOTRANSFER FACTOR 5); histidine phosphotransfer kinase	1	848366	848497	4	E	0.0692536	17	11	0.0503145	7	11	0.0303555	22	B	9	0	0	N
AT1G03430	protein_coding	AHP5 (HISTIDINE-CONTAINING PHOSPHOTRANSFER FACTOR 5); histidine phosphotransfer kinase	1	848498	848640	4	I	0.092094	12	2	0.502109	8	2	0.594755	15	B	9	0	1	N
AT1G03430	protein_coding	AHP5 (HISTIDINE-CONTAINING PHOSPHOTRANSFER FACTOR 5); histidine phosphotransfer kinase	1	848641	848713	2	E	0.0401807	4	6	0.0106586	4	6	0.00777025	16	B	5	0	0	N
AT1G03430	protein_coding	AHP5 (HISTIDINE-CONTAINING PHOSPHOTRANSFER FACTOR 5); histidine phosphotransfer kinase	1	848714	848806	1	I	0.0189329	23	15	0.0147797	6	2	0.0389091	23	B	7	0	0	N
AT1G03430	protein_coding	AHP5 (HISTIDINE-CONTAINING PHOSPHOTRANSFER FACTOR 5); histidine phosphotransfer kinase	1	848807	848879	1	E	0.0981337	19	6	0.385667	1	6	0.222724	23	B	6	0	0	N
AT1G03430	protein_coding	AHP5 (HISTIDINE-CONTAINING PHOSPHOTRANSFER FACTOR 5); histidine phosphotransfer kinase	1	848880	848996	3	I	0.0189117	8	21	0.0238552	8	3	0.003875	18	B	6	0	0	N
AT1G03430	protein_coding	AHP5 (HISTIDINE-CONTAINING PHOSPHOTRANSFER FACTOR 5); histidine phosphotransfer kinase	1	848997	849070	2	E	0.0255282	4	6	0.035095	4	6	0.0144081	18	B	6	0	0	N
AT1G03430	protein_coding	AHP5 (HISTIDINE-CONTAINING PHOSPHOTRANSFER FACTOR 5); histidine phosphotransfer kinase	1	849071	849177	2	I	0.692072	23	11	0.690667	1	11	0.351854	18	T	7	0	0	N
AT1G03457	protein_coding	RNA-binding protein, putative	1	861279	861366	1	I	0.0439173	2	1	0.380443	2	1	0.303827	20	B	2	0	0	N
AT1G03457	protein_coding	RNA-binding protein, putative	1	861367	861511	3	E	0.0341936	13	5	0.523269	7	5	0.203776	18	B	2	0	0	N
AT1G03457	protein_coding	RNA-binding protein, putative	1	861512	861604	2	I	0.0188952	20	22	0.0418791	5	9	0.200472	20	B	2	0	0	N
AT1G03457	protein_coding	RNA-binding protein, putative	1	861605	861909	8	E	0.0158261	21	4	0.178658	8	4	0.010961	20	B	2	0	0	N
AT1G03457	protein_coding	RNA-binding protein, putative	1	861910	862040	3	I	0.0156808	4	1	0.103942	4	1	0.0546056	20	B	4	0	0	N
AT1G03457	protein_coding	RNA-binding protein, putative	1	862041	862212	4	E	0.0251093	13	5	0.434716	1	5	0.218443	20	B	4	0	0	N
AT1G03457	protein_coding	RNA-binding protein, putative	1	862213	862312	2	I	0.0188581	3	13	0.0796656	3	6	0.0119755	15	B	4	0	0	N
AT1G03457	protein_coding	RNA-binding protein, putative	1	862313	862393	2	E	0.0669785	1	4	0.22818	1	4	0.105025	20	B	4	0	0	N
AT1G03457	protein_coding	RNA-binding protein, putative	1	862394	862486	2	I	0.0230704	4	13	0.0970512	4	1	0.0567312	15	B	5	0	0	N
AT1G03457	protein_coding	RNA-binding protein, putative	1	862487	862613	2	E	0.0572095	13	5	0.680503	1	5	0.505449	18	B	4	0	0	N
AT1G03457	protein_coding	RNA-binding protein, putative	1	862487	862640	3	E	0.0085476	13	5	0.510682	1	5	0.127249	18	B	2	0	0	N
AT1G03457	protein_coding	RNA-binding protein, putative	1	862614	862751	3	I	0.0169309	6	13	0.0988962	6	2	0.0156803	17	B	4	0	0	N
AT1G03457	protein_coding	RNA-binding protein, putative	1	862641	862751	2	I	0.0205744	4	13	0.212313	4	2	0.0693014	17	B	2	0	0	N
AT1G03457	protein_coding	RNA-binding protein, putative	1	862752	862804	1	E	1	1	18	0.815395	1	3	0.852691	17	TS	6	0	0	N
AT1G03457	protein_coding	RNA-binding protein, putative	1	862805	863457	18	I	0.0348531	4	21	0.393774	4	1	0.0118514	20	B	7	0	0	N
AT1G03457	protein_coding	RNA-binding protein, putative	1	863458	863541	2	E	0.047917	21	11	0.102376	1	11	0.0194345	21	B	6	0	0	N
AT1G03457	protein_coding	RNA-binding protein, putative	1	863542	863858	5	I	0.0212132	3	19	0.0787544	3	11	0.0385382	19	B	6	0	0	N
AT1G03470	protein_coding	kinase interacting family protein	1	866942	867407	12	I	0.0172639	23	21	0.00286572	8	6	0.534238	23	B	0	0	0	N
AT1G03470	protein_coding	kinase interacting family protein	1	867408	867511	2	E	0.045344	21	5	0.579099	7	5	0.512673	24	B	0	0	0	N
AT1G03470	protein_coding	kinase interacting family protein	1	867408	867520	2	E	0.096287	23	5	0.560446	7	5	0.507575	24	B	0	0	0	N
AT1G03470	protein_coding	kinase interacting family protein	1	867512	867628	2	I	0.163825	23	11	0.106334	6	11	0.818359	23	B	0	0	0	N
AT1G03470	protein_coding	kinase interacting family protein	1	867521	867624	2	I	0.160137	23	11	0.114816	3	11	0.826571	23	B	0	0	0	N
AT1G03475	protein_coding	LIN2 (LESION INITIATION 2); coproporphyrinogen oxidase	1	869371	869452	2	I	0.0156855	24	3	0.0166102	5	3	0.106927	24	B	18	0	0	N
AT1G03475	protein_coding	LIN2 (LESION INITIATION 2); coproporphyrinogen oxidase	1	869453	869553	3	E	0.00285988	16	22	0.0976133	1	4	0.123678	22	B	12	0	0	N
AT1G03475	protein_coding	LIN2 (LESION INITIATION 2); coproporphyrinogen oxidase	1	869554	869657	2	I	0.0156974	5	20	0.0127682	5	11	0.00773139	21	B	12	0	0	N
AT1G03475	protein_coding	LIN2 (LESION INITIATION 2); coproporphyrinogen oxidase	1	869658	869783	3	E	0.00286157	16	13	0.0408039	1	6	0.0458152	16	B	12	0	0	N
AT1G03475	protein_coding	LIN2 (LESION INITIATION 2); coproporphyrinogen oxidase	1	869784	869874	2	I	0.0189354	2	4	0.00914312	2	4	0.00556869	23	B	12	0	0	N
AT1G03475	protein_coding	LIN2 (LESION INITIATION 2); coproporphyrinogen oxidase	1	869875	869963	2	E	0.00493393	3	9	0.0515576	3	9	0.0267504	16	B	7	0	0	N
AT1G03475	protein_coding	LIN2 (LESION INITIATION 2); coproporphyrinogen oxidase	1	869964	870143	4	I	0.0274281	24	12	0.00246379	4	8	0.0027793	24	B	7	0	0	N
AT1G03475	protein_coding	LIN2 (LESION INITIATION 2); coproporphyrinogen oxidase	1	870144	870228	2	E	0.00717173	16	6	0.0408072	1	6	0.0223255	16	B	7	0	0	N
AT1G03475	protein_coding	LIN2 (LESION INITIATION 2); coproporphyrinogen oxidase	1	870229	870312	1	I	0.0144142	6	3	0.120002	6	3	0.0689129	20	B	7	0	0	N
AT1G03475	protein_coding	LIN2 (LESION INITIATION 2); coproporphyrinogen oxidase	1	870313	870408	2	E	0.0250194	16	23	0.123346	3	10	0.127053	23	B	7	0	0	N
AT1G03475	protein_coding	LIN2 (LESION INITIATION 2); coproporphyrinogen oxidase	1	870409	870495	1	I	0.0240611	1	12	0.36395	1	5	0.0137855	16	B	12	0	0	N
AT1G03475	protein_coding	LIN2 (LESION INITIATION 2); coproporphyrinogen oxidase	1	870496	870572	2	E	0.00712273	16	6	0.0510682	1	6	0.0241166	16	B	12	0	0	N
AT1G03475	protein_coding	LIN2 (LESION INITIATION 2); coproporphyrinogen oxidase	1	870573	870650	2	I	0.0232209	5	11	0.0148113	5	11	0.0134443	21	B	12	0	0	N
AT1G03520	protein_coding	glycosyltransferase family 14 protein / core-2/I-branching enzyme family protein	1	878458	878539	1	I	0.0372803	21	2	0.195214	8	2	0.459474	21	B	3	0	0	N
AT1G03520	protein_coding	glycosyltransferase family 14 protein / core-2/I-branching enzyme family protein	1	878540	878656	2	E	0.0161868	11	6	0.0160822	11	6	0.00959155	16	B	3	0	0	N
AT1G03520	protein_coding	glycosyltransferase family 14 protein / core-2/I-branching enzyme family protein	1	878657	878734	2	I	0.0935225	1	17	0.25542	1	10	0.0144812	20	B	3	0	0	N
AT1G03520	protein_coding	glycosyltransferase family 14 protein / core-2/I-branching enzyme family protein	1	878735	878811	2	E	0.0161969	21	8	0.0221451	11	8	0.0175565	20	B	3	0	0	N
AT1G03520	protein_coding	glycosyltransferase family 14 protein / core-2/I-branching enzyme family protein	1	878812	878910	1	I	0.0231849	13	5	0.0375738	8	5	0.0402637	15	B	3	0	0	N
AT1G03520	protein_coding	glycosyltransferase family 14 protein / core-2/I-branching enzyme family protein	1	878911	879301	10	E	0.0303155	21	8	0.00589617	2	8	0.00176859	24	B	1	0	0	N
AT1G03520	protein_coding	glycosyltransferase family 14 protein / core-2/I-branching enzyme family protein	1	879302	879931	17	I	0.3684	21	11	0.023936	5	11	0.00136211	23	B	1	1	0	N
AT1G03530	protein_coding	ATNAF1/NAF1	1	881878	881977	2	I	0.0136362	10	14	0.0521377	10	2	0.0115645	20	B	1	0	0	N
AT1G03530	protein_coding	ATNAF1/NAF1	1	881978	882056	2	E	0.11468	24	10	0.504978	1	10	0.0121889	18	B	0	0	0	N
AT1G03530	protein_coding	ATNAF1/NAF1	1	882057	882249	4	I	0.0132544	3	16	0.0950504	3	1	0.00274596	17	B	0	0	0	N
AT1G03550	protein_coding	secretory carrier membrane protein (SCAMP) family protein	1	885938	886033	2	I	0.0212128	14	24	0.116803	2	4	0.227328	24	B	2	0	0	N
AT1G03550	protein_coding	secretory carrier membrane protein (SCAMP) family protein	1	886034	886100	1	E	0.0479622	4	16	0.0699758	4	2	0.0977185	16	B	2	0	0	N
AT1G03550	protein_coding	secretory carrier membrane protein (SCAMP) family protein	1	886101	886194	2	I	0.0232259	21	12	0.0628823	6	1	0.100549	21	B	2	0	0	N
AT1G03550	protein_coding	secretory carrier membrane protein (SCAMP) family protein	1	886195	886244	1	E	0.0117482	13	6	0.164915	4	6	0.0799451	23	B	2	0	0	N
AT1G03550	protein_coding	secretory carrier membrane protein (SCAMP) family protein	1	886245	886391	3	I	0.0189092	5	4	0.177595	5	4	0.0856917	17	B	2	0	0	N
AT1G03550	protein_coding	secretory carrier membrane protein (SCAMP) family protein	1	886392	886460	1	E	0.0106886	18	11	0.00536119	4	11	0.00448481	16	B	2	0	0	N
AT1G03550	protein_coding	secretory carrier membrane protein (SCAMP) family protein	1	886461	886552	2	I	0.034855	9	20	0.277303	9	4	0.0713146	16	B	2	0	0	N
AT1G03550	protein_coding	secretory carrier membrane protein (SCAMP) family protein	1	886553	886599	1	E	0.0101672	4	5	0.0404858	4	5	0.0209552	24	B	2	0	0	N
AT1G03550	protein_coding	secretory carrier membrane protein (SCAMP) family protein	1	886600	886694	1	I	0.0211572	2	1	0.109591	2	1	0.0104495	16	B	2	0	0	N
AT1G03550	protein_coding	secretory carrier membrane protein (SCAMP) family protein	1	886695	886789	2	E	0.061699	4	6	0.653705	4	6	0.344164	16	B	1	0	0	N
AT1G03550	protein_coding	secretory carrier membrane protein (SCAMP) family protein	1	886790	886876	2	I	0.0164849	7	23	0.0972684	7	4	0.0353477	22	B	1	0	0	N
AT1G03550	protein_coding	secretory carrier membrane protein (SCAMP) family protein	1	886877	886940	1	E	0.0151491	24	16	0.0283535	4	10	0.0301557	16	B	1	0	0	N
AT1G03550	protein_coding	secretory carrier membrane protein (SCAMP) family protein	1	886941	887013	1	I	0.0826613	18	4	0.0168532	6	4	0.152974	18	B	2	0	0	N
AT1G03550	protein_coding	secretory carrier membrane protein (SCAMP) family protein	1	887014	887137	3	E	0.0135976	13	23	0.0385337	1	6	0.0690577	23	B	1	0	0	N
AT1G03550	protein_coding	secretory carrier membrane protein (SCAMP) family protein	1	887138	887223	1	I	0.288459	11	19	0.676632	11	4	0.520166	20	B	1	0	0	N
AT1G03550	protein_coding	secretory carrier membrane protein (SCAMP) family protein	1	887259	887366	2	I	0.0211644	2	12	0.074091	2	9	0.0147806	21	B	1	0	0	N
AT1G03550	protein_coding	secretory carrier membrane protein (SCAMP) family protein	1	887367	887430	1	E	0.0692345	20	8	0.33938	4	8	0.208458	23	B	1	0	0	N
AT1G03550	protein_coding	secretory carrier membrane protein (SCAMP) family protein	1	887431	887529	2	I	0.0232239	6	4	0.244409	6	4	0.0701977	16	B	3	0	0	N
AT1G03550	protein_coding	secretory carrier membrane protein (SCAMP) family protein	1	887530	887635	2	E	0.0515274	4	5	0.144474	4	5	0.0712522	23	B	2	0	0	N
AT1G03550	protein_coding	secretory carrier membrane protein (SCAMP) family protein	1	887636	887723	1	I	0.0665225	2	4	0.727925	2	4	0.309824	23	B	2	0	0	N
AT1G03590	protein_coding	protein phosphatase 2C family protein / PP2C family protein	1	894945	895028	1	I	0.0206205	2	17	0.0621007	2	11	0.0103862	24	B	0	0	0	N
AT1G03590	protein_coding	protein phosphatase 2C family protein / PP2C family protein	1	895029	895253	5	E	0.0108711	2	6	0.0072314	2	6	0.00321976	17	B	0	0	0	N
AT1G03590	protein_coding	protein phosphatase 2C family protein / PP2C family protein	1	895254	895353	2	I	0.0205845	22	16	0.108018	5	4	0.253009	22	B	0	0	0	N
AT1G03590	protein_coding	protein phosphatase 2C family protein / PP2C family protein	1	895354	895472	2	E	0.00582921	19	9	0.00474763	1	9	0.00247795	20	B	0	0	0	N
AT1G03590	protein_coding	protein phosphatase 2C family protein / PP2C family protein	1	895473	895581	2	I	0.0348245	19	16	0.0209443	4	9	0.241302	19	B	1	0	0	N
AT1G03590	protein_coding	protein phosphatase 2C family protein / PP2C family protein	1	895582	895921	8	E	0.0146112	14	4	0.0144614	10	4	0.00485101	21	B	1	0	0	N
AT1G03590	protein_coding	protein phosphatase 2C family protein / PP2C family protein	1	895922	896013	2	I	0.0120585	3	16	0.0893366	3	11	0.00601386	18	B	1	0	0	N
AT1G03610	protein_coding		1	901397	901484	1	I	0.0348401	20	21	0.31647	8	11	0.340063	20	B	13	0	0	N
AT1G03610	protein_coding		1	901485	901706	6	E	0.015817	12	21	0.00437131	2	9	0.00588146	21	B	10	0	0	N
AT1G03610	protein_coding		1	901707	901889	5	I	0.10321	8	13	0.900522	8	4	0.444626	18	B	10	0	0	N
AT1G03610	protein_coding		1	901890	902077	5	E	0.0250575	19	22	0.00470013	7	8	0.00590341	22	B	5	0	0	N
AT1G03610	protein_coding		1	902078	902168	2	I	0.106179	16	13	0.255487	8	4	0.537803	16	B	5	0	0	N
AT1G03610	protein_coding		1	902169	902347	5	E	0.0213295	10	22	0.0172999	10	8	0.0239072	22	B	5	0	0	N
AT1G03610	protein_coding		1	902348	902423	2	I	0.192199	12	15	0.286644	8	1	0.365838	23	B	6	0	0	N
AT1G03630	protein_coding	POR C (PROTOCHLOROPHYLLIDE OXIDOREDUCTASE); NADPH dehydrogenase/ oxidoreductase/ protochlorophyllide reductase	1	907756	907847	1	I	0.0212135	1	15	0.169088	1	5	0.0261699	18	B	60	0	0	N
AT1G03630	protein_coding	POR C (PROTOCHLOROPHYLLIDE OXIDOREDUCTASE); NADPH dehydrogenase/ oxidoreductase/ protochlorophyllide reductase	1	907848	907947	2	E	0.0616895	2	6	0.757024	2	6	0.496034	19	B	57	0	0	N
AT1G03630	protein_coding	POR C (PROTOCHLOROPHYLLIDE OXIDOREDUCTASE); NADPH dehydrogenase/ oxidoreductase/ protochlorophyllide reductase	1	907948	908031	1	I	0.0157046	1	5	0.104203	1	5	0.0170616	17	B	55	0	0	N
AT1G03630	protein_coding	POR C (PROTOCHLOROPHYLLIDE OXIDOREDUCTASE); NADPH dehydrogenase/ oxidoreductase/ protochlorophyllide reductase	1	907948	908037	2	I	0.0269702	1	24	0.332382	1	6	0.0104387	22	B	2	0	0	N
AT1G03630	protein_coding	POR C (PROTOCHLOROPHYLLIDE OXIDOREDUCTASE); NADPH dehydrogenase/ oxidoreductase/ protochlorophyllide reductase	1	908032	908570	14	E	0.0050925	9	1	0.00590509	9	1	0.00219316	18	B	10	0	0	N
AT1G03630	protein_coding	POR C (PROTOCHLOROPHYLLIDE OXIDOREDUCTASE); NADPH dehydrogenase/ oxidoreductase/ protochlorophyllide reductase	1	908038	908570	14	E	0.0157797	11	1	0.00589892	11	1	0.00344196	22	B	2	0	0	N
AT1G03630	protein_coding	POR C (PROTOCHLOROPHYLLIDE OXIDOREDUCTASE); NADPH dehydrogenase/ oxidoreductase/ protochlorophyllide reductase	1	908571	908653	1	I	0.0103591	1	13	0.0575748	1	9	0.0101587	19	B	10	0	0	N
AT1G03630	protein_coding	POR C (PROTOCHLOROPHYLLIDE OXIDOREDUCTASE); NADPH dehydrogenase/ oxidoreductase/ protochlorophyllide reductase	1	908654	909010	9	E	0.00498358	6	1	0.038291	6	1	0.0128231	16	B	10	0	0	N
AT1G03630	protein_coding	POR C (PROTOCHLOROPHYLLIDE OXIDOREDUCTASE); NADPH dehydrogenase/ oxidoreductase/ protochlorophyllide reductase	1	909011	909088	1	I	0.0144122	1	14	0.0518336	1	10	0.00842427	16	B	25	0	0	N
AT1G03650	protein_coding	GCN5-related N-acetyltransferase (GNAT) family protein	1	910481	910857	10	I	0.0202964	9	22	0.00379887	9	2	0.00277237	23	B	4	0	0	N
AT1G03680	protein_coding	ATHM1 (Arabidopsis thioredoxin M-type 1); thiol-disulfide exchange intermediate	1	917303	917637	8	I	0.0169299	21	6	0.0077921	3	6	0.289372	21	B	46	0	0	N
AT1G03687	protein_coding		1	918603	918867	6	I	0.0372794	16	23	0.426629	6	1	0.590968	16	B	3	0	0	N
AT1G03687	protein_coding		1	918868	919009	3	E	0.018134	2	15	0.0705631	2	5	0.0440583	21	B	3	0	0	N
AT1G03687	protein_coding		1	919010	919095	2	I	0.0348892	8	14	0.422226	8	2	0.295501	20	B	3	0	0	N
AT1G03687	protein_coding		1	919096	919189	2	E	0.061653	21	20	0.040364	8	9	0.0390692	20	B	2	0	0	N
AT1G03687	protein_coding		1	919190	919266	1	I	0.0212086	20	10	0.0780504	5	10	0.12616	20	B	2	0	0	N
AT1G03687	protein_coding		1	919267	919394	3	E	0.0334624	7	20	0.0221667	7	5	0.0199117	20	B	2	0	0	N
AT1G03687	protein_coding		1	919395	919502	2	I	0.0211583	5	14	0.026622	5	10	0.0140729	19	B	2	0	0	N
AT1G03687	protein_coding		1	919503	919610	2	E	0.0050736	7	5	0.0291093	7	5	0.0107879	19	B	2	0	0	N
AT1G03687	protein_coding		1	919611	919736	3	I	0.0211948	20	9	0.0962913	5	9	0.212652	20	B	2	0	0	N
AT1G03687	protein_coding		1	919737	919818	2	E	0.0207798	2	9	0.302181	2	9	0.2392	19	B	2	0	0	N
AT1G03687	protein_coding		1	919819	919912	2	I	0.020578	19	14	0.0117508	6	2	0.0326453	19	B	2	0	0	N
AT1G03687	protein_coding		1	919913	919996	1	E	0.11469	2	4	0.785633	2	4	0.580902	20	B	2	0	0	N
AT1G03687	protein_coding		1	919997	920086	2	I	0.285084	18	2	0.461323	4	2	0.368789	18	B	2	1	0	N
AT1G03760	protein_coding	prefoldin subunit family protein	1	941267	941363	2	I	0.0231929	3	16	0.158698	3	7	0.00647457	23	B	2	0	0	N
AT1G03760	protein_coding	prefoldin subunit family protein	1	941364	941430	2	E	0.00955386	7	3	0.0172107	7	3	0.00666682	21	B	2	0	0	N
AT1G03760	protein_coding	prefoldin subunit family protein	1	941431	941534	3	I	0.0169049	15	24	0.00604771	4	2	0.00920184	15	B	3	0	0	N
AT1G03760	protein_coding	prefoldin subunit family protein	1	941535	941571	1	E	0.00960067	24	21	0.0209801	6	5	0.0262533	21	B	3	0	0	N
AT1G03760	protein_coding	prefoldin subunit family protein	1	941572	941691	2	I	0.0205789	5	24	0.0645494	5	2	0.0106543	23	B	4	0	0	N
AT1G03760	protein_coding	prefoldin subunit family protein	1	941692	941793	2	E	0.0169458	15	3	0.0402068	6	3	0.0145696	23	B	3	0	0	N
AT1G03760	protein_coding	prefoldin subunit family protein	1	941794	941912	2	I	0.0203508	6	24	0.214758	6	4	0.0467997	19	B	3	0	0	N
AT1G03760	protein_coding	prefoldin subunit family protein	1	941948	942028	1	I	0.024732	15	12	0.16944	7	1	0.117969	24	B	2	0	0	N
AT1G03760	protein_coding	prefoldin subunit family protein	1	942029	942104	1	E	0.00493511	16	4	0.0371807	6	4	0.024274	23	B	2	0	0	N
AT1G03760	protein_coding	prefoldin subunit family protein	1	942105	942184	1	I	0.0168985	9	7	0.029397	9	7	0.00562609	21	B	3	0	0	N
AT1G03760	protein_coding	prefoldin subunit family protein	1	942185	942566	9	E	0.0208081	12	4	0.00388073	1	4	0.00241753	19	B	3	0	0	N
AT1G03760	protein_coding	prefoldin subunit family protein	1	942567	942650	2	I	0.0144471	4	10	0.174595	4	10	0.025544	22	B	4	0	0	N
AT1G03760	protein_coding	prefoldin subunit family protein	1	942651	942819	4	E	0.0616977	22	4	0.58014	2	4	0.265786	19	B	4	0	0	N
AT1G03760	protein_coding	prefoldin subunit family protein	1	942820	942977	4	I	0.0169358	5	23	0.00429729	5	10	0.00195062	23	B	7	0	0	N
AT1G03760	protein_coding	prefoldin subunit family protein	1	942978	943038	1	E	0.0787645	23	5	0.179687	11	5	0.118968	19	B	7	0	0	N
AT1G03760	protein_coding	prefoldin subunit family protein	1	943039	943120	1	I	0.0189628	3	24	0.374051	3	1	0.20422	18	B	8	0	0	N
AT1G03850	protein_coding	glutaredoxin family protein	1	976501	977277	14	I	0.0310336	9	21	0.0176647	9	4	0.00726805	15	B	1	0	0	N
AT1G03860	protein_coding	ATPHB2 (PROHIBITIN 2)	1	979799	979888	2	I	0.0206267	23	15	0.0147845	3	7	0.065622	23	B	13	0	0	N
AT1G03860	protein_coding	ATPHB2 (PROHIBITIN 2)	1	979889	980102	6	E	0.00498211	2	17	0.0264794	2	11	0.0197126	17	B	13	0	0	N
AT1G03860	protein_coding	ATPHB2 (PROHIBITIN 2)	1	980103	980182	2	I	0.0123445	6	22	0.0204578	6	4	0.0133983	23	B	33	0	0	N
AT1G03860	protein_coding	ATPHB2 (PROHIBITIN 2)	1	980183	980354	5	E	0.00707069	24	6	0.0467749	4	6	0.0206571	16	B	33	0	0	N
AT1G03860	protein_coding	ATPHB2 (PROHIBITIN 2)	1	980355	980775	12	I	0.0143942	2	21	0.000207188	2	8	0.000171581	16	B	73	0	0	N
AT1G03860	protein_coding	ATPHB2 (PROHIBITIN 2)	1	980776	980893	3	E	0.039145	4	9	0.0362934	4	9	0.0284768	18	B	73	0	0	N
AT1G03860	protein_coding	ATPHB2 (PROHIBITIN 2)	1	980776	981159	11	E	0.0141629	23	10	0.034381	7	10	0.0269214	19	B	16	0	0	N
AT1G03860	protein_coding	ATPHB2 (PROHIBITIN 2)	1	980894	980984	2	I	0.0169135	11	20	0.050207	11	2	0.00818535	23	B	100	1	1	N
AT1G03860	protein_coding	ATPHB2 (PROHIBITIN 2)	1	980985	981159	5	E	0.0616302	6	9	0.0264473	6	9	0.00685305	21	B	16	0	0	N
AT1G03860	protein_coding	ATPHB2 (PROHIBITIN 2)	1	981160	981560	11	I	0.200001	23	7	0.000753438	4	7	0.993894	23	B	0	0	0	N
AT1G03860	protein_coding	ATPHB2 (PROHIBITIN 2)	1	981160	981770	17	I	0.0978931	24	2	0.000333924	1	2	0.998864	24	B	16	0	0	N
AT1G03900	protein_coding	ATNAP4 (ARABIDOPSIS THALIANA NON-INTRINSIC ABC PROTEIN 4)	1	991747	992441	19	I	0.0274642	11	2	0.00214297	11	2	0.00206392	22	B	17	0	0	N
AT1G03900	protein_coding	ATNAP4 (ARABIDOPSIS THALIANA NON-INTRINSIC ABC PROTEIN 4)	1	992442	992691	6	E	0.00542005	4	24	0.00702112	4	10	0.0103069	24	B	15	0	0	N
AT1G03900	protein_coding	ATNAP4 (ARABIDOPSIS THALIANA NON-INTRINSIC ABC PROTEIN 4)	1	992692	992776	1	I	0.0431712	6	16	0.332035	6	4	0.286901	19	B	28	0	0	N
AT1G03910	protein_coding		1	996218	996424	5	I	0.259748	10	21	0.395074	10	2	0.392215	17	B	12	0	0	N
AT1G03910	protein_coding		1	996425	996734	8	E	0.0341792	24	8	0.010842	11	8	0.00719794	18	B	12	0	0	N
AT1G03910	protein_coding		1	996735	996846	1	I	0.0206407	17	15	0.286679	10	1	0.348033	17	B	14	0	0	N
AT1G03910	protein_coding		1	996847	996939	2	E	0.114687	24	6	0.728778	2	6	0.333803	18	B	12	0	0	N
AT1G03910	protein_coding		1	996940	997175	6	I	0.0579196	8	24	0.790273	8	1	0.015291	24	B	12	0	0	N
AT1G03910	protein_coding		1	997176	997276	2	E	0.0566008	14	8	0.0313602	1	8	0.0156653	18	B	12	0	0	N
AT1G03910	protein_coding		1	997277	997416	2	I	0.0177074	8	24	0.625024	8	2	0.638104	20	B	22	0	0	N
AT1G03910	protein_coding		1	997417	997489	2	E	0.0662659	14	4	0.372633	1	4	0.265978	20	B	22	0	0	N
AT1G03910	protein_coding		1	997490	997602	3	I	0.0139637	3	24	0.0504501	3	5	0.0118617	18	B	24	0	0	N
AT1G03910	protein_coding		1	997603	997666	2	E	0.126506	24	6	0.736679	1	6	0.164705	20	B	24	0	0	N
AT1G03910	protein_coding		1	997667	997753	2	I	0.0226489	16	13	0.438737	8	1	0.924919	16	B	25	0	0	N
AT1G03910	protein_coding		1	997754	997895	3	E	0.0692463	20	9	0.203869	4	9	0.00593899	18	B	25	0	0	N
AT1G03910	protein_coding		1	997896	998418	14	I	0.0171332	9	23	0.0396251	9	11	0.00478329	23	B	44	0	0	N
AT1G03910	protein_coding		1	998419	998515	2	E	0.0353885	23	9	0.119595	7	9	0.0818446	23	B	44	0	0	N
AT1G03910	protein_coding		1	998516	998731	5	I	0.0169687	20	22	0.0632589	8	2	0.0655363	20	B	44	0	0	N
AT1G03910	protein_coding		1	998732	999017	7	E	0.00851916	16	3	0.01437	4	3	0.00716729	16	B	33	0	0	N
AT1G03910	protein_coding		1	999018	999107	2	I	0.0174573	8	24	0.214109	8	2	0.0055484	23	B	33	0	0	N
AT1G03910	protein_coding		1	999108	999411	8	E	0.00502023	23	8	0.00477203	7	8	0.00178852	23	B	0	0	0	N
AT1G03910	protein_coding		1	999412	999502	1	I	0.202225	8	7	0.279094	8	7	0.139281	21	B	0	0	0	N
AT1G03910	protein_coding		1	999503	999680	4	E	0.00509376	1	8	0.0212994	1	8	0.00842473	22	B	0	0	0	N
AT1G03910	protein_coding		1	999681	999758	1	I	0.020798	7	23	0.179478	7	1	0.0409259	20	B	0	0	0	N
AT1G03910	protein_coding		1	999759	1000026	6	E	0.0104309	13	21	0.00952679	10	6	0.0124589	21	B	0	0	0	N
AT1G03910	protein_coding		1	1000027	1000110	2	I	0.0169701	8	14	0.130787	8	10	0.0520269	20	B	0	0	0	N
AT1G03930	protein_coding	ADK1 (DUAL SPECIFICITY KINASE 1); kinase	1	1005515	1005610	2	I	0.0258382	10	22	0.724816	10	2	0.0968575	19	B	4	0	0	N
AT1G03930	protein_coding	ADK1 (DUAL SPECIFICITY KINASE 1); kinase	1	1005653	1005744	2	I	0.019006	16	2	0.153586	6	2	0.235699	16	B	4	0	0	N
AT1G03930	protein_coding	ADK1 (DUAL SPECIFICITY KINASE 1); kinase	1	1005745	1005815	2	E	0.0250995	23	7	0.128824	5	7	0.0210109	18	B	4	0	0	N
AT1G03930	protein_coding	ADK1 (DUAL SPECIFICITY KINASE 1); kinase	1	1005816	1005924	2	I	0.0156887	7	2	0.119811	7	2	0.0498779	21	B	4	0	0	N
AT1G03930	protein_coding	ADK1 (DUAL SPECIFICITY KINASE 1); kinase	1	1005925	1006074	2	E	0.0962189	2	9	0.376056	2	9	0.196151	16	B	4	0	0	N
AT1G03930	protein_coding	ADK1 (DUAL SPECIFICITY KINASE 1); kinase	1	1006075	1006174	2	I	0.0232021	8	14	0.241249	8	2	0.10387	17	B	4	0	0	N
AT1G03930	protein_coding	ADK1 (DUAL SPECIFICITY KINASE 1); kinase	1	1006175	1006271	2	E	0.0963125	17	24	0.635588	3	7	0.628968	15	B	4	0	0	N
AT1G03930	protein_coding	ADK1 (DUAL SPECIFICITY KINASE 1); kinase	1	1006272	1006426	3	I	0.0579379	8	22	0.516863	8	2	0.348502	23	B	6	0	0	N
AT1G03930	protein_coding	ADK1 (DUAL SPECIFICITY KINASE 1); kinase	1	1006499	1006579	2	I	0.0310393	6	14	0.260639	6	2	0.211706	24	B	5	0	0	N
AT1G03930	protein_coding	ADK1 (DUAL SPECIFICITY KINASE 1); kinase	1	1006580	1006642	1	E	0.0734197	10	15	0.179773	10	6	0.075549	15	B	5	0	0	N
AT1G03930	protein_coding	ADK1 (DUAL SPECIFICITY KINASE 1); kinase	1	1006643	1006732	2	I	0.019049	8	12	0.463426	8	4	0.180587	24	B	8	0	0	N
AT1G03930	protein_coding	ADK1 (DUAL SPECIFICITY KINASE 1); kinase	1	1006733	1006797	1	E	1	14	23	0.273835	3	8	0.548795	23	S	6	0	0	N
AT1G03930	protein_coding	ADK1 (DUAL SPECIFICITY KINASE 1); kinase	1	1006798	1006915	2	I	0.0702869	10	13	0.6739	10	2	0.183121	15	B	6	0	0	N
AT1G03930	protein_coding	ADK1 (DUAL SPECIFICITY KINASE 1); kinase	1	1006916	1007001	1	E	0.0733969	12	16	0.662501	2	7	0.827566	16	B	5	0	0	N
AT1G03930	protein_coding	ADK1 (DUAL SPECIFICITY KINASE 1); kinase	1	1007002	1007079	2	I	0.0212089	8	14	0.147007	8	2	0.0873947	18	B	5	0	0	N
AT1G03930	protein_coding	ADK1 (DUAL SPECIFICITY KINASE 1); kinase	1	1007080	1007207	3	E	0.061689	3	8	0.272136	3	8	0.0433387	23	B	5	0	0	N
AT1G03930	protein_coding	ADK1 (DUAL SPECIFICITY KINASE 1); kinase	1	1007208	1007288	2	I	0.0288175	8	22	0.708486	8	3	0.641551	20	B	5	0	0	N
AT1G03930	protein_coding	ADK1 (DUAL SPECIFICITY KINASE 1); kinase	1	1007289	1007375	2	E	0.0250734	17	11	0.0691039	3	11	0.0120274	21	B	5	0	0	N
AT1G03930	protein_coding	ADK1 (DUAL SPECIFICITY KINASE 1); kinase	1	1007376	1007457	1	I	0.097909	6	21	0.568953	6	4	0.511384	19	B	5	0	0	N
AT1G03930	protein_coding	ADK1 (DUAL SPECIFICITY KINASE 1); kinase	1	1007458	1007525	1	E	0.0157852	22	8	0.0752143	3	8	0.0140207	19	B	5	0	0	N
AT1G03930	protein_coding	ADK1 (DUAL SPECIFICITY KINASE 1); kinase	1	1007526	1007600	1	I	0.161456	24	4	0.524987	8	4	0.549929	24	B	5	0	0	N
AT1G03930	protein_coding	ADK1 (DUAL SPECIFICITY KINASE 1); kinase	1	1007601	1007732	3	E	0.00851796	22	7	0.0163257	3	7	0.00774322	15	B	5	0	0	N
AT1G03930	protein_coding	ADK1 (DUAL SPECIFICITY KINASE 1); kinase	1	1007733	1007826	2	I	0.0232326	20	21	0.0642573	3	2	0.102601	15	B	6	0	0	N
AT1G03950	protein_coding	VPS2.3	1	1011433	1011499	1	I	0.0348133	1	13	0.267158	1	4	0.0528783	24	B	3	0	0	N
AT1G03950	protein_coding	VPS2.3	1	1011500	1011556	1	E	0.0172053	19	6	0.0675516	11	6	0.00890667	19	B	3	0	0	N
AT1G03950	protein_coding	VPS2.3	1	1011557	1011651	2	I	0.0156564	24	17	0.0142331	10	4	0.0151772	24	B	4	0	0	N
AT1G03950	protein_coding	VPS2.3	1	1011689	1011775	2	I	0.0189387	10	9	0.190383	10	9	0.0177386	23	B	5	0	0	N
AT1G03950	protein_coding	VPS2.3	1	1011776	1011857	2	E	0.015785	12	6	0.194022	9	6	0.0108536	16	B	3	0	0	N
AT1G03950	protein_coding	VPS2.3	1	1011858	1011939	1	I	0.0156814	10	13	0.442514	10	1	0.0628455	24	B	2	0	0	N
AT1G03950	protein_coding	VPS2.3	1	1011940	1012012	1	E	0.0179974	15	6	0.201567	9	6	0.0196023	23	B	2	0	0	N
AT1G03950	protein_coding	VPS2.3	1	1012013	1012162	3	I	0.0189075	24	20	0.0288473	6	3	0.0447637	24	B	4	0	0	N
AT1G03950	protein_coding	VPS2.3	1	1012163	1012235	2	E	0.0616802	4	8	0.698742	4	8	0.59886	23	B	2	0	0	N
AT1G03950	protein_coding	VPS2.3	1	1012236	1012332	2	I	0.0861886	3	13	0.213202	3	9	0.0661323	18	B	2	0	0	N
AT1G03950	protein_coding	VPS2.3	1	1012333	1012438	2	E	0.106567	21	7	0.120411	2	7	0.0693424	24	B	2	0	0	N
AT1G03950	protein_coding	VPS2.3	1	1012439	1012506	1	I	0.0274355	6	20	0.199795	6	4	0.105673	24	B	3	0	0	N
AT1G03950	protein_coding	VPS2.3	1	1012507	1012558	1	E	0.0251025	22	6	0.499076	4	6	0.146127	22	B	3	0	0	N
AT1G03950	protein_coding	VPS2.3	1	1012559	1012643	1	I	0.0212012	6	13	0.179219	6	3	0.0146448	23	B	3	0	0	N
AT1G03950	protein_coding	VPS2.3	1	1012680	1012865	5	I	0.0211786	7	17	0.00668921	7	4	0.00225013	20	B	3	0	0	N
AT1G03950	protein_coding	VPS2.3	1	1012866	1012911	1	E	0.154206	9	7	0.342063	9	7	0.0553328	16	B	3	0	0	N
AT1G03950	protein_coding	VPS2.3	1	1012912	1013176	6	I	0.0189715	7	22	0.277425	7	3	0.0157017	16	B	3	0	0	N
AT1G04010	protein_coding	phosphatidylcholine-sterol O-acyltransferase	1	1031573	1031686	2	I	0.0280599	10	22	0.563051	10	1	0.517989	19	B	2	0	0	N
AT1G04010	protein_coding	phosphatidylcholine-sterol O-acyltransferase	1	1031687	1031783	2	E	0.00898722	5	2	0.0430362	5	2	0.00826064	20	B	0	0	0	N
AT1G04010	protein_coding	phosphatidylcholine-sterol O-acyltransferase	1	1031784	1031898	2	I	0.0262563	6	24	0.0666968	6	5	0.0138868	22	B	0	0	0	N
AT1G04010	protein_coding	phosphatidylcholine-sterol O-acyltransferase	1	1031899	1031984	2	E	0.0161846	24	9	0.0234744	5	9	0.0105346	24	B	0	0	0	N
AT1G04010	protein_coding	phosphatidylcholine-sterol O-acyltransferase	1	1031985	1032056	2	I	0.0211979	3	24	0.123892	3	1	0.0113775	17	B	0	0	0	N
AT1G04010	protein_coding	phosphatidylcholine-sterol O-acyltransferase	1	1032057	1032162	3	E	0.0345548	5	19	0.082504	5	3	0.0856177	19	B	0	0	0	N
AT1G04010	protein_coding	phosphatidylcholine-sterol O-acyltransferase	1	1032163	1032241	2	I	0.0674167	1	24	0.329794	1	11	0.30934	21	B	0	0	0	N
AT1G04010	protein_coding	phosphatidylcholine-sterol O-acyltransferase	1	1032242	1032411	5	E	0.0161934	22	2	0.094808	1	2	0.00523662	22	B	0	0	0	N
AT1G04010	protein_coding	phosphatidylcholine-sterol O-acyltransferase	1	1032412	1032579	4	I	0.019305	9	14	0.220782	9	5	0.00615896	24	B	0	0	0	N
AT1G04010	protein_coding	phosphatidylcholine-sterol O-acyltransferase	1	1032580	1032652	1	E	0.096245	5	9	0.0914795	5	9	0.0314666	23	B	0	0	0	N
AT1G04010	protein_coding	phosphatidylcholine-sterol O-acyltransferase	1	1032653	1032805	3	I	0.0206091	8	23	0.321576	8	10	0.0436924	18	B	0	0	0	N
AT1G04010	protein_coding	phosphatidylcholine-sterol O-acyltransferase	1	1032806	1032858	1	E	0.0377426	23	9	0.238154	5	9	0.0506311	23	B	0	0	0	N
AT1G04010	protein_coding	phosphatidylcholine-sterol O-acyltransferase	1	1032859	1033184	7	I	0.0111126	10	14	0.141395	10	5	0.0662434	19	B	0	0	0	N
AT1G04010	protein_coding	phosphatidylcholine-sterol O-acyltransferase	1	1033185	1033280	3	E	0.143109	22	7	0.379421	11	7	0.421849	17	B	0	0	0	N
AT1G04010	protein_coding	phosphatidylcholine-sterol O-acyltransferase	1	1033281	1033435	4	I	0.00947428	4	19	0.0739822	4	5	0.00364647	18	B	0	0	0	N
AT1G04010	protein_coding	phosphatidylcholine-sterol O-acyltransferase	1	1033436	1033536	2	E	0.114687	22	9	0.590125	7	9	0.2042	21	B	0	0	0	N
AT1G04010	protein_coding	phosphatidylcholine-sterol O-acyltransferase	1	1033537	1033873	9	I	0.0200776	7	14	0.00712802	7	5	0.00165528	18	B	1	0	0	N
AT1G04010	protein_coding	phosphatidylcholine-sterol O-acyltransferase	1	1033874	1034028	3	E	0.0347564	12	2	0.0690162	1	2	0.0198077	17	B	0	0	0	N
AT1G04010	protein_coding	phosphatidylcholine-sterol O-acyltransferase	1	1034029	1034119	2	I	0.0201314	13	16	0.0985632	3	5	0.115526	21	B	0	0	0	N
AT1G04010	protein_coding	phosphatidylcholine-sterol O-acyltransferase	1	1034120	1034337	6	E	0.0616532	24	6	0.0347568	1	6	0.0036046	15	B	0	0	0	N
AT1G04010	protein_coding	phosphatidylcholine-sterol O-acyltransferase	1	1034338	1034699	9	I	0.0205797	9	23	0.0127384	9	1	0.00369428	23	B	0	0	0	N
AT1G04010	protein_coding	phosphatidylcholine-sterol O-acyltransferase	1	1034700	1034777	2	E	0.0250314	5	9	0.0578173	5	9	0.00684111	24	B	0	0	0	N
AT1G04010	protein_coding	phosphatidylcholine-sterol O-acyltransferase	1	1034778	1034883	3	I	0.0579199	4	5	0.794599	4	5	0.412772	21	B	0	0	0	N
AT1G04010	protein_coding	phosphatidylcholine-sterol O-acyltransferase	1	1034884	1035054	4	E	0.0963059	23	8	0.627851	5	8	0.142693	19	B	0	0	0	N
AT1G04010	protein_coding	phosphatidylcholine-sterol O-acyltransferase	1	1035055	1035137	2	I	0.0206196	3	21	0.251874	3	4	0.0618584	21	B	0	0	0	N
AT1G04010	protein_coding	phosphatidylcholine-sterol O-acyltransferase	1	1035138	1035283	4	E	0.0204011	23	10	0.396037	1	10	0.0223549	18	B	0	0	0	N
AT1G04010	protein_coding	phosphatidylcholine-sterol O-acyltransferase	1	1035284	1035380	2	I	0.0147937	3	22	0.253609	3	5	0.0215371	23	B	1	0	0	N
AT1G04010	protein_coding	phosphatidylcholine-sterol O-acyltransferase	1	1035381	1035517	3	E	0.0393602	23	9	0.237703	1	9	0.0243515	19	B	1	0	0	N
AT1G04010	protein_coding	phosphatidylcholine-sterol O-acyltransferase	1	1035518	1035883	10	I	0.360006	2	16	0.757542	2	7	0.12094	21	B	1	0	0	N
AT1G04040	protein_coding	acid phosphatase class B family protein	1	1042741	1042951	5	I	0.0144059	10	20	0.593267	10	4	0.571238	17	B	24	0	0	N
AT1G04040	protein_coding	acid phosphatase class B family protein	1	1042952	1043162	5	E	0.00529004	22	18	0.023355	11	3	0.0284881	18	B	9	0	0	N
AT1G04040	protein_coding	acid phosphatase class B family protein	1	1043163	1043389	5	I	0.0211986	13	18	0.0666123	1	11	0.465065	17	B	9	0	0	N
AT1G04050	protein_coding	SUVR1 (Arabidopsis homolog of SU(VAR)3-9 1); histone-lysine N-methyltransferase/ zinc ion binding	1	1045995	1046096	2	I	0.0211912	4	14	0.105707	4	8	0.0370115	23	B	2	0	0	N
AT1G04050	protein_coding	SUVR1 (Arabidopsis homolog of SU(VAR)3-9 1); histone-lysine N-methyltransferase/ zinc ion binding	1	1046097	1046194	2	E	0.114689	1	4	0.580068	1	4	0.504592	23	B	1	0	0	N
AT1G04050	protein_coding	SUVR1 (Arabidopsis homolog of SU(VAR)3-9 1); histone-lysine N-methyltransferase/ zinc ion binding	1	1046195	1046326	2	I	0.0372663	4	11	0.322886	4	11	0.107747	22	B	1	0	1	N
AT1G04050	protein_coding	SUVR1 (Arabidopsis homolog of SU(VAR)3-9 1); histone-lysine N-methyltransferase/ zinc ion binding	1	1046327	1046378	1	E	0.0962657	7	4	0.342039	7	4	0.181098	23	B	1	0	0	N
AT1G04050	protein_coding	SUVR1 (Arabidopsis homolog of SU(VAR)3-9 1); histone-lysine N-methyltransferase/ zinc ion binding	1	1046379	1046467	1	I	0.0372856	21	10	0.167563	2	10	0.180787	21	B	1	0	0	N
AT1G04050	protein_coding	SUVR1 (Arabidopsis homolog of SU(VAR)3-9 1); histone-lysine N-methyltransferase/ zinc ion binding	1	1046468	1046535	1	E	0.0616972	7	4	0.229197	7	4	0.050909	23	B	0	0	0	N
AT1G04050	protein_coding	SUVR1 (Arabidopsis homolog of SU(VAR)3-9 1); histone-lysine N-methyltransferase/ zinc ion binding	1	1046536	1046621	2	I	0.0274236	20	22	0.194097	10	6	0.275438	20	B	0	0	0	N
AT1G04050	protein_coding	SUVR1 (Arabidopsis homolog of SU(VAR)3-9 1); histone-lysine N-methyltransferase/ zinc ion binding	1	1046622	1046876	6	E	0.200783	22	3	0.486669	7	3	0.276229	23	B	0	0	0	N
AT1G04050	protein_coding	SUVR1 (Arabidopsis homolog of SU(VAR)3-9 1); histone-lysine N-methyltransferase/ zinc ion binding	1	1046877	1046984	2	I	0.0189161	4	14	0.0218247	4	7	0.0132895	23	B	0	0	0	N
AT1G04050	protein_coding	SUVR1 (Arabidopsis homolog of SU(VAR)3-9 1); histone-lysine N-methyltransferase/ zinc ion binding	1	1046985	1048004	29	E	0.0962383	20	19	0.00181992	1	11	0.00323073	19	B	0	0	0	N
AT1G04050	protein_coding	SUVR1 (Arabidopsis homolog of SU(VAR)3-9 1); histone-lysine N-methyltransferase/ zinc ion binding	1	1048005	1048149	3	I	0.0438872	4	22	0.21588	4	7	0.138753	21	B	0	0	0	N
AT1G04050	protein_coding	SUVR1 (Arabidopsis homolog of SU(VAR)3-9 1); histone-lysine N-methyltransferase/ zinc ion binding	1	1048150	1048421	7	E	0.0734186	24	17	0.765373	7	6	0.549101	21	B	0	0	0	N
AT1G04050	protein_coding	SUVR1 (Arabidopsis homolog of SU(VAR)3-9 1); histone-lysine N-methyltransferase/ zinc ion binding	1	1048422	1048496	1	I	0.0270035	2	7	0.206044	2	7	0.0651806	18	B	0	0	0	N
AT1G04050	protein_coding	SUVR1 (Arabidopsis homolog of SU(VAR)3-9 1); histone-lysine N-methyltransferase/ zinc ion binding	1	1048497	1048629	3	E	1	24	10	0.575705	8	10	0.570986	24	S	0	0	0	N
AT1G04050	protein_coding	SUVR1 (Arabidopsis homolog of SU(VAR)3-9 1); histone-lysine N-methyltransferase/ zinc ion binding	1	1048630	1048717	2	I	0.0189087	23	11	0.043118	4	11	0.0826444	23	B	0	0	0	N
AT1G04080	protein_coding	PRP39; binding	1	1051492	1051767	6	I	0.0899889	8	13	0.837934	8	1	0.155512	19	B	14	0	0	N
AT1G04080	protein_coding	PRP39; binding	1	1051768	1052037	7	E	0.0860687	23	19	0.0117645	10	6	0.0263034	20	B	12	0	0	N
AT1G04080	protein_coding	PRP39; binding	1	1052038	1052158	3	I	0.142041	3	19	0.51063	3	7	0.207181	23	B	12	0	0	N
AT1G04080	protein_coding	PRP39; binding	1	1052159	1052269	2	E	0.0250817	23	3	0.187516	7	3	0.0214312	19	B	9	0	0	N
AT1G04080	protein_coding	PRP39; binding	1	1052270	1052544	7	I	0.0652976	8	15	0.327634	8	4	0.0754716	24	B	9	0	0	N
AT1G04080	protein_coding	PRP39; binding	1	1052545	1052775	6	E	0.017331	24	5	0.00201484	7	5	0.000807918	24	B	4	0	0	N
AT1G04080	protein_coding	PRP39; binding	1	1052776	1053325	15	I	0.104358	8	14	0.860945	8	7	0.565415	22	B	4	0	0	N
AT1G04080	protein_coding	PRP39; binding	1	1053326	1053494	4	E	0.00773191	23	5	0.0319038	11	5	0.0042684	23	B	3	0	0	N
AT1G04080	protein_coding	PRP39; binding	1	1053495	1053805	8	I	0.0190093	8	13	0.923575	8	2	0.13839	19	B	3	0	0	N
AT1G04080	protein_coding	PRP39; binding	1	1053806	1054200	10	E	0.0157883	16	9	0.00819347	2	9	0.00161296	20	B	3	0	0	N
AT1G04080	protein_coding	PRP39; binding	1	1054201	1054661	12	I	0.259751	14	23	0.7764	2	7	0.974694	24	B	3	0	0	N
AT1G04080	protein_coding	PRP39; binding	1	1054662	1054806	3	E	0.0277412	1	21	0.00375138	1	2	0.00305247	20	B	2	0	0	N
AT1G04080	protein_coding	PRP39; binding	1	1054807	1054934	3	I	0.0144148	8	24	0.141541	8	1	0.0910031	20	B	2	0	0	N
AT1G04080	protein_coding	PRP39; binding	1	1054935	1055088	4	E	0.00720725	7	3	0.00624696	7	3	0.00236346	19	B	2	0	0	N
AT1G04080	protein_coding	PRP39; binding	1	1055089	1055172	2	I	0.0206122	8	12	0.217037	8	1	0.0461363	23	B	4	0	0	N
AT1G04080	protein_coding	PRP39; binding	1	1055173	1055290	2	E	0.00995237	12	21	0.027101	1	3	0.0478114	21	B	4	0	0	N
AT1G04080	protein_coding	PRP39; binding	1	1055291	1055476	4	I	0.0372345	8	18	0.466202	8	2	0.0679302	20	B	5	0	0	N
AT1G04080	protein_coding	PRP39; binding	1	1055477	1055708	6	E	0.00508263	11	2	0.00582008	11	2	0.00379252	20	B	2	0	0	N
AT1G04080	protein_coding	PRP39; binding	1	1055709	1055796	2	I	0.0169294	1	22	0.0833111	1	3	0.0106496	16	B	2	0	0	N
AT1G04080	protein_coding	PRP39; binding	1	1055797	1056103	8	E	0.00507852	2	15	0.00210136	2	4	0.00193484	23	B	2	0	0	N
AT1G04080	protein_coding	PRP39; binding	1	1056104	1056185	2	I	0.0270152	7	14	0.0319431	7	11	0.00415935	23	B	6	0	0	N
AT1G04080	protein_coding	PRP39; binding	1	1056186	1056288	2	E	0.0103916	6	19	0.115192	6	2	0.123528	19	B	6	0	0	N
AT1G04080	protein_coding	PRP39; binding	1	1056289	1056432	3	I	0.0895431	10	15	0.0388939	10	2	0.00192395	15	B	7	0	0	N
AT1G04120	protein_coding	ATMRP5 (Arabidopsis thaliana multidrug resistance-associated protein 5)	1	1064960	1065052	2	I	0.027401	6	13	0.441832	6	10	0.108178	21	B	5	0	0	N
AT1G04120	protein_coding	ATMRP5 (Arabidopsis thaliana multidrug resistance-associated protein 5)	1	1065053	1065293	6	E	0.00540953	23	6	0.00462661	8	6	0.00330168	15	B	0	0	0	N
AT1G04120	protein_coding	ATMRP5 (Arabidopsis thaliana multidrug resistance-associated protein 5)	1	1065294	1065377	1	I	0.0372405	22	20	0.436668	5	10	0.621693	22	B	0	0	0	N
AT1G04120	protein_coding	ATMRP5 (Arabidopsis thaliana multidrug resistance-associated protein 5)	1	1065378	1065442	1	E	0.0154876	19	2	0.0159194	1	2	0.00810577	21	B	0	0	0	N
AT1G04120	protein_coding	ATMRP5 (Arabidopsis thaliana multidrug resistance-associated protein 5)	1	1065443	1065547	2	I	0.0189424	8	14	0.460502	8	5	0.156393	19	B	0	0	0	N
AT1G04120	protein_coding	ATMRP5 (Arabidopsis thaliana multidrug resistance-associated protein 5)	1	1065548	1065854	7	E	0.00500067	20	6	0.026979	1	6	0.00476628	18	B	0	0	0	N
AT1G04120	protein_coding	ATMRP5 (Arabidopsis thaliana multidrug resistance-associated protein 5)	1	1065855	1065932	2	I	0.0168951	11	20	0.408404	11	5	0.180443	23	B	4	0	0	N
AT1G04120	protein_coding	ATMRP5 (Arabidopsis thaliana multidrug resistance-associated protein 5)	1	1065933	1066148	6	E	0.00498281	20	3	0.0094697	5	3	0.0028889	15	B	2	0	0	N
AT1G04120	protein_coding	ATMRP5 (Arabidopsis thaliana multidrug resistance-associated protein 5)	1	1066149	1066228	2	I	0.0144032	6	18	0.175657	6	1	0.0262603	18	B	2	0	0	N
AT1G04120	protein_coding	ATMRP5 (Arabidopsis thaliana multidrug resistance-associated protein 5)	1	1066229	1066524	8	E	0.0161685	15	6	0.00347215	1	6	0.0013408	15	B	0	0	0	N
AT1G04120	protein_coding	ATMRP5 (Arabidopsis thaliana multidrug resistance-associated protein 5)	1	1066525	1066604	2	I	0.0205814	6	22	0.0660177	6	9	0.0395574	22	B	0	0	0	N
AT1G04120	protein_coding	ATMRP5 (Arabidopsis thaliana multidrug resistance-associated protein 5)	1	1066605	1066770	4	E	0.0193785	20	6	0.0131879	5	6	0.000842433	18	B	0	0	0	N
AT1G04120	protein_coding	ATMRP5 (Arabidopsis thaliana multidrug resistance-associated protein 5)	1	1066771	1066849	1	I	0.0156725	8	20	0.321233	8	10	0.0521263	21	B	1	0	0	N
AT1G04120	protein_coding	ATMRP5 (Arabidopsis thaliana multidrug resistance-associated protein 5)	1	1066850	1067549	19	E	0.0161854	16	11	0.00304187	7	11	0.00273731	24	B	0	0	0	N
AT1G04120	protein_coding	ATMRP5 (Arabidopsis thaliana multidrug resistance-associated protein 5)	1	1067550	1067760	5	I	0.0579389	13	23	0.448255	9	10	0.874666	23	B	0	0	0	N
AT1G04120	protein_coding	ATMRP5 (Arabidopsis thaliana multidrug resistance-associated protein 5)	1	1067761	1067848	1	E	0.114644	20	8	0.673378	1	8	0.078861	21	B	0	0	0	N
AT1G04120	protein_coding	ATMRP5 (Arabidopsis thaliana multidrug resistance-associated protein 5)	1	1067849	1067924	2	I	0.0143962	2	14	0.0659522	2	1	0.0409781	18	B	1	0	0	N
AT1G04120	protein_coding	ATMRP5 (Arabidopsis thaliana multidrug resistance-associated protein 5)	1	1067925	1068246	8	E	0.00499889	15	8	0.0165504	5	8	0.00271987	18	B	0	0	0	N
AT1G04120	protein_coding	ATMRP5 (Arabidopsis thaliana multidrug resistance-associated protein 5)	1	1068247	1068354	2	I	0.0211907	3	24	0.348036	3	5	0.203616	23	B	0	0	0	N
AT1G04120	protein_coding	ATMRP5 (Arabidopsis thaliana multidrug resistance-associated protein 5)	1	1068355	1070493	57	E	0.0492929	15	7	0.00282785	4	7	0.00259957	18	B	0	0	0	N
AT1G04120	protein_coding	ATMRP5 (Arabidopsis thaliana multidrug resistance-associated protein 5)	1	1070494	1070685	4	I	0.366139	21	14	0.686952	4	2	0.801886	21	TS	4	0	0	N
AT1G04130	protein_coding	tetratricopeptide repeat (TPR)-containing protein	1	1073570	1073647	1	I	0.0372381	8	13	0.580517	8	1	0.246042	17	B	4	0	0	N
AT1G04130	protein_coding	tetratricopeptide repeat (TPR)-containing protein	1	1073648	1073861	5	E	0.0555522	23	3	0.210495	7	3	0.0365512	18	B	3	0	0	N
AT1G04130	protein_coding	tetratricopeptide repeat (TPR)-containing protein	1	1073862	1073938	1	I	0.160942	17	1	0.113804	3	1	0.0552682	23	B	3	0	0	N
AT1G04130	protein_coding	tetratricopeptide repeat (TPR)-containing protein	1	1073939	1074131	4	E	0.0479941	22	6	0.0850443	11	6	0.0718007	20	B	3	0	0	N
AT1G04130	protein_coding	tetratricopeptide repeat (TPR)-containing protein	1	1074132	1074223	2	I	0.0212001	6	23	0.387126	6	1	0.31975	20	B	3	0	0	N
AT1G04130	protein_coding	tetratricopeptide repeat (TPR)-containing protein	1	1074224	1074425	5	E	0.0320506	8	2	0.0467185	8	2	0.0119238	21	B	3	0	0	N
AT1G04130	protein_coding	tetratricopeptide repeat (TPR)-containing protein	1	1074426	1074528	2	I	0.0274469	20	15	0.421227	6	11	0.549166	20	B	2	0	0	N
AT1G04130	protein_coding	tetratricopeptide repeat (TPR)-containing protein	1	1074529	1074610	2	E	0.0924564	7	20	0.0513598	7	3	0.207772	20	B	2	0	0	N
AT1G04130	protein_coding	tetratricopeptide repeat (TPR)-containing protein	1	1074611	1074896	7	I	0.0169642	6	24	0.0108844	6	1	0.00370078	24	B	2	0	0	N
AT1G04130	protein_coding	tetratricopeptide repeat (TPR)-containing protein	1	1074897	1075021	3	E	0.113973	10	19	0.0839513	10	6	0.384446	19	B	2	0	0	N
AT1G04130	protein_coding	tetratricopeptide repeat (TPR)-containing protein	1	1075022	1075106	1	I	0.0189772	3	24	0.0888793	3	9	0.0240479	21	B	5	0	0	N
AT1G04130	protein_coding	tetratricopeptide repeat (TPR)-containing protein	1	1075107	1075200	2	E	0.037738	17	8	0.402322	11	8	0.37027	21	B	5	0	0	N
AT1G04130	protein_coding	tetratricopeptide repeat (TPR)-containing protein	1	1075201	1075299	2	I	0.0269739	6	7	0.171462	6	7	0.0305879	21	B	6	0	0	N
AT1G04140	protein_coding	transducin family protein / WD-40 repeat family protein	1	1076010	1076116	2	I	0.0231403	8	15	0.194719	8	1	0.00892982	20	B	2	0	0	N
AT1G04140	protein_coding	transducin family protein / WD-40 repeat family protein	1	1076010	1076133	2	I	0.023188	8	12	0.192616	8	2	0.00882788	20	B	10	0	0	N
AT1G04140	protein_coding	transducin family protein / WD-40 repeat family protein	1	1076117	1076224	2	E	0.00712052	12	10	0.00410131	3	10	0.00206526	16	B	2	0	0	N
AT1G04140	protein_coding	transducin family protein / WD-40 repeat family protein	1	1076134	1076224	2	E	0.00492864	5	8	0.00754177	5	8	0.00184482	24	B	8	0	0	N
AT1G04140	protein_coding	transducin family protein / WD-40 repeat family protein	1	1076225	1076308	1	I	0.018924	23	19	0.136283	3	2	0.879596	23	B	8	0	0	N
AT1G04140	protein_coding	transducin family protein / WD-40 repeat family protein	1	1076309	1076423	3	E	0.00498466	20	7	0.00500317	5	7	0.00162844	20	B	6	0	0	N
AT1G04140	protein_coding	transducin family protein / WD-40 repeat family protein	1	1076424	1076563	3	I	0.0189456	6	23	0.0657668	6	3	0.040848	23	B	6	0	0	N
AT1G04140	protein_coding	transducin family protein / WD-40 repeat family protein	1	1076564	1076678	3	E	0.00530497	5	8	0.00753114	5	8	0.0060783	22	B	6	0	0	N
AT1G04140	protein_coding	transducin family protein / WD-40 repeat family protein	1	1076679	1076869	5	I	0.0206284	8	4	0.00471963	8	4	0.000101939	17	B	7	0	0	N
AT1G04140	protein_coding	transducin family protein / WD-40 repeat family protein	1	1076870	1076931	1	E	0.0049446	3	8	0.00821313	3	8	0.00609926	23	B	5	0	0	N
AT1G04140	protein_coding	transducin family protein / WD-40 repeat family protein	1	1076932	1077033	2	I	0.0674242	8	12	0.620827	8	1	0.0630663	22	B	5	0	0	N
AT1G04140	protein_coding	transducin family protein / WD-40 repeat family protein	1	1077034	1077235	5	E	0.00531831	5	15	0.00228298	5	7	0.00251033	15	B	5	0	0	N
AT1G04140	protein_coding	transducin family protein / WD-40 repeat family protein	1	1077236	1077338	2	I	0.0274161	6	16	0.691196	6	2	0.0810771	17	B	7	0	0	N
AT1G04140	protein_coding	transducin family protein / WD-40 repeat family protein	1	1077339	1078352	27	E	0.00541549	4	17	0.00193545	4	10	0.00215492	17	B	4	0	0	N
AT1G04140	protein_coding	transducin family protein / WD-40 repeat family protein	1	1078353	1078424	2	I	0.0156564	5	15	0.263432	5	4	0.0191005	19	B	4	0	0	N
AT1G04140	protein_coding	transducin family protein / WD-40 repeat family protein	1	1078425	1078551	3	E	0.00956601	5	10	0.0162525	5	10	0.00546014	17	B	4	0	0	N
AT1G04140	protein_coding	transducin family protein / WD-40 repeat family protein	1	1078552	1078679	3	I	0.0300728	15	3	0.155007	4	3	0.323491	15	B	10	0	0	N
AT1G04140	protein_coding	transducin family protein / WD-40 repeat family protein	1	1078680	1078748	2	E	0.00509231	14	10	0.0303096	4	10	0.020726	18	B	10	0	0	N
AT1G04140	protein_coding	transducin family protein / WD-40 repeat family protein	1	1078749	1078835	2	I	0.0189582	4	16	0.559253	4	8	0.402247	23	B	11	0	0	N
AT1G04140	protein_coding	transducin family protein / WD-40 repeat family protein	1	1078836	1078945	2	E	0.0692476	17	9	0.304593	1	9	0.00978505	17	B	5	0	0	N
AT1G04140	protein_coding	transducin family protein / WD-40 repeat family protein	1	1078946	1079243	8	I	0.000135466	15	24	0.0160929	6	5	0.0787232	15	B	5	0	0	N
AT1G04140	protein_coding	transducin family protein / WD-40 repeat family protein	1	1079244	1079329	2	E	0.120722	24	8	0.522535	4	8	0.0546614	17	B	5	0	0	N
AT1G04140	protein_coding	transducin family protein / WD-40 repeat family protein	1	1079330	1079407	1	I	0.0101426	8	19	0.276132	8	3	0.0207917	15	B	6	0	0	N
AT1G04140	protein_coding	transducin family protein / WD-40 repeat family protein	1	1079408	1079525	3	E	0.0616708	20	8	0.352713	4	8	0.00541799	20	B	6	0	0	N
AT1G04140	protein_coding	transducin family protein / WD-40 repeat family protein	1	1079526	1079618	2	I	0.0626916	23	21	0.689798	4	1	0.422219	21	B	12	0	0	N
AT1G04140	protein_coding	transducin family protein / WD-40 repeat family protein	1	1079619	1079778	4	E	0.0350402	15	7	0.123492	4	7	0.019248	18	B	12	0	0	N
AT1G04140	protein_coding	transducin family protein / WD-40 repeat family protein	1	1079779	1080230	13	I	0.0129994	23	2	0.0053012	9	2	0.00632369	23	B	15	0	0	N
AT1G04170	protein_coding	EIF2 GAMMA (eukaryotic translation initiation factor 2 gamma subunit); translation factor, nucleic acid binding	1	1097121	1097397	8	I	0.0270069	6	14	0.388111	6	4	0.266798	16	B	27	0	0	N
AT1G04170	protein_coding	EIF2 GAMMA (eukaryotic translation initiation factor 2 gamma subunit); translation factor, nucleic acid binding	1	1097398	1097531	4	E	0.0250734	16	21	0.0242669	2	8	0.0247321	21	B	27	0	0	N
AT1G04170	protein_coding	EIF2 GAMMA (eukaryotic translation initiation factor 2 gamma subunit); translation factor, nucleic acid binding	1	1097532	1097617	2	I	0.0310226	1	13	0.0224991	1	3	0.00883046	16	B	28	0	0	N
AT1G04170	protein_coding	EIF2 GAMMA (eukaryotic translation initiation factor 2 gamma subunit); translation factor, nucleic acid binding	1	1097618	1097680	1	E	0.0108728	24	9	0.304113	2	9	0.163844	24	B	28	0	0	N
AT1G04170	protein_coding	EIF2 GAMMA (eukaryotic translation initiation factor 2 gamma subunit); translation factor, nucleic acid binding	1	1097681	1097798	3	I	0.0269905	10	15	0.0294289	10	9	0.0110497	18	B	28	0	0	N
AT1G04170	protein_coding	EIF2 GAMMA (eukaryotic translation initiation factor 2 gamma subunit); translation factor, nucleic acid binding	1	1097799	1097912	2	E	0.0148989	20	22	0.0185291	7	9	0.0510058	20	B	18	0	0	N
AT1G04170	protein_coding	EIF2 GAMMA (eukaryotic translation initiation factor 2 gamma subunit); translation factor, nucleic acid binding	1	1097913	1097997	1	I	0.0169426	4	16	0.0501626	4	3	0.0303912	23	B	18	0	0	N
AT1G04170	protein_coding	EIF2 GAMMA (eukaryotic translation initiation factor 2 gamma subunit); translation factor, nucleic acid binding	1	1097998	1098101	2	E	0.0146415	24	18	0.0409155	2	3	0.129045	18	B	10	0	0	N
AT1G04170	protein_coding	EIF2 GAMMA (eukaryotic translation initiation factor 2 gamma subunit); translation factor, nucleic acid binding	1	1098102	1098377	6	I	0.0231428	9	22	0.0820063	9	2	0.0064683	20	B	10	0	0	N
AT1G04170	protein_coding	EIF2 GAMMA (eukaryotic translation initiation factor 2 gamma subunit); translation factor, nucleic acid binding	1	1098378	1098606	6	E	0.0050072	22	14	0.003349	4	9	0.00676368	22	B	4	0	0	N
AT1G04170	protein_coding	EIF2 GAMMA (eukaryotic translation initiation factor 2 gamma subunit); translation factor, nucleic acid binding	1	1098607	1098716	2	I	0.0195659	8	12	0.221757	8	1	0.063967	19	B	4	0	0	N
AT1G04170	protein_coding	EIF2 GAMMA (eukaryotic translation initiation factor 2 gamma subunit); translation factor, nucleic acid binding	1	1098717	1098936	6	E	0.0075444	20	22	0.00397129	1	11	0.0239793	20	B	4	0	0	N
AT1G04170	protein_coding	EIF2 GAMMA (eukaryotic translation initiation factor 2 gamma subunit); translation factor, nucleic acid binding	1	1098937	1099035	2	I	0.0274532	16	7	0.0892382	6	7	0.317957	16	B	4	0	0	N
AT1G04170	protein_coding	EIF2 GAMMA (eukaryotic translation initiation factor 2 gamma subunit); translation factor, nucleic acid binding	1	1099036	1099297	6	E	0.00956576	24	22	0.00182833	9	5	0.0240187	24	B	4	0	0	N
AT1G04170	protein_coding	EIF2 GAMMA (eukaryotic translation initiation factor 2 gamma subunit); translation factor, nucleic acid binding	1	1099298	1099398	2	I	0.0269554	8	15	0.190492	8	3	0.0472575	20	B	8	0	0	N
AT1G04190	protein_coding	tetratricopeptide repeat (TPR)-containing protein	1	1106692	1106854	4	I	0.0144129	4	14	0.00503319	4	1	0.0017966	16	B	6	0	0	N
AT1G04190	protein_coding	tetratricopeptide repeat (TPR)-containing protein	1	1106855	1106989	3	E	0.0028683	19	14	0.0200909	5	3	0.0232425	20	B	6	0	0	N
AT1G04190	protein_coding	tetratricopeptide repeat (TPR)-containing protein	1	1106990	1107067	1	I	0.0310367	6	19	0.675813	6	11	0.196454	23	B	7	0	0	N
AT1G04190	protein_coding	tetratricopeptide repeat (TPR)-containing protein	1	1107068	1107188	3	E	0.00536039	1	22	0.00931081	1	4	0.0279116	22	B	6	0	0	N
AT1G04190	protein_coding	tetratricopeptide repeat (TPR)-containing protein	1	1107189	1107265	2	I	0.0196621	24	18	0.0732179	4	9	0.095283	24	B	6	0	0	N
AT1G04190	protein_coding	tetratricopeptide repeat (TPR)-containing protein	1	1107266	1107446	5	E	0.0143977	19	24	0.00977633	1	9	0.0316064	23	B	6	0	0	N
AT1G04190	protein_coding	tetratricopeptide repeat (TPR)-containing protein	1	1107447	1107553	3	I	0.0189004	4	18	0.018532	4	8	0.006429	19	B	12	0	0	N
AT1G04190	protein_coding	tetratricopeptide repeat (TPR)-containing protein	1	1107554	1107728	5	E	0.00957171	15	24	0.0219626	6	4	0.0284836	24	B	12	0	0	N
AT1G04190	protein_coding	tetratricopeptide repeat (TPR)-containing protein	1	1107729	1107817	2	I	0.0269929	4	23	0.032687	4	1	0.0172645	21	B	28	0	0	N
AT1G04190	protein_coding	tetratricopeptide repeat (TPR)-containing protein	1	1107818	1107869	1	E	0.00716035	20	18	0.0347476	1	3	0.0827978	18	B	28	0	0	N
AT1G04190	protein_coding	tetratricopeptide repeat (TPR)-containing protein	1	1107870	1107982	2	I	0.0189947	9	22	0.155805	9	3	0.0203935	17	B	37	0	0	N
AT1G04190	protein_coding	tetratricopeptide repeat (TPR)-containing protein	1	1107983	1108077	2	E	0.0157828	1	9	0.0540236	1	9	0.0417083	21	B	19	0	0	N
AT1G04190	protein_coding	tetratricopeptide repeat (TPR)-containing protein	1	1108078	1108397	8	I	0.0169647	4	1	0.00292337	4	1	0.00167184	23	B	19	0	0	N
AT1G04220	protein_coding	beta-ketoacyl-CoA synthase, putative	1	1120671	1121713	24	I	0.0796673	20	1	0.00371999	4	1	0.994592	20	B	3	0	0	N
AT1G04230	protein_coding		1	1125729	1125993	7	I	0.0459495	16	21	0.485365	8	10	0.646073	16	B	9	0	0	N
AT1G04230	protein_coding		1	1125994	1126124	4	E	0.0250845	22	9	0.0559368	2	9	0.0118811	22	B	9	0	0	N
AT1G04230	protein_coding		1	1126125	1126231	3	I	0.067417	16	14	0.376561	6	2	0.86972	16	B	9	0	0	N
AT1G04230	protein_coding		1	1126232	1126363	3	E	0.0250328	13	6	0.133791	2	6	0.0240247	15	B	8	0	0	N
AT1G04230	protein_coding		1	1126364	1126533	4	I	0.0772004	16	13	0.0126339	7	11	0.30588	16	B	8	0	0	N
AT1G04230	protein_coding		1	1126534	1126673	3	E	0.0157636	8	23	0.00973262	8	5	0.00891985	23	B	6	0	0	N
AT1G04230	protein_coding		1	1126674	1126846	3	I	0.0270089	3	10	0.0535047	3	10	0.0407064	23	B	6	0	0	N
AT1G04230	protein_coding		1	1126847	1126962	3	E	0.0161926	1	14	0.0103146	1	3	0.00803999	18	B	4	0	0	N
AT1G04230	protein_coding		1	1126963	1127191	6	I	0.0232122	3	15	0.00836769	3	9	0.00222584	19	B	4	0	0	N
AT1G04230	protein_coding		1	1127192	1127256	1	E	0.0161954	13	10	0.0240431	2	10	0.0109953	21	B	3	0	0	N
AT1G04230	protein_coding		1	1127257	1127432	4	I	0.0270043	4	13	0.0250923	4	5	0.0127445	23	B	3	0	0	N
AT1G04230	protein_coding		1	1127433	1127673	5	E	0.0172042	7	6	0.0400816	7	6	0.0330291	19	B	3	0	0	N
AT1G04230	protein_coding		1	1127674	1127821	4	I	0.0269811	6	21	0.055432	6	10	0.0038444	16	B	4	0	0	N
AT1G04240	protein_coding	SHY2 (SHORT HYPOCOTYL 2); transcription factor	1	1128639	1128741	2	I	0.0979156	13	11	0.128063	2	11	0.622084	23	B	8	0	0	N
AT1G04240	protein_coding	SHY2 (SHORT HYPOCOTYL 2); transcription factor	1	1128742	1129051	8	E	0.0963085	14	22	0.00515854	9	7	0.0114669	22	B	8	0	0	N
AT1G04240	protein_coding	SHY2 (SHORT HYPOCOTYL 2); transcription factor	1	1129052	1129132	1	I	0.0269574	8	13	0.249495	8	2	0.429394	17	B	9	0	0	N
AT1G04250	protein_coding	AXR3 (AUXIN RESISTANT 3); transcription factor	1	1136621	1136932	8	I	0.0156705	8	2	0.00393844	8	2	0.00154475	24	B	34	0	0	N
AT1G04250	protein_coding	AXR3 (AUXIN RESISTANT 3); transcription factor	1	1136933	1137145	5	E	0.016185	15	8	0.0516275	5	8	0.00548748	21	B	11	0	0	N
AT1G04250	protein_coding	AXR3 (AUXIN RESISTANT 3); transcription factor	1	1137146	1137458	8	I	0.0205738	8	20	0.00320522	8	2	0.00239892	15	B	11	0	0	N
AT1G04250	protein_coding	AXR3 (AUXIN RESISTANT 3); transcription factor	1	1137459	1137598	4	E	0.0161812	15	8	0.0331527	1	8	0.0235239	21	B	11	0	0	N
AT1G04250	protein_coding	AXR3 (AUXIN RESISTANT 3); transcription factor	1	1137599	1137738	2	I	0.021157	8	1	0.548152	8	1	0.128267	18	B	28	0	0	N
AT1G04250	protein_coding	AXR3 (AUXIN RESISTANT 3); transcription factor	1	1137739	1137801	1	E	0.0151503	1	8	0.143074	1	8	0.0114191	24	B	28	0	0	N
AT1G04250	protein_coding	AXR3 (AUXIN RESISTANT 3); transcription factor	1	1137802	1138301	12	I	0.0168876	8	18	0.00313416	8	2	0.00227659	15	B	27	0	0	N
AT1G04270	protein_coding	RPS15 (CYTOSOLIC RIBOSOMAL PROTEIN S15); structural constituent of ribosome	1	1142100	1142573	12	I	0.176414	23	4	0.956331	7	4	0.171517	17	B	105	0	0	N
AT1G04270	protein_coding	RPS15 (CYTOSOLIC RIBOSOMAL PROTEIN S15); structural constituent of ribosome	1	1142100	1142576	12	I	0.155011	22	4	0.957431	1	4	0.161598	17	B	0	0	0	N
AT1G04270	protein_coding	RPS15 (CYTOSOLIC RIBOSOMAL PROTEIN S15); structural constituent of ribosome	1	1142574	1142632	1	E	0.00489238	21	4	0.11475	1	4	0.0405036	15	B	105	0	0	N
AT1G04270	protein_coding	RPS15 (CYTOSOLIC RIBOSOMAL PROTEIN S15); structural constituent of ribosome	1	1142577	1142632	1	E	0.00488199	16	4	0.113939	3	4	0.0211974	23	B	0	0	0	N
AT1G04270	protein_coding	RPS15 (CYTOSOLIC RIBOSOMAL PROTEIN S15); structural constituent of ribosome	1	1142633	1142718	1	I	0.0156633	5	12	0.056487	5	1	0.0468453	22	B	181	0	0	N
AT1G04270	protein_coding	RPS15 (CYTOSOLIC RIBOSOMAL PROTEIN S15); structural constituent of ribosome	1	1142719	1142868	3	E	0.0050038	18	9	0.0157191	7	9	0.0178885	17	B	26	0	0	N
AT1G04270	protein_coding	RPS15 (CYTOSOLIC RIBOSOMAL PROTEIN S15); structural constituent of ribosome	1	1142869	1142955	1	I	0.0144133	6	19	0.043418	6	7	0.0206431	22	B	26	0	0	N
AT1G04280	protein_coding		1	1143888	1143977	2	I	0.258064	4	2	0.404857	4	2	0.268984	22	B	3	0	0	N
AT1G04280	protein_coding		1	1143978	1144123	4	E	0.00958063	8	5	0.19329	8	5	0.0358483	23	B	2	0	0	N
AT1G04280	protein_coding		1	1144124	1144231	3	I	0.0189515	5	21	0.0320828	5	2	0.00546884	23	B	2	0	0	N
AT1G04280	protein_coding		1	1144232	1144555	8	E	0.034193	15	5	0.0612513	8	5	0.00326793	15	B	0	0	0	N
AT1G04280	protein_coding		1	1144556	1144652	2	I	0.0183171	5	11	0.0753044	5	11	0.0331486	23	B	0	0	0	N
AT1G04280	protein_coding		1	1144653	1144783	3	E	0.028201	19	5	0.0754519	2	5	0.0543667	23	B	0	0	0	N
AT1G04280	protein_coding		1	1144784	1144873	1	I	0.0188971	5	15	0.191185	5	4	0.0572298	23	B	2	0	0	N
AT1G04280	protein_coding		1	1144874	1145093	5	E	0.0629259	14	5	0.114256	4	5	0.0182964	23	B	1	0	0	N
AT1G04280	protein_coding		1	1145094	1145292	5	I	0.0169159	5	15	0.0114508	5	2	0.00431657	24	B	1	0	0	N
AT1G04280	protein_coding		1	1145293	1145358	1	E	0.0479412	22	8	0.388834	2	8	0.130046	23	B	1	0	0	N
AT1G04280	protein_coding		1	1145359	1145494	3	I	0.0169753	10	21	0.154605	10	1	0.00743281	23	B	2	0	0	N
AT1G04280	protein_coding		1	1145495	1145719	6	E	0.00851433	21	5	0.531413	4	5	0.0357192	16	B	0	0	0	N
AT1G04280	protein_coding		1	1145720	1146138	10	I	0.0231912	5	13	0.0670035	5	2	0.0061109	23	B	0	0	0	N
AT1G04280	protein_coding		1	1146139	1146373	6	E	0.0250712	1	5	0.0924287	1	5	0.0192726	23	B	0	0	0	N
AT1G04280	protein_coding		1	1146374	1146520	2	I	0.35833	14	16	0.360043	7	5	0.503654	16	B	0	0	0	N
AT1G04290	protein_coding	thioesterase family protein	1	1147864	1147945	1	I	0.0189341	2	20	0.00753341	2	7	0.0062503	16	B	24	0	0	N
AT1G04290	protein_coding	thioesterase family protein	1	1147946	1148090	3	E	0.00500643	10	11	0.149148	10	11	0.0179185	21	B	24	0	0	N
AT1G04290	protein_coding	thioesterase family protein	1	1148091	1148170	2	I	0.0269891	8	23	0.367122	8	3	0.0333614	17	B	35	0	0	N
AT1G04300	protein_coding		1	1149996	1150115	2	I	0.295403	21	10	0.291642	5	10	0.685657	22	B	4	0	0	N
AT1G04300	protein_coding		1	1150116	1150318	5	E	0.0312218	21	10	0.418853	2	10	0.0118355	22	B	1	0	0	N
AT1G04300	protein_coding		1	1150319	1150389	1	I	0.024057	5	2	0.621673	5	2	0.330104	15	B	1	0	0	N
AT1G04300	protein_coding		1	1150390	1150881	12	E	0.061635	12	8	0.00710581	4	8	0.00104791	23	B	0	0	0	N
AT1G04300	protein_coding		1	1150882	1150965	2	I	0.155004	5	17	0.147298	5	7	0.376233	17	B	0	0	0	N
AT1G04300	protein_coding		1	1150966	1151117	4	E	0.0340297	16	9	0.154165	4	9	0.00653157	16	B	0	0	0	N
AT1G04300	protein_coding		1	1151118	1151209	1	I	0.106208	8	22	0.387989	8	7	0.273028	20	B	0	0	0	N
AT1G04300	protein_coding		1	1151210	1151323	3	E	0.0850562	15	10	0.0362676	4	10	0.00954204	17	B	0	0	0	N
AT1G04300	protein_coding		1	1151324	1151500	4	I	0.0179851	23	20	0.025935	1	2	0.0550588	23	B	0	0	0	N
AT1G04300	protein_coding		1	1151501	1151850	9	E	0.0250292	16	8	0.0504314	4	8	0.00141563	16	B	0	0	0	N
AT1G04300	protein_coding		1	1151851	1152314	12	I	0.0232243	21	18	0.544317	3	10	0.796879	21	B	1	0	0	N
AT1G04300	protein_coding		1	1152315	1152474	3	E	0.069236	13	10	0.16315	4	10	0.016659	17	B	1	0	0	N
AT1G04300	protein_coding		1	1152475	1152674	5	I	0.0205696	3	17	0.0971412	3	6	0.00670097	21	B	4	0	0	N
AT1G04300	protein_coding		1	1152675	1152808	2	E	0.0527479	22	11	0.349374	7	11	0.0539839	21	B	2	0	0	N
AT1G04300	protein_coding		1	1152809	1152876	1	I	0.0232024	4	15	0.302871	4	3	0.215267	20	B	2	0	0	N
AT1G04300	protein_coding		1	1152877	1152946	1	E	0.11469	21	8	0.582928	4	8	0.412395	20	B	1	0	0	N
AT1G04300	protein_coding		1	1152877	1152970	2	E	0.0616965	21	8	0.243117	2	8	0.0234527	18	B	0	0	0	N
AT1G04300	protein_coding		1	1152877	1153344	12	E	0.0616725	22	10	0.523813	4	10	0.00463537	19	B	2	0	0	N
AT1G04300	protein_coding		1	1152947	1153033	2	I	0.0169376	11	22	0.0938602	11	2	0.00626292	17	B	1	1	1	N
AT1G04300	protein_coding		1	1152971	1153033	1	I	0.0206007	9	16	0.0948498	9	2	0.0467551	15	B	0	1	0	N
AT1G04300	protein_coding		1	1153034	1153123	2	E	1	21	8	0.632254	4	8	0.200165	20	B	1	0	0	N
AT1G04300	protein_coding		1	1153124	1153231	2	I	0.159647	23	11	0.236829	4	11	0.0463591	22	B	1	1	1	N
AT1G04300	protein_coding		1	1153232	1153344	2	E	0.108261	21	6	0.570948	4	6	0.142345	24	B	1	0	0	N
AT1G04300	protein_coding		1	1153345	1153715	10	I	0.0156843	11	12	0.00613312	11	7	0.00389178	23	B	2	0	0	N
AT1G04300	protein_coding		1	1153716	1153939	6	E	0.124378	2	1	0.0055309	2	1	0.00473761	20	B	2	0	0	N
AT1G04300	protein_coding		1	1153940	1154493	15	I	0.360167	4	22	0.985922	4	10	0.298117	23	T	3	0	0	N
AT1G04310	protein_coding	ERS2 (ETHYLENE RESPONSE SENSOR 2); receptor	1	1155277	1155347	2	I	0.0348059	9	20	0.143035	9	8	0.00260749	22	B	2	0	0	N
AT1G04310	protein_coding	ERS2 (ETHYLENE RESPONSE SENSOR 2); receptor	1	1155348	1157138	49	E	0.0185535	24	12	0.00147653	5	7	0.0015399	15	B	2	0	0	N
AT1G04310	protein_coding	ERS2 (ETHYLENE RESPONSE SENSOR 2); receptor	1	1157139	1157543	10	I	0.0348102	4	16	0.144924	4	10	0.00830748	20	B	2	0	0	N
AT1G04340	protein_coding	lesion inducing protein-related	1	1163452	1163603	3	I	0.0214683	21	14	0.0243931	3	8	0.0483776	21	B	8	0	0	N
AT1G04340	protein_coding	lesion inducing protein-related	1	1163604	1163703	2	E	0.00534785	7	10	0.0261986	7	10	0.0250953	16	B	8	0	0	N
AT1G04340	protein_coding	lesion inducing protein-related	1	1163704	1163788	1	I	0.0348015	8	16	0.0126825	8	5	0.00710972	16	B	9	0	0	N
AT1G04340	protein_coding	lesion inducing protein-related	1	1163789	1163879	2	E	0.00541879	7	10	0.0267457	7	10	0.0254481	18	B	9	0	0	N
AT1G04340	protein_coding	lesion inducing protein-related	1	1163880	1163969	2	I	0.0189741	2	16	0.169561	2	3	0.00581392	18	B	9	0	0	N
AT1G04340	protein_coding	lesion inducing protein-related	1	1163970	1164085	3	E	0.0250314	12	10	0.12621	1	10	0.0578442	24	B	7	0	0	N
AT1G04340	protein_coding	lesion inducing protein-related	1	1164086	1164667	15	I	0.0240636	4	22	0.000192679	4	3	0.000159369	19	B	7	0	0	N
AT1G04350	protein_coding	2-oxoglutarate-dependent dioxygenase, putative	1	1165802	1165871	2	I	0.200002	12	9	0.655547	4	9	0.553726	20	B	11	0	0	N
AT1G04350	protein_coding	2-oxoglutarate-dependent dioxygenase, putative	1	1165872	1166194	8	E	0.0204041	11	7	0.0399097	11	7	0.0066015	22	B	10	0	0	N
AT1G04350	protein_coding	2-oxoglutarate-dependent dioxygenase, putative	1	1166195	1166282	1	I	0.018916	1	3	0.101602	1	3	0.00759798	23	B	10	0	0	N
AT1G04400	protein_coding	CRY2 (CRYPTOCHROME 2)	1	1186306	1186449	3	I	0.0232089	4	20	0.0772078	4	7	0.0334282	23	B	7	0	0	N
AT1G04400	protein_coding	CRY2 (CRYPTOCHROME 2)	1	1186450	1187163	19	E	0.00500747	21	11	0.00379534	6	11	0.00265168	19	B	6	0	0	N
AT1G04400	protein_coding	CRY2 (CRYPTOCHROME 2)	1	1187164	1187257	1	I	0.0156694	6	22	0.229944	6	9	0.0214868	20	B	6	0	0	N
AT1G04400	protein_coding	CRY2 (CRYPTOCHROME 2)	1	1187258	1187483	5	E	0.00501163	24	9	0.0124103	4	9	0.00216351	18	B	5	0	0	N
AT1G04400	protein_coding	CRY2 (CRYPTOCHROME 2)	1	1187484	1187586	2	I	0.0156803	12	16	0.0198802	6	7	0.0414808	24	B	5	0	0	N
AT1G04400	protein_coding	CRY2 (CRYPTOCHROME 2)	1	1187587	1188005	10	E	0.00499876	24	9	0.0122471	1	9	0.00442282	19	B	5	0	0	N
AT1G04400	protein_coding	CRY2 (CRYPTOCHROME 2)	1	1187587	1188072	12	E	0.0295686	24	7	0.00960085	10	7	0.00439578	18	B	0	0	0	N
AT1G04400	protein_coding	CRY2 (CRYPTOCHROME 2)	1	1188006	1188184	5	I	0.027452	10	15	0.418472	10	7	0.101174	23	B	13	0	0	N
AT1G04400	protein_coding	CRY2 (CRYPTOCHROME 2)	1	1188073	1188184	3	I	0.0189769	8	16	0.619081	8	5	0.109962	23	B	0	0	0	N
AT1G04410	protein_coding	malate dehydrogenase, cytosolic, putative	1	1189512	1189598	2	I	0.0144128	5	24	0.192818	5	10	0.0612946	24	B	128	0	0	N
AT1G04410	protein_coding	malate dehydrogenase, cytosolic, putative	1	1189599	1189711	3	E	0.00489456	20	12	0.013089	3	10	0.0218696	20	B	129	0	0	N
AT1G04410	protein_coding	malate dehydrogenase, cytosolic, putative	1	1189712	1189802	2	I	0.0205705	4	16	0.0147326	4	8	0.00242233	23	B	171	0	0	N
AT1G04410	protein_coding	malate dehydrogenase, cytosolic, putative	1	1189803	1189939	3	E	0.00489574	1	16	0.0205903	1	10	0.00842885	16	B	144	0	0	N
AT1G04410	protein_coding	malate dehydrogenase, cytosolic, putative	1	1189940	1190027	1	I	0.0269588	1	23	0.161828	1	3	0.0738272	21	B	144	0	0	N
AT1G04410	protein_coding	malate dehydrogenase, cytosolic, putative	1	1190028	1190306	7	E	0.00495418	12	7	0.0264081	9	7	0.0185728	23	B	144	0	0	N
AT1G04410	protein_coding	malate dehydrogenase, cytosolic, putative	1	1190307	1190462	4	I	0.0144016	23	13	0.142698	1	7	0.155776	23	B	250	0	0	N
AT1G04410	protein_coding	malate dehydrogenase, cytosolic, putative	1	1190463	1190639	4	E	0.00529419	20	23	0.0182633	1	8	0.0261681	23	B	251	0	0	N
AT1G04410	protein_coding	malate dehydrogenase, cytosolic, putative	1	1190640	1190744	2	I	0.0156989	19	10	0.0957666	6	10	0.142407	19	B	304	0	0	N
AT1G04410	protein_coding	malate dehydrogenase, cytosolic, putative	1	1190745	1190904	3	E	0.00495681	12	11	0.0264097	5	11	0.00441941	24	B	60	0	0	N
AT1G04410	protein_coding	malate dehydrogenase, cytosolic, putative	1	1190905	1191222	8	I	0.0156999	3	16	0.0021345	3	9	0.00112985	23	B	60	0	0	N
AT1G04420	protein_coding	aldo/keto reductase family protein	1	1191859	1191937	2	I	0.0189082	6	24	0.164013	6	10	0.0636673	18	B	7	0	0	N
AT1G04420	protein_coding	aldo/keto reductase family protein	1	1191938	1192034	2	E	0.00499681	2	1	0.243413	2	1	0.0320642	19	B	7	0	0	N
AT1G04420	protein_coding	aldo/keto reductase family protein	1	1192035	1192212	4	I	0.0861975	8	3	0.808493	8	3	0.322443	24	B	12	0	0	N
AT1G04420	protein_coding	aldo/keto reductase family protein	1	1192213	1192297	2	E	0.00937332	23	3	0.0858123	2	3	0.0102049	19	B	8	0	0	N
AT1G04420	protein_coding	aldo/keto reductase family protein	1	1192298	1192411	3	I	0.0119617	9	12	0.0255076	9	2	0.00702453	18	B	7	0	0	N
AT1G04420	protein_coding	aldo/keto reductase family protein	1	1192412	1192573	4	E	0.0146372	24	7	0.0586788	2	7	0.00634431	20	B	3	0	0	N
AT1G04420	protein_coding	aldo/keto reductase family protein	1	1192574	1192716	3	I	0.0200639	8	17	0.0472149	8	4	0.0085556	20	B	3	0	0	N
AT1G04420	protein_coding	aldo/keto reductase family protein	1	1192717	1192835	3	E	0.0096086	3	1	0.144125	3	1	0.0025088	18	B	3	0	0	N
AT1G04420	protein_coding	aldo/keto reductase family protein	1	1192836	1192923	1	I	0.013246	1	23	0.0465609	1	2	0.0144624	22	B	6	0	0	N
AT1G04420	protein_coding	aldo/keto reductase family protein	1	1192924	1193060	3	E	0.0250324	2	3	0.0243375	2	3	0.00404138	20	B	5	0	0	N
AT1G04420	protein_coding	aldo/keto reductase family protein	1	1193061	1193141	1	I	0.0231962	8	18	0.558453	8	3	0.154092	24	B	5	0	0	N
AT1G04420	protein_coding	aldo/keto reductase family protein	1	1193142	1193321	4	E	0.0143923	21	1	0.0299223	2	1	0.00585952	23	B	5	0	0	N
AT1G04420	protein_coding	aldo/keto reductase family protein	1	1193322	1193458	3	I	0.0231951	8	21	0.181913	8	4	0.00752178	18	B	9	0	0	N
AT1G04430	protein_coding	dehydration-responsive protein-related	1	1198327	1198786	12	I	0.0439204	8	22	0.935907	8	2	0.0652021	20	B	33	0	0	N
AT1G04430	protein_coding	dehydration-responsive protein-related	1	1198787	1199114	8	E	0.0341781	16	4	0.00563799	2	4	0.00470483	16	B	16	0	0	N
AT1G04430	protein_coding	dehydration-responsive protein-related	1	1199115	1199195	1	I	0.0156555	9	1	0.144683	9	1	0.00739951	17	B	16	0	0	N
AT1G04430	protein_coding	dehydration-responsive protein-related	1	1199196	1199361	4	E	0.0181015	16	9	0.036047	10	9	0.00379647	20	B	14	0	0	N
AT1G04430	protein_coding	dehydration-responsive protein-related	1	1199362	1199457	2	I	0.0348696	8	12	0.626581	8	1	0.353606	20	B	13	0	0	N
AT1G04430	protein_coding	dehydration-responsive protein-related	1	1199458	1199641	5	E	0.00960571	13	7	0.13101	2	7	0.02646	19	B	10	0	0	N
AT1G04430	protein_coding	dehydration-responsive protein-related	1	1199642	1199708	1	I	0.019423	10	15	0.0896142	10	1	0.0236535	18	B	10	0	0	N
AT1G04430	protein_coding	dehydration-responsive protein-related	1	1199709	1200304	15	E	0.00538051	13	24	0.00273451	3	9	0.00391909	21	B	10	0	0	N
AT1G04430	protein_coding	dehydration-responsive protein-related	1	1200305	1200422	2	I	0.0143945	21	23	0.151765	9	5	0.289604	21	B	10	0	0	N
AT1G04430	protein_coding	dehydration-responsive protein-related	1	1200423	1200536	2	E	0.0053829	3	16	0.0327002	3	9	0.129032	16	B	9	0	0	N
AT1G04430	protein_coding	dehydration-responsive protein-related	1	1200537	1200641	2	I	0.0168894	10	23	0.0307277	10	1	0.011678	23	B	9	0	0	N
AT1G04430	protein_coding	dehydration-responsive protein-related	1	1200642	1200863	5	E	0.0071341	7	19	0.00445125	7	1	0.0268273	19	B	9	0	0	N
AT1G04430	protein_coding	dehydration-responsive protein-related	1	1200864	1200960	1	I	0.0240443	7	15	0.372608	7	4	0.069675	22	B	16	0	0	N
AT1G04440	protein_coding	CKL13 (CASEIN KINASE LIKE 13); casein kinase I/ kinase	1	1202891	1202974	2	I	0.1214	16	4	0.870522	6	4	0.738517	19	B	2	0	0	N
AT1G04440	protein_coding	CKL13 (CASEIN KINASE LIKE 13); casein kinase I/ kinase	1	1203017	1203102	1	I	0.0169272	9	23	0.141536	9	1	0.0687359	16	B	2	0	0	N
AT1G04440	protein_coding	CKL13 (CASEIN KINASE LIKE 13); casein kinase I/ kinase	1	1203103	1203173	1	E	0.0377349	24	8	0.0581303	1	8	0.0134268	18	B	2	0	0	N
AT1G04440	protein_coding	CKL13 (CASEIN KINASE LIKE 13); casein kinase I/ kinase	1	1203174	1203270	2	I	0.223295	19	8	0.458468	9	8	0.408793	19	B	2	0	0	N
AT1G04440	protein_coding	CKL13 (CASEIN KINASE LIKE 13); casein kinase I/ kinase	1	1203271	1203420	3	E	0.0250733	21	8	0.282295	4	8	0.0518403	22	B	2	0	0	N
AT1G04440	protein_coding	CKL13 (CASEIN KINASE LIKE 13); casein kinase I/ kinase	1	1203421	1203493	1	I	0.0372451	20	12	0.505457	8	5	0.488694	19	B	2	0	0	N
AT1G04440	protein_coding	CKL13 (CASEIN KINASE LIKE 13); casein kinase I/ kinase	1	1203494	1203590	2	E	0.0734138	21	11	0.80783	1	11	0.439477	19	B	2	0	0	N
AT1G04440	protein_coding	CKL13 (CASEIN KINASE LIKE 13); casein kinase I/ kinase	1	1203591	1203696	2	I	0.0863647	16	17	0.505258	8	11	0.906661	16	B	2	0	0	N
AT1G04440	protein_coding	CKL13 (CASEIN KINASE LIKE 13); casein kinase I/ kinase	1	1203697	1203768	1	E	0.112946	23	10	0.635747	4	10	0.535291	19	B	2	0	0	N
AT1G04440	protein_coding	CKL13 (CASEIN KINASE LIKE 13); casein kinase I/ kinase	1	1203769	1203842	1	I	0.0187956	8	12	0.137074	8	4	0.0163584	22	B	4	0	0	N
AT1G04440	protein_coding	CKL13 (CASEIN KINASE LIKE 13); casein kinase I/ kinase	1	1203843	1203905	2	E	0.0479371	21	8	0.461056	1	8	0.250699	20	B	4	0	0	N
AT1G04440	protein_coding	CKL13 (CASEIN KINASE LIKE 13); casein kinase I/ kinase	1	1203906	1204042	3	I	0.106176	8	13	0.68939	8	4	0.517017	18	B	3	0	0	N
AT1G04440	protein_coding	CKL13 (CASEIN KINASE LIKE 13); casein kinase I/ kinase	1	1204043	1204107	1	E	0.0578761	1	8	0.188426	1	8	0.0428351	18	B	3	0	0	N
AT1G04440	protein_coding	CKL13 (CASEIN KINASE LIKE 13); casein kinase I/ kinase	1	1204108	1204180	1	I	0.0212124	7	14	0.269896	7	4	0.181547	19	B	3	0	0	N
AT1G04440	protein_coding	CKL13 (CASEIN KINASE LIKE 13); casein kinase I/ kinase	1	1204181	1204266	1	E	0.222228	1	18	0.348549	1	8	0.436365	18	B	3	0	0	N
AT1G04440	protein_coding	CKL13 (CASEIN KINASE LIKE 13); casein kinase I/ kinase	1	1204267	1204391	3	I	0.0372417	8	12	0.294543	8	4	0.00983566	24	B	5	0	0	N
AT1G04440	protein_coding	CKL13 (CASEIN KINASE LIKE 13); casein kinase I/ kinase	1	1204392	1204519	2	E	0.0479513	17	8	0.343755	1	8	0.0826388	22	B	3	0	0	N
AT1G04440	protein_coding	CKL13 (CASEIN KINASE LIKE 13); casein kinase I/ kinase	1	1204520	1204617	2	I	0.0206448	11	21	0.0277804	11	2	0.0113007	20	B	3	0	0	N
AT1G04440	protein_coding	CKL13 (CASEIN KINASE LIKE 13); casein kinase I/ kinase	1	1204618	1204704	1	E	0.00501598	13	8	0.129116	4	8	0.0229804	19	B	3	0	0	N
AT1G04440	protein_coding	CKL13 (CASEIN KINASE LIKE 13); casein kinase I/ kinase	1	1204705	1204793	2	I	0.368533	1	14	0.799232	1	10	0.390641	15	T	4	0	0	N
AT1G04440	protein_coding	CKL13 (CASEIN KINASE LIKE 13); casein kinase I/ kinase	1	1204794	1204858	1	E	0.00507199	2	20	0.0463559	2	4	0.0438251	20	B	3	0	0	N
AT1G04440	protein_coding	CKL13 (CASEIN KINASE LIKE 13); casein kinase I/ kinase	1	1204859	1205113	7	I	0.0270984	7	22	0.340351	7	4	0.0727962	18	B	3	0	0	N
AT1G04440	protein_coding	CKL13 (CASEIN KINASE LIKE 13); casein kinase I/ kinase	1	1205114	1205251	4	E	0.0239809	1	20	0.0656532	1	8	0.0611274	19	B	3	0	0	N
AT1G04440	protein_coding	CKL13 (CASEIN KINASE LIKE 13); casein kinase I/ kinase	1	1205252	1205384	3	I	0.0189768	8	4	0.139512	8	4	0.00476665	21	B	5	0	0	N
AT1G04480	protein_coding	60S ribosomal protein L23 (RPL23A)	1	1216123	1216242	2	I	0.0439097	5	21	0.0975407	5	4	0.0127239	20	B	56	0	0	N
AT1G04480	protein_coding	60S ribosomal protein L23 (RPL23A)	1	1216243	1216528	7	E	0.0108694	12	3	0.0291967	6	3	0.0292721	16	B	56	0	0	N
AT1G04480	protein_coding	60S ribosomal protein L23 (RPL23A)	1	1216529	1217131	16	I	0.0274321	1	16	0.000245541	1	2	0.000206291	21	B	78	0	0	N
AT1G04510	protein_coding	transducin family protein / WD-40 repeat family protein	1	1226762	1226850	1	I	0.0413948	16	22	0.238235	8	9	0.680665	16	B	6	0	0	N
AT1G04510	protein_coding	transducin family protein / WD-40 repeat family protein	1	1226851	1226937	2	E	0.0169446	24	18	0.03503	2	4	0.114489	18	B	6	0	0	N
AT1G04510	protein_coding	transducin family protein / WD-40 repeat family protein	1	1226938	1227085	4	I	0.0703933	16	1	0.167751	9	1	0.481989	16	B	6	0	0	N
AT1G04510	protein_coding	transducin family protein / WD-40 repeat family protein	1	1227086	1227158	2	E	0.0616424	13	20	0.0190801	2	8	0.0258807	20	B	6	0	0	N
AT1G04510	protein_coding	transducin family protein / WD-40 repeat family protein	1	1227159	1227245	2	I	0.0348047	6	9	0.237549	6	9	0.167494	22	B	7	0	0	N
AT1G04510	protein_coding	transducin family protein / WD-40 repeat family protein	1	1227246	1227309	1	E	0.0250313	22	20	0.0320834	1	6	0.0525271	20	B	7	0	0	N
AT1G04510	protein_coding	transducin family protein / WD-40 repeat family protein	1	1227310	1227578	6	I	0.0205941	8	16	0.19982	8	2	0.0166702	20	B	7	0	0	N
AT1G04510	protein_coding	transducin family protein / WD-40 repeat family protein	1	1227579	1227666	2	E	0.0377422	15	3	0.25878	1	3	0.203398	19	B	5	0	0	N
AT1G04510	protein_coding	transducin family protein / WD-40 repeat family protein	1	1227667	1227814	4	I	0.0176643	8	22	0.0606505	8	2	0.00965557	24	B	5	0	0	N
AT1G04510	protein_coding	transducin family protein / WD-40 repeat family protein	1	1227815	1227957	3	E	0.0714062	23	9	0.409503	2	9	0.323512	20	B	5	0	0	N
AT1G04510	protein_coding	transducin family protein / WD-40 repeat family protein	1	1227958	1228044	2	I	0.0273885	11	22	0.310749	11	4	0.0411829	19	B	6	0	0	N
AT1G04510	protein_coding	transducin family protein / WD-40 repeat family protein	1	1228045	1228167	3	E	0.0157847	19	9	0.0155003	6	9	0.00701933	23	B	5	0	0	N
AT1G04510	protein_coding	transducin family protein / WD-40 repeat family protein	1	1228168	1228329	4	I	0.015665	8	14	0.0759146	8	2	0.0112274	23	B	5	0	0	N
AT1G04510	protein_coding	transducin family protein / WD-40 repeat family protein	1	1228330	1228447	3	E	0.032577	6	4	0.0108806	6	4	0.00344862	24	B	4	0	0	N
AT1G04510	protein_coding	transducin family protein / WD-40 repeat family protein	1	1228448	1228704	6	I	0.0143964	6	13	0.0256703	6	1	0.00517277	18	B	4	0	0	N
AT1G04510	protein_coding	transducin family protein / WD-40 repeat family protein	1	1228705	1228801	2	E	0.0161797	18	3	0.0138445	6	3	0.00496889	21	B	3	0	0	N
AT1G04510	protein_coding	transducin family protein / WD-40 repeat family protein	1	1228802	1228895	1	I	0.0579196	8	22	0.826357	8	1	0.456159	16	B	3	0	0	N
AT1G04510	protein_coding	transducin family protein / WD-40 repeat family protein	1	1228896	1228956	1	E	0.0250618	15	8	0.0624441	11	8	0.0286508	21	B	3	0	0	N
AT1G04510	protein_coding	transducin family protein / WD-40 repeat family protein	1	1228957	1229052	2	I	0.0156816	8	12	0.0984807	8	10	0.0279108	20	B	3	0	0	N
AT1G04510	protein_coding	transducin family protein / WD-40 repeat family protein	1	1229053	1229128	1	E	0.200452	5	21	0.40802	5	9	0.46506	21	B	3	0	0	N
AT1G04510	protein_coding	transducin family protein / WD-40 repeat family protein	1	1229129	1229231	2	I	0.0205823	4	2	0.061652	4	2	0.0225844	23	B	3	0	0	N
AT1G04510	protein_coding	transducin family protein / WD-40 repeat family protein	1	1229232	1229337	2	E	0.028747	13	21	0.0596705	7	4	0.0726153	21	B	2	0	0	N
AT1G04510	protein_coding	transducin family protein / WD-40 repeat family protein	1	1229338	1229502	4	I	0.0205988	6	22	0.0171004	6	4	0.00615703	17	B	2	0	0	N
AT1G04510	protein_coding	transducin family protein / WD-40 repeat family protein	1	1229503	1229623	3	E	0.0341877	1	4	0.0375382	1	4	0.0214297	15	B	2	0	0	N
AT1G04510	protein_coding	transducin family protein / WD-40 repeat family protein	1	1229624	1229715	2	I	0.0579171	8	12	0.689262	8	2	0.194391	16	B	4	0	0	N
AT1G04510	protein_coding	transducin family protein / WD-40 repeat family protein	1	1229716	1229794	2	E	0.00500238	6	20	0.0051099	6	2	0.0044745	23	B	4	0	0	N
AT1G04510	protein_coding	transducin family protein / WD-40 repeat family protein	1	1229795	1229891	2	I	0.0207097	8	14	0.0387949	8	1	0.0097208	19	B	7	0	0	N
AT1G04510	protein_coding	transducin family protein / WD-40 repeat family protein	1	1229892	1229977	1	E	0.222226	7	20	0.756339	7	4	0.315281	24	T	7	0	0	N
AT1G04510	protein_coding	transducin family protein / WD-40 repeat family protein	1	1229978	1230063	2	I	0.0206219	8	22	0.0913285	8	2	0.015872	23	B	10	0	0	N
AT1G04510	protein_coding	transducin family protein / WD-40 repeat family protein	1	1230117	1230301	5	I	0.0169589	9	17	0.00290849	9	10	0.00237705	17	B	16	0	0	N
AT1G04510	protein_coding	transducin family protein / WD-40 repeat family protein	1	1230302	1230373	1	E	0.00501022	11	15	0.0163463	11	1	0.0214395	23	B	16	0	0	N
AT1G04510	protein_coding	transducin family protein / WD-40 repeat family protein	1	1230302	1230379	1	E	0.00500867	7	15	0.0184169	7	4	0.0129758	15	B	1	0	0	N
AT1G04510	protein_coding	transducin family protein / WD-40 repeat family protein	1	1230374	1230463	2	I	0.0211782	8	16	0.0682303	8	2	0.0175498	20	B	19	0	0	N
AT1G04510	protein_coding	transducin family protein / WD-40 repeat family protein	1	1230380	1230469	2	I	0.016946	8	10	0.0698853	8	10	0.0119783	20	B	1	0	0	N
AT1G04520	protein_coding	33 kDa secretory protein-related	1	1232273	1232603	6	I	0.10622	21	14	0.689584	8	7	0.549894	22	B	1	0	0	N
AT1G04520	protein_coding	33 kDa secretory protein-related	1	1232604	1232991	10	E	0.00509138	22	4	0.0124477	7	4	0.00912969	24	B	1	0	0	N
AT1G04520	protein_coding	33 kDa secretory protein-related	1	1232992	1233491	11	I	0.0169224	4	6	0.0108271	4	6	0.00508766	24	B	1	0	0	N
AT1G04520	protein_coding	33 kDa secretory protein-related	1	1233492	1233600	2	E	0.00851066	7	4	0.197642	7	4	0.141771	24	B	1	0	0	N
AT1G04520	protein_coding	33 kDa secretory protein-related	1	1233601	1233778	4	I	0.0168912	4	14	0.0214818	4	11	0.00298169	18	B	1	0	0	N
AT1G04530	protein_coding	binding	1	1234504	1234601	2	I	0.021192	8	19	0.00539366	8	11	0.00231356	15	B	20	0	0	N
AT1G04530	protein_coding	binding	1	1234602	1234757	3	E	0.00511922	19	21	0.0641721	2	4	0.0808579	21	B	7	0	0	N
AT1G04530	protein_coding	binding	1	1234758	1234991	5	I	0.0144085	16	15	0.00135493	4	11	0.00168575	18	B	7	0	0	N
AT1G04530	protein_coding	binding	1	1234992	1235107	3	E	0.0143959	4	16	0.0141393	4	9	0.0556456	16	B	6	0	0	N
AT1G04530	protein_coding	binding	1	1235108	1235182	2	I	0.0430917	12	19	0.00624556	1	10	0.00421948	16	B	6	0	0	N
AT1G04530	protein_coding	binding	1	1235183	1235356	5	E	0.00533108	13	12	0.0250019	8	3	0.0256051	21	B	6	0	0	N
AT1G04530	protein_coding	binding	1	1235357	1235452	2	I	0.0372738	4	12	0.154687	4	5	0.0126076	24	B	8	0	0	N
AT1G04550	protein_coding	IAA12 (AUXIN-INDUCED PROTEIN 12); transcription factor	1	1240785	1241055	7	I	0.0189346	9	14	0.00662384	9	4	0.00413153	24	B	13	0	0	N
AT1G04550	protein_coding	IAA12 (AUXIN-INDUCED PROTEIN 12); transcription factor	1	1241056	1241343	6	E	0.0393662	15	23	0.00374428	9	6	0.0041123	20	B	4	0	0	N
AT1G04550	protein_coding	IAA12 (AUXIN-INDUCED PROTEIN 12); transcription factor	1	1241056	1241677	15	E	0.0170832	7	17	0.024767	7	2	0.260003	17	B	6	0	0	N
AT1G04550	protein_coding	IAA12 (AUXIN-INDUCED PROTEIN 12); transcription factor	1	1241344	1241423	1	I	0.0674107	19	2	0.0342592	7	2	0.401381	19	B	4	1	1	N
AT1G04550	protein_coding	IAA12 (AUXIN-INDUCED PROTEIN 12); transcription factor	1	1241424	1241542	2	E	0.0963238	12	24	0.61741	3	6	0.742084	24	B	4	0	0	N
AT1G04550	protein_coding	IAA12 (AUXIN-INDUCED PROTEIN 12); transcription factor	1	1241543	1241614	1	I	0.184845	23	16	0.247945	6	10	0.769887	23	B	4	1	1	N
AT1G04550	protein_coding	IAA12 (AUXIN-INDUCED PROTEIN 12); transcription factor	1	1241615	1241677	1	E	0.0616772	5	21	0.021637	5	3	0.0293124	21	B	4	0	0	N
AT1G04550	protein_coding	IAA12 (AUXIN-INDUCED PROTEIN 12); transcription factor	1	1241678	1241759	1	I	0.0274745	2	12	0.135806	2	11	0.016543	16	B	6	0	0	N
AT1G04555	protein_coding		1	1242897	1243440	13	I	0.0348251	5	4	0.0128108	5	4	0.00334788	20	B	23	0	0	N
AT1G04555	protein_coding		1	1243441	1243512	1	E	0.11468	9	19	0.501268	9	8	0.507538	19	B	23	0	0	N
AT1G04555	protein_coding		1	1243513	1243606	2	I	0.0287587	7	23	0.0372572	7	4	0.0109285	21	B	30	0	0	N
AT1G04555	protein_coding		1	1243607	1243743	3	E	0.0250772	2	23	0.00692243	2	10	0.0187383	23	B	24	0	0	N
AT1G04555	protein_coding		1	1243744	1243850	2	I	0.0431826	7	10	0.166844	7	10	0.103566	23	B	24	0	0	N
AT1G04570	protein_coding	integral membrane transporter family protein	1	1248003	1248114	2	I	0.0184878	24	18	0.485567	7	5	0.60838	24	B	2	0	0	N
AT1G04590	protein_coding		1	1258899	1259024	2	I	0.0156874	4	18	0.0168044	4	6	0.00324986	16	B	7	0	0	N
AT1G04590	protein_coding		1	1259025	1259218	5	E	0.00508704	24	14	0.00707755	7	5	0.00909338	24	B	4	0	0	N
AT1G04590	protein_coding		1	1259025	1259227	5	E	0.00497975	18	22	0.00470791	7	5	0.00618683	18	B	1	0	0	N
AT1G04590	protein_coding		1	1259219	1259355	3	I	0.021202	23	1	0.119371	3	1	0.692603	23	B	4	0	0	N
AT1G04590	protein_coding		1	1259228	1259355	3	I	0.0156907	23	19	0.118967	3	11	0.69609	23	B	1	0	0	N
AT1G04590	protein_coding		1	1259356	1259569	5	E	0.00511635	18	22	0.00233019	1	10	0.00343059	22	B	5	0	0	N
AT1G04590	protein_coding		1	1259570	1259725	3	I	0.0156565	4	20	0.0769929	4	2	0.00344512	24	B	17	0	0	N
AT1G04590	protein_coding		1	1259726	1259870	3	E	0.0146316	18	3	0.00862069	4	3	0.00414709	23	B	17	0	0	N
AT1G04590	protein_coding		1	1259871	1260009	3	I	0.0156859	5	24	0.0168043	5	6	0.00508694	23	B	28	0	0	N
AT1G04590	protein_coding		1	1260010	1260124	2	E	0.00509671	11	20	0.0557491	11	3	0.0420102	20	B	9	0	0	N
AT1G04590	protein_coding		1	1260125	1260522	10	I	0.0144102	4	19	0.00295271	4	5	0.00235558	19	B	9	0	0	N
AT1G04590	protein_coding		1	1260523	1260625	2	E	0.0479318	14	9	0.108573	2	9	0.0967431	23	B	9	0	0	N
AT1G04590	protein_coding		1	1260626	1260743	3	I	0.0169025	8	24	0.0035832	8	7	0.00208294	16	B	12	0	0	N
AT1G04590	protein_coding		1	1260744	1260805	1	E	0.00500634	24	6	0.0655231	4	6	0.0380309	19	B	12	0	0	N
AT1G04590	protein_coding		1	1260806	1260939	3	I	0.015685	3	19	0.0217724	3	1	0.00707034	22	B	12	0	0	N
AT1G04590	protein_coding		1	1260978	1261267	7	I	0.0205838	23	17	0.00330708	2	7	0.00512861	23	B	9	0	0	N
AT1G04620	protein_coding	coenzyme F420 hydrogenase family / dehydrogenase, beta subunit family	1	1282959	1283065	2	I	0.0156821	1	15	0.0151742	1	3	0.0080214	15	B	12	0	0	N
AT1G04620	protein_coding	coenzyme F420 hydrogenase family / dehydrogenase, beta subunit family	1	1283066	1283161	2	E	0.0146166	4	12	0.100196	4	1	0.0198622	22	B	12	0	0	N
AT1G04620	protein_coding	coenzyme F420 hydrogenase family / dehydrogenase, beta subunit family	1	1283162	1283255	2	I	0.0163437	1	23	0.263428	1	4	0.0157258	16	B	12	0	0	N
AT1G04620	protein_coding	coenzyme F420 hydrogenase family / dehydrogenase, beta subunit family	1	1283256	1283321	1	E	0.00712025	4	12	0.036184	4	1	0.011093	16	B	10	0	0	N
AT1G04620	protein_coding	coenzyme F420 hydrogenase family / dehydrogenase, beta subunit family	1	1283322	1283480	4	I	0.000101475	1	16	0.0122094	1	5	0.00172402	18	B	10	0	0	N
AT1G04620	protein_coding	coenzyme F420 hydrogenase family / dehydrogenase, beta subunit family	1	1283481	1283539	1	E	0.0146419	4	12	0.0616726	4	1	0.0120569	16	B	9	0	0	N
AT1G04620	protein_coding	coenzyme F420 hydrogenase family / dehydrogenase, beta subunit family	1	1283540	1283636	2	I	0.0159198	1	21	0.134483	1	9	0.00218799	24	B	9	0	0	N
AT1G04620	protein_coding	coenzyme F420 hydrogenase family / dehydrogenase, beta subunit family	1	1283637	1283707	2	E	0.0158041	15	1	0.430655	3	1	0.0117817	24	B	8	0	0	N
AT1G04620	protein_coding	coenzyme F420 hydrogenase family / dehydrogenase, beta subunit family	1	1283708	1283791	2	I	0.0156948	24	12	0.0260578	2	9	0.384513	24	B	8	0	0	N
AT1G04620	protein_coding	coenzyme F420 hydrogenase family / dehydrogenase, beta subunit family	1	1283792	1283872	2	E	0.00541954	5	1	0.0800627	5	1	0.00324691	20	B	6	0	0	N
AT1G04620	protein_coding	coenzyme F420 hydrogenase family / dehydrogenase, beta subunit family	1	1283873	1283966	2	I	0.0101161	1	19	0.0154464	1	9	0.00576064	15	B	6	0	0	N
AT1G04620	protein_coding	coenzyme F420 hydrogenase family / dehydrogenase, beta subunit family	1	1283996	1284098	2	I	0.0143886	1	19	0.138528	1	2	0.0127544	24	B	6	0	0	N
AT1G04620	protein_coding	coenzyme F420 hydrogenase family / dehydrogenase, beta subunit family	1	1284099	1284161	1	E	0.00713129	15	12	0.145808	3	1	0.0104312	24	B	6	0	0	N
AT1G04620	protein_coding	coenzyme F420 hydrogenase family / dehydrogenase, beta subunit family	1	1284162	1284240	1	I	0.0182016	1	13	0.124007	1	4	0.00778738	16	B	6	0	0	N
AT1G04620	protein_coding	coenzyme F420 hydrogenase family / dehydrogenase, beta subunit family	1	1284278	1284353	1	I	0.0130115	24	5	0.0965593	1	5	0.102217	24	B	5	0	0	N
AT1G04620	protein_coding	coenzyme F420 hydrogenase family / dehydrogenase, beta subunit family	1	1284354	1284452	2	E	0.0096087	24	1	0.473973	4	1	0.0461381	19	B	4	0	0	N
AT1G04620	protein_coding	coenzyme F420 hydrogenase family / dehydrogenase, beta subunit family	1	1284453	1284625	4	I	0.0156602	1	15	0.0125597	1	5	0.00223561	23	B	4	0	0	N
AT1G04620	protein_coding	coenzyme F420 hydrogenase family / dehydrogenase, beta subunit family	1	1284626	1284689	1	E	0.00537622	5	12	0.0223191	5	1	0.00231801	16	B	4	0	0	N
AT1G04620	protein_coding	coenzyme F420 hydrogenase family / dehydrogenase, beta subunit family	1	1284690	1284787	2	I	0.0144694	1	14	0.0401906	1	4	0.0267886	19	B	5	0	0	N
AT1G04620	protein_coding	coenzyme F420 hydrogenase family / dehydrogenase, beta subunit family	1	1284788	1284840	1	E	0.0250847	4	12	0.0690202	4	1	0.022564	23	B	5	0	0	N
AT1G04620	protein_coding	coenzyme F420 hydrogenase family / dehydrogenase, beta subunit family	1	1284841	1284923	1	I	0.0156634	13	18	0.0838159	1	9	0.156903	21	B	7	0	0	N
AT1G04620	protein_coding	coenzyme F420 hydrogenase family / dehydrogenase, beta subunit family	1	1284924	1285003	1	E	0.0050897	3	12	0.0621696	3	1	0.0180693	22	B	7	0	0	N
AT1G04620	protein_coding	coenzyme F420 hydrogenase family / dehydrogenase, beta subunit family	1	1285004	1285136	3	I	0.0310021	23	10	0.0852698	2	10	0.307533	23	B	7	0	0	N
AT1G04620	protein_coding	coenzyme F420 hydrogenase family / dehydrogenase, beta subunit family	1	1285180	1285282	2	I	0.0193017	1	12	0.247022	1	10	0.0288194	21	B	7	0	0	N
AT1G04620	protein_coding	coenzyme F420 hydrogenase family / dehydrogenase, beta subunit family	1	1285283	1285368	2	E	0.00494583	2	1	0.204054	2	1	0.00694034	23	B	7	0	0	N
AT1G04620	protein_coding	coenzyme F420 hydrogenase family / dehydrogenase, beta subunit family	1	1285369	1285513	4	I	0.0129748	1	12	0.00874552	1	4	0.00723091	22	B	7	0	0	N
AT1G04620	protein_coding	coenzyme F420 hydrogenase family / dehydrogenase, beta subunit family	1	1285514	1285626	2	E	0.0181751	24	12	0.0498161	4	1	0.0345206	24	B	7	0	0	N
AT1G04620	protein_coding	coenzyme F420 hydrogenase family / dehydrogenase, beta subunit family	1	1285627	1285716	2	I	0.0156971	4	22	0.143856	4	5	0.0395407	21	B	8	0	0	N
AT1G04620	protein_coding	coenzyme F420 hydrogenase family / dehydrogenase, beta subunit family	1	1285717	1285802	2	E	0.00621171	17	6	0.0946303	4	6	0.0383153	18	B	7	0	0	N
AT1G04620	protein_coding	coenzyme F420 hydrogenase family / dehydrogenase, beta subunit family	1	1285803	1285893	2	I	0.0591002	3	16	0.361736	3	2	0.283398	24	B	7	0	0	N
AT1G04620	protein_coding	coenzyme F420 hydrogenase family / dehydrogenase, beta subunit family	1	1285894	1286000	2	E	0.0733912	14	1	0.520245	2	1	0.398454	18	B	7	0	0	N
AT1G04620	protein_coding	coenzyme F420 hydrogenase family / dehydrogenase, beta subunit family	1	1286001	1286408	10	I	0.018884	3	2	0.00698018	3	2	0.00283947	23	B	8	0	0	N
AT1G04630	protein_coding	MEE4 (maternal effect embryo arrest 4)	1	1290065	1290149	2	I	0.0156892	2	18	0.178234	2	3	0.0107057	18	B	25	0	0	N
AT1G04630	protein_coding	MEE4 (maternal effect embryo arrest 4)	1	1290150	1290222	1	E	0.00300172	10	4	0.20829	10	4	0.0977047	19	B	21	0	0	N
AT1G04630	protein_coding	MEE4 (maternal effect embryo arrest 4)	1	1290223	1290769	15	I	0.0211724	5	12	9.70305e-05	5	9	0.000137261	16	B	21	0	0	N
AT1G04640	protein_coding	LIP2 (LIPOYLTRANSFERASE 2)	1	1292156	1292536	8	I	0.0274277	8	23	0.0666969	8	2	0.0512176	21	B	4	1	0	N
AT1G04680	protein_coding	pectate lyase family protein	1	1304279	1304370	1	I	0.0861859	8	14	0.428298	8	2	0.209001	19	B	11	0	0	N
AT1G04680	protein_coding	pectate lyase family protein	1	1304371	1304510	3	E	0.0144405	2	18	0.00637297	2	6	0.00567727	18	B	10	0	0	N
AT1G04680	protein_coding	pectate lyase family protein	1	1304511	1304618	2	I	0.301179	3	10	0.842118	3	10	0.695243	19	B	10	0	0	N
AT1G04680	protein_coding	pectate lyase family protein	1	1304619	1304723	2	E	0.00501771	9	4	0.0182108	9	4	0.00395862	24	B	6	0	0	N
AT1G04680	protein_coding	pectate lyase family protein	1	1304724	1304820	2	I	0.20466	1	11	0.442696	1	11	0.434872	21	B	6	0	0	N
AT1G04680	protein_coding	pectate lyase family protein	1	1304821	1305464	17	E	0.00501735	14	24	0.0015736	8	11	0.00349596	24	B	6	0	0	N
AT1G04680	protein_coding	pectate lyase family protein	1	1305465	1306789	34	I	0.316894	5	14	0.988334	5	11	0.00512686	18	B	45	0	0	N
AT1G04680	protein_coding	pectate lyase family protein	1	1306790	1306871	1	E	0.0251058	5	24	0.232104	5	4	0.323949	24	B	44	0	0	N
AT1G04680	protein_coding	pectate lyase family protein	1	1306872	1307677	22	I	0.079935	5	14	0.133849	5	9	0.00558953	16	B	44	0	0	N
AT1G04690	protein_coding	KAB1 (POTASSIUM CHANNEL BETA SUBUNIT); potassium channel	1	1314030	1314462	10	I	0.0231846	6	18	0.00172184	6	9	0.00136626	20	B	47	0	0	N
AT1G04690	protein_coding	KAB1 (POTASSIUM CHANNEL BETA SUBUNIT); potassium channel	1	1314463	1314659	5	E	0.00956748	5	17	0.0535387	5	9	0.0520205	17	B	11	0	0	N
AT1G04690	protein_coding	KAB1 (POTASSIUM CHANNEL BETA SUBUNIT); potassium channel	1	1314660	1314778	2	I	0.0348174	16	2	0.133219	8	2	0.244314	16	B	11	0	0	N
AT1G04690	protein_coding	KAB1 (POTASSIUM CHANNEL BETA SUBUNIT); potassium channel	1	1314779	1314923	3	E	0.00712472	10	16	0.00920126	10	4	0.0236076	16	B	9	0	0	N
AT1G04690	protein_coding	KAB1 (POTASSIUM CHANNEL BETA SUBUNIT); potassium channel	1	1314924	1315039	3	I	0.0274692	8	17	0.190598	8	1	0.0461656	19	B	9	0	0	N
AT1G04690	protein_coding	KAB1 (POTASSIUM CHANNEL BETA SUBUNIT); potassium channel	1	1315040	1315205	4	E	0.00509791	4	18	0.0140491	4	9	0.0236234	18	B	9	0	0	N
AT1G04690	protein_coding	KAB1 (POTASSIUM CHANNEL BETA SUBUNIT); potassium channel	1	1315206	1315305	2	I	0.0274217	18	15	0.00740716	2	7	0.00788014	15	B	33	0	0	N
AT1G04710	protein_coding	acetyl-CoA C-acyltransferase, putative / 3-ketoacyl-CoA thiolase, putative	1	1322019	1322255	5	I	0.162426	3	13	0.309748	3	2	0.00708224	19	B	8	0	0	N
AT1G04710	protein_coding	acetyl-CoA C-acyltransferase, putative / 3-ketoacyl-CoA thiolase, putative	1	1322256	1322321	1	E	0.13811	8	21	0.705006	8	2	0.441359	24	B	8	0	0	N
AT1G04710	protein_coding	acetyl-CoA C-acyltransferase, putative / 3-ketoacyl-CoA thiolase, putative	1	1322322	1322405	2	I	0.375559	17	9	0.544585	6	9	0.388511	17	B	9	0	0	N
AT1G04710	protein_coding	acetyl-CoA C-acyltransferase, putative / 3-ketoacyl-CoA thiolase, putative	1	1322406	1322491	2	E	0.0568638	16	5	0.084155	9	5	0.0340898	19	B	9	0	0	N
AT1G04710	protein_coding	acetyl-CoA C-acyltransferase, putative / 3-ketoacyl-CoA thiolase, putative	1	1322492	1322571	2	I	0.162604	16	22	0.558783	6	4	0.628745	16	B	9	0	0	N
AT1G04710	protein_coding	acetyl-CoA C-acyltransferase, putative / 3-ketoacyl-CoA thiolase, putative	1	1322572	1322699	2	E	0.00500421	13	2	0.413296	5	2	0.728395	20	B	6	0	0	N
AT1G04710	protein_coding	acetyl-CoA C-acyltransferase, putative / 3-ketoacyl-CoA thiolase, putative	1	1322700	1322786	2	I	0.0856696	6	13	0.709359	6	1	0.73626	19	B	6	0	0	N
AT1G04710	protein_coding	acetyl-CoA C-acyltransferase, putative / 3-ketoacyl-CoA thiolase, putative	1	1322787	1322886	2	E	0.0616791	9	6	0.0493273	9	6	0.0252308	20	B	5	0	0	N
AT1G04710	protein_coding	acetyl-CoA C-acyltransferase, putative / 3-ketoacyl-CoA thiolase, putative	1	1322887	1322965	1	I	0.0579061	1	13	0.20365	1	4	0.0976986	19	B	5	0	0	N
AT1G04710	protein_coding	acetyl-CoA C-acyltransferase, putative / 3-ketoacyl-CoA thiolase, putative	1	1322966	1323034	1	E	0.0108764	24	19	0.0280918	10	1	0.0627626	19	B	4	0	0	N
AT1G04710	protein_coding	acetyl-CoA C-acyltransferase, putative / 3-ketoacyl-CoA thiolase, putative	1	1323035	1323130	2	I	0.368742	4	23	0.297005	4	5	0.281687	23	B	4	0	0	N
AT1G04710	protein_coding	acetyl-CoA C-acyltransferase, putative / 3-ketoacyl-CoA thiolase, putative	1	1323131	1323239	2	E	0.0616535	12	5	0.460197	2	5	0.121285	19	B	4	0	0	N
AT1G04710	protein_coding	acetyl-CoA C-acyltransferase, putative / 3-ketoacyl-CoA thiolase, putative	1	1323240	1323321	1	I	0.0273854	17	10	0.10513	4	10	0.235167	17	B	4	0	0	N
AT1G04710	protein_coding	acetyl-CoA C-acyltransferase, putative / 3-ketoacyl-CoA thiolase, putative	1	1323322	1323400	2	E	0.0157927	14	6	0.0268504	7	6	0.0129968	23	B	3	0	0	N
AT1G04710	protein_coding	acetyl-CoA C-acyltransferase, putative / 3-ketoacyl-CoA thiolase, putative	1	1323401	1323504	3	I	0.0273781	6	24	0.05177	6	10	0.0486025	18	B	3	0	0	N
AT1G04710	protein_coding	acetyl-CoA C-acyltransferase, putative / 3-ketoacyl-CoA thiolase, putative	1	1323505	1323638	3	E	0.03774	15	19	0.00850686	6	10	0.0238869	19	B	2	0	0	N
AT1G04710	protein_coding	acetyl-CoA C-acyltransferase, putative / 3-ketoacyl-CoA thiolase, putative	1	1323639	1323730	2	I	0.0431846	24	2	0.0204853	6	2	0.412497	24	B	2	0	0	N
AT1G04710	protein_coding	acetyl-CoA C-acyltransferase, putative / 3-ketoacyl-CoA thiolase, putative	1	1323731	1323828	2	E	0.0250298	17	1	0.0395202	9	1	0.0190362	19	B	2	0	0	N
AT1G04710	protein_coding	acetyl-CoA C-acyltransferase, putative / 3-ketoacyl-CoA thiolase, putative	1	1323829	1323903	1	I	0.0274257	6	13	0.229308	6	3	0.0531764	20	B	2	0	0	N
AT1G04710	protein_coding	acetyl-CoA C-acyltransferase, putative / 3-ketoacyl-CoA thiolase, putative	1	1323904	1324028	2	E	0.114689	12	24	0.571145	4	8	0.543978	24	B	2	0	0	N
AT1G04710	protein_coding	acetyl-CoA C-acyltransferase, putative / 3-ketoacyl-CoA thiolase, putative	1	1324029	1324132	2	I	0.0439079	19	13	0.424044	7	2	0.473189	19	B	4	0	0	N
AT1G04710	protein_coding	acetyl-CoA C-acyltransferase, putative / 3-ketoacyl-CoA thiolase, putative	1	1324133	1324242	2	E	0.042524	11	19	0.0177012	11	4	0.0202135	19	B	4	0	0	N
AT1G04710	protein_coding	acetyl-CoA C-acyltransferase, putative / 3-ketoacyl-CoA thiolase, putative	1	1324243	1324306	1	I	0.0410982	19	2	0.151626	6	2	0.247801	19	B	5	0	0	N
AT1G04710	protein_coding	acetyl-CoA C-acyltransferase, putative / 3-ketoacyl-CoA thiolase, putative	1	1324307	1324391	1	E	0.0159201	10	1	0.029357	10	1	0.0100066	22	B	5	0	0	N
AT1G04710	protein_coding	acetyl-CoA C-acyltransferase, putative / 3-ketoacyl-CoA thiolase, putative	1	1324392	1324478	2	I	0.043899	20	14	0.48499	4	2	0.714192	20	B	5	0	0	N
AT1G04750	protein_coding	VAMP7B (VESICLE-ASSOCIATED MEMBRANE PROTEIN 7B)	1	1332000	1332134	3	I	0.015679	24	22	0.00205694	5	11	0.00761669	24	B	51	0	0	N
AT1G04750	protein_coding	VAMP7B (VESICLE-ASSOCIATED MEMBRANE PROTEIN 7B)	1	1332135	1332198	1	E	0.00500507	20	2	0.0291962	9	2	0.0180101	17	B	41	0	0	N
AT1G04750	protein_coding	VAMP7B (VESICLE-ASSOCIATED MEMBRANE PROTEIN 7B)	1	1332199	1332386	5	I	0.000137802	24	1	0.000757828	3	1	0.00211834	24	B	41	0	0	N
AT1G04750	protein_coding	VAMP7B (VESICLE-ASSOCIATED MEMBRANE PROTEIN 7B)	1	1332387	1332508	2	E	0.0053913	1	3	0.0292093	1	3	0.0273169	16	B	41	0	0	N
AT1G04750	protein_coding	VAMP7B (VESICLE-ASSOCIATED MEMBRANE PROTEIN 7B)	1	1332509	1332586	1	I	0.0156627	21	22	0.052628	4	5	0.067	21	B	60	0	0	N
AT1G04750	protein_coding	VAMP7B (VESICLE-ASSOCIATED MEMBRANE PROTEIN 7B)	1	1332587	1332729	2	E	0.00299495	8	6	0.0379793	8	6	0.0291943	23	B	61	0	0	N
AT1G04750	protein_coding	VAMP7B (VESICLE-ASSOCIATED MEMBRANE PROTEIN 7B)	1	1332730	1333234	14	I	0.0230698	22	11	0.000223648	9	11	0.384933	22	B	60	0	0	N
AT1G04750	protein_coding	VAMP7B (VESICLE-ASSOCIATED MEMBRANE PROTEIN 7B)	1	1332730	1333348	17	I	0.091777	22	10	0.00218286	5	10	0.933816	22	B	3	0	0	N
AT1G04760	protein_coding	ATVAMP726 (VESICLE-ASSOCIATED MEMBRANE PROTEIN)	1	1334950	1335330	10	I	0.0766203	20	11	0.0291561	4	11	0.384216	20	B	0	0	0	N
AT1G04760	protein_coding	ATVAMP726 (VESICLE-ASSOCIATED MEMBRANE PROTEIN)	1	1335331	1335473	4	E	0.0085138	3	16	0.10503	3	1	0.192563	16	B	0	0	0	N
AT1G04760	protein_coding	ATVAMP726 (VESICLE-ASSOCIATED MEMBRANE PROTEIN)	1	1335474	1335561	2	I	0.0796782	20	11	0.292817	3	11	0.663961	20	B	0	0	0	N
AT1G04760	protein_coding	ATVAMP726 (VESICLE-ASSOCIATED MEMBRANE PROTEIN)	1	1335562	1335683	2	E	0.0734116	9	20	0.319853	9	4	0.208633	20	B	0	0	0	N
AT1G04760	protein_coding	ATVAMP726 (VESICLE-ASSOCIATED MEMBRANE PROTEIN)	1	1335684	1335766	2	I	0.0438954	23	1	0.269444	8	1	0.550011	23	B	0	0	0	N
AT1G04760	protein_coding	ATVAMP726 (VESICLE-ASSOCIATED MEMBRANE PROTEIN)	1	1335767	1335830	1	E	1	9	18	0.432887	9	4	0.544086	18	S	0	0	0	N
AT1G04760	protein_coding	ATVAMP726 (VESICLE-ASSOCIATED MEMBRANE PROTEIN)	1	1335831	1335922	2	I	0.0372792	23	8	0.698865	4	8	0.463822	20	B	0	0	0	N
AT1G04770	protein_coding	male sterility MS5 family protein	1	1336986	1337084	2	I	0.0269509	13	5	0.0503433	3	5	0.168339	21	B	9	0	0	N
AT1G04770	protein_coding	male sterility MS5 family protein	1	1337085	1337241	4	E	0.00532238	1	7	0.0532142	1	7	0.0291777	16	B	9	0	0	N
AT1G04770	protein_coding	male sterility MS5 family protein	1	1337242	1337341	2	I	0.0156552	12	20	0.0508707	4	8	0.0800665	15	B	11	0	0	N
AT1G04770	protein_coding	male sterility MS5 family protein	1	1337342	1337555	6	E	0.00533291	21	22	0.0241999	2	7	0.0338925	21	B	6	0	0	N
AT1G04770	protein_coding	male sterility MS5 family protein	1	1337556	1337645	2	I	0.0205732	24	6	0.0334138	2	6	0.261229	24	B	6	0	0	N
AT1G04780	protein_coding	ankyrin repeat family protein	1	1341259	1341337	2	I	0.0211695	2	20	0.0330333	2	1	0.00833641	21	B	7	0	0	N
AT1G04790	protein_coding	zinc finger (C3HC4-type RING finger) family protein	1	1345109	1345466	9	I	0.215295	10	22	0.348087	10	4	0.05833	18	B	14	0	0	N
AT1G04790	protein_coding	zinc finger (C3HC4-type RING finger) family protein	1	1345467	1346241	20	E	0.0962258	22	6	0.00367411	9	6	0.00385619	19	B	2	0	0	N
AT1G04790	protein_coding	zinc finger (C3HC4-type RING finger) family protein	1	1346242	1346357	2	I	0.0796808	2	15	0.603432	2	7	0.565429	16	B	2	0	0	N
AT1G04790	protein_coding	zinc finger (C3HC4-type RING finger) family protein	1	1346358	1346839	12	E	0.0479439	21	6	0.00517761	10	6	0.00208234	19	B	2	0	0	N
AT1G04790	protein_coding	zinc finger (C3HC4-type RING finger) family protein	1	1346840	1346940	2	I	0.0709156	10	23	0.211364	10	4	0.0872003	17	B	7	0	0	N
AT1G04790	protein_coding	zinc finger (C3HC4-type RING finger) family protein	1	1346941	1347040	2	E	0.035297	4	23	0.0735149	4	8	0.042141	24	B	5	0	0	N
AT1G04790	protein_coding	zinc finger (C3HC4-type RING finger) family protein	1	1347041	1347236	4	I	0.281592	10	22	0.809947	10	2	0.0183742	23	B	4	0	0	N
AT1G04790	protein_coding	zinc finger (C3HC4-type RING finger) family protein	1	1347237	1347438	5	E	0.0161966	5	6	0.00483358	5	6	0.00422471	19	B	4	0	0	N
AT1G04790	protein_coding	zinc finger (C3HC4-type RING finger) family protein	1	1347439	1347525	2	I	0.0439061	8	14	0.444365	8	3	0.257634	18	B	5	0	0	N
AT1G04790	protein_coding	zinc finger (C3HC4-type RING finger) family protein	1	1347526	1347615	1	E	0.0149281	5	19	0.0294765	5	10	0.0432583	19	B	5	0	0	N
AT1G04790	protein_coding	zinc finger (C3HC4-type RING finger) family protein	1	1347616	1347703	2	I	0.0380531	10	14	0.0530722	10	3	0.0128012	22	B	5	0	0	N
AT1G04790	protein_coding	zinc finger (C3HC4-type RING finger) family protein	1	1347704	1347804	2	E	0.0050968	18	6	0.0175022	7	6	0.0105647	19	B	5	0	0	N
AT1G04790	protein_coding	zinc finger (C3HC4-type RING finger) family protein	1	1347805	1347897	2	I	0.0431467	6	22	0.0355313	6	2	0.00457602	19	B	5	0	0	N
AT1G04790	protein_coding	zinc finger (C3HC4-type RING finger) family protein	1	1347898	1347997	2	E	0.0123631	4	1	0.014165	4	1	0.00918221	19	B	5	0	0	N
AT1G04790	protein_coding	zinc finger (C3HC4-type RING finger) family protein	1	1347998	1348079	1	I	0.0856562	6	17	0.337312	6	11	0.065271	19	B	15	0	0	N
AT1G04820	protein_coding	TUA4 (tubulin alpha-4 chain)	1	1357074	1357155	2	I	0.0206175	21	23	0.193462	5	9	0.313165	22	B	23	0	0	N
AT1G04820	protein_coding	TUA4 (tubulin alpha-4 chain)	1	1357156	1357762	6	E	0.00487973	16	19	0.00519495	1	4	0.00448673	24	B	23	0	0	N
AT1G04820	protein_coding	TUA4 (tubulin alpha-4 chain)	1	1357763	1358171	11	I	0.0176032	3	14	0.000319697	3	9	0.00028815	24	B	34	0	0	N
AT1G04830	protein_coding	RabGAP/TBC domain-containing protein	1	1359251	1359378	3	I	0.0372892	24	21	0.672754	5	1	0.618391	24	B	6	0	0	N
AT1G04830	protein_coding	RabGAP/TBC domain-containing protein	1	1359379	1359496	2	E	0.0148878	18	10	0.16885	11	10	0.0799428	23	B	4	0	0	N
AT1G04830	protein_coding	RabGAP/TBC domain-containing protein	1	1359497	1359717	6	I	0.0183166	8	12	0.00350467	8	4	0.00217445	19	B	4	0	0	N
AT1G04830	protein_coding	RabGAP/TBC domain-containing protein	1	1359718	1359898	5	E	0.00717443	5	15	0.0122034	5	8	0.0213565	15	B	2	0	0	N
AT1G04830	protein_coding	RabGAP/TBC domain-containing protein	1	1359899	1360222	9	I	0.0431775	17	21	0.0399171	3	10	0.716382	17	B	2	0	0	N
AT1G04830	protein_coding	RabGAP/TBC domain-containing protein	1	1360223	1360352	3	E	0.00507545	3	9	0.00644987	3	9	0.0057525	20	B	2	0	0	N
AT1G04830	protein_coding	RabGAP/TBC domain-containing protein	1	1360353	1360435	2	I	0.016461	3	14	0.229629	3	10	0.123792	23	B	2	0	0	N
AT1G04830	protein_coding	RabGAP/TBC domain-containing protein	1	1360436	1360535	2	E	0.00721549	8	14	0.0087981	8	3	0.00775977	16	B	2	0	0	N
AT1G04830	protein_coding	RabGAP/TBC domain-containing protein	1	1360536	1360677	3	I	0.01317	10	14	0.0565108	10	7	0.00592776	15	B	2	0	0	N
AT1G04830	protein_coding	RabGAP/TBC domain-containing protein	1	1360678	1360831	3	E	0.0108767	3	8	0.0193504	3	8	0.00426221	15	B	2	0	0	N
AT1G04830	protein_coding	RabGAP/TBC domain-containing protein	1	1360832	1361072	6	I	0.0310341	22	10	0.018428	4	10	0.721441	22	B	3	0	0	N
AT1G04830	protein_coding	RabGAP/TBC domain-containing protein	1	1361073	1361178	2	E	0.00851085	12	19	0.0722338	11	3	0.0732993	22	B	4	0	0	N
AT1G04830	protein_coding	RabGAP/TBC domain-containing protein	1	1361179	1361315	3	I	0.0269839	8	15	0.00642301	8	4	0.00255457	24	B	5	0	0	N
AT1G04830	protein_coding	RabGAP/TBC domain-containing protein	1	1361316	1361409	2	E	0.0184068	2	10	0.0405533	2	10	0.00858759	19	B	5	0	0	N
AT1G04830	protein_coding	RabGAP/TBC domain-containing protein	1	1361410	1361536	3	I	0.0736508	23	19	0.160633	5	4	0.153672	23	B	6	0	0	N
AT1G04850	protein_coding	ubiquitin-associated (UBA)/TS-N domain-containing protein	1	1365487	1365609	3	I	0.0439132	18	10	0.61553	1	10	0.0239901	24	B	20	0	0	N
AT1G04850	protein_coding	ubiquitin-associated (UBA)/TS-N domain-containing protein	1	1365610	1365730	3	E	0.00500536	8	13	0.0582186	8	1	0.132785	23	B	14	0	0	N
AT1G04850	protein_coding	ubiquitin-associated (UBA)/TS-N domain-containing protein	1	1365731	1365870	3	I	0.0211909	8	14	0.0393181	8	7	0.00422009	23	B	14	0	0	N
AT1G04850	protein_coding	ubiquitin-associated (UBA)/TS-N domain-containing protein	1	1365871	1365949	1	E	0.00709752	6	23	0.0860797	6	9	0.053559	15	B	12	0	0	N
AT1G04850	protein_coding	ubiquitin-associated (UBA)/TS-N domain-containing protein	1	1365950	1366036	2	I	0.0205954	8	12	0.12253	8	2	0.0073562	18	B	12	0	0	N
AT1G04850	protein_coding	ubiquitin-associated (UBA)/TS-N domain-containing protein	1	1366037	1366127	2	E	0.00492201	7	15	0.0380639	7	11	0.0247429	16	B	12	0	0	N
AT1G04850	protein_coding	ubiquitin-associated (UBA)/TS-N domain-containing protein	1	1366128	1366215	2	I	0.0188859	2	11	0.0387726	2	11	0.0110111	22	B	12	0	0	N
AT1G04850	protein_coding	ubiquitin-associated (UBA)/TS-N domain-containing protein	1	1366216	1366298	2	E	0.00501047	5	9	0.140276	5	9	0.0240074	17	B	12	0	0	N
AT1G04850	protein_coding	ubiquitin-associated (UBA)/TS-N domain-containing protein	1	1366299	1366388	2	I	0.0270005	21	8	0.130981	7	8	0.169703	19	B	13	0	0	N
AT1G04850	protein_coding	ubiquitin-associated (UBA)/TS-N domain-containing protein	1	1366389	1366457	2	E	0.00494003	8	12	0.0804081	8	11	0.0677941	22	B	13	0	0	N
AT1G04850	protein_coding	ubiquitin-associated (UBA)/TS-N domain-containing protein	1	1366458	1366598	4	I	0.0271157	2	12	0.00276037	2	10	0.00212637	22	B	52	0	0	N
AT1G04850	protein_coding	ubiquitin-associated (UBA)/TS-N domain-containing protein	1	1366599	1366660	1	E	0.00712321	5	9	0.424999	5	9	0.137322	23	B	52	0	0	N
AT1G04850	protein_coding	ubiquitin-associated (UBA)/TS-N domain-containing protein	1	1366661	1366804	3	I	0.0169379	4	16	0.00550894	4	11	0.00422961	24	B	66	0	0	N
AT1G04850	protein_coding	ubiquitin-associated (UBA)/TS-N domain-containing protein	1	1366805	1366885	2	E	0.0053843	4	24	0.0334643	4	11	0.0291809	24	B	48	0	0	N
AT1G04850	protein_coding	ubiquitin-associated (UBA)/TS-N domain-containing protein	1	1366886	1367144	7	I	0.018902	23	18	0.00178964	7	9	0.158814	23	B	48	0	0	N
AT1G04850	protein_coding	ubiquitin-associated (UBA)/TS-N domain-containing protein	1	1367145	1367222	2	E	0.00711996	6	17	0.0570205	6	9	0.0363901	17	B	48	0	0	N
AT1G04850	protein_coding	ubiquitin-associated (UBA)/TS-N domain-containing protein	1	1367223	1367610	10	I	0.0259727	24	19	0.000165828	9	11	0.000238384	24	B	128	0	0	N
AT1G04850	protein_coding	ubiquitin-associated (UBA)/TS-N domain-containing protein	1	1367611	1367707	2	E	0.00299945	7	9	0.053553	7	9	0.0291825	18	B	41	0	0	N
AT1G04850	protein_coding	ubiquitin-associated (UBA)/TS-N domain-containing protein	1	1367708	1367787	2	I	0.021189	5	9	0.0225191	5	9	0.00823922	16	B	41	0	0	N
AT1G04850	protein_coding	ubiquitin-associated (UBA)/TS-N domain-containing protein	1	1367788	1367933	4	E	0.00787156	24	3	0.00844299	9	3	0.00693717	24	B	25	0	0	N
AT1G04850	protein_coding	ubiquitin-associated (UBA)/TS-N domain-containing protein	1	1367934	1368536	16	I	0.0579428	5	21	0.850782	5	1	0.0236137	17	B	25	0	0	N
AT1G04860	protein_coding	UBP2 (UBIQUITIN-SPECIFIC PROTEASE 2); ubiquitin-specific protease	1	1369546	1369643	2	I	0.0206414	5	22	0.236436	5	2	0.0515753	18	B	5	0	0	N
AT1G04860	protein_coding	UBP2 (UBIQUITIN-SPECIFIC PROTEASE 2); ubiquitin-specific protease	1	1369644	1372295	72	E	0.0140287	22	1	0.00273961	4	1	0.00151544	22	B	5	0	0	N
AT1G04860	protein_coding	UBP2 (UBIQUITIN-SPECIFIC PROTEASE 2); ubiquitin-specific protease	1	1372296	1372825	14	I	0.140269	10	22	0.415722	10	1	0.00367407	23	B	5	0	0	N
AT1G04870	protein_coding	protein arginine N-methyltransferase family protein	1	1373661	1373748	2	I	0.0206301	22	21	0.0112165	6	7	0.00665369	20	B	11	0	0	N
AT1G04870	protein_coding	protein arginine N-methyltransferase family protein	1	1373749	1373833	2	E	0.0144745	11	22	0.00990465	11	9	0.105162	20	B	5	0	0	N
AT1G04870	protein_coding	protein arginine N-methyltransferase family protein	1	1373834	1373914	2	I	0.0206366	4	16	0.0534002	4	7	0.0364232	22	B	5	0	0	N
AT1G04870	protein_coding	protein arginine N-methyltransferase family protein	1	1373915	1374101	4	E	0.0148074	20	18	0.00454402	1	7	0.0260188	20	B	4	0	0	N
AT1G04870	protein_coding	protein arginine N-methyltransferase family protein	1	1374102	1374245	3	I	0.0168917	15	16	0.00441081	3	5	0.00531563	15	B	4	0	0	N
AT1G04870	protein_coding	protein arginine N-methyltransferase family protein	1	1374246	1374436	4	E	0.00504073	1	14	0.00435988	1	7	0.0491821	20	B	4	0	0	N
AT1G04870	protein_coding	protein arginine N-methyltransferase family protein	1	1374437	1374739	7	I	0.014396	4	5	0.0038089	4	5	0.00227168	23	B	7	0	0	N
AT1G04870	protein_coding	protein arginine N-methyltransferase family protein	1	1374740	1374846	2	E	0.0049934	4	16	0.00484033	4	9	0.0222002	20	B	7	0	0	N
AT1G04870	protein_coding	protein arginine N-methyltransferase family protein	1	1374847	1375026	4	I	0.0102578	4	24	0.0870175	4	1	0.0367254	19	B	10	0	0	N
AT1G04870	protein_coding	protein arginine N-methyltransferase family protein	1	1375027	1375210	4	E	0.00502686	4	18	0.00404001	4	10	0.0235048	20	B	3	0	0	N
AT1G04870	protein_coding	protein arginine N-methyltransferase family protein	1	1375027	1375220	4	E	0.003005	11	18	0.00404115	11	10	0.0167739	18	B	8	0	0	N
AT1G04870	protein_coding	protein arginine N-methyltransferase family protein	1	1375211	1375380	4	I	0.014073	13	14	0.0694939	4	10	0.0871037	21	B	3	0	0	N
AT1G04870	protein_coding	protein arginine N-methyltransferase family protein	1	1375221	1375380	4	I	0.0156566	4	16	0.0640398	4	10	0.0543141	21	B	9	0	0	N
AT1G04910	protein_coding		1	1388715	1388878	4	I	0.0145281	8	14	0.00484006	8	1	0.00386404	21	B	3	0	0	N
AT1G04910	protein_coding		1	1388879	1389009	3	E	0.00500207	16	6	0.0189739	1	6	0.00690892	21	B	3	0	0	N
AT1G04910	protein_coding		1	1389010	1389201	5	I	0.160388	13	8	0.689833	4	8	0.794896	23	B	3	0	0	N
AT1G04910	protein_coding		1	1389202	1389486	7	E	0.0146446	22	7	0.00548189	2	7	0.00315467	22	B	3	0	0	N
AT1G04910	protein_coding		1	1389487	1389578	2	I	0.0143927	2	16	0.019745	2	3	0.00842439	22	B	3	0	0	N
AT1G04910	protein_coding		1	1389579	1389703	2	E	0.0085116	13	1	0.09898	5	1	0.0348318	17	B	3	0	0	N
AT1G04910	protein_coding		1	1389704	1389990	7	I	0.00396864	2	19	0.00611014	2	5	0.00171096	18	B	3	0	0	N
AT1G04910	protein_coding		1	1389991	1390080	2	E	0.00746613	22	3	0.0101945	6	3	0.00550797	23	B	3	0	0	N
AT1G04910	protein_coding		1	1390081	1390261	5	I	0.0205821	8	16	0.022866	8	5	0.00169316	24	B	3	0	0	N
AT1G04910	protein_coding		1	1390262	1390333	2	E	0.0146317	23	3	0.119609	4	3	0.0172188	23	B	3	0	0	N
AT1G04910	protein_coding		1	1390334	1390448	3	I	0.0189171	9	19	0.182552	9	2	0.048834	23	B	8	0	0	N
AT1G04910	protein_coding		1	1390449	1390528	2	E	0.00493345	22	9	0.0115968	6	9	0.00469422	22	B	8	0	0	N
AT1G04910	protein_coding		1	1390529	1390774	6	I	0.0232096	10	15	0.0924666	10	1	0.00398296	21	B	8	0	0	N
AT1G04910	protein_coding		1	1390775	1390935	3	E	0.0431761	22	10	0.0204602	2	10	0.00880911	20	B	5	0	0	N
AT1G04910	protein_coding		1	1390936	1391064	3	I	0.0694999	4	18	0.593959	4	10	0.158461	23	B	5	0	0	N
AT1G04930	protein_coding	hydroxyproline-rich glycoprotein family protein	1	1396627	1396783	4	I	0.0211555	6	13	0.543965	6	9	0.075163	16	B	4	0	0	N
AT1G04930	protein_coding	hydroxyproline-rich glycoprotein family protein	1	1396784	1396864	1	E	0.110675	22	5	0.454855	1	5	0.26277	18	B	3	0	0	N
AT1G04930	protein_coding	hydroxyproline-rich glycoprotein family protein	1	1396865	1397008	3	I	0.0189064	4	24	0.359956	4	7	0.288853	18	B	3	0	0	N
AT1G04930	protein_coding	hydroxyproline-rich glycoprotein family protein	1	1397009	1397123	2	E	0.0250921	16	2	0.454284	1	2	0.0485296	20	B	3	0	0	N
AT1G04930	protein_coding	hydroxyproline-rich glycoprotein family protein	1	1397124	1397494	10	I	0.0156787	3	15	0.00580589	3	10	0.00263741	21	B	4	0	0	N
AT1G04930	protein_coding	hydroxyproline-rich glycoprotein family protein	1	1397495	1397576	1	E	0.0807934	23	5	0.290721	7	5	0.0609701	20	B	4	0	0	N
AT1G04930	protein_coding	hydroxyproline-rich glycoprotein family protein	1	1397577	1397665	2	I	0.0796499	11	1	0.0763009	11	1	0.00486548	16	B	5	0	0	N
AT1G04930	protein_coding	hydroxyproline-rich glycoprotein family protein	1	1397666	1397706	1	E	0.0146407	23	21	0.261756	4	7	0.160624	21	B	5	0	0	N
AT1G04930	protein_coding	hydroxyproline-rich glycoprotein family protein	1	1397707	1397827	2	I	0.0862113	11	16	0.365063	11	7	0.0988926	18	B	5	0	0	N
AT1G04930	protein_coding	hydroxyproline-rich glycoprotein family protein	1	1397828	1397881	1	E	0.0963086	23	15	0.340076	11	5	0.452198	23	B	3	0	0	N
AT1G04930	protein_coding	hydroxyproline-rich glycoprotein family protein	1	1397882	1398437	15	I	0.0143934	7	13	0.00297228	7	11	0.0016812	22	B	3	0	0	N
AT1G04940	protein_coding	TIC20; P-P-bond-hydrolysis-driven protein transmembrane transporter	1	1399323	1399568	5	I	0.0725928	3	21	0.100679	3	4	0.00625318	16	B	11	0	0	N
AT1G04940	protein_coding	TIC20; P-P-bond-hydrolysis-driven protein transmembrane transporter	1	1399569	1399774	5	E	0.0161928	10	19	0.00302438	10	7	0.00650351	18	B	11	0	0	N
AT1G04940	protein_coding	TIC20; P-P-bond-hydrolysis-driven protein transmembrane transporter	1	1399775	1399977	5	I	0.0212145	1	18	0.00260767	1	5	0.00162204	17	B	12	0	0	N
AT1G04945	protein_coding		1	1401156	1401301	3	I	0.503003	8	13	0.845671	8	4	0.886874	20	TS	2	0	0	N
AT1G04945	protein_coding		1	1401302	1401507	5	E	0.0963055	22	8	0.62843	2	8	0.132791	20	B	0	0	0	N
AT1G04945	protein_coding		1	1401508	1401674	4	I	0.020587	6	14	0.192914	6	11	0.0292963	20	B	0	0	0	N
AT1G04945	protein_coding		1	1401675	1401744	1	E	0.114663	22	8	0.246011	10	8	0.318644	20	B	0	0	0	N
AT1G04945	protein_coding		1	1401745	1401844	2	I	0.0374547	8	21	0.513901	8	1	0.432312	19	B	0	0	0	N
AT1G04945	protein_coding		1	1401845	1401978	3	E	0.06167	16	9	0.0910337	1	9	0.0390518	20	B	0	0	0	N
AT1G04945	protein_coding		1	1401979	1402065	1	I	0.0230755	8	22	0.699261	8	1	0.640166	16	B	0	0	0	N
AT1G04945	protein_coding		1	1402066	1402520	12	E	0.0310046	22	6	0.0215408	10	6	0.0212615	15	B	0	0	0	N
AT1G04945	protein_coding		1	1402521	1402594	2	I	0.258071	22	11	0.380246	2	11	0.149151	15	B	0	1	0	N
AT1G04950	protein_coding	TAFII59 (TBP-ASSOCIATED FACTOR 6); transcription initiation factor	1	1403440	1403593	4	I	0.0144176	6	15	0.0939897	6	4	0.00379855	16	B	13	0	0	N
AT1G04950	protein_coding	TAFII59 (TBP-ASSOCIATED FACTOR 6); transcription initiation factor	1	1403594	1404111	13	E	0.0157639	21	8	0.00215665	2	8	0.00170313	16	B	3	0	0	N
AT1G04950	protein_coding	TAFII59 (TBP-ASSOCIATED FACTOR 6); transcription initiation factor	1	1404112	1404198	1	I	0.021173	3	14	0.30439	3	7	0.0685137	20	B	3	0	0	N
AT1G04950	protein_coding	TAFII59 (TBP-ASSOCIATED FACTOR 6); transcription initiation factor	1	1404199	1404325	3	E	0.0616562	13	5	0.0383848	10	5	0.0209537	19	B	3	0	0	N
AT1G04950	protein_coding	TAFII59 (TBP-ASSOCIATED FACTOR 6); transcription initiation factor	1	1404326	1404614	7	I	0.0157057	8	14	0.0761492	8	9	0.0150065	24	B	3	0	0	N
AT1G04950	protein_coding	TAFII59 (TBP-ASSOCIATED FACTOR 6); transcription initiation factor	1	1404615	1404748	3	E	0.0444209	12	9	0.249586	1	9	0.812747	18	B	3	0	0	N
AT1G04950	protein_coding	TAFII59 (TBP-ASSOCIATED FACTOR 6); transcription initiation factor	1	1404749	1405107	9	I	0.0205712	5	21	0.00383231	5	7	0.00296514	21	B	4	0	0	N
AT1G04950	protein_coding	TAFII59 (TBP-ASSOCIATED FACTOR 6); transcription initiation factor	1	1405108	1405233	3	E	0.0806733	2	8	0.0079015	2	8	0.00352846	21	B	4	0	0	N
AT1G04950	protein_coding	TAFII59 (TBP-ASSOCIATED FACTOR 6); transcription initiation factor	1	1405234	1405557	8	I	0.000131842	9	21	0.0040751	9	4	0.00351172	21	B	4	0	0	N
AT1G04950	protein_coding	TAFII59 (TBP-ASSOCIATED FACTOR 6); transcription initiation factor	1	1405558	1405654	3	E	0.0413633	20	8	0.18072	2	8	0.0114581	19	B	3	0	0	N
AT1G04950	protein_coding	TAFII59 (TBP-ASSOCIATED FACTOR 6); transcription initiation factor	1	1405655	1405740	2	I	0.0269499	3	24	0.374889	3	1	0.023566	18	B	3	0	0	N
AT1G04950	protein_coding	TAFII59 (TBP-ASSOCIATED FACTOR 6); transcription initiation factor	1	1405741	1405879	3	E	0.0251309	24	8	0.16507	4	8	0.0575843	18	B	3	0	0	N
AT1G04950	protein_coding	TAFII59 (TBP-ASSOCIATED FACTOR 6); transcription initiation factor	1	1405880	1405954	1	I	0.0156777	9	24	0.103883	9	4	0.0819536	18	B	4	0	0	N
AT1G04950	protein_coding	TAFII59 (TBP-ASSOCIATED FACTOR 6); transcription initiation factor	1	1405955	1406056	2	E	0.11466	24	9	0.696473	4	9	0.0173508	21	B	4	0	0	N
AT1G04950	protein_coding	TAFII59 (TBP-ASSOCIATED FACTOR 6); transcription initiation factor	1	1406057	1406336	7	I	0.0144019	6	15	0.0468598	6	11	0.00442648	19	B	8	0	0	N
AT1G04950	protein_coding	TAFII59 (TBP-ASSOCIATED FACTOR 6); transcription initiation factor	1	1406337	1406446	3	E	0.0565679	20	9	0.0290268	6	9	0.0100011	18	B	8	0	0	N
AT1G04950	protein_coding	TAFII59 (TBP-ASSOCIATED FACTOR 6); transcription initiation factor	1	1406447	1406538	1	I	0.0180138	4	21	0.0880649	4	11	0.0238619	21	B	14	0	0	N
AT1G04950	protein_coding	TAFII59 (TBP-ASSOCIATED FACTOR 6); transcription initiation factor	1	1406539	1406641	2	E	0.0962755	21	10	0.725505	2	10	0.0769099	18	B	14	0	0	N
AT1G04950	protein_coding	TAFII59 (TBP-ASSOCIATED FACTOR 6); transcription initiation factor	1	1406642	1406869	5	I	0.0143932	2	15	0.00983537	2	11	0.00614116	20	B	20	0	0	N
AT1G04950	protein_coding	TAFII59 (TBP-ASSOCIATED FACTOR 6); transcription initiation factor	1	1406870	1406957	2	E	0.0250607	24	3	0.0831324	4	3	0.01538	21	B	18	0	0	N
AT1G04950	protein_coding	TAFII59 (TBP-ASSOCIATED FACTOR 6); transcription initiation factor	1	1406958	1407056	2	I	0.0205691	6	24	0.197749	6	3	0.0859308	18	B	18	0	0	N
AT1G04950	protein_coding	TAFII59 (TBP-ASSOCIATED FACTOR 6); transcription initiation factor	1	1407057	1407204	4	E	0.0204091	24	9	0.00649434	1	9	0.00412383	24	B	8	0	0	N
AT1G04950	protein_coding	TAFII59 (TBP-ASSOCIATED FACTOR 6); transcription initiation factor	1	1407205	1407311	3	I	0.171006	3	22	0.65845	3	11	0.126321	23	B	4	1	0	N
AT1G04950	protein_coding	TAFII59 (TBP-ASSOCIATED FACTOR 6); transcription initiation factor	1	1407205	1407426	6	I	0.182373	24	16	0.81417	3	10	0.756993	23	B	4	1	0	N
AT1G04960	protein_coding		1	1408200	1408455	6	I	0.0135672	11	7	0.00236045	11	7	0.00100512	19	B	16	0	0	N
AT1G04960	protein_coding		1	1408456	1408513	1	E	0.00492732	20	24	0.0498724	4	6	0.140878	24	B	14	0	0	N
AT1G04960	protein_coding		1	1408514	1408614	2	I	0.0132998	6	21	0.0921756	6	11	0.0302789	18	B	14	0	0	N
AT1G04960	protein_coding		1	1408615	1408693	2	E	0.00286151	12	23	0.0135811	1	7	0.0253044	23	B	13	0	0	N
AT1G04960	protein_coding		1	1408694	1408794	2	I	0.0205823	3	13	0.00792608	3	7	0.00816764	18	B	13	0	0	N
AT1G04960	protein_coding		1	1408829	1408928	2	I	0.0156735	12	14	0.0312515	6	9	0.0137113	22	B	13	0	0	N
AT1G04960	protein_coding		1	1408929	1409004	1	E	0.00538595	14	24	0.0237696	4	10	0.0949788	24	B	13	0	0	N
AT1G04960	protein_coding		1	1409005	1409349	9	I	0.000139345	2	11	0.0023801	2	11	0.000125391	24	B	22	0	0	N
AT1G04960	protein_coding		1	1409350	1409440	2	E	0.00509063	18	23	0.0134321	9	8	0.0503615	23	B	22	0	0	N
AT1G04960	protein_coding		1	1409441	1409525	2	I	0.0057317	1	14	0.037556	1	9	0.0131052	23	B	30	0	0	N
AT1G04960	protein_coding		1	1409526	1409628	2	E	0.00500063	22	24	0.0074824	6	10	0.0448286	24	B	23	0	0	N
AT1G04960	protein_coding		1	1409629	1409753	2	I	0.0108363	6	18	0.0131323	6	3	0.000987058	18	B	23	0	0	N
AT1G04960	protein_coding		1	1409754	1409822	1	E	0.00958953	12	24	0.0114164	9	7	0.0285967	24	B	22	0	0	N
AT1G04960	protein_coding		1	1409823	1409949	3	I	0.015662	2	23	0.00608986	2	9	0.00167628	18	B	22	0	0	N
AT1G04960	protein_coding		1	1409950	1410032	1	E	0.0161892	12	7	0.525871	2	7	0.381448	23	B	13	0	0	N
AT1G04960	protein_coding		1	1410033	1410182	4	I	0.0175848	8	22	0.0229259	8	4	0.00322774	15	B	13	0	0	N
AT1G04960	protein_coding		1	1410183	1410317	3	E	0.00851289	16	3	0.023566	9	3	0.0194917	24	B	11	0	0	N
AT1G04960	protein_coding		1	1410318	1410616	8	I	0.0232386	23	9	0.00373134	8	9	0.961107	23	B	11	1	1	N
AT1G04970	protein_coding	lipid-binding serum glycoprotein family protein	1	1411624	1411913	8	I	0.0578231	8	12	0.576016	8	11	0.440184	19	B	10	0	0	N
AT1G04970	protein_coding	lipid-binding serum glycoprotein family protein	1	1411914	1412054	4	E	0.00499729	22	6	0.0136852	7	6	0.00338777	19	B	6	0	0	N
AT1G04970	protein_coding	lipid-binding serum glycoprotein family protein	1	1412055	1412158	2	I	0.020618	16	13	0.272346	8	2	0.288936	16	B	6	0	0	N
AT1G04970	protein_coding	lipid-binding serum glycoprotein family protein	1	1412159	1412511	10	E	0.0107146	13	6	0.0047863	10	6	0.00389902	23	B	5	0	0	N
AT1G04970	protein_coding	lipid-binding serum glycoprotein family protein	1	1412512	1412654	3	I	0.0194256	7	21	0.0206493	7	5	0.0112367	18	B	5	0	0	N
AT1G04970	protein_coding	lipid-binding serum glycoprotein family protein	1	1412655	1412904	6	E	0.00506773	14	21	0.00417397	8	6	0.006024	24	B	5	0	0	N
AT1G04970	protein_coding	lipid-binding serum glycoprotein family protein	1	1412905	1413015	2	I	0.079684	18	13	0.269844	5	1	0.662802	18	B	7	0	0	N
AT1G04970	protein_coding	lipid-binding serum glycoprotein family protein	1	1413016	1413142	3	E	0.0460662	24	6	0.0210184	4	6	0.0172796	16	B	7	0	0	N
AT1G04970	protein_coding	lipid-binding serum glycoprotein family protein	1	1413143	1413238	2	I	0.0310274	18	4	0.679339	8	4	0.581193	18	B	11	0	0	N
AT1G04980	protein_coding	ATPDIL2-2 (PDI-LIKE 2-2); thiol-disulfide exchange intermediate	1	1414055	1414153	2	I	0.0431579	23	21	0.0187733	2	1	0.288789	23	B	7	0	0	N
AT1G04980	protein_coding	ATPDIL2-2 (PDI-LIKE 2-2); thiol-disulfide exchange intermediate	1	1414154	1414301	3	E	0.0071552	23	13	0.0202324	1	4	0.0376619	23	B	6	0	0	N
AT1G04980	protein_coding	ATPDIL2-2 (PDI-LIKE 2-2); thiol-disulfide exchange intermediate	1	1414302	1414414	2	I	0.097911	23	1	0.03023	3	1	0.724895	23	B	6	0	0	N
AT1G04980	protein_coding	ATPDIL2-2 (PDI-LIKE 2-2); thiol-disulfide exchange intermediate	1	1414415	1414561	4	E	0.00542479	10	24	0.0130263	10	2	0.0227904	24	B	5	0	0	N
AT1G04980	protein_coding	ATPDIL2-2 (PDI-LIKE 2-2); thiol-disulfide exchange intermediate	1	1414562	1414643	2	I	0.0438952	3	21	0.668427	3	4	0.341758	23	B	5	0	0	N
AT1G04980	protein_coding	ATPDIL2-2 (PDI-LIKE 2-2); thiol-disulfide exchange intermediate	1	1414644	1414821	4	E	0.00708415	18	23	0.00507597	8	1	0.022548	24	B	5	0	0	N
AT1G04980	protein_coding	ATPDIL2-2 (PDI-LIKE 2-2); thiol-disulfide exchange intermediate	1	1414822	1414990	4	I	0.0169057	5	18	0.00545236	5	3	0.00200991	23	B	7	0	0	N
AT1G04980	protein_coding	ATPDIL2-2 (PDI-LIKE 2-2); thiol-disulfide exchange intermediate	1	1414991	1415091	2	E	0.00497006	14	24	0.015153	8	6	0.0256422	24	B	4	0	0	N
AT1G04980	protein_coding	ATPDIL2-2 (PDI-LIKE 2-2); thiol-disulfide exchange intermediate	1	1415092	1415194	2	I	0.0156554	23	9	0.044534	2	9	0.505132	23	B	4	0	0	N
AT1G04980	protein_coding	ATPDIL2-2 (PDI-LIKE 2-2); thiol-disulfide exchange intermediate	1	1415195	1415374	4	E	0.00489793	23	24	0.00875423	8	7	0.0228924	24	B	5	0	0	N
AT1G04980	protein_coding	ATPDIL2-2 (PDI-LIKE 2-2); thiol-disulfide exchange intermediate	1	1415375	1415447	1	I	0.0273892	5	13	0.0156663	5	1	0.0115592	15	B	7	0	0	N
AT1G04980	protein_coding	ATPDIL2-2 (PDI-LIKE 2-2); thiol-disulfide exchange intermediate	1	1415448	1415562	3	E	0.00668114	20	10	0.0265727	4	10	0.00967186	23	B	7	0	0	N
AT1G04980	protein_coding	ATPDIL2-2 (PDI-LIKE 2-2); thiol-disulfide exchange intermediate	1	1415563	1415672	3	I	0.106056	23	22	0.216066	8	1	0.392217	23	B	7	0	0	N
AT1G04980	protein_coding	ATPDIL2-2 (PDI-LIKE 2-2); thiol-disulfide exchange intermediate	1	1415673	1415832	4	E	0.00500412	23	20	0.0104111	1	8	0.0227991	20	B	4	0	0	N
AT1G04980	protein_coding	ATPDIL2-2 (PDI-LIKE 2-2); thiol-disulfide exchange intermediate	1	1415833	1415983	3	I	0.0156541	7	20	0.00414279	7	9	0.00234412	24	B	4	0	0	N
AT1G04985	protein_coding		1	1416779	1416866	1	I	0.0264832	23	12	0.17814	6	2	0.255716	23	B	5	0	0	N
AT1G04985	protein_coding		1	1416867	1416977	3	E	0.00287878	7	14	0.0520646	7	9	0.0291858	22	B	5	0	0	N
AT1G04985	protein_coding		1	1416978	1417323	9	I	0.0269873	23	9	0.00129622	7	9	0.643744	23	B	7	0	0	N
AT1G04985	protein_coding		1	1417324	1417389	1	E	0.00540198	1	3	0.153732	1	3	0.0502804	17	B	6	0	0	N
AT1G04985	protein_coding		1	1417390	1417971	15	I	0.306459	23	11	0.936039	4	11	0.479505	24	B	6	0	0	N
AT1G04985	protein_coding		1	1417972	1418045	1	E	0.0049441	5	11	0.167356	5	11	0.0676264	24	B	6	0	0	N
AT1G04985	protein_coding		1	1418046	1418172	3	I	0.0348002	23	20	0.0508175	4	8	0.30367	23	B	7	0	0	N
AT1G04990	protein_coding	zinc finger (CCCH-type) family protein	1	1419162	1419220	1	I	0.200508	22	2	0.648414	9	2	0.132024	22	B	0	1	0	N
AT1G04990	protein_coding	zinc finger (CCCH-type) family protein	1	1419221	1419657	11	E	0.0940646	15	6	0.00186937	11	6	0.00274525	15	B	0	0	0	N
AT1G04990	protein_coding	zinc finger (CCCH-type) family protein	1	1419658	1419784	3	I	0.0281445	8	14	0.387896	8	11	0.0213747	15	B	3	0	0	N
AT1G04990	protein_coding	zinc finger (CCCH-type) family protein	1	1419785	1420031	7	E	0.0161627	14	8	0.00476468	9	8	0.00522316	18	B	3	0	0	N
AT1G04990	protein_coding	zinc finger (CCCH-type) family protein	1	1420032	1420101	1	I	0.0273862	23	14	0.158206	11	3	0.154444	18	B	3	0	0	N
AT1G04990	protein_coding	zinc finger (CCCH-type) family protein	1	1420102	1420372	7	E	0.0377349	24	8	0.00269915	11	8	0.00185771	21	B	3	0	0	N
AT1G04990	protein_coding	zinc finger (CCCH-type) family protein	1	1420373	1420445	1	I	0.079635	4	14	0.754518	4	2	0.164336	22	B	4	0	0	N
AT1G04990	protein_coding	zinc finger (CCCH-type) family protein	1	1420446	1420563	2	E	0.0692313	17	8	0.058372	9	8	0.0108332	23	B	4	0	0	N
AT1G04990	protein_coding	zinc finger (CCCH-type) family protein	1	1420564	1420822	7	I	0.0796479	21	14	0.123858	8	9	0.641264	21	B	4	0	0	N
AT1G04990	protein_coding	zinc finger (CCCH-type) family protein	1	1420823	1420880	1	E	0.0377376	22	1	0.0119697	5	1	0.00569632	22	B	4	0	0	N
AT1G04990	protein_coding	zinc finger (CCCH-type) family protein	1	1420881	1420970	2	I	0.0156804	10	19	0.298858	10	9	0.0260287	23	B	9	0	0	N
AT1G04990	protein_coding	zinc finger (CCCH-type) family protein	1	1420971	1421129	3	E	0.0692534	18	1	0.00657265	11	1	0.00361281	19	B	9	0	0	N
AT1G04990	protein_coding	zinc finger (CCCH-type) family protein	1	1421130	1421376	6	I	0.0144107	8	18	0.0441162	8	5	0.0156886	24	B	12	0	0	N
AT1G05000	protein_coding	tyrosine specific protein phosphatase family protein	1	1425926	1426014	2	I	0.000137556	10	22	0.137463	10	1	0.00864368	19	B	3	0	0	N
AT1G05000	protein_coding	tyrosine specific protein phosphatase family protein	1	1426015	1426109	2	E	0.0905573	14	5	0.54795	9	5	0.0580455	19	B	2	0	0	N
AT1G05000	protein_coding	tyrosine specific protein phosphatase family protein	1	1426110	1427897	47	I	0.106168	6	24	0.994464	6	4	0.96656	16	B	2	0	0	N
AT1G05000	protein_coding	tyrosine specific protein phosphatase family protein	1	1427898	1427956	1	E	0.0616546	13	3	0.465638	1	3	0.0628094	19	B	2	0	0	N
AT1G05000	protein_coding	tyrosine specific protein phosphatase family protein	1	1427957	1428069	2	I	0.0102549	5	24	0.319654	5	9	0.0460518	18	B	4	0	0	N
AT1G05000	protein_coding	tyrosine specific protein phosphatase family protein	1	1428070	1428114	1	E	0.0734063	18	5	0.588121	9	5	0.0414731	15	B	4	0	0	N
AT1G05000	protein_coding	tyrosine specific protein phosphatase family protein	1	1428115	1428206	2	I	0.0156861	8	12	0.611683	8	4	0.157154	22	B	5	0	0	N
AT1G05010	protein_coding	EFE (ETHYLENE FORMING ENZYME)	1	1431724	1431804	1	I	0.000117177	10	20	0.0437038	10	5	0.00579841	22	B	34	0	0	N
AT1G05010	protein_coding	EFE (ETHYLENE FORMING ENZYME)	1	1431805	1432139	7	E	0.00300037	15	4	0.0251038	10	4	0.015813	19	B	34	0	0	N
AT1G05010	protein_coding	EFE (ETHYLENE FORMING ENZYME)	1	1432140	1432289	2	I	0.0189311	13	20	0.0435845	11	5	0.295755	19	B	77	0	0	N
AT1G05010	protein_coding	EFE (ETHYLENE FORMING ENZYME)	1	1432290	1432517	6	E	0.00462097	19	9	0.0291576	8	9	0.0149099	19	B	60	0	0	N
AT1G05010	protein_coding	EFE (ETHYLENE FORMING ENZYME)	1	1432518	1432588	2	I	0.0188967	23	4	0.00798567	10	4	0.0310608	23	B	60	0	0	N
AT1G05030	protein_coding	hexose transporter, putative	1	1438515	1438593	1	I	0.360662	8	14	0.729546	8	4	0.176113	20	T	1	0	0	N
AT1G05030	protein_coding	hexose transporter, putative	1	1438594	1438709	2	E	0.0146218	4	2	0.0274523	4	2	0.0172955	22	B	0	0	0	N
AT1G05030	protein_coding	hexose transporter, putative	1	1438710	1438808	2	I	0.0169092	1	23	0.10057	1	3	0.0281357	24	B	0	0	0	N
AT1G05030	protein_coding	hexose transporter, putative	1	1438809	1438898	2	E	0.0158063	15	22	0.00656885	8	9	0.00590432	15	B	0	0	0	N
AT1G05030	protein_coding	hexose transporter, putative	1	1438899	1438982	1	I	0.0232084	4	15	0.345536	4	1	0.00980172	15	B	0	0	0	N
AT1G05030	protein_coding	hexose transporter, putative	1	1438983	1439057	2	E	0.00539702	3	14	0.0514539	3	6	0.0506733	17	B	0	0	0	N
AT1G05030	protein_coding	hexose transporter, putative	1	1439058	1439155	2	I	0.0104514	8	15	0.180963	8	3	0.0156429	17	B	0	0	0	N
AT1G05030	protein_coding	hexose transporter, putative	1	1439156	1439303	3	E	0.0250987	15	6	0.196636	3	6	0.0301778	22	B	0	0	0	N
AT1G05030	protein_coding	hexose transporter, putative	1	1439304	1439499	5	I	0.000109149	7	21	0.013051	7	4	0.011223	20	B	0	0	0	N
AT1G05030	protein_coding	hexose transporter, putative	1	1439500	1439657	3	E	0.0157232	16	10	0.0102962	7	10	0.00454781	15	B	0	0	0	N
AT1G05030	protein_coding	hexose transporter, putative	1	1439658	1439732	2	I	0.0165671	10	4	0.00916213	10	4	0.00628166	15	B	0	0	0	N
AT1G05030	protein_coding	hexose transporter, putative	1	1439733	1439827	2	E	0.0161722	24	9	0.0161347	4	9	0.012925	15	B	0	0	0	N
AT1G05030	protein_coding	hexose transporter, putative	1	1439828	1439895	1	I	0.0206335	5	16	0.127482	5	1	0.161364	21	B	0	0	0	N
AT1G05030	protein_coding	hexose transporter, putative	1	1439896	1440009	3	E	0.0085119	4	8	0.0251781	4	8	0.0040697	21	B	0	0	0	N
AT1G05030	protein_coding	hexose transporter, putative	1	1440010	1440231	6	I	0.0156647	3	16	0.0105138	3	4	0.00550296	23	B	0	0	0	N
AT1G05030	protein_coding	hexose transporter, putative	1	1440232	1440332	3	E	0.00500469	15	8	0.262297	4	8	0.0113865	24	B	0	0	0	N
AT1G05030	protein_coding	hexose transporter, putative	1	1440333	1440443	2	I	0.0206021	8	16	0.187089	8	9	0.0319663	15	B	0	0	0	N
AT1G05030	protein_coding	hexose transporter, putative	1	1440444	1440645	5	E	0.020404	12	8	0.0137984	3	8	0.00521503	22	B	0	0	0	N
AT1G05030	protein_coding	hexose transporter, putative	1	1440646	1441000	10	I	0.0164333	6	13	0.00523653	6	3	0.00230426	20	B	0	0	0	N
AT1G05030	protein_coding	hexose transporter, putative	1	1441001	1441125	2	E	0.068751	21	10	0.433231	4	10	0.0408697	18	B	0	0	0	N
AT1G05030	protein_coding	hexose transporter, putative	1	1441126	1441214	2	I	0.0211994	8	20	0.144902	8	1	0.018898	21	B	0	0	0	N
AT1G05055	protein_coding	ATGTF2H2/GTF2H2 (GENERAL TRANSCRIPTION FACTOR IIH 2); general RNA polymerase II transcription factor	1	1449061	1449234	5	I	0.0189809	8	16	0.00268527	8	11	0.00190983	23	B	5	0	0	N
AT1G05055	protein_coding	ATGTF2H2/GTF2H2 (GENERAL TRANSCRIPTION FACTOR IIH 2); general RNA polymerase II transcription factor	1	1449235	1449614	10	E	0.00715944	21	14	0.00575353	9	8	0.0137669	16	B	1	0	0	N
AT1G05055	protein_coding	ATGTF2H2/GTF2H2 (GENERAL TRANSCRIPTION FACTOR IIH 2); general RNA polymerase II transcription factor	1	1449615	1449710	2	I	0.0169068	8	18	0.0233464	8	11	0.00704186	22	B	1	0	0	N
AT1G05055	protein_coding	ATGTF2H2/GTF2H2 (GENERAL TRANSCRIPTION FACTOR IIH 2); general RNA polymerase II transcription factor	1	1449711	1450173	13	E	0.01617	12	22	0.00185556	1	8	0.00237981	16	B	1	0	0	N
AT1G05055	protein_coding	ATGTF2H2/GTF2H2 (GENERAL TRANSCRIPTION FACTOR IIH 2); general RNA polymerase II transcription factor	1	1450174	1450574	10	I	0.03799	6	20	0.00602788	6	9	0.00476658	24	B	6	0	0	N
AT1G05060	protein_coding		1	1451362	1451448	2	I	0.0188985	6	12	0.179115	6	4	0.00672627	17	B	8	0	0	N
AT1G05060	protein_coding		1	1451449	1451536	1	E	0.00956789	12	22	0.0114362	4	2	0.0124111	23	B	6	0	0	N
AT1G05060	protein_coding		1	1451537	1451662	3	I	0.0169241	3	24	0.0139311	3	4	0.00250652	19	B	6	0	0	N
AT1G05060	protein_coding		1	1451663	1451755	2	E	0.010875	4	24	0.0143705	4	7	0.0112308	24	B	4	0	0	N
AT1G05060	protein_coding		1	1451756	1452292	14	I	0.0229317	5	20	0.00224839	5	8	0.00224774	20	B	4	0	0	N
AT1G05060	protein_coding		1	1452293	1452418	3	E	0.014424	12	23	0.00764252	1	9	0.00899451	23	B	4	0	0	N
AT1G05060	protein_coding		1	1452419	1452506	1	I	0.0206233	14	17	0.00731119	10	4	0.0154629	24	B	4	0	0	N
AT1G05070	protein_coding		1	1457518	1457615	2	I	0.019086	1	23	0.0175136	1	8	0.00773735	22	B	15	0	0	N
AT1G05070	protein_coding		1	1457641	1458345	20	I	0.0273888	22	8	0.358871	1	8	0.943915	22	B	15	0	0	N
AT1G05120	protein_coding	SNF2 domain-containing protein / helicase domain-containing protein / RING finger domain-containing protein	1	1471696	1471777	1	I	0.0211552	23	17	0.0898771	10	2	0.126339	23	B	0	0	0	N
AT1G05120	protein_coding	SNF2 domain-containing protein / helicase domain-containing protein / RING finger domain-containing protein	1	1471778	1471859	1	E	0.00960251	17	6	0.0991673	1	6	0.0737591	15	B	0	0	0	N
AT1G05120	protein_coding	SNF2 domain-containing protein / helicase domain-containing protein / RING finger domain-containing protein	1	1471860	1471945	2	I	0.0166117	10	22	0.0707649	10	1	0.0706886	23	B	0	0	0	N
AT1G05120	protein_coding	SNF2 domain-containing protein / helicase domain-containing protein / RING finger domain-containing protein	1	1471946	1472035	1	E	0.0157828	24	3	0.023871	4	3	0.017201	24	B	0	0	0	N
AT1G05120	protein_coding	SNF2 domain-containing protein / helicase domain-containing protein / RING finger domain-containing protein	1	1472036	1472127	2	I	0.0438833	3	22	0.406096	3	11	0.143486	18	B	0	0	0	N
AT1G05120	protein_coding	SNF2 domain-containing protein / helicase domain-containing protein / RING finger domain-containing protein	1	1472128	1472281	3	E	0.00500928	20	6	0.0139871	1	6	0.00709096	24	B	0	0	0	N
AT1G05120	protein_coding	SNF2 domain-containing protein / helicase domain-containing protein / RING finger domain-containing protein	1	1472282	1472370	2	I	0.0219354	10	22	0.510625	10	4	0.07848	22	B	0	0	0	N
AT1G05120	protein_coding	SNF2 domain-containing protein / helicase domain-containing protein / RING finger domain-containing protein	1	1472371	1472476	2	E	0.0250965	15	2	0.236201	1	2	0.452992	23	B	0	0	0	N
AT1G05120	protein_coding	SNF2 domain-containing protein / helicase domain-containing protein / RING finger domain-containing protein	1	1472477	1472600	2	I	0.0232133	12	20	0.362147	8	1	0.255681	21	B	0	0	0	N
AT1G05120	protein_coding	SNF2 domain-containing protein / helicase domain-containing protein / RING finger domain-containing protein	1	1472601	1472832	5	E	0.0962094	17	11	0.11424	2	11	0.0695394	23	B	0	0	0	N
AT1G05120	protein_coding	SNF2 domain-containing protein / helicase domain-containing protein / RING finger domain-containing protein	1	1472833	1473006	4	I	0.0232033	5	16	0.402522	5	4	0.0395929	21	B	0	0	0	N
AT1G05120	protein_coding	SNF2 domain-containing protein / helicase domain-containing protein / RING finger domain-containing protein	1	1473007	1473130	3	E	0.0161901	15	8	0.117775	4	8	0.0246989	23	B	0	0	0	N
AT1G05120	protein_coding	SNF2 domain-containing protein / helicase domain-containing protein / RING finger domain-containing protein	1	1473131	1473235	2	I	0.0144065	10	15	0.076113	10	11	0.00361524	19	B	0	0	0	N
AT1G05120	protein_coding	SNF2 domain-containing protein / helicase domain-containing protein / RING finger domain-containing protein	1	1473236	1473306	1	E	0.114695	13	15	0.0328816	11	2	0.284054	15	B	1	0	0	N
AT1G05120	protein_coding	SNF2 domain-containing protein / helicase domain-containing protein / RING finger domain-containing protein	1	1473307	1473391	1	I	0.0189099	21	24	0.0913402	6	11	0.192288	21	B	1	0	0	N
AT1G05120	protein_coding	SNF2 domain-containing protein / helicase domain-containing protein / RING finger domain-containing protein	1	1473392	1473478	2	E	0.0536903	24	5	0.036309	1	5	0.00726987	19	B	0	0	0	N
AT1G05120	protein_coding	SNF2 domain-containing protein / helicase domain-containing protein / RING finger domain-containing protein	1	1473479	1473668	4	I	0.0139341	8	19	0.10238	8	11	0.00810826	21	B	0	0	0	N
AT1G05120	protein_coding	SNF2 domain-containing protein / helicase domain-containing protein / RING finger domain-containing protein	1	1473669	1473816	4	E	0.129957	15	4	0.764333	1	4	0.491776	22	B	0	0	0	N
AT1G05120	protein_coding	SNF2 domain-containing protein / helicase domain-containing protein / RING finger domain-containing protein	1	1473817	1473918	2	I	0.0144139	3	22	0.151609	3	7	0.0176127	23	B	0	0	0	N
AT1G05120	protein_coding	SNF2 domain-containing protein / helicase domain-containing protein / RING finger domain-containing protein	1	1473919	1473983	1	E	0.169803	15	10	0.388913	1	10	0.0781941	20	B	0	0	0	N
AT1G05120	protein_coding	SNF2 domain-containing protein / helicase domain-containing protein / RING finger domain-containing protein	1	1473984	1474092	2	I	0.0156866	8	15	0.306085	8	2	0.107324	20	B	0	0	0	N
AT1G05120	protein_coding	SNF2 domain-containing protein / helicase domain-containing protein / RING finger domain-containing protein	1	1474093	1474167	2	E	0.15484	22	10	0.0749265	1	10	0.0122917	23	B	0	0	0	N
AT1G05120	protein_coding	SNF2 domain-containing protein / helicase domain-containing protein / RING finger domain-containing protein	1	1474168	1474250	2	I	0.0156657	3	21	0.04125	3	11	0.00960996	20	B	1	0	0	N
AT1G05120	protein_coding	SNF2 domain-containing protein / helicase domain-containing protein / RING finger domain-containing protein	1	1474251	1474374	2	E	0.0733991	15	2	0.453917	11	2	0.215881	18	B	0	0	0	N
AT1G05120	protein_coding	SNF2 domain-containing protein / helicase domain-containing protein / RING finger domain-containing protein	1	1474375	1474593	5	I	0.0188844	8	19	0.0347107	8	11	0.00375275	23	B	0	0	0	N
AT1G05120	protein_coding	SNF2 domain-containing protein / helicase domain-containing protein / RING finger domain-containing protein	1	1474594	1475538	25	E	0.0616937	24	8	0.00291077	1	8	0.00201234	22	B	0	0	0	N
AT1G05120	protein_coding	SNF2 domain-containing protein / helicase domain-containing protein / RING finger domain-containing protein	1	1475539	1475628	1	I	0.174682	6	21	0.651384	6	2	0.226835	23	B	0	0	0	N
AT1G05120	protein_coding	SNF2 domain-containing protein / helicase domain-containing protein / RING finger domain-containing protein	1	1475629	1475722	2	E	0.096325	22	23	0.279726	6	3	0.43397	20	B	0	0	0	N
AT1G05120	protein_coding	SNF2 domain-containing protein / helicase domain-containing protein / RING finger domain-containing protein	1	1475723	1476019	7	I	0.15499	4	11	0.526639	4	11	0.378882	24	B	0	0	0	N
AT1G05160	protein_coding	CYP88A3 (ENT-KAURENOIC ACID HYDROXYLASE 1); oxygen binding	1	1487730	1487809	2	I	0.0372547	3	21	0.0484849	3	2	0.00478839	16	B	6	0	0	N
AT1G05160	protein_coding	CYP88A3 (ENT-KAURENOIC ACID HYDROXYLASE 1); oxygen binding	1	1487810	1487935	2	E	0.0161927	22	10	0.0154823	4	10	0.00375116	24	B	2	0	0	N
AT1G05160	protein_coding	CYP88A3 (ENT-KAURENOIC ACID HYDROXYLASE 1); oxygen binding	1	1487936	1488016	1	I	0.0796169	24	5	0.400133	6	5	0.415291	24	B	2	0	0	N
AT1G05160	protein_coding	CYP88A3 (ENT-KAURENOIC ACID HYDROXYLASE 1); oxygen binding	1	1488017	1488124	2	E	0.0158142	4	8	0.100262	4	8	0.032849	22	B	2	0	0	N
AT1G05160	protein_coding	CYP88A3 (ENT-KAURENOIC ACID HYDROXYLASE 1); oxygen binding	1	1488125	1488217	2	I	0.0269529	19	13	0.00981144	9	1	0.0128524	19	B	2	0	0	N
AT1G05160	protein_coding	CYP88A3 (ENT-KAURENOIC ACID HYDROXYLASE 1); oxygen binding	1	1488218	1488297	2	E	0.0240679	19	8	0.0442333	7	8	0.0071809	19	B	0	0	0	N
AT1G05160	protein_coding	CYP88A3 (ENT-KAURENOIC ACID HYDROXYLASE 1); oxygen binding	1	1488298	1488387	1	I	0.0427077	9	22	0.306607	9	1	0.0449289	16	B	0	0	0	N
AT1G05160	protein_coding	CYP88A3 (ENT-KAURENOIC ACID HYDROXYLASE 1); oxygen binding	1	1488388	1488478	1	E	0.0962951	8	15	0.344114	8	5	0.175558	18	B	0	0	0	N
AT1G05160	protein_coding	CYP88A3 (ENT-KAURENOIC ACID HYDROXYLASE 1); oxygen binding	1	1488479	1488558	2	I	0.018883	23	12	0.098622	1	7	0.132626	23	B	1	0	0	N
AT1G05160	protein_coding	CYP88A3 (ENT-KAURENOIC ACID HYDROXYLASE 1); oxygen binding	1	1488559	1488823	7	E	0.0616497	12	20	0.0193859	4	6	0.140061	20	B	0	0	0	N
AT1G05160	protein_coding	CYP88A3 (ENT-KAURENOIC ACID HYDROXYLASE 1); oxygen binding	1	1488824	1488906	1	I	0.0240553	9	22	0.164827	9	3	0.144513	24	B	0	0	0	N
AT1G05160	protein_coding	CYP88A3 (ENT-KAURENOIC ACID HYDROXYLASE 1); oxygen binding	1	1488907	1489385	12	E	0.0616766	22	10	0.00443377	11	10	0.00212686	22	B	0	0	0	N
AT1G05160	protein_coding	CYP88A3 (ENT-KAURENOIC ACID HYDROXYLASE 1); oxygen binding	1	1489386	1489587	5	I	0.0169604	5	12	0.0316141	5	1	0.00387732	21	B	1	0	0	N
AT1G05160	protein_coding	CYP88A3 (ENT-KAURENOIC ACID HYDROXYLASE 1); oxygen binding	1	1489588	1489952	8	E	0.0250923	14	8	0.0622675	7	8	0.00895385	23	B	1	0	0	N
AT1G05160	protein_coding	CYP88A3 (ENT-KAURENOIC ACID HYDROXYLASE 1); oxygen binding	1	1489953	1490727	20	I	0.246893	22	14	0.691722	6	2	0.949446	22	B	2	0	0	N
AT1G05170	protein_coding	galactosyltransferase family protein	1	1491608	1491937	8	I	0.0180635	10	12	0.0111233	10	4	0.000710104	21	B	4	0	0	N
AT1G05170	protein_coding	galactosyltransferase family protein	1	1491938	1492048	2	E	0.00661114	17	2	0.0483472	4	2	0.00398797	17	B	4	0	0	N
AT1G05170	protein_coding	galactosyltransferase family protein	1	1492049	1492133	2	I	0.00013687	3	20	0.127686	3	1	0.0156683	22	B	4	0	0	N
AT1G05170	protein_coding	galactosyltransferase family protein	1	1492134	1492260	3	E	0.0151517	15	6	0.106508	1	6	0.00687674	21	B	3	0	0	N
AT1G05170	protein_coding	galactosyltransferase family protein	1	1492261	1492333	1	I	0.0156539	21	17	0.0984176	10	1	0.191137	21	B	3	0	0	N
AT1G05170	protein_coding	galactosyltransferase family protein	1	1492334	1492422	1	E	0.0137493	23	8	0.348026	4	8	0.0434134	18	B	2	0	0	N
AT1G05170	protein_coding	galactosyltransferase family protein	1	1492423	1492525	2	I	0.000106686	3	19	0.0167542	3	4	0.00350259	18	B	2	0	0	N
AT1G05170	protein_coding	galactosyltransferase family protein	1	1492526	1492647	2	E	0.0156343	20	2	0.106892	1	2	0.00806264	20	B	2	0	0	N
AT1G05170	protein_coding	galactosyltransferase family protein	1	1492648	1492730	2	I	0.0156665	10	18	0.0904697	10	1	0.0121981	22	B	5	0	0	N
AT1G05170	protein_coding	galactosyltransferase family protein	1	1492731	1492804	2	E	0.00493774	18	6	0.0687556	11	6	0.0129678	16	B	3	0	0	N
AT1G05170	protein_coding	galactosyltransferase family protein	1	1492805	1492886	1	I	0.0137748	6	15	0.373579	6	4	0.196594	22	B	3	0	0	N
AT1G05170	protein_coding	galactosyltransferase family protein	1	1492887	1492951	1	E	0.0377346	19	10	0.10249	4	10	0.0113649	19	B	3	0	0	N
AT1G05170	protein_coding	galactosyltransferase family protein	1	1492952	1493026	1	I	0.0348319	3	16	0.451468	3	1	0.0960055	17	B	3	0	0	N
AT1G05170	protein_coding	galactosyltransferase family protein	1	1493027	1493239	5	E	0.0146119	17	6	0.0171502	9	6	0.00208876	20	B	3	0	0	N
AT1G05170	protein_coding	galactosyltransferase family protein	1	1493240	1493325	1	I	0.0200803	5	17	0.101012	5	1	0.0253767	21	B	3	0	0	N
AT1G05170	protein_coding	galactosyltransferase family protein	1	1493326	1493391	1	E	0.201823	23	8	0.637004	4	8	0.0930382	19	B	2	0	0	N
AT1G05170	protein_coding	galactosyltransferase family protein	1	1493326	1493400	1	E	0.0962572	23	8	0.632696	4	8	0.0935477	19	B	1	0	0	N
AT1G05170	protein_coding	galactosyltransferase family protein	1	1493392	1493492	2	I	0.0191675	5	23	0.214082	5	1	0.015811	23	B	2	0	0	N
AT1G05170	protein_coding	galactosyltransferase family protein	1	1493401	1493492	2	I	0.000131327	5	24	0.233934	5	1	0.0160327	24	B	1	0	0	N
AT1G05170	protein_coding	galactosyltransferase family protein	1	1493493	1493590	3	E	0.0635462	17	6	0.185471	1	6	0.00417618	17	B	3	0	0	N
AT1G05170	protein_coding	galactosyltransferase family protein	1	1493591	1493819	5	I	0.0168986	23	16	0.141359	6	2	0.186689	23	B	4	0	0	N
AT1G05180	protein_coding	AXR1 (AUXIN RESISTANT 1); small protein activating enzyme	1	1498440	1498563	2	I	0.0156973	9	13	0.0424143	9	7	0.0103464	23	B	17	1	0	N
AT1G05180	protein_coding	AXR1 (AUXIN RESISTANT 1); small protein activating enzyme	1	1498564	1498745	4	E	0.0799785	22	3	0.0132855	1	3	0.00150449	22	B	15	0	0	N
AT1G05180	protein_coding	AXR1 (AUXIN RESISTANT 1); small protein activating enzyme	1	1498746	1498833	2	I	0.0188997	10	22	0.00447336	10	1	0.00160343	15	B	15	0	0	N
AT1G05180	protein_coding	AXR1 (AUXIN RESISTANT 1); small protein activating enzyme	1	1498834	1498918	1	E	0.00530794	8	11	0.00916695	8	11	0.00621753	23	B	4	0	0	N
AT1G05180	protein_coding	AXR1 (AUXIN RESISTANT 1); small protein activating enzyme	1	1498919	1499226	8	I	0.0206051	9	7	0.00296506	9	7	0.000174085	15	B	4	0	0	N
AT1G05180	protein_coding	AXR1 (AUXIN RESISTANT 1); small protein activating enzyme	1	1499227	1499313	1	E	0.093892	14	19	0.346307	3	8	0.703145	19	B	3	0	0	N
AT1G05180	protein_coding	AXR1 (AUXIN RESISTANT 1); small protein activating enzyme	1	1499314	1499453	4	I	0.0156624	8	22	0.0233043	8	5	0.000150754	19	B	3	0	0	N
AT1G05180	protein_coding	AXR1 (AUXIN RESISTANT 1); small protein activating enzyme	1	1499454	1499617	4	E	0.00960108	6	10	0.0142262	6	10	0.00357436	24	B	3	0	0	N
AT1G05180	protein_coding	AXR1 (AUXIN RESISTANT 1); small protein activating enzyme	1	1499618	1499703	1	I	0.0156604	11	21	0.0445095	11	1	0.00680805	16	B	3	0	0	N
AT1G05180	protein_coding	AXR1 (AUXIN RESISTANT 1); small protein activating enzyme	1	1499704	1499778	1	E	0.114688	21	22	0.204426	2	4	0.666958	22	B	3	0	0	N
AT1G05180	protein_coding	AXR1 (AUXIN RESISTANT 1); small protein activating enzyme	1	1499779	1499888	2	I	0.0103226	8	18	0.00371935	8	1	0.00204139	15	B	3	0	0	N
AT1G05180	protein_coding	AXR1 (AUXIN RESISTANT 1); small protein activating enzyme	1	1499889	1499978	2	E	0.0161933	1	6	0.231372	1	6	0.104452	17	B	3	0	0	N
AT1G05180	protein_coding	AXR1 (AUXIN RESISTANT 1); small protein activating enzyme	1	1499979	1500153	4	I	0.0436608	23	5	0.0967761	8	5	0.747834	23	B	3	0	0	N
AT1G05180	protein_coding	AXR1 (AUXIN RESISTANT 1); small protein activating enzyme	1	1500154	1500248	2	E	0.0539816	14	9	0.472736	7	9	0.0994979	19	B	2	0	0	N
AT1G05180	protein_coding	AXR1 (AUXIN RESISTANT 1); small protein activating enzyme	1	1500249	1500329	1	I	0.0204432	6	14	0.140683	6	2	0.0378332	20	B	2	0	0	N
AT1G05180	protein_coding	AXR1 (AUXIN RESISTANT 1); small protein activating enzyme	1	1500330	1500484	4	E	0.00960528	8	17	0.00597643	8	1	0.00273774	15	B	2	0	0	N
AT1G05180	protein_coding	AXR1 (AUXIN RESISTANT 1); small protein activating enzyme	1	1500485	1500597	2	I	0.0169547	24	1	0.141139	11	1	0.412082	24	B	7	0	0	N
AT1G05180	protein_coding	AXR1 (AUXIN RESISTANT 1); small protein activating enzyme	1	1500598	1500678	1	E	0.0139555	6	3	0.0131105	6	3	0.00899169	19	B	7	0	0	N
AT1G05180	protein_coding	AXR1 (AUXIN RESISTANT 1); small protein activating enzyme	1	1500679	1500801	3	I	0.0182861	4	24	0.0892071	4	3	0.0109225	24	B	9	0	0	N
AT1G05180	protein_coding	AXR1 (AUXIN RESISTANT 1); small protein activating enzyme	1	1500802	1500913	3	E	0.00850125	2	6	0.00760276	2	6	0.00238464	21	B	8	0	0	N
AT1G05180	protein_coding	AXR1 (AUXIN RESISTANT 1); small protein activating enzyme	1	1500914	1501164	7	I	0.0143907	8	5	0.00288662	8	5	0.00164014	16	B	8	0	0	N
AT1G05180	protein_coding	AXR1 (AUXIN RESISTANT 1); small protein activating enzyme	1	1501165	1501329	4	E	0.00719903	8	15	0.00598891	8	1	0.00807557	15	B	8	0	0	N
AT1G05180	protein_coding	AXR1 (AUXIN RESISTANT 1); small protein activating enzyme	1	1501190	1501286	2	I	0.155013	21	1	0.0192818	2	1	0.01357	21	B	0	1	0	N
AT1G05180	protein_coding	AXR1 (AUXIN RESISTANT 1); small protein activating enzyme	1	1501330	1501422	2	I	0.0156715	4	14	0.0553499	4	1	0.0348324	24	B	13	0	0	N
AT1G05180	protein_coding	AXR1 (AUXIN RESISTANT 1); small protein activating enzyme	1	1501423	1501596	4	E	0.0250848	11	6	0.00316366	11	6	0.00137832	17	B	11	0	0	N
AT1G05180	protein_coding	AXR1 (AUXIN RESISTANT 1); small protein activating enzyme	1	1501597	1501687	2	I	0.0979153	8	22	0.878595	8	1	0.177146	22	B	11	0	0	N
AT1G05190	protein_coding	EMB2394 (EMBRYO DEFECTIVE 2394); structural constituent of ribosome	1	1502851	1502959	2	I	0.0180475	23	18	0.0581606	3	5	0.152031	23	B	68	0	0	N
AT1G05190	protein_coding	EMB2394 (EMBRYO DEFECTIVE 2394); structural constituent of ribosome	1	1502960	1503260	6	E	0.0147161	2	7	0.0275367	2	7	0.0192612	20	B	46	0	0	N
AT1G05190	protein_coding	EMB2394 (EMBRYO DEFECTIVE 2394); structural constituent of ribosome	1	1503261	1503701	11	I	0.0143933	3	5	0.000310484	3	5	0.000170147	21	B	46	0	0	N
AT1G05205	protein_coding		1	1509436	1509689	7	I	0.0348064	15	8	0.00235665	4	8	0.00215693	15	B	6	0	0	N
AT1G05205	protein_coding		1	1509690	1509770	2	E	0.00506998	14	8	0.241477	9	8	0.0194535	20	B	6	0	0	N
AT1G05205	protein_coding		1	1509771	1510136	10	I	0.018955	4	23	0.00221917	4	2	0.0019904	15	B	7	0	0	N
AT1G05210	protein_coding		1	1510793	1511301	14	I	0.023166	20	1	0.00460993	6	1	0.382795	20	B	7	0	0	N
AT1G05230	protein_coding	homeobox-leucine zipper family protein / lipid-binding START domain-containing protein	1	1513293	1513371	1	I	0.0205786	9	22	0.0450995	9	2	0.0131415	16	B	9	0	0	N
AT1G05230	protein_coding	homeobox-leucine zipper family protein / lipid-binding START domain-containing protein	1	1513372	1513743	9	E	0.0204079	3	19	0.00538258	3	11	0.00410939	21	B	3	0	0	N
AT1G05230	protein_coding	homeobox-leucine zipper family protein / lipid-binding START domain-containing protein	1	1513744	1513822	1	I	0.0156998	1	20	0.28345	1	3	0.0203287	20	B	2	0	0	N
AT1G05230	protein_coding	homeobox-leucine zipper family protein / lipid-binding START domain-containing protein	1	1513823	1513919	2	E	0.0105749	20	1	0.0446885	7	1	0.013145	20	B	2	0	0	N
AT1G05230	protein_coding	homeobox-leucine zipper family protein / lipid-binding START domain-containing protein	1	1513920	1513991	2	I	0.0929664	1	14	0.626999	1	7	0.0200693	16	B	5	0	0	N
AT1G05230	protein_coding	homeobox-leucine zipper family protein / lipid-binding START domain-containing protein	1	1513992	1514264	7	E	0.0275158	16	1	0.00531952	6	1	0.00120168	23	B	2	0	0	N
AT1G05230	protein_coding	homeobox-leucine zipper family protein / lipid-binding START domain-containing protein	1	1514265	1514347	2	I	0.0347935	1	18	0.224379	1	7	0.0705095	21	B	2	0	0	N
AT1G05230	protein_coding	homeobox-leucine zipper family protein / lipid-binding START domain-containing protein	1	1514348	1514523	4	E	0.0161972	22	8	0.101263	7	8	0.00629536	23	B	2	0	0	N
AT1G05230	protein_coding	homeobox-leucine zipper family protein / lipid-binding START domain-containing protein	1	1514524	1514587	1	I	0.0141952	23	18	0.0904762	11	6	0.0974593	23	B	2	0	0	N
AT1G05230	protein_coding	homeobox-leucine zipper family protein / lipid-binding START domain-containing protein	1	1514588	1514789	4	E	0.025076	14	1	0.156889	4	1	0.00507924	23	B	2	0	0	N
AT1G05230	protein_coding	homeobox-leucine zipper family protein / lipid-binding START domain-containing protein	1	1514790	1514859	1	I	0.0926848	10	15	0.582578	10	7	0.150418	20	B	2	0	0	N
AT1G05230	protein_coding	homeobox-leucine zipper family protein / lipid-binding START domain-containing protein	1	1514860	1514962	2	E	0.0962731	23	1	0.157411	2	1	0.00977176	23	B	2	0	0	N
AT1G05230	protein_coding	homeobox-leucine zipper family protein / lipid-binding START domain-containing protein	1	1514963	1515035	1	I	0.0156769	3	18	0.306473	3	8	0.0236465	18	B	2	0	0	N
AT1G05230	protein_coding	homeobox-leucine zipper family protein / lipid-binding START domain-containing protein	1	1515036	1515450	10	E	0.0962891	14	10	0.00561163	2	10	0.002741	20	B	2	0	0	N
AT1G05230	protein_coding	homeobox-leucine zipper family protein / lipid-binding START domain-containing protein	1	1515451	1515818	9	I	0.0156996	1	14	0.00713908	1	9	0.00266697	18	B	3	0	0	N
AT1G05230	protein_coding	homeobox-leucine zipper family protein / lipid-binding START domain-containing protein	1	1515819	1516008	5	E	0.0854586	24	11	0.318927	4	11	0.12775	17	B	3	0	0	N
AT1G05230	protein_coding	homeobox-leucine zipper family protein / lipid-binding START domain-containing protein	1	1516009	1516584	13	I	0.0198338	10	14	0.00438089	10	8	0.00209294	18	B	3	0	0	N
AT1G05230	protein_coding	homeobox-leucine zipper family protein / lipid-binding START domain-containing protein	1	1516585	1516703	3	E	0.11469	22	6	0.497143	4	6	0.774016	18	B	3	0	0	N
AT1G05230	protein_coding	homeobox-leucine zipper family protein / lipid-binding START domain-containing protein	1	1516704	1516780	1	I	0.0211769	1	19	0.0287506	1	7	0.0283877	20	B	4	0	0	N
AT1G05230	protein_coding	homeobox-leucine zipper family protein / lipid-binding START domain-containing protein	1	1516781	1517056	7	E	0.0395434	24	5	0.044149	2	5	0.016653	18	B	4	0	0	N
AT1G05230	protein_coding	homeobox-leucine zipper family protein / lipid-binding START domain-containing protein	1	1517057	1517173	2	I	0.0762609	2	9	0.50771	2	9	0.185692	19	B	4	0	0	N
AT1G05230	protein_coding	homeobox-leucine zipper family protein / lipid-binding START domain-containing protein	1	1517057	1518178	27	I	0.0169077	8	14	0.00349818	8	10	0.0022691	23	B	3	0	0	N
AT1G05230	protein_coding	homeobox-leucine zipper family protein / lipid-binding START domain-containing protein	1	1518179	1518225	1	E	0.0963071	20	12	0.859552	8	2	0.794505	20	B	3	0	0	N
AT1G05230	protein_coding	homeobox-leucine zipper family protein / lipid-binding START domain-containing protein	1	1518226	1518567	9	I	0.0206829	8	14	0.0133346	8	3	0.00274643	22	B	3	0	0	N
AT1G05260	protein_coding	RCI3 (RARE COLD INDUCIBLE GENE 3); peroxidase	1	1530040	1530146	2	I	0.0205672	3	1	0.290134	3	1	0.0237048	24	B	10	0	0	N
AT1G05260	protein_coding	RCI3 (RARE COLD INDUCIBLE GENE 3); peroxidase	1	1530147	1530336	4	E	0.0341922	23	4	0.0956106	8	4	0.00710871	18	B	6	0	0	N
AT1G05260	protein_coding	RCI3 (RARE COLD INDUCIBLE GENE 3); peroxidase	1	1530337	1530428	1	I	0.0141814	3	1	0.206712	3	1	0.0312206	23	B	6	0	0	N
AT1G05260	protein_coding	RCI3 (RARE COLD INDUCIBLE GENE 3); peroxidase	1	1530429	1530592	4	E	0.025106	21	3	0.626033	11	3	0.0455009	16	B	6	0	0	N
AT1G05260	protein_coding	RCI3 (RARE COLD INDUCIBLE GENE 3); peroxidase	1	1530593	1530854	6	I	0.0169422	3	15	0.168224	3	1	0.00337747	24	B	8	0	0	N
AT1G05270	protein_coding	TraB family protein	1	1531934	1532016	1	I	0.0189091	6	14	0.481234	6	3	0.178282	19	B	7	0	0	N
AT1G05270	protein_coding	TraB family protein	1	1532017	1532129	3	E	0.0085342	1	24	0.029709	1	7	0.213898	24	B	6	0	0	N
AT1G05270	protein_coding	TraB family protein	1	1532130	1532261	3	I	0.0156682	5	13	0.0103589	5	10	0.00378816	24	B	6	0	0	N
AT1G05270	protein_coding	TraB family protein	1	1532262	1532363	2	E	0.00710255	14	16	0.0208559	1	9	0.0489277	16	B	6	0	0	N
AT1G05270	protein_coding	TraB family protein	1	1532364	1532481	2	I	0.0156748	2	22	0.0442831	2	6	0.00814123	22	B	6	0	0	N
AT1G05270	protein_coding	TraB family protein	1	1532482	1532596	3	E	0.00500808	8	20	0.00357389	8	4	0.024315	20	B	6	0	0	N
AT1G05270	protein_coding	TraB family protein	1	1532597	1532727	3	I	0.00999033	21	19	0.00197328	5	6	0.00203467	24	B	8	0	0	N
AT1G05270	protein_coding	TraB family protein	1	1532728	1532833	2	E	0.00541701	6	20	0.00277599	6	10	0.037381	20	B	4	0	0	N
AT1G05270	protein_coding	TraB family protein	1	1532834	1532914	1	I	0.0156867	23	16	0.192071	1	6	0.287576	23	B	4	0	0	N
AT1G05270	protein_coding	TraB family protein	1	1532915	1532999	2	E	0.00711425	14	10	0.241209	1	10	0.228011	24	B	4	0	0	N
AT1G05270	protein_coding	TraB family protein	1	1533000	1533349	9	I	0.000120276	3	18	0.00177027	3	9	0.00178587	18	B	5	0	0	N
AT1G05270	protein_coding	TraB family protein	1	1533350	1533410	1	E	0.00500032	3	19	0.00286897	3	10	0.0893981	19	B	5	0	0	N
AT1G05270	protein_coding	TraB family protein	1	1533411	1533500	2	I	0.0189388	23	3	0.438346	5	3	0.523243	20	B	9	0	0	N
AT1G05270	protein_coding	TraB family protein	1	1533550	1533940	10	I	0.0143893	4	19	0.00239822	4	9	0.0002195	19	B	10	0	0	N
AT1G05300	protein_coding	ZIP5 (ZINC TRANSPORTER 5 PRECURSOR); cation transmembrane transporter	1	1545563	1546185	16	I	0.0232118	5	14	0.00542147	5	4	0.00385103	16	B	3	1	0	N
AT1G05300	protein_coding	ZIP5 (ZINC TRANSPORTER 5 PRECURSOR); cation transmembrane transporter	1	1546186	1546336	4	E	0.0616728	4	7	0.070622	4	7	0.00534034	22	B	2	0	0	N
AT1G05300	protein_coding	ZIP5 (ZINC TRANSPORTER 5 PRECURSOR); cation transmembrane transporter	1	1546337	1547080	17	I	0.020603	5	12	0.00406544	5	4	0.00308357	20	B	2	0	0	N
AT1G05310	protein_coding	pectinesterase family protein	1	1550859	1551119	7	E	0.00501267	2	24	0.00940025	2	8	0.11167	24	B	1	0	0	N
AT1G05310	protein_coding	pectinesterase family protein	1	1551120	1551209	1	I	0.0796213	6	12	0.149763	6	2	0.0439197	24	B	1	0	0	N
AT1G05310	protein_coding	pectinesterase family protein	1	1551210	1551417	5	E	0.0130189	3	23	0.00516588	3	6	0.00992344	23	B	0	0	0	N
AT1G05310	protein_coding	pectinesterase family protein	1	1551418	1551796	9	I	0.0263543	24	5	0.00651763	8	5	0.00530174	24	B	0	0	0	N
AT1G05310	protein_coding	pectinesterase family protein	1	1551797	1551969	4	E	0.0616923	12	23	0.117787	1	7	0.439727	23	B	1	0	0	N
AT1G05310	protein_coding	pectinesterase family protein	1	1551970	1552046	2	I	0.0431682	23	21	0.0704705	6	2	0.0958853	23	B	1	0	0	N
AT1G05340	protein_coding		1	1559124	1559373	5	I	0.000131634	16	1	0.00469974	3	1	0.157097	16	B	39	0	0	N
AT1G05340	protein_coding		1	1559374	1559516	3	E	0.0962439	11	7	0.346695	11	7	0.141671	20	B	39	0	0	N
AT1G05340	protein_coding		1	1559517	1559613	1	I	0.0211565	7	18	0.0583331	7	4	0.00870566	18	B	48	0	1	N
AT1G05350	protein_coding	thiF family protein	1	1561039	1561140	2	I	0.0171778	4	5	0.00980592	4	5	0.00633881	23	B	1	0	0	N
AT1G05350	protein_coding	thiF family protein	1	1561141	1561194	1	E	0.00898942	22	9	0.0274388	5	9	0.00586669	19	B	1	0	0	N
AT1G05350	protein_coding	thiF family protein	1	1561195	1561310	3	I	0.0186219	6	22	0.00293568	6	1	0.00164902	17	B	2	0	0	N
AT1G05350	protein_coding	thiF family protein	1	1561311	1561430	3	E	0.00507293	22	1	0.0158238	10	1	0.0111572	22	B	1	0	0	N
AT1G05350	protein_coding	thiF family protein	1	1561431	1561534	2	I	0.106162	11	14	0.569677	11	1	0.615296	22	B	1	0	0	N
AT1G05350	protein_coding	thiF family protein	1	1561535	1561622	1	E	0.0098091	22	6	0.0815268	8	6	0.0365808	22	B	1	0	0	N
AT1G05350	protein_coding	thiF family protein	1	1561623	1561741	3	I	0.0183108	3	10	0.151402	3	10	0.0438603	16	B	2	0	0	N
AT1G05350	protein_coding	thiF family protein	1	1561742	1561817	2	E	0.00829414	22	2	0.0114116	4	2	0.00637154	22	B	0	0	0	N
AT1G05350	protein_coding	thiF family protein	1	1561818	1561950	3	I	0.016894	4	18	0.00371185	4	1	0.0016773	21	B	0	0	0	N
AT1G05350	protein_coding	thiF family protein	1	1561951	1562026	2	E	0.0157851	23	18	0.00794373	8	6	0.0141698	23	B	0	0	0	N
AT1G05350	protein_coding	thiF family protein	1	1562121	1562202	2	I	0.0168981	3	13	0.0522265	3	5	0.00652718	15	B	0	0	0	N
AT1G05350	protein_coding	thiF family protein	1	1562203	1562286	2	E	0.0101862	20	6	0.00859266	1	6	0.0062214	23	B	0	0	0	N
AT1G05350	protein_coding	thiF family protein	1	1562287	1562366	1	I	0.0177154	8	13	0.0774629	8	5	0.0274683	18	B	0	0	0	N
AT1G05350	protein_coding	thiF family protein	1	1562405	1562575	4	I	0.0205676	3	15	0.0112425	3	1	0.0044268	22	B	0	0	0	N
AT1G05350	protein_coding	thiF family protein	1	1562576	1562732	4	E	0.016174	22	9	0.082631	7	9	0.0317272	24	B	0	0	0	N
AT1G05350	protein_coding	thiF family protein	1	1562733	1563009	7	I	0.0205816	2	16	0.00335327	2	1	0.00132151	18	B	0	0	0	N
AT1G05350	protein_coding	thiF family protein	1	1563010	1563079	2	E	0.0189918	22	9	0.203057	3	9	0.0373341	24	B	0	0	0	N
AT1G05350	protein_coding	thiF family protein	1	1563080	1563162	2	I	0.0196017	24	10	0.122629	4	10	0.279034	24	B	1	0	0	N
AT1G05350	protein_coding	thiF family protein	1	1563163	1563292	3	E	0.00941455	18	9	0.0036122	11	9	0.00139538	18	B	1	0	0	N
AT1G05350	protein_coding	thiF family protein	1	1563293	1563387	2	I	0.0209342	1	13	0.289444	1	4	0.078001	16	B	2	0	0	N
AT1G05350	protein_coding	thiF family protein	1	1563388	1563502	2	E	0.0250293	22	8	0.101322	2	8	0.00966832	19	B	2	0	0	N
AT1G05350	protein_coding	thiF family protein	1	1563503	1563579	1	I	0.015674	15	17	0.0372968	3	1	0.0362332	22	B	2	0	0	N
AT1G05350	protein_coding	thiF family protein	1	1563580	1563649	1	E	0.0161976	14	6	0.174665	2	6	0.0637752	18	B	2	0	0	N
AT1G05350	protein_coding	thiF family protein	1	1563650	1563922	7	I	0.0154237	12	20	0.00269038	4	10	0.00529117	19	B	2	0	0	N
AT1G05360	protein_coding		1	1564862	1565150	7	I	0.0169408	7	24	0.25767	7	1	0.00801245	24	B	4	0	0	N
AT1G05360	protein_coding		1	1565151	1565363	5	E	0.00940661	15	4	0.00855781	6	4	0.00145608	15	B	0	0	0	N
AT1G05360	protein_coding		1	1565364	1565620	6	I	0.0328634	22	13	0.416298	8	2	0.788701	22	B	0	0	0	N
AT1G05360	protein_coding		1	1565621	1565700	2	E	0.00511506	15	4	0.083023	1	4	0.0155182	24	B	0	0	0	N
AT1G05360	protein_coding		1	1565701	1565816	3	I	0.0438868	20	11	0.367388	6	11	0.430413	20	B	0	0	0	N
AT1G05360	protein_coding		1	1565817	1566105	7	E	0.00851248	1	19	0.00272422	1	9	0.00198718	24	B	0	0	0	N
AT1G05360	protein_coding		1	1566106	1566340	5	I	0.0189534	4	22	0.0117045	4	2	0.00321254	22	B	1	0	0	N
AT1G05360	protein_coding		1	1566341	1566490	3	E	0.0288974	2	4	0.0114572	2	4	0.0065394	24	B	1	0	0	N
AT1G05360	protein_coding		1	1566491	1566610	2	I	0.058961	3	22	0.336451	3	2	0.0289153	21	B	2	0	0	N
AT1G05360	protein_coding		1	1566611	1566728	3	E	0.00499936	8	4	0.0107078	8	4	0.00495884	21	B	2	0	0	N
AT1G05360	protein_coding		1	1566729	1566824	2	I	0.207897	7	2	0.532972	7	2	0.257857	23	B	2	0	0	N
AT1G05360	protein_coding		1	1566825	1567005	5	E	0.114609	7	13	0.215151	7	4	0.267272	17	B	2	0	0	N
AT1G05360	protein_coding		1	1567006	1567097	2	I	0.178367	8	12	0.895639	8	1	0.745021	20	B	3	0	0	N
AT1G05385	protein_coding	photosystem II 11 kDa protein-related	1	1582884	1582962	2	I	0.0183088	1	3	0.00614406	1	3	0.00172152	21	B	15	0	0	N
AT1G05385	protein_coding	photosystem II 11 kDa protein-related	1	1582963	1583346	10	E	0.00298397	16	8	0.0618653	1	8	0.0408283	21	B	12	0	0	N
AT1G05385	protein_coding	photosystem II 11 kDa protein-related	1	1583347	1583567	5	I	0.0189361	1	24	0.00156502	1	6	0.00127918	20	B	12	0	0	N
AT1G05410	protein_coding		1	1585931	1586027	2	I	0.0167019	24	18	0.0125839	3	7	0.0338222	24	B	4	0	0	N
AT1G05410	protein_coding		1	1586028	1586089	1	E	0.00506748	24	15	0.0183555	8	4	0.019224	23	B	3	0	0	N
AT1G05410	protein_coding		1	1586090	1586155	1	I	0.0925821	8	15	0.271483	8	10	0.275471	23	B	3	0	0	N
AT1G05410	protein_coding		1	1586156	1586722	15	E	0.00499726	7	19	0.0023927	7	8	0.00202654	18	B	3	0	0	N
AT1G05410	protein_coding		1	1586723	1586905	4	I	0.01439	3	20	0.124656	3	7	0.0354239	24	B	3	0	0	N
AT1G05410	protein_coding		1	1586906	1587123	6	E	0.0616492	9	4	0.018182	9	4	0.00457369	16	B	1	0	0	N
AT1G05410	protein_coding		1	1586906	1587277	10	E	0.0228456	12	3	0.0358256	2	3	0.0170322	19	B	4	0	0	N
AT1G05410	protein_coding		1	1587124	1587203	2	I	0.258067	24	3	0.238675	2	3	0.592331	18	B	1	1	1	N
AT1G05410	protein_coding		1	1587204	1587277	2	E	1	1	3	0.615825	1	3	0.513902	15	B	1	0	0	N
AT1G05410	protein_coding		1	1587278	1587593	8	I	0.0206089	22	16	0.0375764	6	1	0.0508876	22	B	9	0	0	N
AT1G05430	protein_coding		1	1594430	1594537	2	I	0.0242616	22	20	0.00764288	10	9	0.0070499	23	B	5	0	0	N
AT1G05430	protein_coding		1	1594538	1594806	7	E	0.00494253	4	5	0.0342235	4	5	0.00667894	16	B	5	0	0	N
AT1G05430	protein_coding		1	1594807	1594920	2	I	0.0340211	22	10	0.0508738	2	10	0.0964466	22	B	12	0	0	N
AT1G05430	protein_coding		1	1594921	1595042	2	E	0.00958519	24	16	0.0039229	11	1	0.0047409	16	B	12	0	0	N
AT1G05430	protein_coding		1	1595043	1595130	1	I	0.0232268	8	12	0.171319	8	3	0.0929387	23	B	15	0	0	N
AT1G05430	protein_coding		1	1595131	1595185	1	E	0.00498616	12	5	0.0272543	3	5	0.0241181	22	B	10	0	0	N
AT1G05430	protein_coding		1	1595186	1595318	2	I	0.0351954	23	9	0.0170766	8	9	0.661219	23	B	10	0	0	N
AT1G05430	protein_coding		1	1595319	1595425	2	E	0.00497171	14	18	0.0071717	11	7	0.012397	18	B	7	0	0	N
AT1G05430	protein_coding		1	1595426	1595672	6	I	0.0372436	6	22	0.00229213	6	10	0.00151542	17	B	7	0	0	N
AT1G05500	protein_coding	ATSYTE/NTMC2T2.1/NTMC2TYPE2.1/SYTE	1	1625203	1625525	7	I	0.328679	16	13	0.00988037	3	6	0.0684266	19	B	3	0	0	N
AT1G05500	protein_coding	ATSYTE/NTMC2T2.1/NTMC2TYPE2.1/SYTE	1	1625526	1625577	1	E	0.22222	22	4	0.517252	7	4	0.483441	19	B	3	0	0	N
AT1G05500	protein_coding	ATSYTE/NTMC2T2.1/NTMC2TYPE2.1/SYTE	1	1625578	1625696	2	I	0.0893775	16	13	0.427097	8	5	0.634736	16	B	8	0	0	N
AT1G05500	protein_coding	ATSYTE/NTMC2T2.1/NTMC2TYPE2.1/SYTE	1	1625697	1625818	3	E	0.0616893	22	6	0.188419	1	6	0.0543687	19	B	6	0	0	N
AT1G05500	protein_coding	ATSYTE/NTMC2T2.1/NTMC2TYPE2.1/SYTE	1	1625819	1626229	10	I	0.0746956	8	5	0.917809	8	5	0.87639	17	B	6	0	0	N
AT1G05500	protein_coding	ATSYTE/NTMC2T2.1/NTMC2TYPE2.1/SYTE	1	1626230	1626352	2	E	1	22	4	0.60496	1	4	0.290768	19	B	5	0	0	N
AT1G05500	protein_coding	ATSYTE/NTMC2T2.1/NTMC2TYPE2.1/SYTE	1	1626353	1626508	4	I	0.0310373	8	14	0.411131	8	5	0.112792	24	B	5	0	0	N
AT1G05500	protein_coding	ATSYTE/NTMC2T2.1/NTMC2TYPE2.1/SYTE	1	1626509	1626611	3	E	0.126882	12	19	0.202709	5	7	0.409369	19	B	3	0	0	N
AT1G05500	protein_coding	ATSYTE/NTMC2T2.1/NTMC2TYPE2.1/SYTE	1	1626612	1626840	6	I	0.0372875	8	14	0.720448	8	1	0.0763899	24	B	3	0	0	N
AT1G05500	protein_coding	ATSYTE/NTMC2T2.1/NTMC2TYPE2.1/SYTE	1	1626841	1626916	1	E	0.0496292	23	4	0.521729	8	4	0.123622	20	B	3	0	0	N
AT1G05500	protein_coding	ATSYTE/NTMC2T2.1/NTMC2TYPE2.1/SYTE	1	1626917	1627099	4	I	0.0169213	6	22	0.00697003	6	5	0.00381312	23	B	0	0	0	N
AT1G05500	protein_coding	ATSYTE/NTMC2T2.1/NTMC2TYPE2.1/SYTE	1	1627100	1627165	1	E	1	6	14	0.258842	6	1	0.158678	19	B	0	0	0	N
AT1G05500	protein_coding	ATSYTE/NTMC2T2.1/NTMC2TYPE2.1/SYTE	1	1627166	1627578	10	I	0.0189789	16	15	0.200207	4	8	0.258276	16	B	0	0	0	N
AT1G05500	protein_coding	ATSYTE/NTMC2T2.1/NTMC2TYPE2.1/SYTE	1	1627579	1627754	5	E	0.0555608	16	11	0.174409	3	11	0.0242448	20	B	0	0	0	N
AT1G05500	protein_coding	ATSYTE/NTMC2T2.1/NTMC2TYPE2.1/SYTE	1	1627755	1627826	2	I	0.0431596	8	24	0.617641	8	5	0.168595	16	B	2	0	0	N
AT1G05500	protein_coding	ATSYTE/NTMC2T2.1/NTMC2TYPE2.1/SYTE	1	1627827	1628058	5	E	0.0250586	1	19	0.0156809	1	6	0.0221346	19	B	2	0	0	N
AT1G05500	protein_coding	ATSYTE/NTMC2T2.1/NTMC2TYPE2.1/SYTE	1	1628059	1628158	2	I	0.0230725	8	23	0.534509	8	5	0.13555	24	B	4	0	0	N
AT1G05500	protein_coding	ATSYTE/NTMC2T2.1/NTMC2TYPE2.1/SYTE	1	1628159	1628438	7	E	0.045473	23	20	0.106616	7	4	0.102784	20	B	4	0	0	N
AT1G05500	protein_coding	ATSYTE/NTMC2T2.1/NTMC2TYPE2.1/SYTE	1	1628439	1628527	2	I	0.0372596	6	5	0.440335	6	5	0.0856275	18	B	5	0	0	N
AT1G05500	protein_coding	ATSYTE/NTMC2T2.1/NTMC2TYPE2.1/SYTE	1	1628528	1628642	2	E	1	16	23	0.571277	3	4	0.666802	23	S	5	0	0	N
AT1G05500	protein_coding	ATSYTE/NTMC2T2.1/NTMC2TYPE2.1/SYTE	1	1628643	1628792	4	I	0.0372859	8	22	0.62089	8	4	0.108806	18	B	5	0	0	N
AT1G05520	protein_coding	transport protein, putative	1	1631272	1631387	2	I	0.013177	6	20	0.0155662	6	1	0.00148801	24	B	3	0	0	N
AT1G05520	protein_coding	transport protein, putative	1	1631388	1631493	2	E	0.00709597	14	23	0.00652308	4	11	0.0147435	23	B	3	0	0	N
AT1G05520	protein_coding	transport protein, putative	1	1631494	1631576	1	I	0.0269594	13	15	0.124818	1	11	0.379682	15	B	3	0	0	N
AT1G05520	protein_coding	transport protein, putative	1	1631577	1631841	7	E	0.00538146	7	4	0.00312906	7	4	0.00186416	15	B	2	0	0	N
AT1G05520	protein_coding	transport protein, putative	1	1631842	1631913	2	I	0.0198353	20	17	0.0150687	6	3	0.0145955	20	B	2	0	0	N
AT1G05520	protein_coding	transport protein, putative	1	1631914	1632076	3	E	0.00493601	24	8	0.080726	4	8	0.00545579	17	B	2	0	0	N
AT1G05520	protein_coding	transport protein, putative	1	1632077	1632341	7	I	0.0156552	6	1	0.00535087	6	1	0.000263853	16	B	2	0	0	N
AT1G05520	protein_coding	transport protein, putative	1	1632342	1632420	2	E	0.0108707	2	10	0.00759728	2	10	0.00208668	16	B	2	0	0	N
AT1G05520	protein_coding	transport protein, putative	1	1632421	1632969	15	I	0.0187611	10	12	0.00167559	10	9	0.000170014	20	B	2	0	0	N
AT1G05520	protein_coding	transport protein, putative	1	1632970	1633052	2	E	0.00500508	22	8	0.190963	1	8	0.0305809	21	B	2	0	0	N
AT1G05520	protein_coding	transport protein, putative	1	1633053	1633129	1	I	0.000116128	7	18	0.0373626	7	9	0.0143699	23	B	2	0	0	N
AT1G05520	protein_coding	transport protein, putative	1	1633130	1633303	4	E	0.0054192	11	6	0.0060433	11	6	0.00137178	18	B	2	0	0	N
AT1G05520	protein_coding	transport protein, putative	1	1633304	1633397	2	I	0.00635282	21	20	0.0835061	8	11	0.304802	21	B	2	0	0	N
AT1G05520	protein_coding	transport protein, putative	1	1633398	1633474	1	E	0.114692	8	16	0.530279	8	2	0.0793134	23	B	0	0	0	N
AT1G05520	protein_coding	transport protein, putative	1	1633475	1633616	3	I	0.0156548	3	24	0.0161138	3	1	0.00445606	21	B	0	0	0	N
AT1G05520	protein_coding	transport protein, putative	1	1633617	1633760	4	E	0.0250995	24	10	0.00664269	1	10	0.00361177	21	B	0	0	0	N
AT1G05520	protein_coding	transport protein, putative	1	1633761	1633931	4	I	0.015656	8	22	0.465698	8	5	0.00951123	23	B	2	0	0	N
AT1G05520	protein_coding	transport protein, putative	1	1633932	1634094	4	E	0.0829069	22	7	0.55588	2	7	0.0612705	23	B	2	0	0	N
AT1G05520	protein_coding	transport protein, putative	1	1634095	1634601	14	I	0.0955274	23	16	0.0544075	4	9	0.992991	23	B	2	0	0	N
AT1G05520	protein_coding	transport protein, putative	1	1634602	1634776	5	E	0.0161843	20	8	0.00746125	1	8	0.00232347	20	B	2	0	0	N
AT1G05520	protein_coding	transport protein, putative	1	1634777	1634915	3	I	0.00011283	8	21	0.194297	8	1	0.0324717	20	B	3	0	0	N
AT1G05570	protein_coding	CALS1 (CALLOSE SYNTHASE 1); transferase, transferring glycosyl groups	1	1648128	1648224	1	I	0.0796223	5	15	0.433025	5	1	0.076689	23	B	3	0	0	N
AT1G05570	protein_coding	CALS1 (CALLOSE SYNTHASE 1); transferase, transferring glycosyl groups	1	1648225	1648411	5	E	0.00506957	4	8	0.00659224	4	8	0.00382376	21	B	0	0	0	N
AT1G05570	protein_coding	CALS1 (CALLOSE SYNTHASE 1); transferase, transferring glycosyl groups	1	1648412	1648496	2	I	0.0269503	23	15	0.0885229	7	4	0.106916	23	B	0	0	0	N
AT1G05570	protein_coding	CALS1 (CALLOSE SYNTHASE 1); transferase, transferring glycosyl groups	1	1648497	1648548	1	E	0.00541036	4	9	0.0172054	4	9	0.00555295	24	B	0	0	0	N
AT1G05570	protein_coding	CALS1 (CALLOSE SYNTHASE 1); transferase, transferring glycosyl groups	1	1648549	1648623	2	I	0.0189175	6	17	0.190244	6	4	0.00704155	20	B	0	0	0	N
AT1G05570	protein_coding	CALS1 (CALLOSE SYNTHASE 1); transferase, transferring glycosyl groups	1	1648624	1649425	22	E	0.00509455	15	1	0.00182765	4	1	0.00182734	18	B	0	0	0	N
AT1G05570	protein_coding	CALS1 (CALLOSE SYNTHASE 1); transferase, transferring glycosyl groups	1	1649426	1649528	2	I	0.0348298	5	13	0.288994	5	1	0.0758211	23	B	0	0	0	N
AT1G05570	protein_coding	CALS1 (CALLOSE SYNTHASE 1); transferase, transferring glycosyl groups	1	1649529	1649759	5	E	0.0507527	12	10	0.0367182	1	10	0.00248186	23	B	0	0	0	N
AT1G05570	protein_coding	CALS1 (CALLOSE SYNTHASE 1); transferase, transferring glycosyl groups	1	1649760	1649847	1	I	0.0183178	11	17	0.0970531	11	4	0.0350352	22	B	0	0	0	N
AT1G05570	protein_coding	CALS1 (CALLOSE SYNTHASE 1); transferase, transferring glycosyl groups	1	1649848	1649961	2	E	0.202152	13	6	0.849281	4	6	0.628423	23	B	0	0	0	N
AT1G05570	protein_coding	CALS1 (CALLOSE SYNTHASE 1); transferase, transferring glycosyl groups	1	1649962	1650041	2	I	0.0190044	3	18	0.405582	3	1	0.135217	18	B	1	0	0	N
AT1G05570	protein_coding	CALS1 (CALLOSE SYNTHASE 1); transferase, transferring glycosyl groups	1	1650042	1650126	2	E	0.073393	15	7	0.740809	1	7	0.264158	20	B	1	0	0	N
AT1G05570	protein_coding	CALS1 (CALLOSE SYNTHASE 1); transferase, transferring glycosyl groups	1	1650127	1650213	2	I	0.0348433	3	12	0.462657	3	2	0.1858	20	B	1	0	0	N
AT1G05570	protein_coding	CALS1 (CALLOSE SYNTHASE 1); transferase, transferring glycosyl groups	1	1650214	1650333	3	E	0.0734102	13	10	0.523351	1	10	0.0552996	23	B	1	0	0	N
AT1G05570	protein_coding	CALS1 (CALLOSE SYNTHASE 1); transferase, transferring glycosyl groups	1	1650334	1650454	3	I	0.0189251	5	19	0.220345	5	4	0.103438	23	B	1	0	0	N
AT1G05570	protein_coding	CALS1 (CALLOSE SYNTHASE 1); transferase, transferring glycosyl groups	1	1650455	1650575	2	E	1	14	4	0.533055	6	4	0.375078	20	B	1	0	0	N
AT1G05570	protein_coding	CALS1 (CALLOSE SYNTHASE 1); transferase, transferring glycosyl groups	1	1650576	1650725	3	I	0.0900654	2	14	0.401953	2	9	0.0800127	24	B	1	0	0	N
AT1G05570	protein_coding	CALS1 (CALLOSE SYNTHASE 1); transferase, transferring glycosyl groups	1	1650726	1650886	3	E	0.187495	22	4	0.788198	10	4	0.327081	21	B	1	0	0	N
AT1G05570	protein_coding	CALS1 (CALLOSE SYNTHASE 1); transferase, transferring glycosyl groups	1	1650887	1650979	2	I	0.020624	23	12	0.0331293	6	1	0.05726	23	B	1	0	0	N
AT1G05570	protein_coding	CALS1 (CALLOSE SYNTHASE 1); transferase, transferring glycosyl groups	1	1650980	1651170	4	E	0.207637	14	3	0.909059	4	3	0.418293	23	B	0	0	0	N
AT1G05570	protein_coding	CALS1 (CALLOSE SYNTHASE 1); transferase, transferring glycosyl groups	1	1651171	1651253	2	I	0.106211	8	17	0.529335	8	4	0.154462	19	B	0	0	0	N
AT1G05570	protein_coding	CALS1 (CALLOSE SYNTHASE 1); transferase, transferring glycosyl groups	1	1651324	1651434	3	I	0.0861997	5	6	0.529151	5	6	0.0621611	24	B	0	0	0	N
AT1G05570	protein_coding	CALS1 (CALLOSE SYNTHASE 1); transferase, transferring glycosyl groups	1	1651435	1651561	3	E	0.0692522	22	9	0.0593529	3	9	0.0210721	17	B	0	0	0	N
AT1G05570	protein_coding	CALS1 (CALLOSE SYNTHASE 1); transferase, transferring glycosyl groups	1	1651562	1651645	2	I	0.0212126	2	15	0.09338	2	4	0.0727844	21	B	1	0	0	N
AT1G05570	protein_coding	CALS1 (CALLOSE SYNTHASE 1); transferase, transferring glycosyl groups	1	1651646	1651756	2	E	1	14	21	0.333618	7	6	0.668809	20	S	1	0	0	N
AT1G05570	protein_coding	CALS1 (CALLOSE SYNTHASE 1); transferase, transferring glycosyl groups	1	1651757	1651830	1	I	0.0439095	8	1	0.356173	8	1	0.190332	17	B	1	0	0	N
AT1G05570	protein_coding	CALS1 (CALLOSE SYNTHASE 1); transferase, transferring glycosyl groups	1	1651831	1651983	3	E	0.0963161	13	1	0.49699	4	1	0.657623	24	B	1	0	0	N
AT1G05570	protein_coding	CALS1 (CALLOSE SYNTHASE 1); transferase, transferring glycosyl groups	1	1651984	1652111	2	I	0.0431412	9	13	0.31851	9	8	0.252449	20	B	1	0	0	N
AT1G05570	protein_coding	CALS1 (CALLOSE SYNTHASE 1); transferase, transferring glycosyl groups	1	1652112	1652242	3	E	1	21	4	0.694768	5	4	0.791383	24	TS	0	0	0	N
AT1G05570	protein_coding	CALS1 (CALLOSE SYNTHASE 1); transferase, transferring glycosyl groups	1	1652243	1652324	1	I	0.0232226	14	17	0.229147	5	4	0.274857	18	B	0	0	0	N
AT1G05570	protein_coding	CALS1 (CALLOSE SYNTHASE 1); transferase, transferring glycosyl groups	1	1652325	1652423	2	E	0.0962939	24	10	0.657407	4	10	0.0722596	19	B	0	0	0	N
AT1G05570	protein_coding	CALS1 (CALLOSE SYNTHASE 1); transferase, transferring glycosyl groups	1	1652424	1652511	2	I	0.0273174	8	16	0.17913	8	1	0.0710181	24	B	0	0	0	N
AT1G05570	protein_coding	CALS1 (CALLOSE SYNTHASE 1); transferase, transferring glycosyl groups	1	1652512	1652636	2	E	0.222229	20	5	0.53132	8	5	0.312446	21	B	0	0	0	N
AT1G05570	protein_coding	CALS1 (CALLOSE SYNTHASE 1); transferase, transferring glycosyl groups	1	1652637	1652716	1	I	0.0347957	11	17	0.278425	11	3	0.0749969	23	B	0	0	0	N
AT1G05570	protein_coding	CALS1 (CALLOSE SYNTHASE 1); transferase, transferring glycosyl groups	1	1652717	1652878	3	E	1	21	4	0.341227	2	4	0.373896	23	B	0	0	0	N
AT1G05570	protein_coding	CALS1 (CALLOSE SYNTHASE 1); transferase, transferring glycosyl groups	1	1652879	1652964	2	I	0.0232125	2	17	0.0404639	2	4	0.00957663	23	B	0	0	0	N
AT1G05570	protein_coding	CALS1 (CALLOSE SYNTHASE 1); transferase, transferring glycosyl groups	1	1652965	1653050	2	E	1	22	9	0.462993	2	9	0.494603	22	B	0	0	0	N
AT1G05570	protein_coding	CALS1 (CALLOSE SYNTHASE 1); transferase, transferring glycosyl groups	1	1653051	1653820	21	I	0.0439156	11	12	0.338555	11	1	0.132775	23	B	0	0	0	N
AT1G05570	protein_coding	CALS1 (CALLOSE SYNTHASE 1); transferase, transferring glycosyl groups	1	1653821	1653916	2	E	0.181462	18	20	0.151388	7	1	0.241611	17	B	0	0	0	N
AT1G05570	protein_coding	CALS1 (CALLOSE SYNTHASE 1); transferase, transferring glycosyl groups	1	1653917	1654016	2	I	0.0843932	11	12	0.407204	11	4	0.229118	22	B	0	0	0	N
AT1G05570	protein_coding	CALS1 (CALLOSE SYNTHASE 1); transferase, transferring glycosyl groups	1	1654017	1654155	3	E	0.0701508	16	12	0.46947	7	3	0.384525	19	B	0	0	0	N
AT1G05570	protein_coding	CALS1 (CALLOSE SYNTHASE 1); transferase, transferring glycosyl groups	1	1654156	1654279	3	I	0.0439217	10	15	0.467546	10	11	0.123422	20	B	0	0	0	N
AT1G05570	protein_coding	CALS1 (CALLOSE SYNTHASE 1); transferase, transferring glycosyl groups	1	1654280	1654367	1	E	0.0962299	3	18	0.205512	3	9	0.320308	18	B	0	0	0	N
AT1G05570	protein_coding	CALS1 (CALLOSE SYNTHASE 1); transferase, transferring glycosyl groups	1	1654368	1654448	2	I	0.0373302	2	14	0.225511	2	1	0.142011	22	B	0	0	0	N
AT1G05570	protein_coding	CALS1 (CALLOSE SYNTHASE 1); transferase, transferring glycosyl groups	1	1654449	1654499	1	E	0.073395	4	10	0.594448	4	10	0.362872	19	B	0	0	0	N
AT1G05570	protein_coding	CALS1 (CALLOSE SYNTHASE 1); transferase, transferring glycosyl groups	1	1654500	1654585	1	I	0.0232311	5	15	0.0869736	5	4	0.030117	23	B	0	0	0	N
AT1G05570	protein_coding	CALS1 (CALLOSE SYNTHASE 1); transferase, transferring glycosyl groups	1	1654586	1654668	2	E	1	5	16	0.41912	5	7	0.202903	22	B	0	0	0	N
AT1G05570	protein_coding	CALS1 (CALLOSE SYNTHASE 1); transferase, transferring glycosyl groups	1	1654669	1654829	4	I	0.0273922	6	13	0.078353	6	4	0.0170704	23	B	0	0	0	N
AT1G05570	protein_coding	CALS1 (CALLOSE SYNTHASE 1); transferase, transferring glycosyl groups	1	1654830	1654891	1	E	0.0734125	4	8	0.68828	4	8	0.212238	22	B	0	0	0	N
AT1G05570	protein_coding	CALS1 (CALLOSE SYNTHASE 1); transferase, transferring glycosyl groups	1	1654892	1654973	1	I	0.0493377	6	17	0.250656	6	1	0.0521895	24	B	0	0	0	N
AT1G05570	protein_coding	CALS1 (CALLOSE SYNTHASE 1); transferase, transferring glycosyl groups	1	1654974	1655027	1	E	0.0734188	20	18	0.41644	7	10	0.448981	18	B	0	0	0	N
AT1G05570	protein_coding	CALS1 (CALLOSE SYNTHASE 1); transferase, transferring glycosyl groups	1	1655028	1655117	2	I	0.0190044	5	12	0.222162	5	10	0.0754685	18	B	0	0	0	N
AT1G05570	protein_coding	CALS1 (CALLOSE SYNTHASE 1); transferase, transferring glycosyl groups	1	1655118	1655456	8	E	1	4	23	0.755058	4	7	0.07944	22	T	0	0	0	N
AT1G05570	protein_coding	CALS1 (CALLOSE SYNTHASE 1); transferase, transferring glycosyl groups	1	1655457	1655628	4	I	0.0533555	11	24	0.507412	11	3	0.228595	24	B	0	0	0	N
AT1G05570	protein_coding	CALS1 (CALLOSE SYNTHASE 1); transferase, transferring glycosyl groups	1	1655629	1655747	3	E	1	4	23	0.442165	4	2	0.771322	23	S	0	0	0	N
AT1G05570	protein_coding	CALS1 (CALLOSE SYNTHASE 1); transferase, transferring glycosyl groups	1	1655748	1655827	2	I	0.0269874	4	15	0.0207689	4	1	0.00751923	22	B	0	0	0	N
AT1G05570	protein_coding	CALS1 (CALLOSE SYNTHASE 1); transferase, transferring glycosyl groups	1	1655828	1655948	3	E	0.0734116	24	10	0.437876	1	10	0.299231	18	B	0	0	0	N
AT1G05570	protein_coding	CALS1 (CALLOSE SYNTHASE 1); transferase, transferring glycosyl groups	1	1655949	1656198	6	I	0.0169492	8	21	0.0154626	8	4	0.00297037	23	B	0	0	0	N
AT1G05570	protein_coding	CALS1 (CALLOSE SYNTHASE 1); transferase, transferring glycosyl groups	1	1656199	1656293	2	E	0.113028	3	10	0.0451689	3	10	0.0215494	19	B	0	0	0	N
AT1G05570	protein_coding	CALS1 (CALLOSE SYNTHASE 1); transferase, transferring glycosyl groups	1	1656294	1656388	2	I	0.0274442	11	18	0.254428	11	1	0.0977126	18	B	0	0	0	N
AT1G05570	protein_coding	CALS1 (CALLOSE SYNTHASE 1); transferase, transferring glycosyl groups	1	1656389	1656466	1	E	0.114695	19	1	0.215258	8	1	0.353274	19	B	0	0	0	N
AT1G05570	protein_coding	CALS1 (CALLOSE SYNTHASE 1); transferase, transferring glycosyl groups	1	1656467	1656552	2	I	0.0190047	3	4	0.231302	3	4	0.115449	23	B	0	0	0	N
AT1G05570	protein_coding	CALS1 (CALLOSE SYNTHASE 1); transferase, transferring glycosyl groups	1	1656553	1656691	3	E	0.0963134	3	13	0.620967	3	6	0.406851	22	B	0	0	0	N
AT1G05570	protein_coding	CALS1 (CALLOSE SYNTHASE 1); transferase, transferring glycosyl groups	1	1656692	1656792	2	I	0.0372372	8	17	0.123423	8	1	0.0593985	20	B	0	0	0	N
AT1G05570	protein_coding	CALS1 (CALLOSE SYNTHASE 1); transferase, transferring glycosyl groups	1	1656793	1656920	3	E	0.0734069	22	12	0.430258	4	7	0.271788	15	B	0	0	0	N
AT1G05570	protein_coding	CALS1 (CALLOSE SYNTHASE 1); transferase, transferring glycosyl groups	1	1656921	1657064	3	I	0.0544143	2	17	0.243435	2	6	0.0946256	23	B	0	0	0	N
AT1G05570	protein_coding	CALS1 (CALLOSE SYNTHASE 1); transferase, transferring glycosyl groups	1	1657065	1657157	2	E	0.0734128	23	3	0.578469	11	3	0.264835	24	B	0	0	0	N
AT1G05570	protein_coding	CALS1 (CALLOSE SYNTHASE 1); transferase, transferring glycosyl groups	1	1657158	1657260	2	I	0.0943302	9	17	0.462555	9	1	0.0954013	22	B	0	0	0	N
AT1G05570	protein_coding	CALS1 (CALLOSE SYNTHASE 1); transferase, transferring glycosyl groups	1	1657261	1657354	2	E	1	11	12	0.655668	11	1	0.232424	17	B	0	0	0	N
AT1G05570	protein_coding	CALS1 (CALLOSE SYNTHASE 1); transferase, transferring glycosyl groups	1	1657355	1657437	2	I	0.0348308	11	18	0.156293	11	3	0.100083	18	B	0	0	0	N
AT1G05570	protein_coding	CALS1 (CALLOSE SYNTHASE 1); transferase, transferring glycosyl groups	1	1657438	1657555	2	E	0.114691	20	1	0.499689	10	1	0.533629	20	B	0	0	0	N
AT1G05570	protein_coding	CALS1 (CALLOSE SYNTHASE 1); transferase, transferring glycosyl groups	1	1657556	1657638	2	I	0.0310412	6	17	0.268533	6	10	0.251117	17	B	0	0	0	N
AT1G05570	protein_coding	CALS1 (CALLOSE SYNTHASE 1); transferase, transferring glycosyl groups	1	1657639	1657750	3	E	0.114691	8	12	0.341153	8	4	0.222712	22	B	0	0	0	N
AT1G05570	protein_coding	CALS1 (CALLOSE SYNTHASE 1); transferase, transferring glycosyl groups	1	1657751	1657885	3	I	0.206181	8	1	0.533356	8	1	0.278462	16	B	0	0	0	N
AT1G05570	protein_coding	CALS1 (CALLOSE SYNTHASE 1); transferase, transferring glycosyl groups	1	1657886	1657980	2	E	1	4	24	0.661545	4	11	0.367185	22	B	0	0	0	N
AT1G05570	protein_coding	CALS1 (CALLOSE SYNTHASE 1); transferase, transferring glycosyl groups	1	1657981	1658081	2	I	0.0297879	23	12	0.185649	10	3	0.28111	24	B	0	0	0	N
AT1G05570	protein_coding	CALS1 (CALLOSE SYNTHASE 1); transferase, transferring glycosyl groups	1	1658082	1658204	2	E	0.0734011	20	9	0.387222	6	9	0.428616	20	B	0	0	0	N
AT1G05570	protein_coding	CALS1 (CALLOSE SYNTHASE 1); transferase, transferring glycosyl groups	1	1658205	1658296	2	I	0.024063	2	15	0.101856	2	3	0.0202019	21	B	0	0	0	N
AT1G05570	protein_coding	CALS1 (CALLOSE SYNTHASE 1); transferase, transferring glycosyl groups	1	1658297	1658398	3	E	0.14819	22	2	0.175893	1	2	0.0587029	24	B	0	0	0	N
AT1G05570	protein_coding	CALS1 (CALLOSE SYNTHASE 1); transferase, transferring glycosyl groups	1	1658399	1658488	2	I	0.038965	9	19	0.18113	9	4	0.0197683	24	B	0	0	0	N
AT1G05620	protein_coding	inosine-uridine preferring nucleoside hydrolase family protein	1	1679338	1679599	7	I	0.0274543	8	21	0.172345	8	11	0.0348861	18	B	13	0	0	N
AT1G05620	protein_coding	inosine-uridine preferring nucleoside hydrolase family protein	1	1679600	1679716	2	E	1	14	4	0.838087	1	4	0.810449	24	TS	13	0	0	N
AT1G05620	protein_coding	inosine-uridine preferring nucleoside hydrolase family protein	1	1679717	1679822	2	I	0.0232306	3	13	0.0914384	3	5	0.0365396	24	B	13	0	0	N
AT1G05620	protein_coding	inosine-uridine preferring nucleoside hydrolase family protein	1	1679823	1679883	1	E	0.0198409	1	4	0.0693394	1	4	0.0451661	16	B	13	0	0	N
AT1G05620	protein_coding	inosine-uridine preferring nucleoside hydrolase family protein	1	1679884	1680119	5	I	0.0270014	8	13	0.060065	8	5	0.00456023	24	B	13	0	0	N
AT1G05620	protein_coding	inosine-uridine preferring nucleoside hydrolase family protein	1	1680120	1680306	5	E	0.0479512	9	4	0.0229529	9	4	0.00759902	15	B	2	0	0	N
AT1G05620	protein_coding	inosine-uridine preferring nucleoside hydrolase family protein	1	1680307	1680399	2	I	0.0610274	8	21	0.755818	8	1	0.519289	18	B	2	0	0	N
AT1G05620	protein_coding	inosine-uridine preferring nucleoside hydrolase family protein	1	1680400	1680505	2	E	0.0479618	1	4	0.505021	1	4	0.148755	15	B	2	0	0	N
AT1G05620	protein_coding	inosine-uridine preferring nucleoside hydrolase family protein	1	1680506	1680621	2	I	0.0209548	3	21	0.0275536	3	10	0.013549	19	B	2	0	0	N
AT1G05620	protein_coding	inosine-uridine preferring nucleoside hydrolase family protein	1	1680622	1680719	2	E	0.0341829	18	4	0.162171	8	4	0.0229571	22	B	3	0	0	N
AT1G05620	protein_coding	inosine-uridine preferring nucleoside hydrolase family protein	1	1680720	1680912	4	I	0.020631	4	22	0.197493	4	1	0.151789	23	B	7	0	0	N
AT1G05620	protein_coding	inosine-uridine preferring nucleoside hydrolase family protein	1	1680913	1681021	2	E	0.03774	1	4	0.290194	1	4	0.0964769	15	B	6	0	0	N
AT1G05620	protein_coding	inosine-uridine preferring nucleoside hydrolase family protein	1	1681022	1681160	4	I	0.0270235	20	1	0.01162	8	1	0.0169457	20	B	6	0	0	N
AT1G05620	protein_coding	inosine-uridine preferring nucleoside hydrolase family protein	1	1681161	1681297	3	E	0.0157911	1	15	0.110962	1	6	0.117773	22	B	6	0	0	N
AT1G05620	protein_coding	inosine-uridine preferring nucleoside hydrolase family protein	1	1681298	1681417	3	I	0.0372483	3	22	0.146267	3	5	0.00627735	18	B	13	0	0	N
AT1G05680	protein_coding	UDP-glucoronosyl/UDP-glucosyl transferase family protein	1	1703912	1703992	2	I	0.0348877	16	19	0.485658	3	5	0.517497	16	B	2	0	0	N
AT1G05710	protein_coding	ethylene-responsive protein, putative	1	1715385	1716194	21	I	0.0921097	8	22	0.932939	8	1	0.0696088	20	B	2	0	0	N
AT1G05710	protein_coding	ethylene-responsive protein, putative	1	1715843	1716194	9	I	0.019004	6	22	0.269764	6	5	0.00289935	22	B	0	0	0	N
AT1G05710	protein_coding	ethylene-responsive protein, putative	1	1716195	1716308	2	E	0.0733953	14	4	0.0243691	10	4	0.0093636	23	B	2	0	0	N
AT1G05710	protein_coding	ethylene-responsive protein, putative	1	1716309	1716417	2	I	0.0273942	22	20	0.234273	4	7	0.477384	22	B	7	0	0	N
AT1G05710	protein_coding	ethylene-responsive protein, putative	1	1716418	1716484	1	E	0.0616535	23	5	0.114267	10	5	0.0126418	21	B	7	0	0	N
AT1G05710	protein_coding	ethylene-responsive protein, putative	1	1716485	1716557	2	I	0.0761962	21	12	0.807297	2	7	0.782804	16	B	9	0	0	N
AT1G05710	protein_coding	ethylene-responsive protein, putative	1	1716558	1716624	2	E	0.0962512	22	3	0.494743	10	3	0.177886	19	B	5	0	0	N
AT1G05710	protein_coding	ethylene-responsive protein, putative	1	1716558	1716735	5	E	0.0250839	10	3	0.877721	10	3	0.328186	19	B	9	0	0	N
AT1G05710	protein_coding	ethylene-responsive protein, putative	1	1716625	1716689	1	I	0.681618	23	3	0.852123	10	3	0.41212	15	T	5	1	1	N
AT1G05710	protein_coding	ethylene-responsive protein, putative	1	1716690	1716735	1	E	0.0734128	10	19	0.464928	10	3	0.698866	19	B	5	0	0	N
AT1G05710	protein_coding	ethylene-responsive protein, putative	1	1716736	1716860	3	I	0.0659379	1	13	0.324523	1	9	0.0608529	24	B	11	0	0	N
AT1G05720	protein_coding	selenoprotein family protein	1	1717749	1718117	9	I	0.0169439	21	22	0.000201087	11	1	0.000208506	19	B	23	0	0	N
AT1G05720	protein_coding	selenoprotein family protein	1	1718118	1718300	4	E	0.00730104	23	6	0.171244	2	6	0.149091	23	B	23	0	0	N
AT1G05720	protein_coding	selenoprotein family protein	1	1718301	1718427	3	I	0.0189766	24	3	0.00450367	9	3	0.00443225	24	B	26	0	0	N
AT1G05720	protein_coding	selenoprotein family protein	1	1718428	1718487	1	E	0.00535347	2	6	0.0837317	2	6	0.0611905	23	B	13	0	0	N
AT1G05720	protein_coding	selenoprotein family protein	1	1718488	1718669	5	I	0.0198876	3	8	0.000287818	3	8	0.000202384	15	B	13	0	0	N
AT1G05760	protein_coding	RTM1 (RESTRICTED TEV MOVEMENT 1)	1	1724114	1724231	2	I	0.027391	4	13	0.0115401	4	7	0.00786265	16	B	8	0	0	N
AT1G05780	protein_coding		1	1726858	1727955	30	I	0.0189491	4	10	0.151307	4	10	0.00302434	20	B	21	0	0	N
AT1G05785	protein_coding	Got1-like family protein	1	1730333	1730920	15	I	0.0274098	8	1	0.003035	8	1	0.00192384	21	B	1	0	0	N
AT1G05785	protein_coding	Got1-like family protein	1	1730333	1730957	17	I	0.0240668	21	9	0.00225491	5	9	0.00246755	17	B	4	0	0	N
AT1G05785	protein_coding	Got1-like family protein	1	1730921	1731008	2	E	0.0734173	1	18	0.624334	1	8	0.434986	16	B	1	0	1	N
AT1G05785	protein_coding	Got1-like family protein	1	1730958	1731008	1	E	0.0962452	10	18	0.752557	10	8	0.365387	17	B	4	0	1	N
AT1G05785	protein_coding	Got1-like family protein	1	1731009	1731292	8	I	0.0357095	8	17	0.00504102	8	2	0.00393051	24	B	5	0	0	N
AT1G05785	protein_coding	Got1-like family protein	1	1731293	1731385	2	E	0.0962069	5	24	0.019151	5	7	0.0698473	24	B	6	0	0	N
AT1G05785	protein_coding	Got1-like family protein	1	1731386	1731465	2	I	0.0274376	18	4	0.0243907	8	4	0.0333828	18	B	6	0	0	N
AT1G05785	protein_coding	Got1-like family protein	1	1731466	1731547	2	E	0.0962889	8	23	0.130594	8	4	0.109997	23	B	6	0	0	N
AT1G05785	protein_coding	Got1-like family protein	1	1731548	1731629	2	I	0.0372398	8	23	0.150088	8	4	0.0253897	21	B	7	0	0	N
AT1G05785	protein_coding	Got1-like family protein	1	1731630	1731728	2	E	0.00499495	1	7	0.043724	1	7	0.0204303	22	B	7	0	0	N
AT1G05785	protein_coding	Got1-like family protein	1	1731729	1732012	8	I	0.034804	8	23	0.0029533	8	7	0.00287461	23	B	9	0	0	N
AT1G05785	protein_coding	Got1-like family protein	1	1732013	1732089	2	E	0.0161972	1	23	0.0232252	1	4	0.0204742	23	B	7	0	0	N
AT1G05785	protein_coding	Got1-like family protein	1	1732090	1732372	7	I	0.0274247	12	7	0.0618021	4	7	0.0194866	24	B	7	0	0	N
AT1G05805	protein_coding	basic helix-loop-helix (bHLH) family protein	1	1745318	1746208	24	I	0.0579291	23	9	0.0130101	5	9	0.3599	23	B	6	0	0	N
AT1G05805	protein_coding	basic helix-loop-helix (bHLH) family protein	1	1746209	1746502	7	E	0.0616797	4	24	0.00496157	4	8	0.02058	24	B	6	0	0	N
AT1G05805	protein_coding	basic helix-loop-helix (bHLH) family protein	1	1746503	1746759	5	I	0.0357116	18	4	0.00290449	2	4	0.00350038	18	B	4	0	0	N
AT1G05805	protein_coding	basic helix-loop-helix (bHLH) family protein	1	1746760	1746889	3	E	0.0692494	12	20	0.0537646	3	11	0.283303	20	B	4	0	0	N
AT1G05805	protein_coding	basic helix-loop-helix (bHLH) family protein	1	1746890	1747034	3	I	0.034844	20	21	0.010116	3	7	0.167377	20	B	10	0	0	N
AT1G05805	protein_coding	basic helix-loop-helix (bHLH) family protein	1	1747035	1747101	1	E	0.0335606	4	24	0.0420973	4	8	0.243778	24	B	8	0	0	N
AT1G05805	protein_coding	basic helix-loop-helix (bHLH) family protein	1	1747102	1747191	2	I	0.0674147	18	2	0.00381357	6	2	0.00988994	18	B	8	0	0	N
AT1G05805	protein_coding	basic helix-loop-helix (bHLH) family protein	1	1747192	1747261	1	E	0.114659	10	20	0.0187345	10	8	0.288034	20	B	8	0	0	N
AT1G05805	protein_coding	basic helix-loop-helix (bHLH) family protein	1	1747262	1747369	3	I	0.0355885	20	13	0.179065	8	4	0.405134	20	B	32	0	0	N
AT1G05810	protein_coding	ARA/Ara-1/AtRABA5e/AtRab11D (Arabidopsis Rab GTPase homolog A5e); GTP binding	1	1748777	1749026	6	I	0.0348455	6	1	0.108702	6	1	0.0878078	18	B	7	0	0	N
AT1G05835	protein_coding		1	1762309	1762378	1	I	0.020621	4	2	0.0710907	4	2	0.024081	24	B	20	0	0	N
AT1G05840	protein_coding	aspartyl protease family protein	1	1762988	1763088	2	I	0.0867671	7	23	0.726929	7	4	0.00475287	21	B	4	0	0	N
AT1G05840	protein_coding	aspartyl protease family protein	1	1763089	1763161	2	E	0.0050939	3	19	0.0107246	3	2	0.0134479	23	B	4	0	0	N
AT1G05840	protein_coding	aspartyl protease family protein	1	1763162	1763341	5	I	0.027389	2	20	0.0076915	2	1	0.00299093	16	B	5	0	0	N
AT1G05840	protein_coding	aspartyl protease family protein	1	1763342	1763418	2	E	0.00850871	23	6	0.030593	5	6	0.0190813	22	B	2	0	0	N
AT1G05840	protein_coding	aspartyl protease family protein	1	1763419	1763538	2	I	0.0207413	5	21	0.0113734	5	4	0.00350363	16	B	2	0	0	N
AT1G05840	protein_coding	aspartyl protease family protein	1	1763539	1763627	2	E	0.0161836	9	19	0.0100743	9	10	0.0161089	23	B	1	0	0	N
AT1G05840	protein_coding	aspartyl protease family protein	1	1763628	1763801	4	I	0.0223101	24	19	0.109265	6	7	0.243051	24	B	1	0	0	N
AT1G05840	protein_coding	aspartyl protease family protein	1	1763802	1763876	1	E	1	23	18	0.332119	4	11	0.566091	15	S	1	0	0	N
AT1G05840	protein_coding	aspartyl protease family protein	1	1763877	1763950	2	I	0.0348312	6	15	0.720098	6	11	0.538886	18	B	1	0	0	N
AT1G05840	protein_coding	aspartyl protease family protein	1	1763951	1764114	4	E	0.0250991	21	8	0.022092	4	8	0.00394361	24	B	1	0	0	N
AT1G05840	protein_coding	aspartyl protease family protein	1	1764115	1764364	6	I	0.0187908	8	15	0.0448577	8	1	0.00234283	15	B	1	0	0	N
AT1G05840	protein_coding	aspartyl protease family protein	1	1764365	1764593	6	E	0.00507874	9	7	0.0199236	9	7	0.00383089	24	B	1	0	0	N
AT1G05840	protein_coding	aspartyl protease family protein	1	1764594	1765298	18	I	0.0205957	6	13	0.00319454	6	4	0.00266814	16	B	1	0	0	N
AT1G05840	protein_coding	aspartyl protease family protein	1	1765299	1765547	6	E	0.00509619	14	3	0.00372519	2	3	0.00348024	24	B	1	0	0	N
AT1G05840	protein_coding	aspartyl protease family protein	1	1765548	1765628	2	I	0.0188841	4	22	0.37138	4	10	0.271437	24	B	1	0	0	N
AT1G05840	protein_coding	aspartyl protease family protein	1	1765629	1765759	3	E	0.0161971	23	6	0.302782	4	6	0.00685663	18	B	0	0	0	N
AT1G05840	protein_coding	aspartyl protease family protein	1	1765760	1765915	4	I	0.0883353	23	17	0.555488	5	10	0.484937	23	B	0	0	0	N
AT1G05850	protein_coding	POM1 (POM-POM1); chitinase	1	1767250	1767349	2	I	0.0156604	23	17	0.0044714	10	8	0.012364	23	B	45	0	0	N
AT1G05850	protein_coding	POM1 (POM-POM1); chitinase	1	1767350	1767510	4	E	0.00489495	3	6	0.032192	3	6	0.0182742	21	B	46	0	0	N
AT1G05850	protein_coding	POM1 (POM-POM1); chitinase	1	1767511	1767727	5	I	0.0208064	21	9	0.327186	5	9	0.786098	17	B	106	0	0	N
AT1G05850	protein_coding	POM1 (POM-POM1); chitinase	1	1767728	1768150	11	E	0.00206504	4	19	0.00135777	4	3	0.00168108	19	B	44	0	0	N
AT1G05850	protein_coding	POM1 (POM-POM1); chitinase	1	1768151	1768545	10	I	0.020584	5	17	0.00248069	5	9	0.00125745	22	B	44	0	0	N
AT1G05860	protein_coding		1	1769639	1770083	11	I	0.0169723	20	23	0.0031519	6	11	0.00364217	17	B	2	0	0	N
AT1G05860	protein_coding		1	1770084	1770403	8	E	0.0386142	22	12	0.024297	1	9	0.0249636	20	B	2	0	0	N
AT1G05860	protein_coding		1	1770404	1770882	12	I	0.403715	5	24	0.451758	5	7	0.868748	24	S	3	0	0	N
AT1G05870	protein_coding		1	1771954	1772094	3	I	0.259741	19	3	0.626238	5	3	0.473031	22	B	2	0	0	N
AT1G05870	protein_coding		1	1772141	1772306	4	I	0.155003	19	3	0.512678	5	3	0.45363	22	B	1	0	0	N
AT1G05870	protein_coding		1	1772307	1772532	5	E	0.0157869	24	12	0.00996947	5	4	0.0264267	19	B	1	0	0	N
AT1G05870	protein_coding		1	1772533	1772736	5	I	0.0156622	22	9	0.00129781	1	9	0.0146476	22	B	7	0	0	N
AT1G05890	protein_coding	zinc finger protein-related	1	1779787	1780172	11	I	0.478267	17	1	0.26837	6	1	0.123544	23	B	7	0	0	N
AT1G05890	protein_coding	zinc finger protein-related	1	1780173	1780298	2	E	0.0955786	23	8	0.229633	11	8	0.0350342	23	B	3	0	0	N
AT1G05890	protein_coding	zinc finger protein-related	1	1780299	1780524	6	I	0.0211483	5	14	0.239718	5	1	0.0250202	17	B	3	0	0	N
AT1G05890	protein_coding	zinc finger protein-related	1	1780525	1780631	1	E	0.0962756	16	7	0.769745	3	7	0.170063	19	B	2	0	0	N
AT1G05890	protein_coding	zinc finger protein-related	1	1780632	1780718	2	I	0.0133483	8	21	0.258326	8	1	0.0212468	20	B	2	0	0	N
AT1G05890	protein_coding	zinc finger protein-related	1	1780719	1780810	2	E	0.0251065	22	8	0.254386	1	8	0.0188208	19	B	2	0	0	N
AT1G05890	protein_coding	zinc finger protein-related	1	1780811	1781085	7	I	0.0133798	8	23	0.294036	8	4	0.0866381	19	B	2	0	0	N
AT1G05890	protein_coding	zinc finger protein-related	1	1781086	1781259	4	E	0.00960778	16	3	0.017489	8	3	0.0108715	21	B	2	0	0	N
AT1G05890	protein_coding	zinc finger protein-related	1	1781260	1781693	11	I	0.0274059	8	4	0.619584	8	4	0.191282	24	B	2	0	0	N
AT1G05890	protein_coding	zinc finger protein-related	1	1781694	1781799	1	E	0.0161908	22	8	0.165846	4	8	0.0290806	24	B	2	0	0	N
AT1G05890	protein_coding	zinc finger protein-related	1	1781800	1781925	2	I	0.0103817	13	19	0.0126752	3	2	0.0174953	19	B	3	0	0	N
AT1G05890	protein_coding	zinc finger protein-related	1	1781926	1782015	2	E	0.0250872	15	8	0.0442263	2	8	0.00568425	20	B	2	0	0	N
AT1G05890	protein_coding	zinc finger protein-related	1	1782016	1782189	4	I	0.0115143	7	24	0.177689	7	10	0.034768	20	B	2	0	0	N
AT1G05890	protein_coding	zinc finger protein-related	1	1782190	1782298	2	E	0.0250364	4	9	0.517634	4	9	0.133464	19	B	2	0	0	N
AT1G05890	protein_coding	zinc finger protein-related	1	1782299	1782452	3	I	0.0195123	3	14	0.419017	3	9	0.20651	20	B	4	0	0	N
AT1G05890	protein_coding	zinc finger protein-related	1	1782453	1782544	2	E	0.0151526	23	9	0.0194557	5	9	0.00679067	23	B	2	0	0	N
AT1G05890	protein_coding	zinc finger protein-related	1	1782545	1782648	3	I	0.0205759	5	23	0.0535471	5	4	0.0183413	19	B	2	0	0	N
AT1G05890	protein_coding	zinc finger protein-related	1	1782649	1782739	1	E	0.0157913	18	8	0.0673265	2	8	0.0182524	19	B	2	0	0	N
AT1G05890	protein_coding	zinc finger protein-related	1	1782740	1782819	1	I	0.0227032	8	21	0.285418	8	4	0.236922	19	B	2	0	0	N
AT1G05890	protein_coding	zinc finger protein-related	1	1782869	1783160	7	I	0.0168878	8	21	0.148156	8	11	0.0225586	20	B	3	0	0	N
AT1G05890	protein_coding	zinc finger protein-related	1	1783161	1783233	1	E	0.00506951	4	8	0.0316211	4	8	0.0233615	23	B	3	0	0	N
AT1G05890	protein_coding	zinc finger protein-related	1	1783234	1783317	2	I	0.0156675	11	24	0.0138002	11	1	0.00538229	16	B	3	0	0	N
AT1G05890	protein_coding	zinc finger protein-related	1	1783318	1783412	2	E	0.00506327	3	6	0.0224524	3	6	0.00520823	24	B	3	0	0	N
AT1G05890	protein_coding	zinc finger protein-related	1	1783413	1783500	2	I	0.0212139	10	23	0.250105	10	11	0.0076962	17	B	5	0	0	N
AT1G05890	protein_coding	zinc finger protein-related	1	1783501	1783628	1	E	0.00853203	12	11	0.291199	1	11	0.0981705	23	B	5	0	0	N
AT1G05890	protein_coding	zinc finger protein-related	1	1783629	1783981	8	I	0.0270084	22	23	0.00442439	5	1	0.0650114	22	B	6	0	0	N
AT1G05900	protein_coding	endonuclease-related	1	1787044	1787146	2	I	0.159421	10	15	0.638315	10	4	0.549077	19	B	7	0	0	N
AT1G05900	protein_coding	endonuclease-related	1	1787147	1787266	2	E	0.0250568	17	10	0.210215	4	10	0.0477262	16	B	7	0	0	N
AT1G05900	protein_coding	endonuclease-related	1	1787267	1787449	4	I	0.0231904	8	21	0.287538	8	5	0.00662712	21	B	7	0	0	N
AT1G05900	protein_coding	endonuclease-related	1	1787450	1787517	1	E	0.0963078	23	7	0.659839	1	7	0.442233	17	B	7	0	0	N
AT1G05900	protein_coding	endonuclease-related	1	1787518	1787615	2	I	0.0348503	7	14	0.33986	7	9	0.0300746	23	B	7	0	0	N
AT1G05900	protein_coding	endonuclease-related	1	1787616	1787688	1	E	0.069233	23	10	0.0931328	4	10	0.0222384	21	B	5	0	0	N
AT1G05900	protein_coding	endonuclease-related	1	1787689	1787784	2	I	0.259745	23	21	0.762732	4	9	0.76512	22	B	5	0	0	N
AT1G05900	protein_coding	endonuclease-related	1	1787785	1787910	3	E	0.0379079	23	9	0.154256	3	9	0.0470806	21	B	3	0	0	N
AT1G05900	protein_coding	endonuclease-related	1	1787911	1788220	7	I	0.0943405	23	21	0.498591	8	7	0.858335	23	B	3	0	0	N
AT1G05900	protein_coding	endonuclease-related	1	1788221	1788288	1	E	0.039359	23	6	0.619539	4	6	0.301206	20	B	3	0	0	N
AT1G05900	protein_coding	endonuclease-related	1	1788289	1788413	3	I	0.0349536	6	22	0.73704	6	5	0.62866	18	B	3	0	0	N
AT1G05900	protein_coding	endonuclease-related	1	1788414	1788506	2	E	0.0422871	18	1	0.0442352	5	1	0.0108718	18	B	3	0	0	N
AT1G05900	protein_coding	endonuclease-related	1	1788507	1788695	5	I	0.0232166	6	14	0.245708	6	1	0.0038025	20	B	3	0	0	N
AT1G05900	protein_coding	endonuclease-related	1	1788696	1788834	3	E	0.0428659	14	6	0.0217923	11	6	0.00670569	21	B	3	0	0	N
AT1G05900	protein_coding	endonuclease-related	1	1788835	1788919	1	I	0.0189556	3	13	0.143754	3	4	0.0332068	15	B	5	0	0	N
AT1G05900	protein_coding	endonuclease-related	1	1788920	1789025	2	E	0.0452579	16	8	0.141189	3	8	0.0158751	16	B	3	0	0	N
AT1G05900	protein_coding	endonuclease-related	1	1788920	1789245	9	E	0.0161949	10	2	0.464386	10	2	0.319657	20	B	5	0	0	N
AT1G05900	protein_coding	endonuclease-related	1	1789026	1789160	3	I	0.0674239	10	2	0.276229	10	2	0.204237	23	B	3	1	1	N
AT1G05900	protein_coding	endonuclease-related	1	1789161	1789245	2	E	0.0692389	23	18	0.113426	11	5	0.122095	18	B	3	0	0	N
AT1G05900	protein_coding	endonuclease-related	1	1789246	1789357	3	I	0.0169241	20	13	0.101711	8	1	0.124966	20	B	9	0	0	N
AT1G05940	protein_coding	CAT9 (CATIONIC AMINO ACID TRANSPORTER 9); cationic amino acid transmembrane transporter	1	1801502	1801576	1	I	0.0266604	23	16	0.0943821	3	8	0.154596	19	B	15	0	0	N
AT1G05940	protein_coding	CAT9 (CATIONIC AMINO ACID TRANSPORTER 9); cationic amino acid transmembrane transporter	1	1801577	1801673	2	E	0.00711455	1	23	0.03191	1	11	0.0634048	23	B	10	0	0	N
AT1G05940	protein_coding	CAT9 (CATIONIC AMINO ACID TRANSPORTER 9); cationic amino acid transmembrane transporter	1	1801674	1802021	8	I	0.0189098	21	8	0.162568	2	8	0.241478	21	B	10	0	0	N
AT1G05940	protein_coding	CAT9 (CATIONIC AMINO ACID TRANSPORTER 9); cationic amino acid transmembrane transporter	1	1802022	1802259	6	E	0.00506217	24	5	0.0137876	4	5	0.00851219	23	B	4	0	0	N
AT1G05940	protein_coding	CAT9 (CATIONIC AMINO ACID TRANSPORTER 9); cationic amino acid transmembrane transporter	1	1802260	1802354	2	I	0.0205706	4	10	0.00335035	4	10	0.00210205	24	B	2	0	0	N
AT1G05940	protein_coding	CAT9 (CATIONIC AMINO ACID TRANSPORTER 9); cationic amino acid transmembrane transporter	1	1802355	1802532	5	E	0.00711874	23	9	0.0279124	8	9	0.0292063	23	B	1	0	0	N
AT1G05940	protein_coding	CAT9 (CATIONIC AMINO ACID TRANSPORTER 9); cationic amino acid transmembrane transporter	1	1802533	1802643	2	I	0.0141164	3	1	0.0135029	3	1	0.0134816	24	B	3	0	0	N
AT1G05940	protein_coding	CAT9 (CATIONIC AMINO ACID TRANSPORTER 9); cationic amino acid transmembrane transporter	1	1802644	1802869	5	E	0.00288207	16	10	0.0379611	9	10	0.0199614	21	B	2	0	0	N
AT1G05940	protein_coding	CAT9 (CATIONIC AMINO ACID TRANSPORTER 9); cationic amino acid transmembrane transporter	1	1802870	1802939	1	I	0.0136717	10	23	0.0288854	10	4	0.00820408	24	B	2	0	0	N
AT1G05940	protein_coding	CAT9 (CATIONIC AMINO ACID TRANSPORTER 9); cationic amino acid transmembrane transporter	1	1802940	1803117	4	E	0.00492628	23	9	0.0426424	4	9	0.00745814	23	B	2	0	0	N
AT1G05940	protein_coding	CAT9 (CATIONIC AMINO ACID TRANSPORTER 9); cationic amino acid transmembrane transporter	1	1803118	1803195	1	I	0.0188998	15	9	0.123223	11	9	0.0649434	15	B	2	0	0	N
AT1G05940	protein_coding	CAT9 (CATIONIC AMINO ACID TRANSPORTER 9); cationic amino acid transmembrane transporter	1	1803196	1803606	10	E	0.0146338	18	8	0.00527312	4	8	0.00123569	22	B	3	0	0	N
AT1G05940	protein_coding	CAT9 (CATIONIC AMINO ACID TRANSPORTER 9); cationic amino acid transmembrane transporter	1	1803607	1803690	2	I	0.233502	21	17	0.572869	4	2	0.577879	24	B	8	0	0	N
AT1G05960	protein_coding	binding	1	1808636	1808733	2	I	0.0169258	6	16	0.137734	6	10	0.00545424	24	B	8	0	0	N
AT1G05960	protein_coding	binding	1	1808734	1808935	4	E	0.0072159	13	15	0.00456564	4	10	0.00594241	15	B	4	0	0	N
AT1G05960	protein_coding	binding	1	1808936	1809016	2	I	0.0206108	11	15	0.0205288	11	1	0.00345995	15	B	4	0	0	N
AT1G05960	protein_coding	binding	1	1809017	1809152	3	E	0.00509145	2	8	0.0122477	2	8	0.00808348	15	B	4	0	0	N
AT1G05960	protein_coding	binding	1	1809153	1809219	1	I	0.02743	23	15	0.190901	7	10	0.508866	23	B	4	0	0	N
AT1G05960	protein_coding	binding	1	1809220	1809361	3	E	0.00507864	2	9	0.040968	2	9	0.00189169	15	B	4	0	0	N
AT1G05960	protein_coding	binding	1	1809362	1809503	3	I	0.0206174	6	16	0.236176	6	1	0.101503	19	B	4	0	0	N
AT1G05960	protein_coding	binding	1	1809504	1809699	4	E	0.00631386	17	8	0.00650105	2	8	0.00319549	18	B	3	0	0	N
AT1G05960	protein_coding	binding	1	1809700	1809810	2	I	0.014236	6	15	0.143502	6	5	0.0127872	22	B	3	0	0	N
AT1G05960	protein_coding	binding	1	1809811	1809939	3	E	0.0250692	12	6	0.195848	1	6	0.0082705	18	B	3	0	0	N
AT1G05960	protein_coding	binding	1	1809940	1810503	15	I	0.0143948	7	21	0.00648964	7	10	0.00242814	18	B	3	0	0	N
AT1G05960	protein_coding	binding	1	1810504	1810580	1	E	0.0479506	15	8	0.0584145	2	8	0.00691453	19	B	2	0	0	N
AT1G05960	protein_coding	binding	1	1810581	1810869	7	I	0.0143953	6	16	0.0115341	6	10	0.00226418	21	B	2	0	0	N
AT1G05960	protein_coding	binding	1	1810870	1811020	4	E	0.0479496	14	8	0.468524	1	8	0.0324109	18	B	2	0	0	N
AT1G05960	protein_coding	binding	1	1811021	1811160	4	I	0.0357134	17	24	0.0197942	6	5	0.252546	17	B	2	0	0	N
AT1G05960	protein_coding	binding	1	1811161	1811515	10	E	0.00961571	12	8	0.00391404	1	8	0.00207053	15	B	2	0	0	N
AT1G05960	protein_coding	binding	1	1811516	1811605	2	I	0.0156556	6	24	0.0942803	6	1	0.0126139	23	B	2	0	0	N
AT1G05960	protein_coding	binding	1	1811606	1811756	3	E	0.00853154	23	10	0.035947	2	10	0.00330278	23	B	2	0	0	N
AT1G05960	protein_coding	binding	1	1811757	1812447	19	I	0.0102969	8	17	0.00491967	8	10	0.00238936	17	B	2	0	0	N
AT1G05960	protein_coding	binding	1	1812448	1812738	7	E	0.0962903	21	7	0.741258	2	7	0.0129011	18	B	2	0	0	N
AT1G05960	protein_coding	binding	1	1812739	1812830	2	I	0.0156759	21	15	0.106186	9	4	0.242431	21	B	2	0	0	N
AT1G05960	protein_coding	binding	1	1812831	1813028	4	E	0.170456	24	9	0.695468	11	9	0.0681472	18	B	2	0	0	N
AT1G05960	protein_coding	binding	1	1813029	1813131	2	I	0.0156552	5	15	0.139536	5	3	0.0423406	23	B	2	0	0	N
AT1G05960	protein_coding	binding	1	1813132	1813287	4	E	0.0251287	17	10	0.112244	2	10	0.006219	15	B	2	0	0	N
AT1G05960	protein_coding	binding	1	1813288	1813383	2	I	0.0106256	6	15	0.222727	6	4	0.0635288	17	B	2	0	0	N
AT1G05960	protein_coding	binding	1	1813384	1813432	1	E	0.114688	13	7	0.409084	1	7	0.144109	18	B	2	0	0	N
AT1G05960	protein_coding	binding	1	1813433	1813924	13	I	0.0172267	6	16	0.00744101	6	10	0.00288527	18	B	2	0	0	N
AT1G05960	protein_coding	binding	1	1813925	1814054	3	E	0.114689	21	8	0.849582	2	8	0.107074	18	B	2	0	0	N
AT1G05960	protein_coding	binding	1	1814055	1814141	2	I	0.0189852	6	21	0.138299	6	8	0.0737642	21	B	3	0	0	N
AT1G05960	protein_coding	binding	1	1814142	1814257	2	E	1	9	12	0.561136	9	3	0.259404	22	B	3	0	0	N
AT1G05960	protein_coding	binding	1	1814258	1814444	5	I	0.021213	7	12	0.104971	7	5	0.011583	23	B	4	0	0	N
AT1G05960	protein_coding	binding	1	1814445	1814561	3	E	0.0963119	24	7	0.316556	8	7	0.662275	18	B	4	0	0	N
AT1G05960	protein_coding	binding	1	1814562	1814656	2	I	0.0862263	7	19	0.209106	7	4	0.0363673	22	B	5	0	0	N
AT1G05960	protein_coding	binding	1	1814657	1814732	2	E	0.0962909	23	10	0.648673	5	10	0.313262	17	B	6	0	0	N
AT1G05960	protein_coding	binding	1	1814733	1814923	5	I	0.0979156	7	15	0.327794	7	1	0.178106	18	B	7	0	0	N
AT1G05960	protein_coding	binding	1	1814924	1815084	4	E	0.04794	13	8	0.144683	7	8	0.00531974	17	B	7	0	0	N
AT1G05960	protein_coding	binding	1	1815085	1815171	2	I	0.133031	7	15	0.107466	7	10	0.021724	17	B	8	0	0	N
AT1G05960	protein_coding	binding	1	1815172	1815241	1	E	0.069255	13	17	0.0867625	1	2	0.663369	17	B	8	0	0	N
AT1G05960	protein_coding	binding	1	1815242	1815389	3	I	0.321565	2	16	0.505539	2	11	0.204644	17	B	9	0	0	N
AT1G05970	protein_coding	nucleotide binding	1	1816402	1816542	3	I	0.256338	23	16	0.712454	8	10	0.940459	23	B	0	0	0	N
AT1G05970	protein_coding	nucleotide binding	1	1816408	1816542	3	I	0.0979513	23	16	0.714814	8	10	0.936768	23	B	4	0	0	N
AT1G05970	protein_coding	nucleotide binding	1	1816543	1816992	11	E	0.0122426	23	7	0.0080168	1	7	0.00380857	22	B	1	0	0	N
AT1G05970	protein_coding	nucleotide binding	1	1816993	1817225	4	I	0.0348198	1	7	0.0198598	1	7	0.00718693	21	B	1	0	0	N
AT1G06010	protein_coding	unknown protein	1	1822684	1823342	17	I	0.0439151	16	2	0.00244554	4	2	0.00302454	16	B	16	0	0	N
AT1G06010	protein_coding	unknown protein	1	1823343	1823410	1	E	0.0734133	10	19	0.262735	10	4	0.181548	22	B	16	0	0	N
AT1G06010	protein_coding	unknown protein	1	1823411	1823496	2	I	0.0304498	8	10	0.0165551	8	10	0.0054592	18	B	16	0	0	N
AT1G06040	protein_coding	STO (SALT TOLERANCE); transcription factor/ zinc ion binding	1	1828904	1828984	1	I	0.0156567	3	16	0.0911506	3	8	0.0654128	17	B	37	1	0	N
AT1G06040	protein_coding	STO (SALT TOLERANCE); transcription factor/ zinc ion binding	1	1828985	1829306	8	E	0.0161694	22	6	0.0264043	8	6	0.00927454	24	B	38	0	0	N
AT1G06040	protein_coding	STO (SALT TOLERANCE); transcription factor/ zinc ion binding	1	1829307	1829474	4	I	0.179634	21	10	0.447085	3	10	0.402493	21	B	45	0	0	N
AT1G06050	protein_coding		1	1831680	1832335	16	I	0.259751	4	12	0.990675	4	9	0.212738	22	B	5	0	0	N
AT1G06060	protein_coding	RanBPM-related	1	1833098	1833418	8	I	0.0746223	6	23	0.00931134	6	2	0.00425881	19	B	6	0	0	N
AT1G06060	protein_coding	RanBPM-related	1	1833419	1833561	3	E	0.0479622	7	19	0.0134377	7	11	0.011712	18	B	6	0	0	N
AT1G06060	protein_coding	RanBPM-related	1	1833562	1833653	1	I	0.0602409	1	12	0.0457555	1	4	0.0266617	20	B	6	0	0	N
AT1G06060	protein_coding	RanBPM-related	1	1833654	1833802	4	E	0.0452975	5	19	0.013353	5	8	0.0796064	19	B	3	0	0	N
AT1G06060	protein_coding	RanBPM-related	1	1833803	1833884	2	I	0.0189603	6	23	0.100377	6	5	0.0519595	20	B	3	0	0	N
AT1G06060	protein_coding	RanBPM-related	1	1833885	1833961	2	E	0.0734133	11	20	0.626917	11	6	0.880823	20	B	2	0	0	N
AT1G06060	protein_coding	RanBPM-related	1	1833962	1834067	3	I	0.155844	6	21	0.721815	6	3	0.268763	19	B	2	0	0	N
AT1G06060	protein_coding	RanBPM-related	1	1834068	1834180	2	E	0.00852549	5	18	0.00932958	5	3	0.0183383	19	B	2	0	0	N
AT1G06060	protein_coding	RanBPM-related	1	1834181	1834273	2	I	0.214197	19	2	0.487955	3	2	0.309709	16	B	4	0	0	N
AT1G06060	protein_coding	RanBPM-related	1	1834274	1834366	2	E	0.0250828	10	18	0.0159907	10	9	0.107804	18	B	4	0	0	N
AT1G06060	protein_coding	RanBPM-related	1	1834367	1834470	2	I	0.19517	23	13	0.169689	1	2	0.364374	23	B	7	0	0	N
AT1G06070	protein_coding	bZIP transcription factor, putative (bZIP69)	1	1835607	1835942	9	I	0.0162013	11	6	0.00236552	11	6	0.00233057	21	B	3	0	0	N
AT1G06070	protein_coding	bZIP transcription factor, putative (bZIP69)	1	1835943	1836028	2	E	0.00854128	23	2	0.0291883	10	2	0.0241978	24	B	2	0	0	N
AT1G06070	protein_coding	bZIP transcription factor, putative (bZIP69)	1	1836029	1836111	1	I	0.0156659	11	20	0.0144446	11	7	0.00632545	21	B	2	0	0	N
AT1G06070	protein_coding	bZIP transcription factor, putative (bZIP69)	1	1836112	1836245	3	E	0.0157902	7	6	0.013347	7	6	0.010063	15	B	2	0	0	N
AT1G06070	protein_coding	bZIP transcription factor, putative (bZIP69)	1	1836246	1836467	6	I	0.0156598	8	12	0.00527142	8	9	0.00162646	16	B	2	0	0	N
AT1G06070	protein_coding	bZIP transcription factor, putative (bZIP69)	1	1836468	1837143	18	E	0.0154731	19	12	0.0014833	6	7	0.00241561	22	B	2	0	0	N
AT1G06070	protein_coding	bZIP transcription factor, putative (bZIP69)	1	1837144	1837425	7	I	0.0861979	5	13	0.0189208	5	2	0.00637852	24	B	9	0	0	N
AT1G06080	protein_coding	ADS1 (DELTA 9 DESATURASE 1); oxidoreductase	1	1843991	1844627	17	I	0.0211883	5	10	0.0102533	5	10	0.00331459	16	B	7	0	0	N
AT1G06080	protein_coding	ADS1 (DELTA 9 DESATURASE 1); oxidoreductase	1	1844628	1844769	4	E	0.0251025	8	4	0.112631	8	4	0.065199	16	B	3	0	0	N
AT1G06080	protein_coding	ADS1 (DELTA 9 DESATURASE 1); oxidoreductase	1	1844770	1844844	2	I	0.0374148	4	21	0.227692	4	10	0.0192068	18	B	3	0	0	N
AT1G06080	protein_coding	ADS1 (DELTA 9 DESATURASE 1); oxidoreductase	1	1844845	1844986	3	E	0.198923	17	4	0.643149	11	4	0.370799	22	B	3	0	0	N
AT1G06080	protein_coding	ADS1 (DELTA 9 DESATURASE 1); oxidoreductase	1	1844987	1845100	1	I	0.0189561	4	7	0.2026	4	7	0.0199411	21	B	3	0	0	N
AT1G06080	protein_coding	ADS1 (DELTA 9 DESATURASE 1); oxidoreductase	1	1845101	1845208	2	E	0.0692062	6	5	0.251682	6	5	0.0283125	22	B	3	0	0	N
AT1G06080	protein_coding	ADS1 (DELTA 9 DESATURASE 1); oxidoreductase	1	1845209	1845893	16	I	0.0579232	5	8	0.00819277	5	8	0.00369659	18	B	4	0	0	N
AT1G06110	protein_coding	SKIP16 (SKP1/ASK-INTERACTING PROTEIN 16); protein binding	1	1853315	1853402	2	I	0.0212127	13	24	0.00617062	9	2	0.0557212	19	B	21	0	0	N
AT1G06110	protein_coding	SKIP16 (SKP1/ASK-INTERACTING PROTEIN 16); protein binding	1	1853403	1853510	3	E	0.00498557	12	16	0.00739613	7	10	0.0117685	21	B	21	0	0	N
AT1G06110	protein_coding	SKIP16 (SKP1/ASK-INTERACTING PROTEIN 16); protein binding	1	1853511	1853612	2	I	0.0577788	23	11	0.309432	1	11	0.67069	23	B	33	0	0	N
AT1G06110	protein_coding	SKIP16 (SKP1/ASK-INTERACTING PROTEIN 16); protein binding	1	1853613	1853832	6	E	0.0049524	1	9	0.012017	1	9	0.00445173	17	B	8	0	0	N
AT1G06110	protein_coding	SKIP16 (SKP1/ASK-INTERACTING PROTEIN 16); protein binding	1	1853833	1853912	2	I	0.0240479	19	21	0.0158569	8	2	0.0411451	19	B	8	0	0	N
AT1G06110	protein_coding	SKIP16 (SKP1/ASK-INTERACTING PROTEIN 16); protein binding	1	1853913	1854615	18	E	0.0143995	16	7	0.00387938	3	7	0.00304013	23	B	8	0	0	N
AT1G06110	protein_coding	SKIP16 (SKP1/ASK-INTERACTING PROTEIN 16); protein binding	1	1854616	1854732	2	I	0.154971	23	10	0.0381706	3	10	0.445906	23	B	9	0	0	N
AT1G06130	protein_coding	GLX2-4 (GLYOXALASE 2-4); hydroxyacylglutathione hydrolase	1	1858186	1858331	3	I	0.0144153	13	20	0.00821124	5	8	0.0134865	20	B	14	0	0	N
AT1G06130	protein_coding	GLX2-4 (GLYOXALASE 2-4); hydroxyacylglutathione hydrolase	1	1858332	1858431	2	E	0.00508114	11	19	0.0601734	11	4	0.125461	20	B	6	0	0	N
AT1G06130	protein_coding	GLX2-4 (GLYOXALASE 2-4); hydroxyacylglutathione hydrolase	1	1858432	1858515	2	I	0.0156704	21	4	0.00996592	6	4	0.0204886	21	B	6	0	0	N
AT1G06130	protein_coding	GLX2-4 (GLYOXALASE 2-4); hydroxyacylglutathione hydrolase	1	1858516	1858591	2	E	0.00500603	14	23	0.0304553	6	10	0.0509946	20	B	5	0	0	N
AT1G06130	protein_coding	GLX2-4 (GLYOXALASE 2-4); hydroxyacylglutathione hydrolase	1	1858592	1858690	2	I	0.020585	19	24	0.00689723	6	10	0.00685295	19	B	5	0	0	N
AT1G06130	protein_coding	GLX2-4 (GLYOXALASE 2-4); hydroxyacylglutathione hydrolase	1	1858691	1858792	2	E	0.0108737	18	20	0.0218097	2	4	0.148002	20	B	3	0	0	N
AT1G06130	protein_coding	GLX2-4 (GLYOXALASE 2-4); hydroxyacylglutathione hydrolase	1	1858793	1859326	13	I	0.0143938	21	5	0.00182468	6	5	0.0915142	21	B	3	0	0	N
AT1G06130	protein_coding	GLX2-4 (GLYOXALASE 2-4); hydroxyacylglutathione hydrolase	1	1859327	1859451	3	E	0.00507293	16	19	0.0250908	2	4	0.0297334	20	B	3	0	0	N
AT1G06130	protein_coding	GLX2-4 (GLYOXALASE 2-4); hydroxyacylglutathione hydrolase	1	1859452	1859558	3	I	0.130812	5	16	0.695864	5	10	0.686601	21	B	7	0	0	N
AT1G06130	protein_coding	GLX2-4 (GLYOXALASE 2-4); hydroxyacylglutathione hydrolase	1	1859559	1859763	5	E	0.00711489	18	17	0.0113024	6	4	0.0251994	20	B	7	0	0	N
AT1G06130	protein_coding	GLX2-4 (GLYOXALASE 2-4); hydroxyacylglutathione hydrolase	1	1859764	1859977	5	I	0.0136426	8	17	0.00494452	8	3	0.00189238	21	B	16	0	0	N
AT1G06130	protein_coding	GLX2-4 (GLYOXALASE 2-4); hydroxyacylglutathione hydrolase	1	1859978	1860161	5	E	0.0161954	24	19	0.00911817	4	8	0.0157094	15	B	4	0	0	N
AT1G06130	protein_coding	GLX2-4 (GLYOXALASE 2-4); hydroxyacylglutathione hydrolase	1	1859978	1860164	5	E	0.016176	24	19	0.00877994	4	8	0.0127841	23	B	10	0	0	N
AT1G06130	protein_coding	GLX2-4 (GLYOXALASE 2-4); hydroxyacylglutathione hydrolase	1	1860162	1860584	11	I	0.0169108	24	18	0.00225444	6	11	0.0862167	24	B	4	0	0	N
AT1G06130	protein_coding	GLX2-4 (GLYOXALASE 2-4); hydroxyacylglutathione hydrolase	1	1860165	1860584	11	I	0.0174425	24	17	0.00178621	5	4	0.0916106	24	B	10	0	0	N
AT1G06180	protein_coding	ATMYB13 (myb domain protein 13); DNA binding / transcription factor	1	1889643	1889795	3	I	0.026973	3	7	0.00842543	3	7	0.00688851	20	B	1	0	0	N
AT1G06180	protein_coding	ATMYB13 (myb domain protein 13); DNA binding / transcription factor	1	1889796	1889926	3	E	0.039363	10	5	0.0754093	10	5	0.00619203	17	B	1	0	0	N
AT1G06180	protein_coding	ATMYB13 (myb domain protein 13); DNA binding / transcription factor	1	1889927	1890610	17	I	0.0862061	22	7	0.00380035	5	7	0.630504	22	B	2	0	0	N
AT1G06190	protein_coding	ATP binding / ATPase, coupled to transmembrane movement of ions, phosphorylative mechanism	1	1892640	1892843	5	I	0.223408	6	23	0.0267199	6	3	0.0179271	16	B	0	1	0	N
AT1G06190	protein_coding	ATP binding / ATPase, coupled to transmembrane movement of ions, phosphorylative mechanism	1	1892844	1893625	21	E	0.00287414	2	6	0.00494424	2	6	0.00128776	24	B	0	0	0	N
AT1G06190	protein_coding	ATP binding / ATPase, coupled to transmembrane movement of ions, phosphorylative mechanism	1	1893626	1894030	11	I	0.196439	24	20	0.592232	7	5	0.831764	20	B	14	0	0	N
AT1G06200	protein_coding	serine-type peptidase/ signal peptidase	1	1894688	1894784	2	I	0.000226571	18	9	0.00242577	11	9	0.0064273	18	B	16	0	0	N
AT1G06200	protein_coding	serine-type peptidase/ signal peptidase	1	1894785	1894892	2	E	0.015814	6	21	0.053745	6	8	0.0280073	17	B	15	0	0	N
AT1G06200	protein_coding	serine-type peptidase/ signal peptidase	1	1894893	1894988	2	I	0.0149544	16	24	0.00237791	2	11	0.0190067	16	B	15	0	1	N
AT1G06200	protein_coding	serine-type peptidase/ signal peptidase	1	1894989	1895173	4	E	0.0200174	6	17	0.0320438	6	10	0.0291849	15	B	11	0	0	N
AT1G06200	protein_coding	serine-type peptidase/ signal peptidase	1	1895174	1895759	16	I	0.0205881	19	10	0.000163138	9	10	0.000155671	15	B	11	0	0	N
AT1G06200	protein_coding	serine-type peptidase/ signal peptidase	1	1895760	1895933	5	E	0.00318399	24	3	0.0243403	6	3	0.0264354	22	B	6	0	0	N
AT1G06200	protein_coding	serine-type peptidase/ signal peptidase	1	1895934	1896778	22	I	0.0168911	6	19	0.000227384	6	10	9.12595e-05	19	B	6	0	0	N
AT1G06210	protein_coding	VHS domain-containing protein / GAT domain-containing protein	1	1897305	1897560	6	I	0.0579161	23	15	0.271558	8	1	0.727132	23	B	8	0	0	N
AT1G06210	protein_coding	VHS domain-containing protein / GAT domain-containing protein	1	1897561	1898052	13	E	0.0226298	1	4	0.00276079	1	4	0.0011551	15	B	6	0	0	N
AT1G06210	protein_coding	VHS domain-containing protein / GAT domain-containing protein	1	1898053	1898139	2	I	0.018906	3	11	0.163411	3	11	0.056211	24	B	6	0	0	N
AT1G06210	protein_coding	VHS domain-containing protein / GAT domain-containing protein	1	1898140	1898422	5	E	0.069256	23	17	0.00975734	7	1	0.0137825	17	B	3	0	0	N
AT1G06210	protein_coding	VHS domain-containing protein / GAT domain-containing protein	1	1898423	1898601	4	I	0.0348405	20	1	0.00312014	5	1	0.00179076	19	B	3	1	0	N
AT1G06220	protein_coding	MEE5 (maternal effect embryo arrest 5); translation elongation factor/ translation factor, nucleic acid binding	1	1900108	1900295	4	I	0.0796414	10	13	0.716448	10	1	0.61164	23	B	1	0	0	N
AT1G06220	protein_coding	MEE5 (maternal effect embryo arrest 5); translation elongation factor/ translation factor, nucleic acid binding	1	1900108	1900510	9	I	0.0941194	10	13	0.838114	10	1	0.657839	18	B	4	0	0	N
AT1G06220	protein_coding	MEE5 (maternal effect embryo arrest 5); translation elongation factor/ translation factor, nucleic acid binding	1	1900296	1900429	3	E	0.0734191	5	13	0.455219	5	2	0.271412	23	B	1	1	1	N
AT1G06220	protein_coding	MEE5 (maternal effect embryo arrest 5); translation elongation factor/ translation factor, nucleic acid binding	1	1900430	1900510	1	I	0.0561247	8	14	0.304128	8	2	0.336593	20	B	1	0	0	N
AT1G06220	protein_coding	MEE5 (maternal effect embryo arrest 5); translation elongation factor/ translation factor, nucleic acid binding	1	1900511	1901264	16	E	0.0416911	22	8	0.00303831	1	8	0.00231481	18	B	0	0	0	N
AT1G06220	protein_coding	MEE5 (maternal effect embryo arrest 5); translation elongation factor/ translation factor, nucleic acid binding	1	1901265	1901349	2	I	0.0310242	16	10	0.413423	6	10	0.539824	19	B	0	0	0	N
AT1G06220	protein_coding	MEE5 (maternal effect embryo arrest 5); translation elongation factor/ translation factor, nucleic acid binding	1	1901350	1901419	1	E	0.192546	22	10	0.67173	1	10	0.0351287	19	B	0	0	0	N
AT1G06220	protein_coding	MEE5 (maternal effect embryo arrest 5); translation elongation factor/ translation factor, nucleic acid binding	1	1901420	1901522	2	I	0.0169121	16	24	0.030102	2	1	0.153258	16	B	0	0	0	N
AT1G06220	protein_coding	MEE5 (maternal effect embryo arrest 5); translation elongation factor/ translation factor, nucleic acid binding	1	1901523	1902717	11	E	0.0160813	24	8	0.00597404	2	8	0.00241862	16	B	0	0	0	N
AT1G06220	protein_coding	MEE5 (maternal effect embryo arrest 5); translation elongation factor/ translation factor, nucleic acid binding	1	1902718	1902827	2	I	0.043905	8	24	0.651829	8	1	0.358315	17	B	10	0	0	N
AT1G06220	protein_coding	MEE5 (maternal effect embryo arrest 5); translation elongation factor/ translation factor, nucleic acid binding	1	1902828	1902927	1	E	0.0146235	24	9	0.0531906	7	9	0.0101355	19	B	6	0	0	N
AT1G06220	protein_coding	MEE5 (maternal effect embryo arrest 5); translation elongation factor/ translation factor, nucleic acid binding	1	1902928	1903039	2	I	0.0163334	8	22	0.103079	8	1	0.0121811	22	B	6	0	0	N
AT1G06220	protein_coding	MEE5 (maternal effect embryo arrest 5); translation elongation factor/ translation factor, nucleic acid binding	1	1903040	1903199	2	E	0.0107648	16	8	0.0134375	7	8	0.0048855	20	B	3	0	0	N
AT1G06220	protein_coding	MEE5 (maternal effect embryo arrest 5); translation elongation factor/ translation factor, nucleic acid binding	1	1903200	1903314	2	I	0.02121	8	12	0.490286	8	1	0.106698	19	B	3	0	0	N
AT1G06220	protein_coding	MEE5 (maternal effect embryo arrest 5); translation elongation factor/ translation factor, nucleic acid binding	1	1903315	1903401	1	E	0.00960124	10	8	0.0412776	10	8	0.0310806	20	B	2	0	0	N
AT1G06220	protein_coding	MEE5 (maternal effect embryo arrest 5); translation elongation factor/ translation factor, nucleic acid binding	1	1903402	1903484	1	I	0.0156816	19	14	0.0568746	3	5	0.0752258	19	B	1	0	0	N
AT1G06220	protein_coding	MEE5 (maternal effect embryo arrest 5); translation elongation factor/ translation factor, nucleic acid binding	1	1903485	1903684	2	E	0.0146117	7	9	0.0190736	7	9	0.00505509	19	B	1	0	0	N
AT1G06220	protein_coding	MEE5 (maternal effect embryo arrest 5); translation elongation factor/ translation factor, nucleic acid binding	1	1903685	1903761	1	I	0.0230366	19	14	0.35469	6	1	0.620951	19	B	3	0	0	N
AT1G06220	protein_coding	MEE5 (maternal effect embryo arrest 5); translation elongation factor/ translation factor, nucleic acid binding	1	1903762	1903873	3	E	0.0108771	18	8	0.0291608	3	8	0.00994388	21	B	2	0	0	N
AT1G06220	protein_coding	MEE5 (maternal effect embryo arrest 5); translation elongation factor/ translation factor, nucleic acid binding	1	1903874	1903963	2	I	0.0291409	16	14	0.366228	8	2	0.501954	16	B	2	0	0	N
AT1G06220	protein_coding	MEE5 (maternal effect embryo arrest 5); translation elongation factor/ translation factor, nucleic acid binding	1	1903964	1904171	2	E	0.00501241	7	21	0.0134572	7	9	0.0272944	20	B	2	0	0	N
AT1G06220	protein_coding	MEE5 (maternal effect embryo arrest 5); translation elongation factor/ translation factor, nucleic acid binding	1	1904172	1904483	7	I	0.0189743	8	22	0.00981485	8	1	0.00196058	19	B	11	0	0	N
AT1G06240	protein_coding	oxidoreductase/ transition metal ion binding	1	1911568	1911640	2	I	0.198818	16	4	0.753631	8	4	0.656951	19	B	4	0	0	N
AT1G06240	protein_coding	oxidoreductase/ transition metal ion binding	1	1911641	1911883	7	E	0.0269339	12	10	0.01437	5	10	0.00452797	23	B	2	0	0	N
AT1G06240	protein_coding	oxidoreductase/ transition metal ion binding	1	1911884	1911967	2	I	0.259733	18	2	0.654166	6	2	0.360077	23	B	2	0	0	N
AT1G06240	protein_coding	oxidoreductase/ transition metal ion binding	1	1911968	1912065	2	E	0.00852677	14	11	0.131454	3	11	0.0498238	20	B	2	0	0	N
AT1G06240	protein_coding	oxidoreductase/ transition metal ion binding	1	1912066	1912154	2	I	0.0211848	1	3	0.0166272	1	3	0.00731644	23	B	2	0	0	N
AT1G06240	protein_coding	oxidoreductase/ transition metal ion binding	1	1912155	1912339	5	E	0.0423615	14	11	0.00465158	2	11	0.00444308	23	B	2	0	0	N
AT1G06240	protein_coding	oxidoreductase/ transition metal ion binding	1	1912340	1912439	2	I	0.0269704	24	3	0.0542867	7	3	0.28887	24	B	3	0	0	N
AT1G06240	protein_coding	oxidoreductase/ transition metal ion binding	1	1912440	1912522	2	E	0.0740752	12	23	0.0445644	3	11	0.0443898	23	B	3	0	0	N
AT1G06240	protein_coding	oxidoreductase/ transition metal ion binding	1	1912523	1912627	2	I	0.0274661	8	13	0.0637032	8	2	0.0254302	24	B	5	0	0	N
AT1G06240	protein_coding	oxidoreductase/ transition metal ion binding	1	1912628	1912701	1	E	0.0158159	4	22	0.0191767	4	11	0.0190078	22	B	5	0	0	N
AT1G06240	protein_coding	oxidoreductase/ transition metal ion binding	1	1912702	1912802	2	I	0.0372375	5	21	0.201264	5	7	0.16239	22	B	7	0	0	N
AT1G06270	protein_coding	pentatricopeptide (PPR) repeat-containing protein	1	1919353	1919504	3	I	0.106166	3	19	0.111786	3	5	0.0227125	23	B	5	0	0	N
AT1G06290	protein_coding	ACX3 (ACYL-COA OXIDASE 3); acyl-CoA oxidase	1	1922893	1923139	6	I	0.106195	10	14	0.687888	10	2	0.212037	18	B	4	0	0	N
AT1G06290	protein_coding	ACX3 (ACYL-COA OXIDASE 3); acyl-CoA oxidase	1	1923140	1923258	3	E	0.0479597	12	10	0.024678	1	10	0.00794471	24	B	4	0	0	N
AT1G06290	protein_coding	ACX3 (ACYL-COA OXIDASE 3); acyl-CoA oxidase	1	1923259	1923351	2	I	0.0895433	5	14	0.606089	5	11	0.515392	20	B	4	0	0	N
AT1G06290	protein_coding	ACX3 (ACYL-COA OXIDASE 3); acyl-CoA oxidase	1	1923352	1923460	2	E	0.0250604	4	7	0.301443	4	7	0.0976616	17	B	4	0	0	N
AT1G06290	protein_coding	ACX3 (ACYL-COA OXIDASE 3); acyl-CoA oxidase	1	1923461	1923568	3	I	0.0431863	18	2	0.0728089	7	2	0.646148	18	B	4	0	0	N
AT1G06290	protein_coding	ACX3 (ACYL-COA OXIDASE 3); acyl-CoA oxidase	1	1923569	1923742	4	E	0.0204073	17	8	0.0051444	4	8	0.00226682	21	B	4	0	0	N
AT1G06290	protein_coding	ACX3 (ACYL-COA OXIDASE 3); acyl-CoA oxidase	1	1923743	1923820	1	I	0.0212041	6	19	0.169771	6	9	0.0179135	16	B	4	0	0	N
AT1G06290	protein_coding	ACX3 (ACYL-COA OXIDASE 3); acyl-CoA oxidase	1	1923821	1923921	2	E	0.0460697	23	7	0.0158478	1	7	0.00798774	23	B	4	0	0	N
AT1G06290	protein_coding	ACX3 (ACYL-COA OXIDASE 3); acyl-CoA oxidase	1	1923922	1924007	1	I	0.027441	11	21	0.135364	11	2	0.0255251	15	B	4	0	0	N
AT1G06290	protein_coding	ACX3 (ACYL-COA OXIDASE 3); acyl-CoA oxidase	1	1924008	1924083	1	E	0.167187	1	22	0.16063	1	6	0.271409	22	B	4	0	0	N
AT1G06290	protein_coding	ACX3 (ACYL-COA OXIDASE 3); acyl-CoA oxidase	1	1924084	1924191	2	I	0.0796452	7	17	0.20324	7	11	0.0379469	15	B	5	0	0	N
AT1G06290	protein_coding	ACX3 (ACYL-COA OXIDASE 3); acyl-CoA oxidase	1	1924192	1924323	3	E	0.0479377	23	7	0.0220567	4	7	0.0150453	22	B	4	0	0	N
AT1G06290	protein_coding	ACX3 (ACYL-COA OXIDASE 3); acyl-CoA oxidase	1	1924324	1924463	4	I	0.0189183	1	13	0.0325726	1	2	0.0099636	18	B	4	0	0	N
AT1G06290	protein_coding	ACX3 (ACYL-COA OXIDASE 3); acyl-CoA oxidase	1	1924464	1924600	3	E	0.047938	11	8	0.106189	11	8	0.0616871	24	B	4	0	0	N
AT1G06290	protein_coding	ACX3 (ACYL-COA OXIDASE 3); acyl-CoA oxidase	1	1924601	1924684	1	I	0.0378905	10	21	0.49925	10	1	0.145938	24	B	4	0	0	N
AT1G06290	protein_coding	ACX3 (ACYL-COA OXIDASE 3); acyl-CoA oxidase	1	1924685	1924805	2	E	0.0424335	20	7	0.0149451	5	7	0.00961339	22	B	4	0	0	N
AT1G06290	protein_coding	ACX3 (ACYL-COA OXIDASE 3); acyl-CoA oxidase	1	1924806	1924895	2	I	0.0169049	18	21	0.0244809	7	2	0.0520605	18	B	4	0	0	N
AT1G06290	protein_coding	ACX3 (ACYL-COA OXIDASE 3); acyl-CoA oxidase	1	1924896	1925043	2	E	0.0161705	1	6	0.0328412	1	6	0.0212848	18	B	4	0	0	N
AT1G06290	protein_coding	ACX3 (ACYL-COA OXIDASE 3); acyl-CoA oxidase	1	1925044	1925136	2	I	0.0212125	8	21	0.0205941	8	5	0.0138121	19	B	4	0	0	N
AT1G06290	protein_coding	ACX3 (ACYL-COA OXIDASE 3); acyl-CoA oxidase	1	1925137	1925242	1	E	0.0157805	3	7	0.0861472	3	7	0.0228805	22	B	4	0	0	N
AT1G06290	protein_coding	ACX3 (ACYL-COA OXIDASE 3); acyl-CoA oxidase	1	1925340	1925442	1	E	0.0479634	3	19	0.487448	3	2	0.164217	19	B	5	0	0	N
AT1G06290	protein_coding	ACX3 (ACYL-COA OXIDASE 3); acyl-CoA oxidase	1	1925443	1925758	2	I	0.0458595	19	24	0.340754	7	9	0.228468	23	B	7	0	0	N
AT1G06350	protein_coding	fatty acid desaturase family protein	1	1935708	1935796	2	I	0.079616	9	8	0.257755	9	8	0.0078926	24	B	11	0	0	N
AT1G06350	protein_coding	fatty acid desaturase family protein	1	1935797	1935904	2	E	0.00497951	6	4	0.732316	6	4	0.0266397	24	B	11	0	0	N
AT1G06350	protein_coding	fatty acid desaturase family protein	1	1935905	1936001	2	I	0.0039563	4	9	0.145516	4	9	0.00759246	24	B	20	0	0	N
AT1G06350	protein_coding	fatty acid desaturase family protein	1	1936002	1936143	3	E	0.0377398	10	4	0.569589	10	4	0.265041	23	B	20	0	0	N
AT1G06350	protein_coding	fatty acid desaturase family protein	1	1936144	1936225	1	I	0.0084851	4	8	0.107249	4	8	0.0212134	23	B	38	0	0	N
AT1G06350	protein_coding	fatty acid desaturase family protein	1	1936226	1936367	2	E	0.0137942	5	4	0.586453	5	4	0.342827	22	B	12	0	0	N
AT1G06350	protein_coding	fatty acid desaturase family protein	1	1936368	1936472	2	I	3.93386e-05	4	10	0.234684	4	10	0.0126496	23	B	12	0	0	N
AT1G06360	protein_coding	fatty acid desaturase family protein	1	1939371	1939461	2	I	0.0189826	6	14	0.545862	6	9	0.150269	23	B	5	0	0	N
AT1G06360	protein_coding	fatty acid desaturase family protein	1	1939462	1939569	3	E	0.0161891	3	4	0.276354	3	4	0.0482639	23	B	5	0	0	N
AT1G06360	protein_coding	fatty acid desaturase family protein	1	1939570	1939655	2	I	0.0156532	4	6	0.168755	4	6	0.00209402	20	B	6	0	0	N
AT1G06360	protein_coding	fatty acid desaturase family protein	1	1939656	1939797	3	E	0.00955751	23	5	0.932358	3	5	0.0500903	23	B	6	0	0	N
AT1G06360	protein_coding	fatty acid desaturase family protein	1	1939798	1939871	2	I	0.000127875	4	11	0.441402	4	11	0.00597176	20	B	6	0	0	N
AT1G06360	protein_coding	fatty acid desaturase family protein	1	1939872	1940013	2	E	0.00500586	22	4	0.599422	3	4	0.040128	22	B	6	0	0	N
AT1G06360	protein_coding	fatty acid desaturase family protein	1	1940014	1940103	2	I	0.00983223	4	15	0.197994	4	3	0.00701817	22	B	5	0	0	N
AT1G06390	protein_coding	GSK1 (GSK3/SHAGGY-LIKE PROTEIN KINASE 1); kinase	1	1946965	1948121	31	I	0.102343	8	12	0.9751	8	1	0.38822	16	B	22	0	0	N
AT1G06390	protein_coding	GSK1 (GSK3/SHAGGY-LIKE PROTEIN KINASE 1); kinase	1	1948122	1948215	2	E	0.0681668	10	19	0.030504	10	1	0.313655	19	B	21	0	0	N
AT1G06390	protein_coding	GSK1 (GSK3/SHAGGY-LIKE PROTEIN KINASE 1); kinase	1	1948216	1948427	5	I	0.0206242	6	23	0.0236243	6	1	0.00597758	16	B	21	0	0	N
AT1G06390	protein_coding	GSK1 (GSK3/SHAGGY-LIKE PROTEIN KINASE 1); kinase	1	1948428	1948488	1	E	0.114643	4	8	0.0558258	4	8	0.0303041	19	B	21	0	0	N
AT1G06390	protein_coding	GSK1 (GSK3/SHAGGY-LIKE PROTEIN KINASE 1); kinase	1	1948489	1948572	2	I	0.207887	20	1	0.816021	6	1	0.307794	20	B	21	0	0	N
AT1G06390	protein_coding	GSK1 (GSK3/SHAGGY-LIKE PROTEIN KINASE 1); kinase	1	1948573	1948846	7	E	0.0158046	16	18	0.00380478	1	3	0.00382483	18	B	9	0	0	N
AT1G06390	protein_coding	GSK1 (GSK3/SHAGGY-LIKE PROTEIN KINASE 1); kinase	1	1948847	1948934	1	I	0.0156891	2	23	0.0284113	2	1	0.0245694	22	B	7	0	0	N
AT1G06390	protein_coding	GSK1 (GSK3/SHAGGY-LIKE PROTEIN KINASE 1); kinase	1	1948935	1949010	2	E	0.00851422	23	19	0.0285902	2	3	0.0371311	19	B	4	0	0	N
[truncated: 17,207,912 more chars]
